# Supplementary material for: Sequence-structure-function relationships in the microbial protein universe
Source: Nat Commun. 2023 Apr 26;14:2351. doi: 10.1038/s41467-023-37896-w (PMC10133388; doi:10.1038/s41467-023-37896-w)
Supplement: Supplementary file 4 — Supplementary Dataset 1 [file 41467_2023_37896_MOESM4_ESM.xlsx]

## Sheet: Sheet1
cluster #	MIP ID
1	MIP_00164068
2	MIP_00296181
3	MIP_00055264
4	MIP_00222906
5	MIP_00253881
6	MIP_00221703
7	MIP_00306873
8	MIP_00154417
9	MIP_00146970
10	MIP_00216375
11	MIP_00251287
12	MIP_00230597
13	MIP_00144099
14	MIP_00304704
15	MIP_00248745
16	MIP_00258736
17	MIP_00202629
18	MIP_00278955
19	MIP_00297128
20	MIP_00081741
21	MIP_00251063
22	MIP_00206161
23	MIP_00146543
24	MIP_00241727
25	MIP_00201366
26	MIP_00225957
27	MIP_00214825
28	MIP_00191193
29	MIP_00297536
30	MIP_00311347
31	MIP_00197281
32	MIP_00280029
33	MIP_00262260
34	MIP_00081369
35	MIP_00259617
36	MIP_00240118
37	MIP_00308388
38	MIP_00152462
39	MIP_00260795
40	MIP_00225862
41	MIP_00094786
42	MIP_00084537
43	MIP_00055961
44	MIP_00309458
45	MIP_00204672
46	MIP_00309641
47	MIP_00260903
48	MIP_00161949
49	MIP_00156786
50	MIP_00267839
51	MIP_00195930
52	MIP_00198179
53	MIP_00254475
54	MIP_00153147
55	MIP_00157706
56	MIP_00302280
57	MIP_00220756
58	MIP_00054198
59	MIP_00295365
60	MIP_00296597
61	MIP_00245964
62	MIP_00196377
63	MIP_00279819
64	MIP_00226049
65	MIP_00159413
66	MIP_00254274
67	MIP_00157006
68	MIP_00049171
69	MIP_00307315
70	MIP_00217963
71	MIP_00253334
72	MIP_00240690
73	MIP_00059601
74	MIP_00303678
75	MIP_00310815
76	MIP_00292565
77	MIP_00266643
78	MIP_00180717
79	MIP_00194449
80	MIP_00202088
81	MIP_00204905
82	MIP_00055068
83	MIP_00145352
84	MIP_00309094
85	MIP_00102285
86	MIP_00294478
87	MIP_00074380
88	MIP_00257721
89	MIP_00157952
90	MIP_00271154
91	MIP_00158688
92	MIP_00229184
93	MIP_00199421
94	MIP_00250694
95	MIP_00295500
96	MIP_00201772
97	MIP_00215628
98	MIP_00241978
99	MIP_00158052
100	MIP_00220620
101	MIP_00227741
102	MIP_00189616
103	MIP_00278709
104	MIP_00213258
105	MIP_00214517
106	MIP_00217686
107	MIP_00278848
108	MIP_00230606
109	MIP_00252634
110	MIP_00308970
111	MIP_00050646, MIP_00054709
112	MIP_00185383, MIP_00307639
113	MIP_00197470, MIP_00197989
114	MIP_00146881, MIP_00157428
115	MIP_00197321, MIP_00214392
116	MIP_00147428, MIP_00155394
117	MIP_00227385, MIP_00246175
118	MIP_00244693, MIP_00257234
119	MIP_00087284, MIP_00092279
120	MIP_00268380, MIP_00326517
121	MIP_00196533, MIP_00213475
122	MIP_00095928, MIP_00105602
123	MIP_00309498
124	MIP_00296892
125	MIP_00279120, MIP_00325018
126	MIP_00295467, MIP_00324908
127	MIP_00274364, MIP_00325219
128	MIP_00193161, MIP_00229097, MIP_00233299
129	MIP_00227792, MIP_00260396, MIP_00307513
130	MIP_00245301, MIP_00271607, MIP_00303146
131	MIP_00156248, MIP_00180064, MIP_00185265
132	MIP_00052143, MIP_00057946, MIP_00063157
133	MIP_00197711, MIP_00208158, MIP_00252474
134	MIP_00247788, MIP_00251626, MIP_00264403
135	MIP_00297599, MIP_00310617, MIP_00326283
136	MIP_00226272, MIP_00240663, MIP_00298054
137	MIP_00078622, MIP_00295276, MIP_00325113
138	MIP_00278553, MIP_00297349, MIP_00299462, MIP_00311387
139	MIP_00179258, MIP_00187054, MIP_00199795, MIP_00208243
140	MIP_00178014, MIP_00213767, MIP_00230966, MIP_00245922
141	MIP_00197039, MIP_00222838, MIP_00240930, MIP_00265151
142	MIP_00246539, MIP_00248499, MIP_00255736, MIP_00257828, MIP_00273178
143	MIP_00297499, MIP_00297626, MIP_00299300, MIP_00306653, MIP_00308130
144	MIP_00068041, MIP_00085074, MIP_00085909, MIP_00144174, MIP_00159046, MIP_00180365
145	MIP_00260750, MIP_00271812, MIP_00280561, MIP_00294938, MIP_00295429, MIP_00308577
146	MIP_00247823, MIP_00249069, MIP_00278640, MIP_00295849, MIP_00302861, MIP_00325914
147	MIP_00176786, MIP_00199585, MIP_00206875, MIP_00212347, MIP_00221839, MIP_00231479, MIP_00232949
148	MIP_00217796, MIP_00217874, MIP_00225385, MIP_00232829, MIP_00240077, MIP_00258985, MIP_00269643, MIP_00299431
149	MIP_00260429, MIP_00296222, MIP_00299925, MIP_00304110, MIP_00305968, MIP_00307861, MIP_00309352, MIP_00326591
150	MIP_00254040
151	MIP_00147377
152	MIP_00249344, MIP_00261138, MIP_00262362, MIP_00264146, MIP_00304501, MIP_00326528
153	MIP_00210273, MIP_00212106, MIP_00222133, MIP_00223995, MIP_00248863, MIP_00251996, MIP_00263890, MIP_00273556, MIP_00299160
154	MIP_00088406, MIP_00165525, MIP_00211356, MIP_00212714, MIP_00214515, MIP_00215955, MIP_00224102, MIP_00232465, MIP_00241193
155	MIP_00091051, MIP_00154142, MIP_00158467, MIP_00183571, MIP_00185281, MIP_00220809, MIP_00224343, MIP_00228269, MIP_00232818, MIP_00234843, MIP_00254538
156	MIP_00166287, MIP_00177071, MIP_00178352, MIP_00182849, MIP_00183599, MIP_00184460, MIP_00196992, MIP_00198685, MIP_00199027, MIP_00234745, MIP_00240645, MIP_00296972
157	MIP_00193894, MIP_00207383, MIP_00209661, MIP_00211255, MIP_00212034, MIP_00216727, MIP_00217454, MIP_00241860, MIP_00253458, MIP_00254609, MIP_00259051, MIP_00272986
158	MIP_00212877, MIP_00226974, MIP_00240585, MIP_00241642, MIP_00244666, MIP_00246167, MIP_00248174, MIP_00253352, MIP_00258163, MIP_00258887, MIP_00259789, MIP_00261729, MIP_00265735, MIP_00266464, MIP_00267641, MIP_00279236, MIP_00292101, MIP_00294595, MIP_00324660
159	MIP_00154164, MIP_00154467, MIP_00154943, MIP_00157617, MIP_00157981, MIP_00158076, MIP_00158664, MIP_00160017, MIP_00162356, MIP_00163233, MIP_00164924, MIP_00165656, MIP_00176391, MIP_00177659, MIP_00182860, MIP_00183204, MIP_00185488, MIP_00185557, MIP_00190387, MIP_00190667, MIP_00191346, MIP_00198257, MIP_00216029
160	MIP_00261424, MIP_00263752, MIP_00264541, MIP_00264596, MIP_00267406, MIP_00269355, MIP_00274524, MIP_00278918, MIP_00290826, MIP_00292559, MIP_00292648, MIP_00298985, MIP_00299754, MIP_00302700, MIP_00303803, MIP_00305120, MIP_00306932, MIP_00307360, MIP_00308485, MIP_00309593, MIP_00310169, MIP_00324816, MIP_00325274
161	MIP_00206574, MIP_00210880, MIP_00212896, MIP_00220471, MIP_00221200, MIP_00221345, MIP_00221370, MIP_00221394, MIP_00223115, MIP_00223708, MIP_00228994, MIP_00229177, MIP_00230672, MIP_00233022, MIP_00234467, MIP_00234709, MIP_00242090, MIP_00243548, MIP_00243551, MIP_00244111, MIP_00244990, MIP_00246103, MIP_00247485, MIP_00247996, MIP_00248322, MIP_00249061, MIP_00249438, MIP_00249931, MIP_002…
