# Supplementary material for: Sequence-structure-function relationships in the microbial protein universe
Source: Nat Commun. 2023 Apr 26;14:2351. doi: 10.1038/s41467-023-37896-w (PMC10133388; doi:10.1038/s41467-023-37896-w)
Supplement: Supplementary file 9 — Source Data [file 41467_2023_37896_MOESM9_ESM.zip]

Archive with 49 entries (43 files):
- SourceData/source_data_Fig1/
- SourceData/source_data_Fig1/.DS_Store
- SourceData/source_data_Fig1/length_distributions/
- SourceData/source_data_Fig1/length_distributions/get_AF2_lengths.py
- SourceData/source_data_Fig1/length_distributions/len_alphafold2.txt
- SourceData/source_data_Fig1/length_distributions/len_cath_v4_3_0.txt
- SourceData/source_data_Fig1/length_distributions/len_mip_dmpfold_curated.txt
- SourceData/source_data_Fig1/length_distributions/len_mip_rosetta_curated.txt
- SourceData/source_data_Fig1/length_distributions/len_pdb_v2021_01_15.txt
- SourceData/source_data_Fig1/length_distributions/plot_len_histograms.py
- SourceData/source_data_Fig1/length_distributions/sequences_alphafold_DB.fasta
- SourceData/source_data_Fig1/protein_universe_visualizations/
- SourceData/source_data_Fig1/protein_universe_visualizations/source_data_Fig1_visualizations_lenmod.txt
- SourceData/source_data_Fig2/
- SourceData/source_data_Fig2/Figure_2_MIP-curated_Rosetta_sequence-identity_vs_functional-similarity.csv
- SourceData/source_data_Fig2/Figure_2_MIP-curated_Rosetta_sequence-identity_vs_functional-similarity.png
- SourceData/source_data_Fig2/Figure_2_MIP-curated_Rosetta_sequence-identity_vs_structural-similarity.csv
- SourceData/source_data_Fig2/Figure_2_MIP-curated_Rosetta_sequence-identity_vs_structural-similarity.png
- SourceData/source_data_Fig2/Figure_2_MIP-curated_Rosetta_structural-similarity_vs_functional-similarity.csv
- SourceData/source_data_Fig2/Figure_2_MIP-curated_Rosetta_structural-similarity_vs_functional-similarity.png
- SourceData/source_data_Fig2/Figure_2_PDB-baseline_sequence-identity_vs_functional-similarity.csv
- SourceData/source_data_Fig2/Figure_2_PDB-baseline_sequence-identity_vs_functional-similarity.png
- SourceData/source_data_Fig2/Figure_2_PDB-baseline_sequence-identity_vs_structural-similarity.csv
- SourceData/source_data_Fig2/Figure_2_PDB-baseline_sequence-identity_vs_structural-similarity.png
- SourceData/source_data_Fig2/Figure_2_PDB-baseline_structural-similarity_vs_functional-similarity.csv
- SourceData/source_data_Fig2/Figure_2_PDB-baseline_structural-similarity_vs_functional-similarity.png
- SourceData/source_data_Fig3/
- SourceData/source_data_Fig3/Figure_3_cluster=146.csv
- SourceData/source_data_Fig3/Figure_3_cluster=146.png
- SourceData/source_data_Fig3/Figure_3_cluster=152.csv
- SourceData/source_data_Fig3/Figure_3_cluster=152.png
- SourceData/source_data_Fig3/Figure_3_cluster=153.csv
- SourceData/source_data_Fig3/Figure_3_cluster=153.png
- SourceData/source_data_Fig3/Figure_3_cluster=158.csv
- SourceData/source_data_Fig3/Figure_3_cluster=158.png
- SourceData/source_data_Fig3/Figure_3_cluster=160.csv
- SourceData/source_data_Fig3/Figure_3_cluster=160.png
- SourceData/source_data_Fig3/fxn_new_fold_clusters_miplist.txt
- SourceData/source_data_Fig3/gonames.txt
- SourceData/source_data_Fig3/goterms.txt
- SourceData/source_data_Fig3/list_new_fold_clusters.txt
- SourceData/source_data_Fig3/nb_fxns_for_clusters1_cleaned.ipynb
- SourceData/source_data_Fig4/
- SourceData/source_data_Fig4/Figure_4_Rosetta_BP_GO_0043571.csv
- SourceData/source_data_Fig4/Figure_4_Rosetta_BP_GO_0043571.png
- SourceData/source_data_Fig4/Figure_4_Rosetta_EC_4.99.1.-.csv
- SourceData/source_data_Fig4/Figure_4_Rosetta_EC_4.99.1.-.png
- SourceData/source_data_Fig4/Figure_4_Rosetta_MF_GO_0030246.csv
- SourceData/source_data_Fig4/Figure_4_Rosetta_MF_GO_0030246.png
