# Supplementary material for: Sequence-structure-function relationships in the microbial protein universe
Source: Nat Commun. 2023 Apr 26;14:2351. doi: 10.1038/s41467-023-37896-w (PMC10133388; doi:10.1038/s41467-023-37896-w)
Supplement: Supplementary file 9 — Source Data [file 41467_2023_37896_MOESM9_ESM.zip › SourceData/source_data_Fig1/length_distributions/get_AF2_lengths.py]

#!/usr/bin/python

import os, sys, re, commands, random, math, collections

fn_af2 = "sequences_alphafold_DB.fasta"
#fn_af2 = "fun1"

# read in AF2 fasta file but skip headers
seqs = commands.getoutput("grep -v '>' " + fn_af2).splitlines()

for i in range(0,len(seqs)):
    
    print i, "\t", len(seqs[i])
