# Supplementary material for: Sequence-structure-function relationships in the microbial protein universe
Source: Nat Commun. 2023 Apr 26;14:2351. doi: 10.1038/s41467-023-37896-w (PMC10133388; doi:10.1038/s41467-023-37896-w)
Supplement: Supplementary file 9 — Source Data [file 41467_2023_37896_MOESM9_ESM.zip › SourceData/source_data_Fig1/length_distributions/len_alphafold2.txt]

0	78
1	492
2	43
3	562
4	146
5	463
6	1085
7	596
8	716
9	439
10	518
11	297
12	359
13	53
14	297
15	375
16	574
17	94
18	131
19	344
20	458
21	86
22	185
23	80
24	374
25	166
26	577
27	79
28	111
29	638
30	289
31	166
32	134
33	1145
34	469
35	159
36	338
37	83
38	59
39	136
40	300
41	76
42	241
43	161
44	360
45	1066
46	399
47	746
48	658
49	805
50	374
51	475
52	518
53	62
54	956
55	2132
56	429
57	96
58	175
59	146
60	382
61	1223
62	345
63	454
64	763
65	71
66	83
67	141
68	763
69	335
70	385
71	204
72	239
73	237
74	1827
75	474
76	758
77	791
78	229
79	196
80	165
81	213
82	329
83	571
84	289
85	766
86	116
87	999
88	150
89	1637
90	496
91	823
92	977
93	1148
94	1130
95	436
96	229
97	353
98	940
99	156
100	579
101	84
102	179
103	1113
104	2511
105	241
106	215
107	140
108	411
109	330
110	625
111	226
112	458
113	431
114	331
115	260
116	394
117	955
118	1158
119	791
120	183
121	335
122	645
123	430
124	514
125	58
126	317
127	810
128	602
129	137
130	731
131	61
132	307
133	275
134	817
135	282
136	300
137	150
138	391
139	323
140	140
141	401
142	240
143	198
144	659
145	73
146	494
147	288
148	52
149	140
150	365
151	304
152	116
153	356
154	247
155	103
156	122
157	103
158	96
159	341
160	147
161	74
162	485
163	171
164	482
165	191
166	489
167	309
168	737
169	60
170	565
171	76
172	669
173	241
174	263
175	551
176	151
177	821
178	370
179	717
180	448
181	167
182	281
183	238
184	128
185	1701
186	125
187	279
188	368
189	454
190	1032
191	1040
192	547
193	229
194	223
195	184
196	148
197	150
198	1357
199	321
200	98
201	1055
202	831
203	211
204	306
205	207
206	374
207	515
208	96
209	414
210	198
211	769
212	402
213	150
214	360
215	564
216	187
217	97
218	154
219	335
220	335
221	159
222	286
223	450
224	124
225	102
226	421
227	579
228	357
229	194
230	663
231	537
232	399
233	97
234	110
235	210
236	117
237	70
238	353
239	390
240	501
241	470
242	468
243	80
244	213
245	497
246	239
247	873
248	714
249	182
250	622
251	411
252	168
253	683
254	422
255	270
256	97
257	153
258	241
259	239
260	252
261	541
262	447
263	207
264	227
265	114
266	386
267	251
268	579
269	154
270	353
271	616
272	570
273	824
274	1227
275	391
276	72
277	120
278	337
279	288
280	196
281	705
282	162
283	314
284	655
285	1207
286	81
287	511
288	236
289	333
290	84
291	369
292	2229
293	363
294	517
295	799
296	1868
297	414
298	146
299	427
300	1615
301	759
302	348
303	131
304	411
305	70
306	635
307	485
308	97
309	74
310	1873
311	479
312	906
313	823
314	694
315	971
316	121
317	533
318	72
319	428
320	277
321	530
322	398
323	530
324	342
325	439
326	650
327	379
328	465
329	574
330	356
331	74
332	437
333	500
334	103
335	978
336	1021
337	154
338	322
339	134
340	252
341	120
342	1047
343	34
344	700
345	138
346	1006
347	720
348	394
349	139
350	146
351	135
352	459
353	235
354	718
355	157
356	347
357	344
358	399
359	220
360	68
361	146
362	283
363	550
364	466
365	172
366	213
367	212
368	196
369	435
370	308
371	313
372	85
373	107
374	424
375	266
376	1831
377	665
378	673
379	71
380	573
381	342
382	198
383	168
384	641
385	129
386	610
387	453
388	389
389	615
390	492
391	226
392	228
393	98
394	600
395	610
396	155
397	1300
398	828
399	299
400	769
401	211
402	532
403	516
404	1529
405	260
406	501
407	141
408	104
409	335
410	70
411	476
412	522
413	297
414	346
415	402
416	586
417	1211
418	354
419	815
420	372
421	231
422	183
423	345
424	423
425	389
426	233
427	712
428	120
429	245
430	341
431	541
432	378
433	1181
434	475
435	412
436	327
437	278
438	308
439	180
440	450
441	296
442	554
443	445
444	79
445	697
446	227
447	605
448	136
449	372
450	818
451	570
452	400
453	488
454	2339
455	214
456	754
457	360
458	96
459	587
460	72
461	962
462	430
463	159
464	338
465	418
466	86
467	651
468	278
469	335
470	138
471	409
472	436
473	621
474	1797
475	261
476	235
477	591
478	469
479	368
480	181
481	743
482	1021
483	148
484	258
485	928
486	102
487	173
488	488
489	609
490	484
491	146
492	407
493	105
494	295
495	111
496	1372
497	2564
498	685
499	469
500	1761
501	512
502	381
503	353
504	84
505	383
506	232
507	507
508	202
509	369
510	467
511	781
512	601
513	399
514	408
515	117
516	298
517	126
518	493
519	398
520	528
521	318
522	295
523	413
524	147
525	304
526	235
527	152
528	1026
529	103
530	2525
531	172
532	191
533	104
534	266
535	418
536	1674
537	750
538	768
539	557
540	542
541	527
542	589
543	639
544	686
545	127
546	918
547	114
548	78
549	750
550	140
551	353
552	129
553	302
554	208
555	1521
556	724
557	96
558	572
559	105
560	125
561	88
562	296
563	638
564	462
565	498
566	271
567	315
568	205
569	387
570	227
571	295
572	541
573	1043
574	735
575	1163
576	247
577	261
578	100
579	98
580	532
581	334
582	381
583	269
584	121
585	128
586	394
587	142
588	323
589	2488
590	124
591	310
592	123
593	282
594	482
595	625
596	206
597	1026
598	151
599	426
600	593
601	77
602	173
603	264
604	305
605	1888
606	334
607	1504
608	498
609	2527
610	526
611	264
612	79
613	114
614	472
615	257
616	85
617	569
618	333
619	256
620	1223
621	1426
622	858
623	269
624	367
625	130
626	963
627	525
628	341
629	357
630	1011
631	546
632	352
633	101
634	413
635	146
636	335
637	375
638	219
639	307
640	91
641	562
642	348
643	548
644	588
645	259
646	219
647	114
648	758
649	1444
650	575
651	150
652	288
653	680
654	776
655	505
656	74
657	422
658	283
659	186
660	297
661	107
662	426
663	351
664	89
665	1690
666	194
667	415
668	261
669	210
670	134
671	501
672	185
673	501
674	411
675	615
676	326
677	397
678	359
679	260
680	464
681	385
682	1033
683	1638
684	359
685	315
686	82
687	354
688	506
689	164
690	97
691	226
692	158
693	268
694	560
695	384
696	586
697	1148
698	537
699	840
700	933
701	410
702	1035
703	180
704	210
705	499
706	383
707	495
708	325
709	819
710	305
711	291
712	766
713	143
714	308
715	181
716	70
717	211
718	550
719	341
720	469
721	1432
722	527
723	738
724	474
725	947
726	1067
727	466
728	240
729	320
730	253
731	85
732	469
733	260
734	416
735	473
736	217
737	1020
738	158
739	678
740	250
741	55
742	624
743	175
744	287
745	611
746	1805
747	533
748	95
749	700
750	121
751	623
752	659
753	586
754	543
755	376
756	95
757	430
758	844
759	503
760	202
761	312
762	338
763	481
764	403
765	519
766	718
767	304
768	76
769	251
770	990
771	168
772	203
773	315
774	151
775	736
776	668
777	420
778	1321
779	294
780	95
781	233
782	185
783	558
784	93
785	1533
786	144
787	859
788	166
789	708
790	77
791	257
792	657
793	172
794	141
795	83
796	197
797	306
798	609
799	276
800	311
801	123
802	397
803	1440
804	513
805	192
806	67
807	428
808	423
809	385
810	305
811	2335
812	179
813	56
814	130
815	766
816	196
817	1107
818	180
819	565
820	319
821	293
822	776
823	359
824	50
825	330
826	311
827	308
828	84
829	285
830	374
831	516
832	581
833	445
834	882
835	285
836	908
837	674
838	937
839	249
840	442
841	595
842	186
843	93
844	75
845	1396
846	1561
847	649
848	732
849	323
850	782
851	144
852	447
853	333
854	186
855	222
856	1461
857	315
858	1520
859	1911
860	313
861	448
862	91
863	248
864	666
865	322
866	910
867	732
868	293
869	260
870	78
871	475
872	230
873	71
874	91
875	441
876	157
877	217
878	820
879	214
880	231
881	372
882	122
883	560
884	545
885	476
886	91
887	280
888	252
889	557
890	111
891	246
892	212
893	227
894	45
895	200
896	1051
897	592
898	480
899	195
900	672
901	623
902	1079
903	1767
904	473
905	260
906	273
907	147
908	404
909	76
910	110
911	765
912	168
913	239
914	814
915	683
916	248
917	537
918	75
919	386
920	834
921	263
922	172
923	450
924	631
925	747
926	367
927	190
928	136
929	286
930	143
931	283
932	99
933	178
934	229
935	102
936	84
937	382
938	306
939	306
940	960
941	449
942	999
943	560
944	1128
945	750
946	581
947	356
948	464
949	814
950	303
951	668
952	361
953	331
954	492
955	350
956	458
957	119
958	577
959	114
960	444
961	984
962	312
963	394
964	746
965	638
966	680
967	862
968	206
969	28
970	122
971	213
972	134
973	517
974	523
975	1522
976	83
977	179
978	42
979	328
980	284
981	831
982	141
983	91
984	538
985	614
986	170
987	541
988	81
989	199
990	544
991	962
992	2219
993	95
994	542
995	771
996	505
997	796
998	1245
999	87
1000	191
1001	292
1002	357
1003	2396
1004	361
1005	478
1006	114
1007	138
1008	420
1009	1372
1010	1195
1011	275
1012	563
1013	105
1014	662
1015	151
1016	34
1017	66
1018	1028
1019	502
1020	208
1021	69
1022	276
1023	2385
1024	667
1025	64
1026	346
1027	457
1028	131
1029	192
1030	600
1031	387
1032	243
1033	491
1034	280
1035	155
1036	285
1037	274
1038	1084
1039	471
1040	531
1041	813
1042	512
1043	735
1044	150
1045	674
1046	513
1047	142
1048	723
1049	133
1050	756
1051	160
1052	68
1053	372
1054	489
1055	69
1056	112
1057	368
1058	688
1059	383
1060	330
1061	1022
1062	130
1063	1211
1064	166
1065	525
1066	222
1067	806
1068	316
1069	233
1070	148
1071	133
1072	353
1073	450
1074	671
1075	335
1076	543
1077	101
1078	137
1079	512
1080	540
1081	341
1082	343
1083	126
1084	337
1085	94
1086	116
1087	560
1088	142
1089	108
1090	602
1091	222
1092	817
1093	140
1094	123
1095	143
1096	186
1097	382
1098	502
1099	220
1100	483
1101	774
1102	140
1103	233
1104	541
1105	96
1106	105
1107	271
1108	166
1109	293
1110	421
1111	975
1112	349
1113	2154
1114	475
1115	131
1116	337
1117	575
1118	911
1119	1464
1120	827
1121	377
1122	284
1123	179
1124	101
1125	633
1126	179
1127	387
1128	84
1129	400
1130	513
1131	479
1132	348
1133	417
1134	74
1135	355
1136	452
1137	591
1138	305
1139	160
1140	334
1141	1263
1142	213
1143	952
1144	997
1145	392
1146	188
1147	187
1148	111
1149	363
1150	576
1151	307
1152	216
1153	113
1154	408
1155	590
1156	2248
1157	792
1158	302
1159	622
1160	1613
1161	276
1162	175
1163	194
1164	454
1165	266
1166	369
1167	596
1168	301
1169	294
1170	442
1171	111
1172	825
1173	1024
1174	136
1175	259
1176	256
1177	300
1178	334
1179	331
1180	365
1181	367
1182	706
1183	367
1184	586
1185	987
1186	881
1187	383
1188	1798
1189	165
1190	471
1191	377
1192	550
1193	24
1194	308
1195	120
1196	768
1197	539
1198	523
1199	480
1200	71
1201	1100
1202	260
1203	502
1204	910
1205	157
1206	377
1207	376
1208	796
1209	776
1210	880
1211	116
1212	286
1213	131
1214	546
1215	447
1216	194
1217	489
1218	400
1219	530
1220	213
1221	108
1222	214
1223	428
1224	159
1225	83
1226	548
1227	85
1228	536
1229	399
1230	439
1231	867
1232	274
1233	354
1234	640
1235	147
1236	50
1237	743
1238	185
1239	177
1240	704
1241	918
1242	409
1243	396
1244	280
1245	312
1246	83
1247	380
1248	114
1249	115
1250	367
1251	200
1252	130
1253	680
1254	258
1255	422
1256	86
1257	324
1258	686
1259	561
1260	139
1261	377
1262	273
1263	91
1264	93
1265	1040
1266	256
1267	136
1268	586
1269	561
1270	418
1271	140
1272	611
1273	52
1274	391
1275	449
1276	837
1277	436
1278	279
1279	303
1280	384
1281	215
1282	116
1283	117
1284	379
1285	325
1286	127
1287	206
1288	150
1289	300
1290	164
1291	76
1292	517
1293	395
1294	221
1295	1037
1296	356
1297	75
1298	342
1299	273
1300	195
1301	455
1302	148
1303	182
1304	493
1305	738
1306	463
1307	70
1308	188
1309	636
1310	251
1311	460
1312	199
1313	81
1314	648
1315	296
1316	273
1317	351
1318	532
1319	290
1320	67
1321	565
1322	228
1323	106
1324	289
1325	316
1326	789
1327	277
1328	381
1329	74
1330	543
1331	200
1332	236
1333	95
1334	770
1335	168
1336	987
1337	456
1338	203
1339	90
1340	768
1341	900
1342	414
1343	820
1344	272
1345	654
1346	428
1347	419
1348	245
1349	619
1350	267
1351	259
1352	202
1353	791
1354	133
1355	887
1356	429
1357	178
1358	117
1359	361
1360	239
1361	377
1362	187
1363	234
1364	108
1365	355
1366	560
1367	337
1368	268
1369	432
1370	498
1371	677
1372	537
1373	202
1374	549
1375	1031
1376	348
1377	195
1378	102
1379	423
1380	486
1381	730
1382	408
1383	321
1384	434
1385	1231
1386	284
1387	349
1388	579
1389	124
1390	473
1391	281
1392	874
1393	70
1394	130
1395	1131
1396	919
1397	221
1398	217
1399	1425
1400	54
1401	170
1402	494
1403	117
1404	220
1405	829
1406	592
1407	317
1408	1430
1409	618
1410	283
1411	220
1412	266
1413	370
1414	597
1415	178
1416	208
1417	363
1418	151
1419	213
1420	844
1421	138
1422	242
1423	845
1424	338
1425	354
1426	792
1427	314
1428	340
1429	852
1430	113
1431	353
1432	261
1433	2219
1434	412
1435	805
1436	467
1437	561
1438	1209
1439	575
1440	546
1441	650
1442	93
1443	107
1444	1003
1445	538
1446	91
1447	263
1448	1168
1449	305
1450	363
1451	185
1452	286
1453	730
1454	405
1455	1489
1456	328
1457	908
1458	59
1459	123
1460	406
1461	418
1462	102
1463	147
1464	706
1465	383
1466	846
1467	280
1468	613
1469	283
1470	185
1471	577
1472	642
1473	542
1474	970
1475	587
1476	597
1477	369
1478	345
1479	568
1480	291
1481	782
1482	1006
1483	658
1484	445
1485	162
1486	295
1487	696
1488	328
1489	323
1490	126
1491	275
1492	407
1493	114
1494	313
1495	424
1496	375
1497	593
1498	1075
1499	205
1500	396
1501	125
1502	226
1503	738
1504	297
1505	161
1506	86
1507	638
1508	683
1509	161
1510	89
1511	355
1512	95
1513	256
1514	190
1515	105
1516	264
1517	609
1518	71
1519	69
1520	338
1521	498
1522	167
1523	972
1524	416
1525	396
1526	331
1527	319
1528	105
1529	522
1530	526
1531	597
1532	587
1533	342
1534	607
1535	420
1536	379
1537	225
1538	124
1539	440
1540	493
1541	746
1542	607
1543	375
1544	122
1545	219
1546	256
1547	387
1548	313
1549	667
1550	616
1551	951
1552	212
1553	750
1554	210
1555	717
1556	178
1557	331
1558	587
1559	191
1560	1406
1561	118
1562	649
1563	335
1564	382
1565	17
1566	1257
1567	213
1568	225
1569	607
1570	706
1571	239
1572	224
1573	145
1574	177
1575	1004
1576	404
1577	115
1578	257
1579	542
1580	155
1581	296
1582	554
1583	195
1584	109
1585	488
1586	327
1587	243
1588	424
1589	109
1590	1731
1591	189
1592	254
1593	509
1594	84
1595	362
1596	387
1597	401
1598	556
1599	606
1600	495
1601	156
1602	575
1603	240
1604	236
1605	279
1606	724
1607	636
1608	453
1609	50
1610	497
1611	617
1612	509
1613	530
1614	20
1615	827
1616	581
1617	1087
1618	619
1619	556
1620	228
1621	964
1622	488
1623	266
1624	849
1625	133
1626	362
1627	203
1628	414
1629	106
1630	466
1631	226
1632	152
1633	290
1634	87
1635	630
1636	234
1637	259
1638	223
1639	1068
1640	577
1641	2009
1642	416
1643	70
1644	348
1645	283
1646	320
1647	314
1648	1061
1649	276
1650	439
1651	214
1652	225
1653	762
1654	483
1655	302
1656	232
1657	164
1658	202
1659	460
1660	436
1661	118
1662	428
1663	647
1664	362
1665	114
1666	91
1667	318
1668	346
1669	908
1670	1002
1671	548
1672	294
1673	725
1674	426
1675	638
1676	780
1677	325
1678	598
1679	578
1680	233
1681	639
1682	270
1683	260
1684	72
1685	1062
1686	776
1687	179
1688	84
1689	416
1690	72
1691	920
1692	386
1693	70
1694	506
1695	651
1696	462
1697	343
1698	305
1699	785
1700	383
1701	406
1702	652
1703	2203
1704	347
1705	449
1706	494
1707	144
1708	236
1709	206
1710	340
1711	798
1712	194
1713	77
1714	746
1715	512
1716	706
1717	201
1718	147
1719	97
1720	146
1721	823
1722	226
1723	526
1724	215
1725	760
1726	307
1727	439
1728	163
1729	92
1730	704
1731	394
1732	315
1733	1286
1734	1038
1735	357
1736	147
1737	515
1738	146
1739	304
1740	2106
1741	963
1742	383
1743	565
1744	487
1745	767
1746	85
1747	178
1748	590
1749	910
1750	140
1751	368
1752	80
1753	181
1754	182
1755	392
1756	619
1757	1150
1758	526
1759	133
1760	246
1761	88
1762	437
1763	563
1764	118
1765	104
1766	771
1767	103
1768	468
1769	429
1770	391
1771	202
1772	2017
1773	578
1774	111
1775	145
1776	436
1777	652
1778	156
1779	333
1780	1134
1781	273
1782	143
1783	215
1784	281
1785	469
1786	149
1787	299
1788	298
1789	205
1790	212
1791	418
1792	82
1793	92
1794	323
1795	856
1796	178
1797	183
1798	277
1799	1085
1800	615
1801	332
1802	249
1803	348
1804	580
1805	204
1806	1506
1807	229
1808	512
1809	299
1810	1952
1811	299
1812	456
1813	511
1814	85
1815	308
1816	359
1817	156
1818	160
1819	353
1820	157
1821	497
1822	150
1823	773
1824	177
1825	258
1826	807
1827	340
1828	148
1829	532
1830	230
1831	510
1832	502
1833	199
1834	855
1835	881
1836	326
1837	165
1838	218
1839	107
1840	61
1841	405
1842	1792
1843	540
1844	393
1845	447
1846	1292
1847	374
1848	413
1849	332
1850	273
1851	484
1852	71
1853	1034
1854	116
1855	320
1856	317
1857	464
1858	201
1859	178
1860	195
1861	1206
1862	228
1863	467
1864	494
1865	378
1866	388
1867	175
1868	563
1869	161
1870	437
1871	145
1872	313
1873	980
1874	124
1875	487
1876	162
1877	158
1878	364
1879	2465
1880	441
1881	599
1882	350
1883	453
1884	167
1885	255
1886	326
1887	507
1888	611
1889	310
1890	482
1891	127
1892	174
1893	282
1894	351
1895	140
1896	348
1897	210
1898	219
1899	440
1900	282
1901	96
1902	106
1903	727
1904	172
1905	394
1906	454
1907	79
1908	220
1909	279
1910	136
1911	1093
1912	277
1913	267
1914	1073
1915	719
1916	90
1917	888
1918	42
1919	1051
1920	444
1921	216
1922	874
1923	236
1924	532
1925	366
1926	898
1927	230
1928	440
1929	183
1930	349
1931	1024
1932	594
1933	645
1934	222
1935	188
1936	373
1937	1149
1938	223
1939	246
1940	109
1941	326
1942	177
1943	868
1944	302
1945	363
1946	236
1947	207
1948	125
1949	385
1950	59
1951	290
1952	682
1953	339
1954	1019
1955	437
1956	735
1957	557
1958	428
1959	251
1960	293
1961	581
1962	105
1963	406
1964	459
1965	553
1966	307
1967	261
1968	253
1969	364
1970	126
1971	520
1972	585
1973	475
1974	345
1975	189
1976	220
1977	115
1978	287
1979	353
1980	245
1981	103
1982	259
1983	149
1984	352
1985	1111
1986	278
1987	661
1988	368
1989	338
1990	121
1991	192
1992	293
1993	80
1994	410
1995	495
1996	184
1997	479
1998	288
1999	336
[truncated: 360,094 more rows]
