# Supplementary material for: Sequence-structure-function relationships in the microbial protein universe
Source: Nat Commun. 2023 Apr 26;14:2351. doi: 10.1038/s41467-023-37896-w (PMC10133388; doi:10.1038/s41467-023-37896-w)
Supplement: Supplementary file 9 — Source Data [file 41467_2023_37896_MOESM9_ESM.zip › SourceData/source_data_Fig1/length_distributions/len_cath_v4_3_0.txt]

2lvaA02.pdb 27
3vdzA01.pdb 33
3tu3B01.pdb 76
2vx8D00.pdb 134
3zzoA00.pdb 93
6fjnA00.pdb 184
4aj5100.pdb 99
2l6mA00.pdb 101
5svlB01.pdb 55
1n7zA01.pdb 155
1nz0D00.pdb 110
1njhA00.pdb 105
2nxcA02.pdb 41
3r4iA02.pdb 60
1u7lA01.pdb 91
4le7A01.pdb 172
3drxB03.pdb 51
2zwsA02.pdb 134
4umoA00.pdb 75
3vldA02.pdb 149
3ov5A00.pdb 84
4wfoA03.pdb 89
2etdA00.pdb 127
3agkA01.pdb 128
3buxB01.pdb 129
5w8qA01.pdb 220
4begB00.pdb 175
2j0wA02.pdb 93
1musA01.pdb 66
2hoqA02.pdb 79
4mziA00.pdb 193
1vw4T01.pdb 112
5gmzA00.pdb 143
2wjvD02.pdb 27
2vpzC00.pdb 251
3lq9A00.pdb 126
4ncbA01.pdb 146
2ov7A01.pdb 61
2a5yB03.pdb 78
2mphA01.pdb 87
3n6xA03.pdb 55
3qzmA00.pdb 124
3iynQ01.pdb 75
1l0wA03.pdb 138
4k4kB01.pdb 126
3kxeC01.pdb 69
1vzyA02.pdb 56
2l5qA01.pdb 50
4m5dA05.pdb 133
4w6yA00.pdb 146
4p5nA00.pdb 74
3igmA00.pdb 56
4jdnC00.pdb 145
4x5pA00.pdb 158
3m7aA01.pdb 131
1lmlA01.pdb 170
4krwA00.pdb 67
2ewfA03.pdb 225
3r4rA02.pdb 125
1x3zA03.pdb 88
4h4kA01.pdb 89
1vjvA02.pdb 56
6em3O02.pdb 50
3ugoA00.pdb 180
2wteA01.pdb 134
4a4yA01.pdb 98
3pqiA02.pdb 100
3pjvD02.pdb 49
4x9tA01.pdb 163
3fssA01.pdb 133
2x8sA02.pdb 95
3rwxA01.pdb 106
3e0zB00.pdb 105
4q28A00.pdb 107
5cqgA05.pdb 189
4ga6A02.pdb 152
3m6zA03.pdb 70
1ezgA00.pdb 82
2lcuA01.pdb 185
5h3xA01.pdb 166
3pf6B00.pdb 55
3a98B01.pdb 78
2x5cA01.pdb 91
1v8cA02.pdb 80
2dxaA00.pdb 154
1x0tA02.pdb 45
3bhwA00.pdb 182
1rgxA01.pdb 25
2vxdA00.pdb 54
3cwxA00.pdb 122
3lmmC04.pdb 87
1jfbA00.pdb 399
4j29A00.pdb 126
4a9aA01.pdb 111
3bidA01.pdb 46
1chdA00.pdb 198
2outA01.pdb 57
3f2eA00.pdb 83
3nppA00.pdb 86
4whsD00.pdb 236
1h6fA00.pdb 184
2fgtA03.pdb 135
4da2A02.pdb 152
3bwhA01.pdb 160
1w36C01.pdb 217
1lj2A00.pdb 106
2gagC02.pdb 80
6m9mA02.pdb 119
4djbA00.pdb 114
4lqeA00.pdb 148
2qkdA02.pdb 140
6jgjA00.pdb 227
4zpcA03.pdb 87
5i2mA01.pdb 91
2vugA05.pdb 48
2iw3A02.pdb 89
1xn8A00.pdb 131
4jrfA03.pdb 106
3lr2A01.pdb 118
1z2zA03.pdb 87
2egtA01.pdb 27
2a26B01.pdb 44
1v74B00.pdb 87
3qkaA02.pdb 37
2o3iA02.pdb 130
4kk7A01.pdb 71
1tgrA00.pdb 52
3mtvA01.pdb 80
3i08B01.pdb 29
1k4tA04.pdb 178
1xaoA02.pdb 16
2kr6A01.pdb 106
4wiqA02.pdb 125
4dduA04.pdb 74
2e5yA01.pdb 88
2xquA01.pdb 78
1oaoC04.pdb 91
4ifdK02.pdb 34
3l1nA02.pdb 86
1n93X02.pdb 127
3tlxC01.pdb 24
3kp1E01.pdb 39
1xdpA02.pdb 202
1gk9B02.pdb 73
3kd4A03.pdb 135
1xezA03.pdb 48
3g36B00.pdb 50
2fsdA00.pdb 110
4c08A02.pdb 183
3u6xS00.pdb 105
3gn4A00.pdb 129
5tuxA01.pdb 147
4dkcB00.pdb 160
4m70B00.pdb 91
2zxiA03.pdb 97
1k8bA00.pdb 52
3df7A01.pdb 95
2cr8A01.pdb 26
3c7xA00.pdb 196
6eniA00.pdb 104
3keyA02.pdb 88
6a8uA00.pdb 140
1yueA03.pdb 119
4i8oA04.pdb 93
1cvrA01.pdb 117
1sz7A00.pdb 159
2dulA02.pdb 59
4ew5B00.pdb 96
3hhtA00.pdb 200
1vsrA00.pdb 134
2e9xB02.pdb 109
1jetA03.pdb 216
1bpoA02.pdb 155
4nurA02.pdb 141
4zmhA02.pdb 276
2rp5A00.pdb 117
5yi6B01.pdb 122
1wtjA02.pdb 191
3gocA00.pdb 228
3vw4A01.pdb 92
1ix9A01.pdb 71
4csqA00.pdb 113
3bu2A02.pdb 69
1zhxA02.pdb 87
3n5bB02.pdb 36
2z0jH00.pdb 233
5ysnA01.pdb 54
2l1aA00.pdb 107
4h5bA00.pdb 152
3u7qA02.pdb 143
2oezB02.pdb 164
1f08B00.pdb 145
3hjeA02.pdb 115
2d7eA01.pdb 90
2z1dB01.pdb 142
2bvbA00.pdb 137
1wwyA00.pdb 171
5xvtA03.pdb 137
2wq4A01.pdb 127
1dquA02.pdb 109
2wnpF01.pdb 144
3qc5X01.pdb 146
1knzA01.pdb 102
2nsaA00.pdb 165
2zxpA02.pdb 251
2vk9A03.pdb 98
2huhA01.pdb 133
2xqhA02.pdb 56
4oi3A00.pdb 79
5gzkA00.pdb 418
2mmbA00.pdb 107
2lq4p01.pdb 43
3omyA00.pdb 51
1zavA02.pdb 43
1dzfA02.pdb 73
3pl2A02.pdb 44
1twcA01.pdb 132
2v66B00.pdb 111
4bs9A03.pdb 145
3tu3B03.pdb 170
4bbyB04.pdb 104
5cg8A00.pdb 266
1q57G01.pdb 73
3er9B03.pdb 133
5agdA00.pdb 333
4gkwA00.pdb 158
3l4gC02.pdb 45
2pd0D01.pdb 116
3uv1A00.pdb 184
1m9sA03.pdb 75
1irxA02.pdb 43
3mr0A02.pdb 21
1tuzA00.pdb 118
3au4A01.pdb 196
4lqzA00.pdb 128
3mp7B00.pdb 54
3fd9A01.pdb 71
3c6fA02.pdb 63
2jr1A01.pdb 64
6az1Y00.pdb 88
1bvp103.pdb 96
1yx5A01.pdb 35
4g7nA02.pdb 97
3hynA00.pdb 180
4al0A00.pdb 146
3eh1A03.pdb 133
2yf4F00.pdb 143
1k90C03.pdb 149
2ivfC00.pdb 214
2vwsA00.pdb 256
3ostA00.pdb 119
2wzpR01.pdb 196
2xzmW04.pdb 13
4uybA02.pdb 110
4lpqA01.pdb 74
4gywC04.pdb 115
4i1oF01.pdb 131
2a5hA01.pdb 51
2wb7A02.pdb 155
1ti2A01.pdb 66
2o9sA00.pdb 67
3gb8A03.pdb 33
3wisA00.pdb 180
5h3xA03.pdb 39
1k3xA01.pdb 126
5ihwA01.pdb 148
3s9zA02.pdb 129
1h5wB01.pdb 72
5tr4A02.pdb 224
3cvzC01.pdb 101
2kzbA00.pdb 114
4e54B01.pdb 85
3be3A00.pdb 75
3c2qA02.pdb 230
3hrzA06.pdb 61
2y2mA03.pdb 68
3zqoA00.pdb 57
3v5uA01.pdb 76
3jq0A00.pdb 463
3euhD01.pdb 70
2w1jA00.pdb 195
3fvqA03.pdb 58
4oq8A00.pdb 144
4ng0B00.pdb 96
4f3nA00.pdb 374
4ildA03.pdb 85
4nzrM02.pdb 184
2ba2A00.pdb 81
2vh3A00.pdb 110
2kvtA00.pdb 71
2i5hA02.pdb 96
5k2lA00.pdb 49
4u7bA01.pdb 51
1gzsB00.pdb 165
3vm9A02.pdb 57
1j8uA00.pdb 307
3ajvA01.pdb 78
2w82A02.pdb 42
1wkvA01.pdb 77
4zzxA01.pdb 135
2lpbA00.pdb 81
1uz3B00.pdb 97
1t23A00.pdb 93
1vyiA00.pdb 111
2w4sA00.pdb 86
3tbiB02.pdb 99
5yrvE00.pdb 178
1vr4C00.pdb 99
3tixB01.pdb 148
6az1c00.pdb 84
1wpnA00.pdb 187
1iv8A04.pdb 92
3ckdA02.pdb 121
2hg6A00.pdb 106
3ikmA02.pdb 253
2rbgA00.pdb 123
1wddA02.pdb 313
2aydA01.pdb 67
1kjnA00.pdb 148
3p42D01.pdb 84
4e4rA01.pdb 170
3g74C00.pdb 83
1oryB00.pdb 40
1ijyA00.pdb 122
2ra9A01.pdb 54
2e9xA01.pdb 128
2qtsA04.pdb 84
2bezF00.pdb 42
1gk9A01.pdb 148
1ucuA01.pdb 68
1g55A01.pdb 131
2qhqB00.pdb 112
2kinB01.pdb 80
2wl8C00.pdb 109
3vayA02.pdb 87
3jsyA01.pdb 133
2zuoC11.pdb 156
1w85I00.pdb 42
4zr8B00.pdb 354
2zixB02.pdb 91
2oebA00.pdb 152
4au1A00.pdb 208
4ixjA02.pdb 147
2xqyA02.pdb 143
4bqnB01.pdb 183
2zaiC03.pdb 109
2ld7B00.pdb 75
4lerA03.pdb 112
3kvpC00.pdb 44
3n6yA01.pdb 109
2z0tB00.pdb 108
2xxlA01.pdb 78
3ckdA01.pdb 71
3d2lA02.pdb 62
3tdnA00.pdb 121
2vxgA02.pdb 85
1nijA02.pdb 116
3h35C00.pdb 139
4locA03.pdb 119
3kxrA01.pdb 44
1b8xA03.pdb 48
2pbiA02.pdb 101
3seoB02.pdb 87
3pieA02.pdb 99
4je3B00.pdb 77
2p62A02.pdb 93
2ijrA02.pdb 173
1wmiB00.pdb 61
3kwlA04.pdb 134
1v7zA00.pdb 257
3ub0A01.pdb 93
1wy6A00.pdb 159
3ermB00.pdb 62
2g5gX02.pdb 59
4y99C01.pdb 108
4ne3B01.pdb 31
3fdeB01.pdb 189
3vorA00.pdb 182
1qhhD01.pdb 76
4txrA00.pdb 159
4kt6A01.pdb 78
1ykhB00.pdb 114
2gf4A00.pdb 85
2vszA01.pdb 32
3tj8A02.pdb 74
2auwA01.pdb 82
2dgyA02.pdb 32
2h88C01.pdb 31
5y5s100.pdb 56
1xszA02.pdb 115
3al5A02.pdb 48
2p9bA04.pdb 89
3l9aX01.pdb 75
4dmvA01.pdb 85
2p38A01.pdb 90
3gkuC01.pdb 43
3euaA02.pdb 64
4ak1A02.pdb 63
2fv6A01.pdb 20
2h6oA03.pdb 110
3cqcA00.pdb 247
3a9sA03.pdb 245
4a8sC04.pdb 40
2c9wA02.pdb 36
2ebfX04.pdb 253
2qgmA01.pdb 200
2ksfA00.pdb 107
2h8eA00.pdb 120
3v4gA02.pdb 80
2hw4A01.pdb 110
1u2zA01.pdb 194
3mx7A00.pdb 90
1wyuB01.pdb 77
3w0oA01.pdb 70
2zm5A02.pdb 72
3m6aA01.pdb 50
2kktA00.pdb 52
1nqjB00.pdb 115
3ix0A02.pdb 42
3au7A02.pdb 110
3zgxA02.pdb 91
3v6iX00.pdb 99
2e12A00.pdb 93
3aekB03.pdb 72
4r5rA00.pdb 68
4o8hA00.pdb 164
3v67A01.pdb 121
5b1aI00.pdb 72
4w8pA02.pdb 130
4by6A01.pdb 277
4llgM00.pdb 50
3wcnA01.pdb 186
3vypB01.pdb 110
3rnvA00.pdb 123
3zjxB01.pdb 84
3lxqA01.pdb 93
2h1vA01.pdb 167
2l6uA00.pdb 163
1srqA01.pdb 138
3fcsB06.pdb 86
2a3lA02.pdb 91
3m66A00.pdb 270
3g0tA02.pdb 68
4ebbA02.pdb 145
2yufA00.pdb 142
1p35C00.pdb 295
1im3D00.pdb 95
3gmxA00.pdb 154
2hekA02.pdb 88
5kvfE00.pdb 105
3i9v102.pdb 179
4ihqA01.pdb 159
2e9xB01.pdb 66
1a73A00.pdb 162
2ynkA00.pdb 432
3aagA01.pdb 127
3r1fE02.pdb 31
4o2hA00.pdb 135
2klqA00.pdb 114
2vqeD01.pdb 111
5fbfA00.pdb 267
3rznA01.pdb 185
3ufbA01.pdb 159
5v5hA00.pdb 162
2awiF02.pdb 230
3onqA02.pdb 79
3vldA01.pdb 300
1o75A04.pdb 82
5i8gA03.pdb 61
2jyaA00.pdb 80
1jo0A00.pdb 97
4x33A00.pdb 60
1w9zA01.pdb 46
1e5wA04.pdb 55
2r6zA01.pdb 54
2uwmA01.pdb 133
4aumA02.pdb 99
2isbA00.pdb 175
2xrhA00.pdb 100
2vxzA02.pdb 85
2j6bA00.pdb 109
2k5dA01.pdb 109
2hjjA00.pdb 66
3wcqA00.pdb 97
1vw4L02.pdb 85
2o3iA01.pdb 227
2mxrA00.pdb 45
3jszA01.pdb 106
4uuwB02.pdb 74
2qguA02.pdb 77
2b1eA02.pdb 151
6b46I00.pdb 79
3fvvA02.pdb 75
4h3wA01.pdb 112
3zoqC00.pdb 53
4a3pA01.pdb 121
4hscX03.pdb 125
6ch1A01.pdb 144
2q2kA00.pdb 45
1z23A00.pdb 163
3ig9B00.pdb 77
3ieeA01.pdb 149
3qhqB01.pdb 149
1o5hA00.pdb 189
3g91A00.pdb 260
1ykhA00.pdb 95
4xotA01.pdb 78
4kvmA02.pdb 216
5j1sB00.pdb 231
2lyiA01.pdb 148
1w94A00.pdb 148
4ae4A00.pdb 105
2aegA02.pdb 135
3rtxA02.pdb 97
5iz3A01.pdb 174
3df6B00.pdb 97
3qexA04.pdb 104
4ix9D00.pdb 89
3ci0J02.pdb 49
4i4tB03.pdb 55
1jmuB02.pdb 124
3qi7A03.pdb 45
4eo0A00.pdb 106
4z6mA03.pdb 72
2qqpA01.pdb 58
4gvqA01.pdb 118
4k7jA02.pdb 123
2y8nB01.pdb 42
3nycA02.pdb 150
2gj2A00.pdb 79
2pf4F02.pdb 89
3x1lB03.pdb 105
2qgmA02.pdb 68
2zy4A02.pdb 148
2es9A00.pdb 97
4nc7A00.pdb 79
4jqfA01.pdb 95
2pftA00.pdb 519
2pbdA02.pdb 30
3k6mD01.pdb 228
3ct6A00.pdb 130
2gaiA04.pdb 120
3vhxF00.pdb 102
2re2A00.pdb 114
1i4jA00.pdb 110
2iazA00.pdb 105
5aqmD00.pdb 112
4fibA02.pdb 63
2o9uX00.pdb 96
1ccwA00.pdb 137
1y9bA00.pdb 79
1gccA00.pdb 63
1t77A02.pdb 289
3mogA03.pdb 94
5c17A00.pdb 206
3wdhA01.pdb 96
4cgkA01.pdb 214
2h8nA00.pdb 68
3pg6A00.pdb 135
3o5aA01.pdb 125
2pq8A01.pdb 55
3s6pG00.pdb 72
3bmxA02.pdb 223
2wtpA00.pdb 93
2h7oA02.pdb 147
2zp9H00.pdb 42
3ifuA01.pdb 51
3oqgB00.pdb 174
2r7rA05.pdb 176
4mb1A02.pdb 71
4pg7A03.pdb 71
2f1kC02.pdb 113
3i5pA01.pdb 131
2l92A01.pdb 26
1g6eA00.pdb 87
1qa4A00.pdb 56
3h0dA01.pdb 69
5xzgA02.pdb 180
4ix7A00.pdb 110
3m1cB01.pdb 109
2a01A02.pdb 51
3f3fD01.pdb 51
2lopA00.pdb 99
3pieC07.pdb 61
3mmyB00.pdb 51
2kvvA00.pdb 78
2b4vA03.pdb 93
3vhlA02.pdb 120
3towA00.pdb 152
2joeA01.pdb 128
2jugA01.pdb 55
2wviA00.pdb 160
2jryA00.pdb 42
3wx7A02.pdb 95
5z42A00.pdb 102
4dnyA00.pdb 109
3m9qA02.pdb 17
2xgjB04.pdb 127
1s9uA00.pdb 198
3ot2A00.pdb 177
1h4gB00.pdb 206
2f93B00.pdb 51
2q7xB00.pdb 284
2k37A00.pdb 59
1uunA02.pdb 52
2kk9A00.pdb 55
6cstB01.pdb 150
2wscK00.pdb 84
1z3xA01.pdb 158
5l2lF00.pdb 75
2elcA02.pdb 262
2w61A03.pdb 120
3fo3A01.pdb 58
3u5ch02.pdb 84
2vk9A04.pdb 104
3cimC00.pdb 95
1mw9X01.pdb 139
3d03A01.pdb 131
6n1mA01.pdb 135
5uz0A04.pdb 43
2l9bB00.pdb 40
4b1zM01.pdb 66
2e8gA01.pdb 124
4n8nC00.pdb 99
4yaaA00.pdb 282
3i33A02.pdb 55
2e1mA04.pdb 37
4zcnA00.pdb 86
3og2A03.pdb 89
1wn9A00.pdb 123
1muwA00.pdb 386
2w8aC02.pdb 21
1zboA02.pdb 81
3rmqA01.pdb 54
3v3kD00.pdb 164
1s0pA01.pdb 171
2sicI00.pdb 107
1ug7A00.pdb 128
2lgqA00.pdb 67
1kgdA02.pdb 60
5jrcA00.pdb 186
2fcwB02.pdb 42
4wpkA00.pdb 228
1musA03.pdb 110
3vqjA00.pdb 214
3zn6A01.pdb 134
4j8zA02.pdb 27
2pn5A01.pdb 93
2ehpA00.pdb 123
4mqdA00.pdb 129
1i7wD00.pdb 57
3cqcB01.pdb 90
2py5A03.pdb 91
3nwsA02.pdb 54
3tk8B01.pdb 70
3t5qG01.pdb 104
3lfrA02.pdb 66
4mo1A00.pdb 142
3ksyA04.pdb 37
1epuA03.pdb 120
2e1mB01.pdb 44
1f1mA00.pdb 162
3t92A00.pdb 113
2e6fA02.pdb 44
4i66A00.pdb 195
1vw3C02.pdb 67
2o8gI00.pdb 59
6gm5A02.pdb 205
2wp7A00.pdb 159
1ybkA00.pdb 52
4d8mA03.pdb 199
3mk7C01.pdb 94
1vx2I02.pdb 113
2qf7A03.pdb 90
3n54B03.pdb 143
4dmiA02.pdb 137
3edvA01.pdb 137
3n40P02.pdb 217
3u64A00.pdb 271
2orwB02.pdb 46
3qhqA02.pdb 62
4m8rA01.pdb 100
1gm5A01.pdb 95
4rekA02.pdb 157
3rwnB00.pdb 154
3axjA01.pdb 135
2o8sA01.pdb 217
5q22A02.pdb 148
2b3wA00.pdb 168
2liyA00.pdb 45
2hb0A01.pdb 177
1f0lB02.pdb 179
1gkuB01.pdb 45
2ve7A02.pdb 122
4fchA02.pdb 104
6r7rB00.pdb 406
3mhsB00.pdb 91
5bseA02.pdb 99
2hsnA01.pdb 53
3ci3A01.pdb 177
4alzA03.pdb 64
4unuA00.pdb 109
4e8uA00.pdb 166
3rfwA02.pdb 83
5cdkA00.pdb 181
1q8dA00.pdb 99
4fyyB02.pdb 53
2x0qA02.pdb 48
4wdcA00.pdb 177
2g0iA00.pdb 106
3hhdA05.pdb 60
5od6A00.pdb 125
2yjgA02.pdb 233
1hq0A00.pdb 295
5jviE01.pdb 149
3sxmA00.pdb 137
2wyhA05.pdb 134
2o5hA00.pdb 126
5v37A04.pdb 80
6bogA07.pdb 75
3u61A03.pdb 71
2zuoA08.pdb 58
5b1aM00.pdb 43
1wlgA02.pdb 140
1el6A02.pdb 47
3kffA00.pdb 152
5oy0600.pdb 143
3mvsA01.pdb 102
4fdwA01.pdb 79
1zylA01.pdb 70
4fvmA02.pdb 103
5taoA02.pdb 71
3htkC01.pdb 200
4uhvA03.pdb 63
1l8rB00.pdb 98
3oipA01.pdb 139
2d1sA02.pdb 179
4mb0A00.pdb 253
2mkgA00.pdb 63
3k9tA02.pdb 95
3ojaA03.pdb 83
1f35A00.pdb 157
4gvqA02.pdb 197
2kk4A00.pdb 95
2z0rC00.pdb 95
3sbtB01.pdb 143
4lvpA00.pdb 124
4jhtA00.pdb 201
3lecA02.pdb 60
2wa0A02.pdb 113
1c4qA00.pdb 69
3l1nA01.pdb 50
1ny9A00.pdb 94
4e6fA00.pdb 166
3k1hA00.pdb 115
5xzgA01.pdb 177
2pusA05.pdb 80
4k17A02.pdb 42
3p8cF01.pdb 105
2zixA01.pdb 38
2qsfA02.pdb 58
5fokB02.pdb 528
2fpnA01.pdb 135
4i4tB01.pdb 259
1hi9A01.pdb 198
2ze3A02.pdb 43
2v6eA04.pdb 94
3clqA04.pdb 160
2l37A00.pdb 43
5tkwA01.pdb 168
1d5tA03.pdb 105
1euvA02.pdb 105
5b6cA02.pdb 85
4dx8J01.pdb 90
1w8uA00.pdb 141
2m3aA00.pdb 67
4bndA02.pdb 96
1qtnB00.pdb 90
3vbhD00.pdb 58
1nh1A01.pdb 196
2jovA01.pdb 71
2hd0A01.pdb 78
5tt5A01.pdb 61
3kk4A01.pdb 108
3ot9A02.pdb 119
2j7aC00.pdb 145
3rcoB00.pdb 78
3kinB00.pdb 117
3t4rA00.pdb 70
4b7hA01.pdb 63
2xliA02.pdb 11
1on2A02.pdb 63
3t4nB01.pdb 37
2zueA01.pdb 115
3sqlB02.pdb 148
1rylA00.pdb 157
2lklA01.pdb 72
3dteA02.pdb 41
4reoA01.pdb 121
2j9lA02.pdb 92
3b08E00.pdb 59
2iw5B00.pdb 133
3ajdA01.pdb 60
1nnxA00.pdb 93
3vg8C00.pdb 107
5m33B00.pdb 86
1twfL00.pdb 46
2wlvA00.pdb 144
3e7kA00.pdb 54
4ecnA01.pdb 101
1v1hA02.pdb 27
3deeA01.pdb 85
2b9wA02.pdb 118
1h6wA01.pdb 41
6fgdA04.pdb 76
3v0rA01.pdb 120
4bk7A00.pdb 159
3nzlA00.pdb 70
4bllA02.pdb 140
4gmuA03.pdb 268
2yggA00.pdb 66
2a5hA03.pdb 60
4n49A00.pdb 402
1ygmA01.pdb 90
4qp5A00.pdb 134
2welA03.pdb 36
2bl2A00.pdb 156
1mtyG01.pdb 68
1o7jA02.pdb 109
3i1aA03.pdb 116
4aybA09.pdb 52
2ynqA00.pdb 149
3ju4A03.pdb 87
2vqcA00.pdb 68
3agnA00.pdb 114
2zyrB03.pdb 143
1bvp101.pdb 120
3ip0A00.pdb 158
4tq1A02.pdb 91
3uitA02.pdb 130
1dm9A00.pdb 104
1lmmA01.pdb 28
1yq5A00.pdb 142
4e1sA00.pdb 242
1y9iA00.pdb 158
3hrzB01.pdb 76
3ecqA01.pdb 183
3teqB00.pdb 101
3e0rB02.pdb 116
4citA00.pdb 409
2hp0A02.pdb 126
4ntqA00.pdb 75
4ksaA01.pdb 155
5oswA03.pdb 92
3uebF00.pdb 100
2qa1A02.pdb 79
1opoA02.pdb 103
2bnkA00.pdb 64
2oq1A02.pdb 44
6bdyA01.pdb 238
4dguA01.pdb 111
2xusA00.pdb 41
3g2oA01.pdb 79
4ltyA02.pdb 64
4mewA01.pdb 85
1v65A00.pdb 64
3lhiA00.pdb 227
2hr0B03.pdb 9
3nj2A00.pdb 151
3fs8A02.pdb 38
4yorB00.pdb 222
1iuqA01.pdb 74
2wujA00.pdb 50
1yf2A02.pdb 107
4nomA02.pdb 124
1g2rA00.pdb 94
1utgA00.pdb 70
3ig5A04.pdb 66
4xotA03.pdb 86
5tshE01.pdb 106
2kn8A00.pdb 68
3jamf00.pdb 69
4tqrA02.pdb 67
1n3lA02.pdb 119
4ceiA03.pdb 112
3v42A02.pdb 79
3it4D02.pdb 119
3a5pA00.pdb 103
3m4aA02.pdb 128
2c1lA02.pdb 170
2db7A01.pdb 52
1m93A00.pdb 46
2qkdA01.pdb 48
1q5yB00.pdb 83
1xppD00.pdb 99
1swyA00.pdb 164
2od0A00.pdb 100
2r7rA02.pdb 153
6foqA03.pdb 210
2r0cA03.pdb 116
3ihmA03.pdb 49
4hu2A01.pdb 94
4bjqA00.pdb 78
3ihjA02.pdb 38
4n2pA00.pdb 139
2a2bA00.pdb 41
2o6kB00.pdb 72
3mzkB03.pdb 70
2p35A02.pdb 68
2dbyA03.pdb 80
2hd9A00.pdb 145
3b64A00.pdb 112
4g6tA00.pdb 128
4aybF01.pdb 44
4pkfB00.pdb 69
3kwlA02.pdb 110
1f3mA00.pdb 70
1m1eB01.pdb 46
3fprA00.pdb 85
4k2pA02.pdb 114
2lvlA01.pdb 113
5a0yC00.pdb 248
3hgfB00.pdb 89
4jehA01.pdb 129
1xzpA02.pdb 166
3ei3B01.pdb 39
5cklA00.pdb 181
2jaeA03.pdb 101
1khvA01.pdb 59
4h40A02.pdb 139
5t1dB00.pdb 99
3k59A01.pdb 85
4d6gA02.pdb 94
4j7hA02.pdb 165
2hngA00.pdb 122
2yguC00.pdb 118
3hidA01.pdb 166
3rc3A02.pdb 85
3fz2E00.pdb 128
3zfpA02.pdb 57
3bh1A01.pdb 239
5uv8A01.pdb 67
3fedA03.pdb 155
6eygA02.pdb 105
2v8iA03.pdb 63
1dkiA02.pdb 145
4u5hA00.pdb 85
1y7pB02.pdb 137
1ohgA01.pdb 146
2ygoA01.pdb 143
3l6iA00.pdb 164
2haxA02.pdb 23
3fbqA01.pdb 144
3zykB02.pdb 126
2obeA04.pdb 208
4eaeA00.pdb 182
3od1A02.pdb 58
4cq4B00.pdb 102
2rhfA00.pdb 75
1af7A01.pdb 80
3eh1A01.pdb 155
3weeA03.pdb 89
4fczA00.pdb 178
4a82A01.pdb 323
3a1sA02.pdb 87
1vk1A01.pdb 101
2fgyA03.pdb 117
2wfpA03.pdb 113
4l9uA00.pdb 49
3crvA02.pdb 108
5a0yA03.pdb 256
3judA00.pdb 145
5i2mA02.pdb 91
3s6pD01.pdb 97
2krhA00.pdb 85
3zciA00.pdb 186
2rreA00.pdb 74
1ng7A00.pdb 60
6co8B00.pdb 75
6a95B00.pdb 57
3b0xA01.pdb 87
4ogqC03.pdb 35
3mq1A01.pdb 92
1ucdA00.pdb 190
2bkyA00.pdb 89
4i8oA01.pdb 88
1k3eA01.pdb 41
3m7gA01.pdb 63
3hjhA01.pdb 263
3c9aA03.pdb 71
2w0gA00.pdb 129
4ohfA03.pdb 74
3fuyA00.pdb 153
2i53A01.pdb 143
3bk6A02.pdb 54
4gy7A03.pdb 111
3fayA00.pdb 369
3liuA01.pdb 118
1go4H00.pdb 93
2zj2A04.pdb 167
4d8oA03.pdb 126
2wadB03.pdb 91
5a67A00.pdb 206
3glaA00.pdb 97
1xawA01.pdb 99
2r0xA00.pdb 153
2m76A00.pdb 50
4fgmA01.pdb 171
3bvxA04.pdb 280
4lixA02.pdb 211
4a9aC01.pdb 69
4h3kB02.pdb 56
2zzeA03.pdb 89
1vq8P01.pdb 55
3i5qA01.pdb 167
5a2qw00.pdb 62
3s28A02.pdb 130
4fqnC00.pdb 85
1zlhB01.pdb 38
1vs6X01.pdb 46
2ew0A00.pdb 173
3upuA03.pdb 130
3nqnA00.pdb 149
4akgA10.pdb 189
1kmtA00.pdb 138
4gl6A02.pdb 151
2ia1A01.pdb 119
4eyyQ02.pdb 114
3cj8B01.pdb 14
3r90A00.pdb 185
2yweA05.pdb 68
3onqA03.pdb 129
2wzpR02.pdb 99
1yu0A02.pdb 146
2f0cA02.pdb 104
2nw8B00.pdb 264
2i7cA01.pdb 57
2qvkA00.pdb 121
3aj1A02.pdb 109
1vt0M05.pdb 71
4h4dA03.pdb 100
3mqzA00.pdb 201
4nsmA00.pdb 71
4lhfA00.pdb 79
2j5iA02.pdb 39
6g1pB00.pdb 328
3wqcA01.pdb 156
1g3pA01.pdb 87
1oxjA02.pdb 109
3swhA02.pdb 130
3zr8X00.pdb 65
5grmA02.pdb 141
2y5pA00.pdb 72
3e0jC01.pdb 292
2czrA02.pdb 120
1hy9A00.pdb 41
3ipfA01.pdb 58
2au3A04.pdb 55
4c3iG02.pdb 139
2omlA02.pdb 105
3keyA01.pdb 87
4nqwB00.pdb 73
5ffgA02.pdb 155
3gwcA02.pdb 62
2yskA00.pdb 144
1o7jA01.pdb 216
4k8gA02.pdb 245
5xxuG02.pdb 91
1okcA00.pdb 292
2oap101.pdb 214
4a57A02.pdb 366
2q14H02.pdb 162
1v2zA00.pdb 106
1igqB00.pdb 57
3pieC02.pdb 102
3sfvB01.pdb 142
2hafA02.pdb 90
1ko7B01.pdb 128
4a57A01.pdb 228
2z6rB01.pdb 114
3i0wA01.pdb 113
3dkxA02.pdb 68
2ja2A05.pdb 98
2xc8A00.pdb 118
2itaA01.pdb 56
2b97A00.pdb 70
2jh3A04.pdb 78
3sgfH02.pdb 33
5d7uA00.pdb 53
3rsiB02.pdb 121
1ro7C00.pdb 240
2pifA01.pdb 138
2lqxA00.pdb 41
2hraB01.pdb 87
3p01B01.pdb 79
5ycqA00.pdb 75
1qx8A00.pdb 47
1f6vA00.pdb 91
1kzqA02.pdb 124
3ivpC02.pdb 39
3q23A05.pdb 49
2vvfA01.pdb 141
3qxyA01.pdb 253
1m0wB05.pdb 60
4r1bA01.pdb 92
2d1sA04.pdb 106
1n62C02.pdb 105
3wknF00.pdb 46
2p0wA03.pdb 54
4ewcA03.pdb 72
5mfaA00.pdb 587
1hi9A02.pdb 76
2uv8A06.pdb 67
2eucA00.pdb 105
3bc1B00.pdb 52
2pofA00.pdb 214
1bm8A00.pdb 99
3r15A00.pdb 78
2griA01.pdb 90
2zi0B00.pdb 54
2ynzC01.pdb 55
3tewA04.pdb 131
2x3mA00.pdb 166
4bbrM00.pdb 193
4o5qA01.pdb 200
2hjeA01.pdb 156
3di2A00.pdb 115
1qd5A00.pdb 257
4k4kA02.pdb 128
1pp9E01.pdb 64
4xwwA02.pdb 150
2o3bB00.pdb 135
2oblA02.pdb 74
2kslA00.pdb 51
3fdqA01.pdb 122
2l1qA00.pdb 40
4fcaA01.pdb 107
3ajfD00.pdb 87
2wzoA01.pdb 133
4iaoC01.pdb 68
2bhwA01.pdb 203
5udhA02.pdb 211
1lshA04.pdb 251
4fchA01.pdb 109
5xapA02.pdb 162
3x0uB01.pdb 243
3lsoA01.pdb 167
4litA02.pdb 169
4onsB00.pdb 56
1bgfA00.pdb 124
4lb8A02.pdb 136
4yn3A03.pdb 106
3oufB00.pdb 96
2b9dA01.pdb 39
1xo0A02.pdb 200
3s13B01.pdb 28
1wiwA01.pdb 123
4i6mD00.pdb 53
4c2mS01.pdb 49
4eqpA00.pdb 129
4m0mA02.pdb 100
2oarC01.pdb 96
1bxyA00.pdb 60
2oqoA00.pdb 181
2vxnA00.pdb 249
1m15A02.pdb 260
3pmcA00.pdb 132
3lfuA02.pdb 70
2bs2A04.pdb 94
3i5qA02.pdb 81
3c0fB00.pdb 80
3f7lA00.pdb 151
3uo9C01.pdb 77
2rrlA01.pdb 115
4hkrA00.pdb 165
3kzxA02.pdb 62
2wn9D00.pdb 205
4hfsA00.pdb 200
4g2aA02.pdb 85
2yb1A02.pdb 73
1wpbB02.pdb 112
1gvnA00.pdb 88
3vkiA02.pdb 60
3hq1A02.pdb 164
4gvfA00.pdb 340
6bscB00.pdb 48
3g9kD02.pdb 73
4dgwC00.pdb 127
3c3dA02.pdb 87
2a1kA00.pdb 215
2dkoA00.pdb 146
2qziA00.pdb 99
1xhbA02.pdb 66
1rzhM01.pdb 143
3dclA03.pdb 39
5hobA00.pdb 45
2zfuA01.pdb 51
3e9vA00.pdb 118
2zxrA04.pdb 123
3st6C00.pdb 424
1nxhA00.pdb 119
3te8A00.pdb 115
2eo2A00.pdb 71
4bj0A00.pdb 167
2cfmA01.pdb 213
2i5uA00.pdb 75
3l4gC01.pdb 105
4hlbA00.pdb 94
2f6eA00.pdb 125
2aneA00.pdb 110
3vtiA03.pdb 121
3ne8A00.pdb 224
1o9iA02.pdb 63
5ysnB02.pdb 185
2jmsA01.pdb 47
1td6A02.pdb 92
1nwzA00.pdb 125
2r7rA04.pdb 157
1wtjB01.pdb 97
2zj8A03.pdb 233
1kl9A02.pdb 92
4evxA00.pdb 92
1dk8A01.pdb 48
5nsaA00.pdb 106
1u7lA02.pdb 183
2imuA00.pdb 46
2wcwB00.pdb 122
1r5sA01.pdb 36
2xu3A00.pdb 220
1ffyA03.pdb 285
2a1sC02.pdb 77
3qnfA04.pdb 177
4kqiA02.pdb 272
3lxrF00.pdb 181
3l09A03.pdb 46
4dkkA01.pdb 32
1r5lA02.pdb 47
2qtwB02.pdb 203
1irqA00.pdb 48
3vkgA03.pdb 100
4ncdA02.pdb 88
1uvjA04.pdb 58
2l0zA00.pdb 41
4go6A00.pdb 41
1ldjA05.pdb 74
3wttB00.pdb 131
1l6pA00.pdb 121
3jsbA01.pdb 81
1o0sA02.pdb 108
1twfB07.pdb 124
2czvC01.pdb 106
4eneB00.pdb 442
1ibtC00.pdb 76
3iiiA02.pdb 52
1e1hB01.pdb 103
4by6D02.pdb 225
2fkcA01.pdb 110
4ue8A00.pdb 162
5hheA00.pdb 93
2lh0A00.pdb 70
3pjvD01.pdb 76
4apxB01.pdb 120
3u5ek00.pdb 77
4fhdA01.pdb 113
3plnA02.pdb 32
4xvvA00.pdb 72
1oizB01.pdb 70
3e1sA01.pdb 95
2lxwA00.pdb 55
1l1lA02.pdb 112
2vfrA02.pdb 130
2d5bA02.pdb 111
1ucsA00.pdb 64
4wjwA00.pdb 68
1k5cA00.pdb 333
4jdxF00.pdb 90
3lmmC03.pdb 156
3t5tB01.pdb 287
2uuvB01.pdb 267
3gf6A00.pdb 214
4ftfA00.pdb 109
1w6kA01.pdb 50
2x55A00.pdb 274
3pl8A02.pdb 62
4fvmA04.pdb 46
1v9mA01.pdb 115
2gfqA02.pdb 87
4uhvA04.pdb 102
2oa5A01.pdb 75
1yg9A01.pdb 74
1nltA02.pdb 66
2oo4A01.pdb 115
2mqdA00.pdb 119
4zgyB00.pdb 125
1hdhA02.pdb 77
3o3mB01.pdb 103
2vqeT00.pdb 99
2kl5A00.pdb 110
4o4fA00.pdb 246
3fqmA01.pdb 61
1qexA03.pdb 114
3ioxA02.pdb 337
3pm2A00.pdb 173
5z0fB01.pdb 66
2igpA00.pdb 114
1kv4A00.pdb 42
1sumB02.pdb 118
3nphB00.pdb 131
3zzsA00.pdb 65
4mh8A04.pdb 76
1yu0A01.pdb 51
6g6kB00.pdb 76
3rmhA00.pdb 127
1px5A02.pdb 186
4e0iA01.pdb 34
1miuA04.pdb 122
4fsdA02.pdb 86
1e7lA02.pdb 55
2kw6A00.pdb 65
2dcfA01.pdb 24
3d4eA01.pdb 84
2psoB01.pdb 20
2k87A00.pdb 116
2giaB00.pdb 146
1pg6A00.pdb 206
2p9xA00.pdb 98
2ph7A01.pdb 119
3kujA01.pdb 73
1z47A02.pdb 45
2xhiA02.pdb 80
3go9A02.pdb 208
1q16A10.pdb 89
2z1eA02.pdb 171
1xl3C00.pdb 88
4w8pA01.pdb 171
3n05A03.pdb 76
3qwlA02.pdb 77
1q9uA00.pdb 126
2lhrA00.pdb 78
3c2gA02.pdb 67
5jbxA02.pdb 60
1b3qA01.pdb 62
3x01B02.pdb 134
5ly3A02.pdb 224
1zr6A01.pdb 91
2idbA03.pdb 34
3q1cA01.pdb 102
4jmfA00.pdb 50
3iylW02.pdb 148
3nufB00.pdb 109
2ck3D01.pdb 73
1wteB01.pdb 147
2axcA02.pdb 25
1vwxT02.pdb 62
3g27A01.pdb 65
2dgjA01.pdb 120
4jzzA01.pdb 336
2kjyA00.pdb 60
4ejqB01.pdb 35
2bbhA01.pdb 148
4xkbA02.pdb 79
2mjfB00.pdb 95
1osyB00.pdb 112
3v53E00.pdb 102
4b3fX02.pdb 98
1ixmB02.pdb 112
4k12B00.pdb 82
4fx5A03.pdb 96
4mfkA02.pdb 151
2f23A01.pdb 75
3gqxB00.pdb 113
1ok0A00.pdb 74
2v1nA01.pdb 101
3icjA03.pdb 102
3sovA02.pdb 47
1aooA00.pdb 40
2yicD03.pdb 239
3hxlA05.pdb 68
3evyA00.pdb 83
3k63A01.pdb 100
4xjxA02.pdb 73
2pyqA00.pdb 108
3do9C02.pdb 44
2fi0A00.pdb 79
1eu1A02.pdb 245
3bl4A01.pdb 69
4lf0A00.pdb 340
4lviA01.pdb 181
1fiuA00.pdb 286
1kblA02.pdb 63
3sbmA02.pdb 68
2r01A02.pdb 42
1zldA00.pdb 102
3n1eA02.pdb 95
4opwB00.pdb 238
4qa8A00.pdb 210
2ychA02.pdb 57
1x6mA00.pdb 196
4en6B02.pdb 152
5i34A03.pdb 160
4o6mA01.pdb 135
4ipeB04.pdb 126
2x7xA03.pdb 33
3pxpB02.pdb 186
1o75A03.pdb 128
3tutA02.pdb 91
4gr5C01.pdb 64
3pr6A00.pdb 143
3natA01.pdb 146
5lx6A00.pdb 191
2kxeA00.pdb 72
1n9pA00.pdb 189
1vw4M01.pdb 132
1z2uA00.pdb 150
1yrtA02.pdb 144
1rk6A03.pdb 57
1cwxA00.pdb 44
3qyfA03.pdb 60
5qhtA00.pdb 182
2czsA01.pdb 63
2ipqX02.pdb 75
6freA00.pdb 154
3u52E01.pdb 104
4bj6B01.pdb 133
3ggyA00.pdb 186
3fn2A00.pdb 94
1rtqA00.pdb 291
2e7vA01.pdb 105
4wk0A00.pdb 449
2xetB00.pdb 88
2absA01.pdb 274
3bsoA02.pdb 57
3i08A01.pdb 78
6q52A04.pdb 57
3ug9A03.pdb 19
3bigA02.pdb 165
1el6A01.pdb 52
3q23A02.pdb 149
2d0oA03.pdb 151
2wmoA01.pdb 134
2j8gA03.pdb 58
1oc7A00.pdb 364
1z0sA02.pdb 125
2g1pA02.pdb 100
3akoD00.pdb 76
1s6lA02.pdb 129
2zt5A02.pdb 84
2bh1X00.pdb 68
2hj1A00.pdb 77
3a2eA00.pdb 108
2cviA01.pdb 74
4tpsD00.pdb 84
5wkrA01.pdb 163
2ovbA02.pdb 79
1rh6A00.pdb 55
1vk8A00.pdb 91
2xw6A00.pdb 130
1jkeA00.pdb 145
3nuhB03.pdb 86
3kz5E00.pdb 48
2cyjA00.pdb 117
3hj6A01.pdb 183
2wzpR03.pdb 80
5oom800.pdb 99
4bsxA00.pdb 141
4gywA03.pdb 204
1p1hB01.pdb 176
2l3lA01.pdb 106
3clqA02.pdb 150
3c4rA00.pdb 119
4fbwA02.pdb 102
1dgwY01.pdb 38
1srqD01.pdb 57
3thrA01.pdb 77
2wdcA02.pdb 53
2f4mB00.pdb 61
4zquA00.pdb 124
1hn6A00.pdb 110
3zn6A02.pdb 87
3b0pA02.pdb 75
1pm4A00.pdb 117
4iabB00.pdb 132
4bqnA02.pdb 127
2i15A02.pdb 84
3ibpA01.pdb 70
2iafA00.pdb 136
3mk7B01.pdb 35
1dd9A03.pdb 59
2qvwB05.pdb 76
3nymA00.pdb 113
4kqeA03.pdb 68
1yhnB00.pdb 65
3d8cA02.pdb 44
1v57A02.pdb 24
5svyA00.pdb 50
3bn0A00.pdb 95
2f6uA00.pdb 231
4bqqB02.pdb 190
3cf2A06.pdb 49
1vq8X00.pdb 82
4ob0B01.pdb 126
1kafA00.pdb 108
2lnuA01.pdb 40
6iumA03.pdb 217
1rdrA01.pdb 71
3hgtA00.pdb 286
4jzaA03.pdb 152
4wfoA02.pdb 100
3q6bA01.pdb 81
4mloA01.pdb 159
1f0xA04.pdb 85
2qcpX01.pdb 75
1zruC01.pdb 130
3n50B02.pdb 66
3c8lB00.pdb 113
1gxlA02.pdb 86
5jbxB01.pdb 201
1qysA00.pdb 91
2mabA00.pdb 109
4h4nA00.pdb 62
2e1mC02.pdb 50
4ddpA00.pdb 195
3fzxA00.pdb 201
1a9xB01.pdb 150
5w6yA00.pdb 244
2m5sA00.pdb 124
4myzC00.pdb 51
5cgqB01.pdb 164
4iyaA00.pdb 283
2ccvA00.pdb 99
2kx7A00.pdb 111
3lm3A01.pdb 300
4esqA00.pdb 194
4n1vA00.pdb 93
6jptA00.pdb 121
5c50B00.pdb 185
2fmlA01.pdb 33
1vq8H00.pdb 160
4dmgA02.pdb 102
4dk2A01.pdb 115
1wz2A05.pdb 52
4bt9A01.pdb 94
2ii2A04.pdb 79
6grrB01.pdb 79
3sggA02.pdb 251
1nxuB03.pdb 42
3rmqA02.pdb 53
4hwmA00.pdb 113
2jtxA01.pdb 46
2ox7A01.pdb 60
2ju4A00.pdb 86
4g3nA00.pdb 302
3rssA01.pdb 211
3bk3C00.pdb 67
2y4yA00.pdb 82
2q8aA03.pdb 24
2zg6A02.pdb 70
4bs9A05.pdb 114
3m9lA02.pdb 51
2zqmA00.pdb 114
4hteA02.pdb 115
4gipD02.pdb 89
4j3vA01.pdb 110
2mmpA00.pdb 77
2mhdA00.pdb 110
2pqrC00.pdb 40
1ocyA02.pdb 122
2iqcA00.pdb 173
1yhpA02.pdb 120
3r84A00.pdb 80
3iynR02.pdb 43
3u61A02.pdb 74
2p64A00.pdb 49
1rl6A02.pdb 89
4bjtA02.pdb 50
4bi3A02.pdb 72
1jy2O00.pdb 51
4e40A00.pdb 245
4jadA01.pdb 49
2w7aB00.pdb 96
2a6aA02.pdb 68
3tgnA03.pdb 47
3g0hA01.pdb 23
4yqaA02.pdb 74
4ce8A00.pdb 114
4indA03.pdb 119
1xu6A00.pdb 80
2aefA03.pdb 79
5ooxA01.pdb 47
3im9A01.pdb 239
4d3tA02.pdb 103
1miwA03.pdb 100
3nrlA00.pdb 67
3l5oA02.pdb 117
2ex3B02.pdb 81
2zuqA00.pdb 148
6e3aA01.pdb 76
4bkwA03.pdb 126
3bqkA02.pdb 155
2ganA02.pdb 37
4l7aA00.pdb 254
1khcA02.pdb 69
4zy7A00.pdb 119
3e0jB00.pdb 143
1ro2A02.pdb 115
2r4jB04.pdb 35
2yi9A05.pdb 77
5u47A03.pdb 90
2yfoA01.pdb 308
3wh1A02.pdb 58
2arhA02.pdb 40
1ye9A01.pdb 46
2lf0A02.pdb 60
2absA02.pdb 62
4fprB00.pdb 128
4qpkA01.pdb 73
2rbkA02.pdb 101
2oy9A01.pdb 75
2ecsA00.pdb 60
4fz4A00.pdb 154
3i9yA00.pdb 229
3pstA01.pdb 66
1p4qA00.pdb 52
3cjsB00.pdb 72
3nrhA00.pdb 153
1x3aA00.pdb 100
3ttvA01.pdb 386
2e29A01.pdb 76
2aibA00.pdb 98
3wx4A00.pdb 98
1co4A00.pdb 42
3c9iA02.pdb 77
1nkiA00.pdb 134
3mjfA04.pdb 96
3or1A01.pdb 62
2qkhA00.pdb 94
5kh0A02.pdb 109
3ha4B00.pdb 120
3vbcA00.pdb 136
1jv1B02.pdb 63
2j58A03.pdb 80
3mmjB01.pdb 96
4nn5A00.pdb 109
3t5qG03.pdb 18
5sy4A00.pdb 195
1f0lA03.pdb 154
3h20A01.pdb 66
1wvfA03.pdb 231
3bg1B01.pdb 49
4f98A00.pdb 61
4ii2A03.pdb 79
2cjsC01.pdb 38
4m4pA02.pdb 59
4h63Q02.pdb 57
1mpgA01.pdb 112
5hqhA00.pdb 96
4xwwA03.pdb 98
5dm6U00.pdb 72
3essA00.pdb 199
3qr8A02.pdb 72
4m02A01.pdb 81
1vt0M02.pdb 86
3if8A03.pdb 46
3dfzA02.pdb 74
1mswD01.pdb 310
4ifdI01.pdb 86
4aaiA01.pdb 57
4egvA02.pdb 75
5ysnA02.pdb 87
1xtaA02.pdb 41
2lq3A01.pdb 75
1so9A00.pdb 131
4m0mA03.pdb 78
2v05A01.pdb 128
2vugA04.pdb 90
2wshB00.pdb 128
3dohA01.pdb 135
6q4rA04.pdb 325
1n93X01.pdb 208
5z0fA00.pdb 279
1l6kA00.pdb 73
1mkcA00.pdb 43
3v5wA01.pdb 111
3dd9D01.pdb 81
3dtdD00.pdb 145
4ycbB00.pdb 163
2xqyA01.pdb 178
3ziwA01.pdb 171
2fc6A00.pdb 50
2aebB00.pdb 309
3nkdB01.pdb 85
3bl9A01.pdb 98
1wpbG01.pdb 54
2x49A04.pdb 99
4mewA02.pdb 88
4espA00.pdb 130
1y8aA02.pdb 116
3wajA04.pdb 88
2d1sA01.pdb 88
2efeA01.pdb 81
2llmA00.pdb 43
3zbeA00.pdb 71
4am6A03.pdb 258
4ofzA01.pdb 113
4muqA01.pdb 104
2hjmA01.pdb 84
5j71A01.pdb 159
4ohxA03.pdb 92
3vkgA12.pdb 215
1va6A01.pdb 70
2i9iA00.pdb 221
2ixtA00.pdb 309
2lrmA00.pdb 84
5b1aG00.pdb 83
4ipuB00.pdb 133
3u1nC02.pdb 96
2axwA01.pdb 118
4aj5H00.pdb 83
4gdoA00.pdb 42
3qwlA01.pdb 59
4fvmA07.pdb 65
3viqA00.pdb 122
4jw0A00.pdb 95
4e6nB00.pdb 218
4fcaA04.pdb 76
1k87A01.pdb 52
2kcpA01.pdb 68
5b1aC02.pdb 191
3v76A03.pdb 59
2vouA02.pdb 147
3rj2X00.pdb 133
4luqC00.pdb 123
3rlfF03.pdb 88
3ubyA00.pdb 204
1udxA03.pdb 74
1wa9B03.pdb 34
1dd9A01.pdb 123
1qf8A02.pdb 67
1o75A02.pdb 112
3khiA01.pdb 107
2xfdA00.pdb 109
3p2nB01.pdb 30
2hzdA00.pdb 82
1uj8A00.pdb 73
3s44A01.pdb 209
4jquB00.pdb 54
3mzkB01.pdb 38
4gvbA00.pdb 77
2o9xA02.pdb 77
2fqmA01.pdb 46
2bn8A00.pdb 67
3or1A02.pdb 101
4h14A00.pdb 287
1zhxA03.pdb 191
4nooB00.pdb 92
1srqC02.pdb 184
3isrA02.pdb 97
4u8uM01.pdb 56
3dwlE00.pdb 63
2nlvA00.pdb 108
1nm8A02.pdb 315
1ef1C01.pdb 73
2gefA01.pdb 110
4ixjA01.pdb 77
3mvkD01.pdb 129
3vsmA03.pdb 94
4n7qA02.pdb 303
4mv7A03.pdb 43
2gp4A03.pdb 149
1m15A01.pdb 94
4didB01.pdb 114
2m2fA00.pdb 62
3n40P04.pdb 73
1c4kA01.pdb 105
4b8cD02.pdb 68
1s2oA02.pdb 71
3kwlA03.pdb 151
4lttA00.pdb 91
2yevC00.pdb 63
2hsiA01.pdb 82
1sx3A01.pdb 250
4y97D00.pdb 178
3tl8F00.pdb 88
4bx9C00.pdb 95
2j4mA02.pdb 42
2e31A01.pdb 62
3nb2A02.pdb 155
2j5yA00.pdb 61
3q23A04.pdb 91
3h52A01.pdb 19
5fgpA00.pdb 140
1l5aA02.pdb 32
4phqA00.pdb 291
3wcoA01.pdb 126
3q23A03.pdb 72
2iw3A05.pdb 102
3kihC01.pdb 32
6gecA00.pdb 207
3rrsA01.pdb 282
2kbzA00.pdb 99
2k35A00.pdb 60
1vw4T02.pdb 51
4at0A02.pdb 127
4g1iA02.pdb 71
1pbyA02.pdb 106
3hsaD00.pdb 100
2b3yA04.pdb 62
1t0fC00.pdb 49
3k1lA02.pdb 90
3fy6D01.pdb 105
1g9pA00.pdb 45
2yjgA01.pdb 185
3ckcA03.pdb 103
2a2fX02.pdb 129
2vs0A00.pdb 81
4w8hA00.pdb 127
2adlA01.pdb 30
2xciC01.pdb 165
3facA00.pdb 109
6b4eA00.pdb 296
2obeA01.pdb 265
3okqA00.pdb 125
2qfaC00.pdb 45
1rykA00.pdb 69
1eg3A02.pdb 49
2kz6A01.pdb 81
3nb0A03.pdb 90
2fiqA02.pdb 119
2obeB02.pdb 171
4egxD01.pdb 67
6a02A01.pdb 106
3kihD00.pdb 91
3oh3A02.pdb 138
3szyA02.pdb 111
1jbiA00.pdb 100
4kkrA02.pdb 113
6hwrA01.pdb 97
3v0dA02.pdb 143
2czrA01.pdb 106
3zyyX04.pdb 188
3rk1B02.pdb 87
1vh6A01.pdb 91
2fh0A00.pdb 81
4bjjA00.pdb 106
4af1A02.pdb 126
4zyaB00.pdb 71
2lzlA00.pdb 43
2c1iA02.pdb 77
6i5aA00.pdb 153
4l4qB01.pdb 145
1ynjJ01.pdb 116
3ip4C01.pdb 44
3k50A01.pdb 101
4gznC02.pdb 30
4e2xA01.pdb 53
2x49A03.pdb 90
2l8kA00.pdb 123
3tjyA00.pdb 74
3p24A01.pdb 153
1xbiA00.pdb 118
3vutA01.pdb 28
3u4qA02.pdb 150
3rlfF04.pdb 234
2l6oA02.pdb 42
1cy5A00.pdb 93
4d8bA00.pdb 254
3kxtA00.pdb 56
4n2kA02.pdb 158
3nswA00.pdb 106
1jo6A00.pdb 45
1r0dB00.pdb 186
4ndoB00.pdb 268
1g31A00.pdb 107
1zbsA03.pdb 88
2lepA00.pdb 63
2py5A06.pdb 44
3e11A00.pdb 112
3d8lA00.pdb 91
4e4rA02.pdb 155
3rd4B00.pdb 82
1wthD03.pdb 98
5an9H00.pdb 52
5fmuC01.pdb 130
4bfaA02.pdb 73
3sk9A00.pdb 230
3gygC02.pdb 80
4kncA02.pdb 117
2kp6A00.pdb 79
2oyoA01.pdb 52
5dltA02.pdb 46
1seiA01.pdb 72
3h7hA01.pdb 106
1q5zA00.pdb 145
3k0bA01.pdb 199
1svbA01.pdb 136
2looA01.pdb 24
3dupA02.pdb 105
4x5mA00.pdb 86
2l8tB01.pdb 38
3m7oA00.pdb 137
3k6oA01.pdb 72
6ghdG00.pdb 45
4hi6C00.pdb 136
3hg9A01.pdb 77
2qtsA02.pdb 178
4iikA00.pdb 303
3mb5A01.pdb 62
3hh0B02.pdb 56
1w99A03.pdb 180
3vrdB03.pdb 73
3cwcA02.pdb 230
4nbmA00.pdb 369
2w8mA00.pdb 165
1gaxA05.pdb 73
4r84A01.pdb 88
3onjA00.pdb 97
5axmB00.pdb 239
4ebrA00.pdb 153
5kxhA01.pdb 188
4udxX02.pdb 169
1zk5A00.pdb 172
1gpjA01.pdb 145
1svmA01.pdb 90
2ijqB00.pdb 118
3aa0B02.pdb 155
6bekD00.pdb 89
2uv8A03.pdb 56
4tq1A03.pdb 58
1y07B01.pdb 36
4a18T00.pdb 65
1vzyA01.pdb 234
1rzhH02.pdb 132
2l6qA00.pdb 62
5du9B02.pdb 217
4jcwA02.pdb 90
4m5dB02.pdb 60
2pv4A00.pdb 141
2yo3A03.pdb 58
3k6qA02.pdb 88
2vlaA01.pdb 78
2h5nC00.pdb 124
5gs7A01.pdb 313
3s6pA03.pdb 142
4gouA02.pdb 156
3mgjA00.pdb 93
2eplX03.pdb 225
3iv6A02.pdb 65
3thfA00.pdb 175
4uafB00.pdb 425
2olmA00.pdb 133
2j8pA00.pdb 49
2vsgA02.pdb 160
1p9cA01.pdb 19
1rkuA02.pdb 95
3bsuA00.pdb 48
2dq5A01.pdb 29
1xvsA00.pdb 120
3mzfA02.pdb 92
4u9nA00.pdb 177
3lmlA02.pdb 92
3duzA02.pdb 54
3vsmA02.pdb 192
2nmlA00.pdb 100
3l0qA02.pdb 167
3zilA00.pdb 362
1gxlA01.pdb 119
6gfxC01.pdb 90
4pfoA01.pdb 46
1iqoA00.pdb 88
4ds7E00.pdb 46
3p8cD02.pdb 139
1vq8200.pdb 46
2q7tA02.pdb 32
3smtA02.pdb 161
6cbrB00.pdb 140
3d9xA01.pdb 50
4a37A01.pdb 113
3rpeB00.pdb 195
2pmsC00.pdb 109
3egrA00.pdb 62
3lmmA01.pdb 150
4hn7A00.pdb 85
3hagA02.pdb 137
1vq8Q00.pdb 95
3r6nA02.pdb 155
4aybA06.pdb 48
1ofcX01.pdb 84
6d9nB01.pdb 47
1h4xA00.pdb 110
1fjrA02.pdb 125
2dyiA01.pdb 84
1vz0C02.pdb 113
6ao9A00.pdb 171
3l09A01.pdb 98
3d34B01.pdb 168
4zc3A00.pdb 57
2lotA00.pdb 64
2f8lA01.pdb 81
1ccwB02.pdb 66
1lmlA02.pdb 124
4yx1A00.pdb 66
2g7oA00.pdb 68
2gy5A03.pdb 135
4b2fA00.pdb 204
1io1A03.pdb 95
2zf8A01.pdb 154
4ysiA00.pdb 138
3tixA02.pdb 79
2xglA00.pdb 91
3o65E01.pdb 127
3urgA01.pdb 60
2vgoC01.pdb 29
2bhvB02.pdb 31
2kxyA01.pdb 85
4phzG00.pdb 212
3vvmA02.pdb 102
1nlqE00.pdb 98
3abqB01.pdb 26
2kt9A01.pdb 99
3ci0K02.pdb 113
4b8cD03.pdb 38
4jc0A03.pdb 120
1w6sA00.pdb 596
1enwA00.pdb 114
1twfA04.pdb 63
3cbnA00.pdb 142
1whsB01.pdb 40
2lvgA00.pdb 40
3aa0A01.pdb 107
3rvcA00.pdb 118
4qi3A00.pdb 207
3plwA00.pdb 110
3pguA00.pdb 408
2b1eA01.pdb 86
1zhxA01.pdb 31
1j98A00.pdb 153
4fwvA02.pdb 133
3fybB00.pdb 83
2yt4A01.pdb 35
3kyzA00.pdb 110
2bw2A02.pdb 78
3do9A01.pdb 120
3kxlA02.pdb 26
5anpA00.pdb 146
2qdjA03.pdb 113
1lshA02.pdb 335
5ii8A00.pdb 131
3lxuX03.pdb 61
3bvxA05.pdb 96
6fbcA02.pdb 117
2d56A00.pdb 53
2de6A02.pdb 58
1a1xA00.pdb 106
2km1A00.pdb 117
3duzA04.pdb 29
2cmrA00.pdb 195
4zzfA02.pdb 96
2ixsA02.pdb 162
5wkwA02.pdb 151
2dlaA02.pdb 54
2kafA00.pdb 67
1j0pA00.pdb 108
5c5aA00.pdb 92
1p6oA00.pdb 156
3h2tA01.pdb 71
4co3A00.pdb 104
3kmlA00.pdb 141
4ps6A00.pdb 127
1xdnA01.pdb 108
1x74A05.pdb 34
1wxqA02.pdb 89
1v9vA01.pdb 95
1xg0C00.pdb 173
1wthD04.pdb 66
3e3xA03.pdb 75
2vqeC02.pdb 101
3fhkA01.pdb 27
2aegA03.pdb 31
6gidA02.pdb 374
2f8xM00.pdb 55
4nleA02.pdb 132
3v3lB00.pdb 83
1y8aA03.pdb 30
1y71A00.pdb 107
1e7lA01.pdb 80
1a92A00.pdb 50
4c2mA09.pdb 174
2jpfA01.pdb 87
2gwcB00.pdb 418
1ng6A02.pdb 57
2jaeA02.pdb 192
1tigA00.pdb 88
2m4eA00.pdb 86
6bsyA00.pdb 58
4fhdA02.pdb 227
2qtsA03.pdb 88
2kmuA00.pdb 56
2grrB00.pdb 157
2jmkA00.pdb 110
1vr8A00.pdb 132
1jb7B00.pdb 216
1mz9A00.pdb 45
2z5bB02.pdb 13
1ya5T01.pdb 84
4x9xA01.pdb 149
2jq3A00.pdb 79
3f4mA00.pdb 154
6b3vA03.pdb 43
4jb1A03.pdb 111
3dgpB00.pdb 63
3tlaA02.pdb 171
5e33A03.pdb 79
2p9bA02.pdb 85
3d9xA02.pdb 40
2xvsA00.pdb 166
3b4sA02.pdb 41
3g3tA00.pdb 274
3pmqA02.pdb 50
3k4tB00.pdb 71
3nfgP00.pdb 118
3ptyA02.pdb 178
3h99A02.pdb 35
1c0wC03.pdb 36
1no4B00.pdb 75
1k0hA00.pdb 117
2kw3C00.pdb 62
1mswD02.pdb 75
1lmiA00.pdb 131
4bgcA00.pdb 101
5udzA02.pdb 47
1pp9T00.pdb 76
5cqgA02.pdb 72
5a0yA01.pdb 99
4p1mB01.pdb 45
3fkeA01.pdb 71
3l0iA01.pdb 168
3fwnA03.pdb 34
3a9zA02.pdb 90
3os4A00.pdb 387
1us0A00.pdb 314
2qr4A01.pdb 156
4g92A00.pdb 61
5vfbA03.pdb 140
3pviA00.pdb 156
1x4sA00.pdb 59
2r44A03.pdb 117
1vl2A03.pdb 32
2l3nA00.pdb 104
1m22A00.pdb 487
3hl6A02.pdb 115
4kzsA03.pdb 97
1wpuA00.pdb 147
3q9dB01.pdb 89
4fasA01.pdb 240
4wpyA01.pdb 80
6f7bA01.pdb 51
3iayA07.pdb 152
5ippB02.pdb 114
3n54B01.pdb 61
2auaA02.pdb 89
4djaA04.pdb 71
2l0jA00.pdb 41
2cxyA00.pdb 113
3gi7A00.pdb 101
1s2xA00.pdb 176
1n7zA02.pdb 156
2ozbB01.pdb 131
4o65A00.pdb 153
1z3iX01.pdb 277
1zpsA02.pdb 26
4s39A01.pdb 284
2memA00.pdb 119
4gimC00.pdb 305
2f9zC00.pdb 154
2iruA02.pdb 138
3pubA01.pdb 74
1tuwA00.pdb 106
2k4vA00.pdb 125
5g38A00.pdb 172
4cihA00.pdb 144
2rq7A02.pdb 46
2zfyA01.pdb 82
3u9wA01.pdb 193
1wrdA00.pdb 98
1zeeA01.pdb 116
4az3B00.pdb 155
5iucA00.pdb 123
4o6uA00.pdb 182
4j5tA01.pdb 310
4dciD00.pdb 143
3fhnA02.pdb 117
4uzzB00.pdb 65
3wwlA00.pdb 54
4oj5C04.pdb 185
3hi2B00.pdb 97
1jfwA00.pdb 86
3cjhB00.pdb 59
3pfyA01.pdb 70
1xouA00.pdb 68
1vpcA00.pdb 45
2i74A00.pdb 180
1e2tA02.pdb 86
1lshA01.pdb 263
2w2rA00.pdb 177
2l0fB01.pdb 42
3lvqE02.pdb 74
3tutA01.pdb 240
3foaB01.pdb 220
4hkjD00.pdb 183
4fr9A00.pdb 131
2py6A01.pdb 72
4h40A01.pdb 156
3nlcA01.pdb 76
5i2mA03.pdb 93
2yvsA02.pdb 59
3m6wA03.pdb 67
2ja2A04.pdb 52
1vq8P02.pdb 33
4wfoA01.pdb 150
3i10A00.pdb 273
3s8pB01.pdb 91
1qvrC04.pdb 113
5vqfB01.pdb 33
4dvzA02.pdb 140
2j58A04.pdb 31
3v42A01.pdb 117
1vkyB02.pdb 77
2m20A00.pdb 60
1x9tA02.pdb 280
4lr4A01.pdb 174
4gipA00.pdb 81
1ig0A01.pdb 187
2vqeR00.pdb 73
1m8nB00.pdb 119
4lj0A00.pdb 65
3hl1A02.pdb 63
2lmzA00.pdb 42
2ayaA00.pdb 128
3wi3B00.pdb 212
5lp0A00.pdb 140
2l8eA00.pdb 49
4adiA02.pdb 89
3mlgA00.pdb 161
2jo7A00.pdb 224
4ragA02.pdb 68
3bvxA01.pdb 382
2h4oA00.pdb 60
3ic8A01.pdb 173
1vlyA03.pdb 118
2zixB01.pdb 53
1iqvA00.pdb 166
1t1jA00.pdb 119
2r31A02.pdb 170
4dx5C01.pdb 219
2mm4A00.pdb 58
4bjmC00.pdb 215
4i4tE01.pdb 100
3aiiA02.pdb 64
3ga8A00.pdb 67
3bxjA02.pdb 98
2zw2A00.pdb 85
1fjkA00.pdb 52
5nx8B03.pdb 41
2b6cA01.pdb 114
1j8bA00.pdb 85
1ra0A01.pdb 115
4dx9q00.pdb 45
4jdoA01.pdb 68
1k5nA01.pdb 181
1twfB08.pdb 85
3bh4A02.pdb 104
2g7jA00.pdb 112
3ojaA02.pdb 100
2xzn800.pdb 93
2p4wA02.pdb 94
4hpqA00.pdb 69
1aolA00.pdb 228
2gnxA01.pdb 174
2kddA00.pdb 57
4h63H01.pdb 72
3fbxA00.pdb 519
4aq1A05.pdb 110
2ja2A03.pdb 84
3bjqJ00.pdb 292
2yfaB01.pdb 119
4c5wA01.pdb 97
6myiB00.pdb 135
6b0sC00.pdb 65
2k9hA00.pdb 57
2wssW01.pdb 93
1jb0B00.pdb 739
3tcqA01.pdb 144
3lhoA01.pdb 237
4bxmB00.pdb 131
4ghbA00.pdb 253
4a15A03.pdb 140
2obeA03.pdb 152
1utaA00.pdb 77
1v9dB00.pdb 321
4hyzA00.pdb 111
5mu9A02.pdb 139
4bjtA01.pdb 102
2eqpA00.pdb 50
1fm0E00.pdb 142
4fm3A00.pdb 93
1ceuA00.pdb 51
3bqwA01.pdb 210
1vx7L02.pdb 39
2dsxA00.pdb 52
4idoA02.pdb 101
3n5bB01.pdb 50
3u9tA04.pdb 118
2gsoA02.pdb 103
4divA02.pdb 71
3ttcA03.pdb 121
1xhhA00.pdb 91
4gl6A01.pdb 81
3lzdA03.pdb 102
3pdiD03.pdb 26
2jz7A00.pdb 81
2y78A00.pdb 122
3gf3A01.pdb 58
3rkoA00.pdb 95
2y2pA01.pdb 89
6bogA02.pdb 59
4e3yA00.pdb 240
2b5uA03.pdb 98
3g4nA01.pdb 89
5fvnA00.pdb 342
5ezqA01.pdb 136
1oaoD05.pdb 130
2hqsA01.pdb 142
1oi2A01.pdb 173
2gd5B00.pdb 144
3f6kA02.pdb 57
4h4dA02.pdb 96
3og2A02.pdb 184
2xs1A02.pdb 146
2doaA00.pdb 104
2y8yA02.pdb 115
4rlzA02.pdb 110
3qexA03.pdb 243
1devB00.pdb 41
3vusA00.pdb 263
5e62A01.pdb 37
4a02A00.pdb 166
1e2wA01.pdb 191
2cxiA02.pdb 193
1ou8A00.pdb 106
3q10D02.pdb 20
3fdjA02.pdb 37
2m9uA00.pdb 89
5kh0A03.pdb 112
3su0A01.pdb 112
3prbA03.pdb 74
3esmA00.pdb 136
2f76X00.pdb 100
2ex2A02.pdb 103
3mxnA01.pdb 80
2np9A01.pdb 134
2yf2E00.pdb 55
2vhjA02.pdb 62
4emcC01.pdb 28
3hhyA01.pdb 71
5cqgA03.pdb 79
3df7A04.pdb 28
3iwgA01.pdb 128
2arzA02.pdb 88
1x74A03.pdb 23
6am3A00.pdb 132
2v0xA01.pdb 165
5j1nA02.pdb 85
2ko6A00.pdb 89
2kdtA00.pdb 43
1k7cA00.pdb 233
2lzrA00.pdb 48
4kzsA02.pdb 70
3n91A02.pdb 135
3rbyA02.pdb 95
3lm3A02.pdb 106
3sjrB00.pdb 114
2e9xD02.pdb 60
3vc8B00.pdb 85
5xogM00.pdb 64
2lonA01.pdb 65
2v6eA02.pdb 129
5yj6A02.pdb 130
3uafA00.pdb 117
4g6qA02.pdb 89
5dm6200.pdb 47
3iisM00.pdb 151
4cngA00.pdb 156
4mvtB01.pdb 127
3b34A05.pdb 325
1lfpA03.pdb 73
2fcwA00.pdb 106
1zjcA01.pdb 180
1zc1A01.pdb 103
3proC02.pdb 70
2bmoA02.pdb 129
3ea6A01.pdb 145
2ymoA02.pdb 122
2ra8A01.pdb 74
2l1nA00.pdb 120
1td6A03.pdb 92
3dluA00.pdb 95
3c8zA02.pdb 83
3eipA00.pdb 84
2q18X01.pdb 70
2glzA00.pdb 147
1d5tA02.pdb 153
1oi2A02.pdb 162
3cjyA00.pdb 249
4od8D00.pdb 51
2mvtA00.pdb 47
4hepA01.pdb 58
2azeB00.pdb 101
2rngA01.pdb 39
2kz9A00.pdb 69
2kq5A00.pdb 51
1hf2A01.pdb 90
4nzvA02.pdb 54
2vxgA01.pdb 46
3hq1B03.pdb 46
5nrmB00.pdb 66
1n81A00.pdb 186
3ux3A02.pdb 33
4jc0A02.pdb 111
2hzmA02.pdb 85
3lcnB00.pdb 97
1mg7A01.pdb 175
4zi3D00.pdb 128
1iipA02.pdb 85
3mzlB01.pdb 38
3c6kA01.pdb 94
5xp6A00.pdb 229
5d1pA01.pdb 67
2a6hD09.pdb 46
3oy2A01.pdb 160
4z9hB00.pdb 158
1m0wA01.pdb 85
2q7dB01.pdb 135
1y4cA03.pdb 113
3rkgA01.pdb 94
5x6vF00.pdb 118
2a7oA00.pdb 100
2wzpP03.pdb 127
3opyI00.pdb 323
1jeyA04.pdb 94
2zfdB00.pdb 116
3u7qB03.pdb 83
3cjlA00.pdb 80
1ppjI00.pdb 43
2it9A00.pdb 115
1x0cA01.pdb 171
2m6xB00.pdb 63
2oxgD00.pdb 111
4jleA00.pdb 149
4o8sA02.pdb 105
4xr8F01.pdb 66
3iayA06.pdb 38
1jnrB02.pdb 83
2f01B00.pdb 120
2bz1A00.pdb 171
3zdbA01.pdb 157
4ak2A02.pdb 170
2xepA03.pdb 53
1n7vA01.pdb 177
3djmD00.pdb 109
2e1mC01.pdb 68
5cybA00.pdb 89
1vk6A01.pdb 122
1dkgA01.pdb 98
2zu0D00.pdb 42
4c00A04.pdb 314
1jvrA00.pdb 137
2au5A00.pdb 124
2hfqA00.pdb 85
4kqkB01.pdb 71
2l1lB00.pdb 127
4bhrA00.pdb 81
3f9xD00.pdb 161
1zw8A01.pdb 50
2yqzA02.pdb 67
3sb1A01.pdb 99
3ep6B01.pdb 41
2xwxA03.pdb 98
2y7lA02.pdb 151
1mwqA00.pdb 99
1qu3A03.pdb 56
4hstA02.pdb 65
5w0kA01.pdb 325
3ig5A02.pdb 357
2p3yA02.pdb 104
5mk2B00.pdb 361
3zihB00.pdb 80
4ak2A01.pdb 117
2jynA01.pdb 136
1wktA00.pdb 88
3d1lA02.pdb 95
1rrzA00.pdb 66
1orsC00.pdb 132
2lu1A00.pdb 89
2wro400.pdb 45
3h3aA03.pdb 128
1lpbA00.pdb 85
2bl0A00.pdb 63
3sqiA01.pdb 99
3n72A00.pdb 143
2mj6A00.pdb 90
2v0eA00.pdb 55
2cxaA02.pdb 162
1g8kC01.pdb 116
1s7mA03.pdb 28
3u02A01.pdb 141
4l8jA01.pdb 97
4hfvA01.pdb 117
1g8eB00.pdb 80
4gucA00.pdb 114
1f86A00.pdb 115
3qjoA03.pdb 93
5dp2A01.pdb 194
1gmjD00.pdb 56
3zliA02.pdb 86
2ot3A02.pdb 164
2nr5E00.pdb 61
6er6A00.pdb 88
3adyA00.pdb 102
3thgA00.pdb 99
3g3zA03.pdb 51
3bg5B02.pdb 24
2f40A00.pdb 74
1v2bB00.pdb 151
4k05A01.pdb 223
3vepC00.pdb 47
1t07A00.pdb 75
1ohfC01.pdb 157
1k20A02.pdb 120
1x74A02.pdb 30
2ghjB02.pdb 65
1vx7F02.pdb 75
2w3qA01.pdb 52
3vkgA20.pdb 114
1qhdA02.pdb 227
4khbD02.pdb 81
5jviE02.pdb 161
3n28A02.pdb 106
3sf4D00.pdb 45
5kisB00.pdb 675
1nc7A00.pdb 110
1ls1A01.pdb 89
1lpvA00.pdb 52
4dx5A02.pdb 103
2gk4B00.pdb 215
3zucA00.pdb 153
4ebaG00.pdb 81
5gudB01.pdb 77
2nwtA00.pdb 69
2f9hA00.pdb 119
3fmgA01.pdb 148
4gpkB01.pdb 99
3rrkA03.pdb 74
3fldA01.pdb 40
4oelB00.pdb 69
1kmvA00.pdb 186
1colA00.pdb 197
4id9B02.pdb 116
3pqhA01.pdb 60
2ckzA01.pdb 49
1cl8A00.pdb 261
4ohyA01.pdb 80
2yhgA01.pdb 301
3f1iS00.pdb 77
3rc3A01.pdb 102
1tkvA00.pdb 89
1ckmA03.pdb 54
2im9A03.pdb 36
3ei3A04.pdb 85
3ahnB00.pdb 563
2z4iB02.pdb 86
1lqtB02.pdb 232
2wqkA00.pdb 248
4il7A00.pdb 85
4lhxE00.pdb 76
4ii2A05.pdb 246
3t4lA02.pdb 213
5azpB01.pdb 369
4q4w400.pdb 57
1tifA00.pdb 76
2c0gA02.pdb 106
4ph8A00.pdb 150
1nu7D02.pdb 128
3ie4A00.pdb 101
6c1tA00.pdb 68
3e2dA03.pdb 61
3dktA01.pdb 169
1iojA00.pdb 57
5ekwA01.pdb 90
3zheB02.pdb 181
6dcjA02.pdb 104
2uv8G07.pdb 132
3hlkA01.pdb 133
4akgA13.pdb 85
2x0qA01.pdb 133
2zvfA01.pdb 62
1n8vB00.pdb 103
1iq8A02.pdb 70
1eayD00.pdb 69
4qxaB00.pdb 147
1dc1A02.pdb 88
3isyA00.pdb 115
2ds5A00.pdb 43
1f5nA01.pdb 296
2o3oB01.pdb 117
1zs9A02.pdb 99
2kcaA00.pdb 109
2i06A02.pdb 77
3tuoC00.pdb 93
4a4kA02.pdb 133
1vq8300.pdb 92
4pw8F02.pdb 44
4it6B00.pdb 112
2d42A02.pdb 65
1fi8D00.pdb 48
3fpnB00.pdb 94
4flaC00.pdb 127
2xseA00.pdb 149
3lovA03.pdb 95
1m0wA04.pdb 129
2fm9A00.pdb 201
1w36C06.pdb 72
4lgyA02.pdb 62
1pzqA01.pdb 41
2fiyA00.pdb 285
2z6rA02.pdb 151
5tj3A02.pdb 115
1t6aA01.pdb 43
3deeA02.pdb 109
5gv0A00.pdb 162
3ifuA02.pdb 116
4kiz502.pdb 18
3kwrB00.pdb 81
3tklB02.pdb 130
4e5xG00.pdb 99
2dy0B00.pdb 181
4p09A00.pdb 177
4npdA00.pdb 58
4jdmA02.pdb 63
3hlzA02.pdb 127
3n4pC00.pdb 218
2r41D00.pdb 101
3wkyB03.pdb 238
3rgzA02.pdb 61
4g1gA02.pdb 169
3ne5B04.pdb 51
2ksnA01.pdb 78
2jv7A00.pdb 78
1sseB00.pdb 86
2z84A00.pdb 210
2ln3A00.pdb 83
2d2sA02.pdb 101
3ax2A00.pdb 70
4n6qA00.pdb 178
2ck3D03.pdb 118
4iefA00.pdb 192
2qtfA02.pdb 47
1urjA02.pdb 195
3n1eA01.pdb 45
2uv8G11.pdb 54
1qhdA01.pdb 170
3pvvA00.pdb 96
2v7qI00.pdb 47
2hpuA01.pdb 63
3pvzA02.pdb 79
4nn5B01.pdb 93
3pesA00.pdb 81
4n7qA03.pdb 33
2j98A01.pdb 100
3bqwA02.pdb 137
2q97T00.pdb 109
4mtmA01.pdb 96
3bs1A00.pdb 103
3n01A00.pdb 87
4afmA00.pdb 125
4i0wB02.pdb 136
4h63F02.pdb 39
5b1aH00.pdb 79
3zh5A00.pdb 131
2oizH00.pdb 121
3lhnB00.pdb 105
3na5A04.pdb 104
4a18U02.pdb 39
3ku3A01.pdb 103
6om4A01.pdb 87
1q60A00.pdb 99
1tiwA02.pdb 26
1mw9X03.pdb 132
1ji7A00.pdb 76
1poiA02.pdb 53
2pt7G02.pdb 67
2fpnA02.pdb 63
1uwkA02.pdb 208
2wyhB01.pdb 96
2ip6A00.pdb 87
5jgfA02.pdb 145
1vk9A00.pdb 142
2fzlA02.pdb 62
4aflB00.pdb 93
4l3uA00.pdb 122
1zzaA00.pdb 90
4jpnA00.pdb 75
2w02B02.pdb 68
1vq8B03.pdb 111
1v5rA00.pdb 97
4bkxA01.pdb 113
4j39A01.pdb 111
1bxoA02.pdb 152
1xf1A03.pdb 129
1ltsC00.pdb 41
4gysA02.pdb 73
4pk9A00.pdb 359
3l5oA01.pdb 124
1tx9A00.pdb 141
2jspA01.pdb 57
1nd9A00.pdb 49
5b5ee00.pdb 79
4kmdA02.pdb 123
2a1vA00.pdb 138
3ar4A01.pdb 171
4cv7A00.pdb 111
2w2sA00.pdb 163
3zpxA02.pdb 96
4da2A01.pdb 79
3lhrB00.pdb 93
4q68A02.pdb 97
3m7kA00.pdb 142
3hjlA03.pdb 41
2jh1A01.pdb 108
3fh3A00.pdb 138
2wdcA03.pdb 200
3cx5F00.pdb 74
2p9bA03.pdb 120
2xlkB00.pdb 181
3c2qA01.pdb 86
1r8oB01.pdb 66
2mc5A00.pdb 73
3p8aA02.pdb 89
2o5nB01.pdb 103
1rcqA01.pdb 150
2x0dA01.pdb 207
3b0gA01.pdb 227
4c9rD00.pdb 107
2bdrA00.pdb 159
2mgyA01.pdb 160
5a6sA02.pdb 80
4p02B02.pdb 122
1k6yA01.pdb 46
3m58A01.pdb 85
3tewA03.pdb 119
5agrA00.pdb 190
4p3fA00.pdb 193
3v7nA01.pdb 95
2xf7A00.pdb 48
2vsgA01.pdb 198
4wkzA01.pdb 114
4co6D00.pdb 40
3fbiC00.pdb 49
2jrmA00.pdb 60
4c2mA08.pdb 127
3jvoA00.pdb 92
3iylU02.pdb 53
2jwgA00.pdb 46
4hteA03.pdb 80
3bqoA00.pdb 202
2oizA01.pdb 344
1ib8A02.pdb 67
1iqzA00.pdb 81
3eeqA02.pdb 73
4kh9A01.pdb 131
2lnaA00.pdb 99
3c8yA01.pdb 124
1w6sB00.pdb 73
4bbyA02.pdb 44
4i8oA02.pdb 89
4iaoA01.pdb 114
3oeiE02.pdb 32
4mjgA00.pdb 174
4jxhA01.pdb 79
1ro2A01.pdb 70
4j6eA02.pdb 144
4kn7X01.pdb 59
3iu0A00.pdb 354
1j5yA02.pdb 103
1vq8B01.pdb 89
1vr9A02.pdb 54
3ttcA02.pdb 67
3dbyL00.pdb 260
3kdqA00.pdb 149
1l8dA00.pdb 103
1ezwA00.pdb 347
3clqA03.pdb 67
4ie5A02.pdb 134
2rsxA00.pdb 159
1twfB05.pdb 82
2phnA02.pdb 93
2jbwB01.pdb 101
5hqtA01.pdb 123
3vwnX02.pdb 100
6nfrA00.pdb 97
1b25A03.pdb 213
3jqoB00.pdb 127
1bg1A02.pdb 145
3r1xA02.pdb 203
2x8kA03.pdb 111
1z6tA03.pdb 81
3vkgB06.pdb 245
4p3hA00.pdb 190
4yonA01.pdb 216
1pjxA00.pdb 314
2ksgA01.pdb 42
3nisA01.pdb 72
2nnuA02.pdb 99
4dbgB01.pdb 47
3fvqA02.pdb 44
3bywB00.pdb 157
2qupA00.pdb 119
5u4hA02.pdb 209
1y02A01.pdb 78
2gumB01.pdb 100
2ka6B00.pdb 45
5azpA02.pdb 81
3m4wE01.pdb 22
3e1sA04.pdb 69
3gw7A00.pdb 214
1e1hB02.pdb 55
3aiiA03.pdb 89
2sakA00.pdb 121
2wzpP01.pdb 109
5f4cA00.pdb 90
2l7kA00.pdb 76
3b40A02.pdb 58
1u2mB00.pdb 114
2z5bA00.pdb 127
5ol4A00.pdb 99
4r80A00.pdb 76
2k4nA00.pdb 111
4cayB00.pdb 92
4uzgA01.pdb 156
2bonA02.pdb 149
3m4yA01.pdb 50
3kp1E02.pdb 70
3kt7A02.pdb 312
2azeC00.pdb 44
1j24A00.pdb 133
4dixA02.pdb 125
4u9hS02.pdb 85
3v4yB01.pdb 24
3fhnA01.pdb 183
3etzB00.pdb 115
1h6wA02.pdb 43
5b4jA00.pdb 240
3u4kA00.pdb 159
1ds1A00.pdb 323
2l1tA00.pdb 109
1jnrA03.pdb 121
3dnjA00.pdb 80
3rrsA02.pdb 50
3sp1A02.pdb 151
3rrwA02.pdb 68
1ftrA02.pdb 149
3e1tA02.pdb 166
1qwyA01.pdb 62
3d33B00.pdb 91
2gpiA00.pdb 89
3a1yA00.pdb 58
4jglA00.pdb 145
2pfcA00.pdb 160
3ehhA01.pdb 71
2f42A01.pdb 60
3tbiA00.pdb 69
2y6xA00.pdb 109
2ww8A02.pdb 198
2mheA00.pdb 74
2wwxB00.pdb 200
2cx0A01.pdb 100
3ol0B00.pdb 41
2vpzA04.pdb 61
2jn4A00.pdb 66
1mknA00.pdb 59
3madA01.pdb 57
3ooxA00.pdb 301
2blnA01.pdb 196
3ol4B01.pdb 35
4z8jA00.pdb 96
3gefA00.pdb 117
2ogfA00.pdb 118
1f00I02.pdb 89
4jpsB02.pdb 159
1ztdA00.pdb 125
3vwoA02.pdb 51
2bhyA03.pdb 32
3jszA03.pdb 122
3e0jA02.pdb 105
3ffvA00.pdb 181
3rfwA01.pdb 61
1vwxU00.pdb 99
4e72A02.pdb 93
5dqvB01.pdb 92
3obhA00.pdb 64
4zacA03.pdb 37
3ci0J01.pdb 97
4k12A00.pdb 64
5fafA00.pdb 113
1q08A00.pdb 94
2ynmD04.pdb 50
2lxeA01.pdb 69
1io1A02.pdb 131
1yd0A00.pdb 89
1iq8A03.pdb 74
1wy5A02.pdb 94
1n3lA01.pdb 209
1t8sA01.pdb 140
5a0yA02.pdb 173
4extA00.pdb 96
6b3vA01.pdb 154
3cqcB02.pdb 96
3tpqM02.pdb 57
6cbuA00.pdb 96
1ezjA02.pdb 52
4hs2A00.pdb 64
3isxA02.pdb 86
5ep2A02.pdb 79
1vt0k00.pdb 145
1odhA02.pdb 59
3rl5A00.pdb 279
4l9bA02.pdb 213
3dd9D02.pdb 41
2jfrA00.pdb 234
4c12A01.pdb 98
5yrvA00.pdb 551
3i9v103.pdb 95
1ow1A00.pdb 167
2hujA00.pdb 122
6bogA08.pdb 79
5m17A00.pdb 349
2g9wB02.pdb 51
2d28C01.pdb 58
2xjpA01.pdb 224
3ioyA02.pdb 47
2xdwA02.pdb 353
3ksrA01.pdb 25
2oc6A01.pdb 113
1n6zA00.pdb 105
3tj8A01.pdb 75
3u02A02.pdb 94
3rq9A00.pdb 78
1i5jA00.pdb 67
1u8bA01.pdb 69
2m4gA00.pdb 75
3tqnB02.pdb 33
2knjA00.pdb 90
1cipA02.pdb 119
1wddA01.pdb 127
3fcnA00.pdb 154
3u6gA00.pdb 123
2e0zA02.pdb 25
2xdpA02.pdb 54
2nv4A00.pdb 131
4h9nC00.pdb 205
4dkkA02.pdb 73
5wm1A01.pdb 39
5ig6A00.pdb 115
3omlA02.pdb 55
4e6nA02.pdb 66
2z2mD02.pdb 33
1w36D01.pdb 109
4epzA00.pdb 149
3icxA02.pdb 52
3rstA02.pdb 67
3ekiA01.pdb 176
1vibA00.pdb 54
3w1eA02.pdb 171
1zmbA02.pdb 34
3n6rA03.pdb 133
1twfF00.pdb 84
4lzkC00.pdb 172
4phzA03.pdb 138
1o75A01.pdb 77
4hscX01.pdb 181
6mx3A01.pdb 41
5nwgH00.pdb 47
1cq3A00.pdb 224
3ssoA01.pdb 154
3onqA01.pdb 40
4weeA01.pdb 126
1gqiA01.pdb 131
2wjvD01.pdb 27
4g7xA00.pdb 92
3g0tA01.pdb 150
1vq8I00.pdb 70
3fylA00.pdb 74
2carB00.pdb 194
4nuuA02.pdb 122
4g6vA00.pdb 132
2ap3A00.pdb 192
4c1bB01.pdb 65
4bvxB01.pdb 57
3bwhA02.pdb 84
3qi7A01.pdb 141
3fkqA01.pdb 115
3b5oA00.pdb 223
3duzA05.pdb 48
2w2gB01.pdb 127
4dt5A00.pdb 143
2fclA00.pdb 142
3hvyA01.pdb 194
2zxeB02.pdb 230
2gnxA02.pdb 106
5k8sB00.pdb 148
4eqaC00.pdb 150
6gywA00.pdb 150
2hy7A01.pdb 217
3vdpA02.pdb 23
2a6hC02.pdb 339
4xqcA02.pdb 297
5dnyA02.pdb 58
3wryA01.pdb 194
3g7vA02.pdb 29
1floA01.pdb 105
3njaA02.pdb 45
3s83A00.pdb 247
1yuaA01.pdb 64
3n40P03.pdb 55
1vq8M00.pdb 194
4w4kB00.pdb 173
3zg9A00.pdb 41
4aybA08.pdb 59
2xi5A00.pdb 184
3c8iA00.pdb 127
1lshA03.pdb 98
3thtA02.pdb 146
2e52B01.pdb 224
1divA02.pdb 90
4p3aA00.pdb 70
4anjA06.pdb 113
2kieA00.pdb 124
1pbyC00.pdb 78
5b1aL00.pdb 46
4oltB01.pdb 142
5zw7A02.pdb 107
3brvC00.pdb 42
4l3fA02.pdb 132
1pzrA00.pdb 60
3a3cA03.pdb 81
1szhA02.pdb 82
3p1yA01.pdb 137
4cckA03.pdb 146
4onrA00.pdb 147
1vmhA00.pdb 129
1vq8U00.pdb 53
2q6kA02.pdb 94
3ii2A00.pdb 150
2dy1A03.pdb 76
4bl0B00.pdb 44
2gmhA02.pdb 203
1c5eA00.pdb 95
2kpqA01.pdb 74
2bmoA01.pdb 308
3rqsB01.pdb 23
4jo7A00.pdb 82
4lg3A02.pdb 42
2fdoA00.pdb 89
1rwhA03.pdb 114
3x34A00.pdb 87
3p34A02.pdb 97
1pjqA03.pdb 65
3k59A05.pdb 33
1a41A02.pdb 94
3d3bA00.pdb 139
2ykoA01.pdb 44
4hl4A01.pdb 146
4ouhC00.pdb 147
5io9A00.pdb 98
2q03B00.pdb 129
3aa0B01.pdb 88
5mc7A00.pdb 139
4o8sA01.pdb 121
2h7aA01.pdb 76
5gjiA00.pdb 107
3lmlB01.pdb 115
1jeqA05.pdb 51
2hl7A00.pdb 82
6dhqA01.pdb 56
2a2cA03.pdb 138
3c5xC00.pdb 81
3oymA04.pdb 46
3t7lA00.pdb 74
3hrgA02.pdb 109
2fhdA02.pdb 71
1mkfA02.pdb 172
2xnxM00.pdb 108
5umsA01.pdb 136
1uv7A00.pdb 74
3t5vF01.pdb 20
4qmdA00.pdb 193
1fjrA01.pdb 63
6e5xA00.pdb 127
1m5q102.pdb 56
3if8B03.pdb 60
2hh8A00.pdb 127
1iioA00.pdb 84
4lsbA02.pdb 47
3c6aA00.pdb 198
1x9pA01.pdb 163
3fzeA00.pdb 185
3qexA01.pdb 151
3s2rA01.pdb 47
1evyA02.pdb 146
4q11A00.pdb 126
5wvoC02.pdb 88
2rmsB00.pdb 61
2ayxA01.pdb 114
4es1A00.pdb 95
2ijrA01.pdb 95
3b42A00.pdb 126
1xg8A00.pdb 108
2ocyA00.pdb 146
1u0jA01.pdb 55
2bolA01.pdb 70
2rldB00.pdb 110
5b1aF00.pdb 98
6h9nA02.pdb 134
3holA03.pdb 89
1c1kA02.pdb 115
1xkpA01.pdb 30
3rv1A01.pdb 84
2xocA01.pdb 78
1tt5B02.pdb 77
2ztbA02.pdb 99
3hhwK01.pdb 183
3iylW01.pdb 388
3eeqA01.pdb 120
1rwhA02.pdb 271
2hbaA00.pdb 52
3nkgA00.pdb 168
4u8uM02.pdb 166
1sdiA00.pdb 213
5ktnA02.pdb 87
6gg7A02.pdb 165
2d2sA01.pdb 116
2wzkA01.pdb 127
3w7tA02.pdb 39
4dwrC00.pdb 481
3eaqA02.pdb 53
1u7iA01.pdb 64
2hc5A01.pdb 98
3ieeA02.pdb 97
2ed6A01.pdb 154
3bmzA00.pdb 185
4r03A00.pdb 107
4ei0A01.pdb 138
1u5tA01.pdb 67
5d7wA01.pdb 237
2xepB01.pdb 114
2h1rA02.pdb 97
2abyA00.pdb 122
2kq8A01.pdb 23
4wi1B02.pdb 103
2js3A01.pdb 76
1seiA02.pdb 58
3tufA00.pdb 115
2x2zB03.pdb 45
2k9pA00.pdb 80
2o90A00.pdb 115
3mcxA03.pdb 126
3fedA02.pdb 222
4xb6F00.pdb 191
4adiA01.pdb 77
2hpuA02.pdb 63
5zcyA00.pdb 83
2jisA01.pdb 239
2wb0X02.pdb 168
1vz0A01.pdb 63
6em3f00.pdb 106
1vkyB01.pdb 206
3cxbA03.pdb 81
3b34A02.pdb 85
4hudA01.pdb 210
4l8jA02.pdb 94
3es5A02.pdb 122
2i3tD01.pdb 35
1rp3B02.pdb 37
2gefA02.pdb 73
4m0wA03.pdb 137
3h1dA02.pdb 80
1dzfA01.pdb 138
1hyoA01.pdb 113
2vf1A02.pdb 48
1e59A00.pdb 239
3oblA00.pdb 132
2b4nA00.pdb 42
3er9B01.pdb 106
3qexA06.pdb 92
3pmrA00.pdb 195
2y0mB00.pdb 42
2jh3A03.pdb 112
4g1qA04.pdb 107
3gp6A00.pdb 155
6bm5A02.pdb 88
2bu3B00.pdb 199
3hj4A02.pdb 126
3u28C00.pdb 92
4od4A02.pdb 119
4dexB00.pdb 45
5aq0B00.pdb 82
1uelB00.pdb 48
4i4tF01.pdb 63
3m92A01.pdb 68
4z8lB00.pdb 79
1hj0A00.pdb 41
3mt0A00.pdb 279
4ayoA00.pdb 434
3e7jA03.pdb 96
2jobA00.pdb 102
1hn3A01.pdb 30
3zrhA01.pdb 96
5hsqA03.pdb 154
1ua4A02.pdb 112
3wxmF01.pdb 127
4c48C00.pdb 46
3bpjB00.pdb 71
3h90A01.pdb 199
2p8iC00.pdb 114
1iyrA00.pdb 83
3e38A02.pdb 78
2efvA00.pdb 82
2r4fD01.pdb 70
2lg4A00.pdb 40
3h3iA00.pdb 133
2nxpB00.pdb 141
1zl0B01.pdb 164
4ewcA01.pdb 52
1q16A02.pdb 13
3og6A00.pdb 143
2ozaA03.pdb 58
2kjgA00.pdb 99
1ezjA01.pdb 62
1mkkB00.pdb 94
3qyfA02.pdb 45
1y9bB02.pdb 33
4x5wA01.pdb 82
4xjwA03.pdb 98
1nh2D02.pdb 48
3wryA02.pdb 221
2rm8A00.pdb 68
3kwdA00.pdb 166
4mlvA03.pdb 85
5hweA01.pdb 107
4hg2A02.pdb 67
2r6aC02.pdb 36
4m5dA03.pdb 136
1l1lA03.pdb 94
1zkdA03.pdb 42
3jrvA00.pdb 139
4nzrM01.pdb 84
5y0mA00.pdb 329
4nkbA01.pdb 114
1gd8A00.pdb 105
3nb2A03.pdb 103
3kxyT00.pdb 65
3g21A00.pdb 77
3dteA01.pdb 113
5enqB05.pdb 96
4mncA00.pdb 305
3ku3B00.pdb 172
3psfA01.pdb 106
3etvA01.pdb 84
2hjeA02.pdb 54
3hxlA03.pdb 103
1zcjA01.pdb 31
2oo4A02.pdb 111
3c19A02.pdb 78
5ilbA02.pdb 151
1iznB03.pdb 25
2dyiA02.pdb 71
2bw3A01.pdb 55
2cxnA02.pdb 195
2zxiA04.pdb 53
2wa0A01.pdb 101
2qdlA02.pdb 83
3abqB02.pdb 30
4fzvA01.pdb 113
3sxuA00.pdb 146
5fhkA00.pdb 197
3i9v900.pdb 154
1xakA00.pdb 68
2e6xB00.pdb 65
1ukfA00.pdb 188
3k1tA02.pdb 138
3o2zG01.pdb 49
4f87B00.pdb 62
3k6tB00.pdb 49
4apmA03.pdb 57
2wcrB00.pdb 147
4c97A02.pdb 134
4glxA05.pdb 41
3bg2A03.pdb 96
2frxA02.pdb 163
6fmeA03.pdb 62
4p0pB02.pdb 94
3l4gC03.pdb 53
4jgiA01.pdb 80
3rfzB03.pdb 66
3ljbA00.pdb 219
2kkmA01.pdb 125
2kx2A00.pdb 96
3pehA02.pdb 44
2gg2A00.pdb 263
3me5A01.pdb 62
1zkrB00.pdb 145
4r7rA00.pdb 121
1ed1A00.pdb 114
4n2kA01.pdb 119
4wi1A03.pdb 81
2cwoA02.pdb 83
1sr8A02.pdb 153
2gq0B02.pdb 93
3n6zA01.pdb 263
4xpxA00.pdb 130
4fs7A00.pdb 379
4es8B02.pdb 101
1q16A09.pdb 45
2qtsD01.pdb 65
4ja3A02.pdb 43
1pqhB00.pdb 114
4aw7A03.pdb 122
3fkeA02.pdb 52
2wb6A00.pdb 114
2q82A00.pdb 108
6ea2A04.pdb 96
5reqB03.pdb 43
4mloA02.pdb 47
5svhA00.pdb 85
1wq6A00.pdb 57
1bcoA02.pdb 68
3nr5A00.pdb 157
3fcsA04.pdb 169
6neqN01.pdb 91
3pohA01.pdb 140
3nekA02.pdb 111
3hshE00.pdb 55
3ol4A02.pdb 60
1qv9A02.pdb 97
3gwcD01.pdb 128
4zyeA01.pdb 68
1b12A02.pdb 74
4bj1A02.pdb 148
4bfoA00.pdb 106
4illB01.pdb 116
2wyoC01.pdb 104
1af6A00.pdb 421
3gmiA01.pdb 137
4q63A00.pdb 92
3giuA00.pdb 209
3a1yG02.pdb 77
2cs7A00.pdb 55
1jljA00.pdb 169
5o95D01.pdb 72
4b0eD00.pdb 100
4bbyA05.pdb 108
1u02A02.pdb 73
6amgA00.pdb 158
2hqxA01.pdb 81
4g1qB01.pdb 131
3kp1A01.pdb 413
2xovA00.pdb 181
5ok4A02.pdb 90
4jj0B00.pdb 180
1z9hA02.pdb 43
1l5jA01.pdb 161
2r18A01.pdb 70
3p42A02.pdb 69
3ixlA00.pdb 234
1m56D00.pdb 42
1yr1A00.pdb 119
3hj6A03.pdb 35
3g2oB01.pdb 62
4jk8B01.pdb 152
5y9eE00.pdb 420
3e56A00.pdb 75
4kxfB02.pdb 57
4c1nA01.pdb 57
4lg3A01.pdb 134
6fgcA03.pdb 98
1lxmA04.pdb 76
4dq5B00.pdb 160
6mu0A00.pdb 151
2i6hA01.pdb 80
3ushB00.pdb 115
4bx8A03.pdb 108
2uvpA00.pdb 180
3duzA03.pdb 77
2hmaA02.pdb 61
2ebeA00.pdb 106
4wfoA04.pdb 134
1o98A01.pdb 236
1dl5A02.pdb 116
5figA00.pdb 100
3bvxA02.pdb 111
3do6A03.pdb 89
3mxnA02.pdb 55
4lo6B03.pdb 110
2kvlA00.pdb 61
2g9zB01.pdb 123
5mj3C00.pdb 86
5fqdB03.pdb 70
5zwuA02.pdb 173
5dhdA00.pdb 98
3sb1A02.pdb 20
3o3mB02.pdb 126
4jm1A00.pdb 83
4mnrA01.pdb 93
4es8B01.pdb 196
1y5iA02.pdb 397
4qozC00.pdb 72
2lyxA00.pdb 87
1bctA00.pdb 69
2g30A01.pdb 117
4c2m400.pdb 54
3c24A02.pdb 94
3qksA02.pdb 59
3tw5A02.pdb 82
2fefA01.pdb 124
3nrtB00.pdb 91
3tw8A01.pdb 138
4lbaA01.pdb 99
3n75A04.pdb 117
1zzkA00.pdb 80
2zxqA06.pdb 66
1yvuA02.pdb 92
3iquA00.pdb 235
4indA01.pdb 146
2xanA01.pdb 143
3nkeA00.pdb 182
1qnaA01.pdb 93
1a0rP02.pdb 53
1euvA01.pdb 105
1h7dA00.pdb 49
2pk8A00.pdb 94
3f59D00.pdb 154
2z3qD01.pdb 55
3c19A01.pdb 99
4fzmA01.pdb 124
1ygtA01.pdb 100
4gmuA01.pdb 226
1obbB00.pdb 476
4dlqA02.pdb 95
3qvpA02.pdb 64
1j27A00.pdb 98
1v9fA02.pdb 43
2xqhA03.pdb 67
1ut7B01.pdb 125
2vveA01.pdb 93
3im1A01.pdb 141
5i34A02.pdb 95
1xutA01.pdb 35
3kp1A03.pdb 73
1xezA01.pdb 81
4eirA00.pdb 222
4fzlA01.pdb 87
2ilrA00.pdb 249
2xauA04.pdb 47
2qeeA02.pdb 82
1hw7A02.pdb 50
3r45C00.pdb 61
1qmoE01.pdb 84
2uv9A05.pdb 45
2w02B06.pdb 92
1jqoA03.pdb 137
1gkuB04.pdb 73
1pfiA00.pdb 46
2vf1A01.pdb 24
5jbdA03.pdb 403
3n2oA03.pdb 96
4jc0A01.pdb 129
3es1A01.pdb 36
2zw3A00.pdb 201
1q7zA01.pdb 300
1gp0A00.pdb 133
2o0qA00.pdb 114
4a0tA02.pdb 33
2gtiA02.pdb 130
1nr3A00.pdb 122
1lnsA03.pdb 87
3gmgA00.pdb 143
2yh6D00.pdb 110
2eabB01.pdb 248
3k1lA01.pdb 92
3hxlA04.pdb 79
1vp7D00.pdb 68
1vjlA00.pdb 140
3pqhA02.pdb 25
2g8lB01.pdb 63
1w96A02.pdb 45
3ib5A00.pdb 338
2lzfA00.pdb 68
3hl8A03.pdb 62
1mn8D00.pdb 97
2atzA00.pdb 172
3b0zA00.pdb 41
2vf7A03.pdb 125
4q5qB00.pdb 188
1j5wB02.pdb 75
2mbyA00.pdb 46
1amlA00.pdb 40
3fndA02.pdb 44
1zt3A00.pdb 80
3vvvA00.pdb 108
3nk4B01.pdb 107
4m0wA02.pdb 124
2q35A02.pdb 47
2ld7A00.pdb 94
2rqmA01.pdb 28
6hoyA02.pdb 49
3ze3B00.pdb 98
4hy4B00.pdb 95
5x9lA00.pdb 207
4ua6A00.pdb 262
3f2bA07.pdb 86
5b1aA00.pdb 513
4p02B05.pdb 98
3bq9A01.pdb 110
5l44A01.pdb 399
4q68A01.pdb 130
1q2hA00.pdb 63
1vpqA00.pdb 260
5b1aE00.pdb 105
1y60A00.pdb 168
2ibpA01.pdb 252
1rq0A01.pdb 83
1rocA00.pdb 155
4wveA00.pdb 214
1ywyA00.pdb 74
5lzhA00.pdb 101
1v9dA01.pdb 86
2hd0A02.pdb 33
1qksA02.pdb 432
1z0sA01.pdb 124
2z16A02.pdb 75
4jwjA00.pdb 193
5teqA01.pdb 222
4f54A00.pdb 171
4aqzA00.pdb 138
2df7A02.pdb 140
4eozB03.pdb 46
4j32A00.pdb 157
2p3yA04.pdb 171
2ffwA00.pdb 78
2uv8G13.pdb 38
1avoA00.pdb 60
2p0tA01.pdb 75
2gomA00.pdb 61
2i71A01.pdb 221
2qfaB00.pdb 62
4maqB00.pdb 230
4mf5A02.pdb 116
2l2lA00.pdb 43
3oe3C00.pdb 83
5ui5I01.pdb 70
1ss6A01.pdb 65
3f2bA08.pdb 137
4mxtA00.pdb 182
4lupA00.pdb 91
4b1zM02.pdb 44
2r7rA08.pdb 86
1zhvA00.pdb 134
6ds6A00.pdb 53
5v3nA00.pdb 109
2w82A01.pdb 59
3rf9A03.pdb 14
4du6E01.pdb 80
3irbA01.pdb 68
3l7iA01.pdb 226
4qclA01.pdb 86
3td7A02.pdb 136
6nq6B00.pdb 144
1zghA02.pdb 60
4irvA00.pdb 195
1ghhA00.pdb 81
3rrrG01.pdb 19
2v26A04.pdb 124
3p02A02.pdb 157
2b1eA03.pdb 168
3wsfB01.pdb 123
2vdfA00.pdb 225
4rt1A00.pdb 108
2vfmA00.pdb 555
2uz5A01.pdb 30
3ix3A00.pdb 163
2aplA02.pdb 81
4k7bA00.pdb 111
1vbwA00.pdb 68
4chdA00.pdb 135
1irxA03.pdb 39
2vveA02.pdb 159
3qwlA03.pdb 136
4g4sO01.pdb 200
2ahmA00.pdb 77
4a0tA03.pdb 90
1v5iB00.pdb 76
2e3hA00.pdb 81
1j7xA01.pdb 88
1qsaA02.pdb 70
2wdsA00.pdb 123
6az1b00.pdb 103
4jdmC02.pdb 39
3o4xE01.pdb 62
5kiqA02.pdb 72
2xxpA02.pdb 269
1odhA01.pdb 71
3o79B00.pdb 105
3c9aA02.pdb 61
4dzoA02.pdb 76
4wk0B02.pdb 135
2e2fA00.pdb 41
2ra9A02.pdb 72
2ag4A00.pdb 164
2joiA00.pdb 96
3j26N01.pdb 170
4lgdB02.pdb 77
2jwkA00.pdb 74
2cs3A01.pdb 59
4innA00.pdb 144
2ztbA03.pdb 48
2gjvA00.pdb 136
2pp6A02.pdb 63
2q4zA02.pdb 48
2l9sA00.pdb 45
2v9kA03.pdb 125
4xwjA00.pdb 153
2id0A02.pdb 72
2hgkA01.pdb 105
3vkgA02.pdb 147
3ge3E00.pdb 102
3kalA03.pdb 80
3nbcA00.pdb 148
1dfmB00.pdb 213
1qf8A01.pdb 92
1vkwA02.pdb 95
1uoyA01.pdb 57
4g6tB00.pdb 71
2ke4A00.pdb 98
4kh9B02.pdb 113
2vngA00.pdb 171
2qvwA03.pdb 33
4r9pA00.pdb 210
2vobB03.pdb 56
1vw4101.pdb 117
5ajiB01.pdb 101
1ekeB02.pdb 47
5c2mA00.pdb 237
2lm0A01.pdb 96
1x1oA01.pdb 134
3aj1B01.pdb 42
4j42B00.pdb 85
3q23A08.pdb 154
1sr8A03.pdb 90
1zq1C03.pdb 57
1x3zA01.pdb 26
3urgA02.pdb 63
2ra1A05.pdb 86
1mxrA00.pdb 339
1tbaA00.pdb 67
2vlaA02.pdb 82
2d9rA00.pdb 83
1vq8A03.pdb 78
5avdA02.pdb 112
1f15B00.pdb 190
3mzlB03.pdb 235
1pzwA00.pdb 80
3gnaA00.pdb 68
4a2vA00.pdb 122
2yo3A02.pdb 54
3ipjA01.pdb 80
4wz8B02.pdb 66
3l0iA02.pdb 110
3jtnB00.pdb 90
5e10A02.pdb 68
2m4hA00.pdb 67
1pc6A00.pdb 141
2px0A01.pdb 73
2vf1A04.pdb 157
1jcdB00.pdb 52
2mkzA01.pdb 121
4tx5B00.pdb 167
4nnqA02.pdb 46
1h5wB02.pdb 130
1e3mB03.pdb 52
3ic3A01.pdb 61
5eehA02.pdb 75
3ekiA02.pdb 189
3a98A02.pdb 84
2k4qA00.pdb 156
2i7uA00.pdb 62
4tpvA00.pdb 182
1jb0D00.pdb 138
5ml3B00.pdb 149
2gtiA01.pdb 64
2xz2A00.pdb 66
4bn4A02.pdb 108
3o8mA03.pdb 276
1vwxr00.pdb 125
2ymaA00.pdb 135
1oaoC01.pdb 120
2vldA01.pdb 118
4c47A01.pdb 122
3g67A00.pdb 213
6d55B01.pdb 211
2i46A00.pdb 152
1n62A02.pdb 82
4aj5S00.pdb 107
1gk8I00.pdb 125
3wajA03.pdb 100
2wmmA02.pdb 113
4hcwA02.pdb 168
4i8oA03.pdb 65
3t3lA00.pdb 121
1xszA03.pdb 157
1z6mA02.pdb 59
2ykoA03.pdb 69
1zymA02.pdb 126
1u07B00.pdb 88
4h3tA02.pdb 140
2l60A00.pdb 40
3k1zA02.pdb 84
2d42A01.pdb 184
2i9fB00.pdb 57
3thoB03.pdb 57
2p3yA03.pdb 144
2g8lA02.pdb 63
2oj5D00.pdb 160
3u5eW02.pdb 32
2p0wA01.pdb 132
4ebgA00.pdb 94
4kt6B00.pdb 161
2fji102.pdb 190
4rdbA01.pdb 145
2a50C00.pdb 59
1p49A02.pdb 59
2gk6A02.pdb 83
1twfA05.pdb 153
3qrlA00.pdb 137
3k2yA00.pdb 103
2qkwA00.pdb 101
4ktyA02.pdb 307
6gy5A00.pdb 285
1svfA00.pdb 64
3eg5B03.pdb 90
1sknP00.pdb 74
3r84J00.pdb 76
2x0qA04.pdb 191
4esjA01.pdb 156
4bl6D00.pdb 81
2zihC00.pdb 279
3u12A00.pdb 101
5oomq00.pdb 128
2c0nA00.pdb 187
5loqB01.pdb 122
2fvyA01.pdb 147
1ng6A01.pdb 91
3crmA02.pdb 84
1rp3H01.pdb 36
2r4gA01.pdb 186
1wjvA01.pdb 51
2otoA00.pdb 136
4bjsC00.pdb 52
3lsoA03.pdb 155
3aehA00.pdb 277
2jubA01.pdb 37
3k8rA01.pdb 68
3mc6A01.pdb 32
2jx4A01.pdb 45
1p9gA00.pdb 40
3qi7A02.pdb 159
3k8pC02.pdb 187
3ismC02.pdb 132
4wk0B01.pdb 52
2aplA01.pdb 66
3w3wA02.pdb 31
3go5A01.pdb 69
5jrjA02.pdb 59
1fn9A02.pdb 225
5mu3B00.pdb 163
3hhwA00.pdb 71
2x3gA00.pdb 112
1m1fB00.pdb 105
2y3mA02.pdb 56
2wgoA00.pdb 98
1y2mA03.pdb 102
3hufB03.pdb 100
3mtvA02.pdb 123
4a7kA02.pdb 301
2kinB02.pdb 20
4gxbA02.pdb 62
3kfuG02.pdb 18
3hj6A02.pdb 58
3q8gA02.pdb 227
2cw8A04.pdb 52
1x6iB00.pdb 87
1unqA00.pdb 118
4i1oD02.pdb 152
1dkgB02.pdb 57
4bmjA00.pdb 62
2kw3A00.pdb 68
3s6xC02.pdb 29
1zq1A01.pdb 76
4hj1C03.pdb 93
3zjaA01.pdb 106
4impA01.pdb 53
1cqmA00.pdb 98
2e62A01.pdb 52
2z3xA00.pdb 56
4uelA02.pdb 72
4i9xA00.pdb 181
5nnpA01.pdb 486
2wvqA00.pdb 211
5c98B02.pdb 129
2gmqA00.pdb 96
3floA02.pdb 242
3e2dA04.pdb 32
3wz2B00.pdb 228
2xqyA03.pdb 133
2hbwA02.pdb 146
4fyyB01.pdb 93
2uv8G03.pdb 108
2gn4A02.pdb 85
4mzgB00.pdb 196
2ovjA00.pdb 201
5b3pA00.pdb 134
1w36B02.pdb 179
1qhlA00.pdb 204
1jg5A00.pdb 83
1t50A00.pdb 58
2hiyA02.pdb 91
4k35A03.pdb 69
4alzA01.pdb 62
2zkmX01.pdb 206
5dmhB01.pdb 232
3h36A00.pdb 76
3qwuA03.pdb 139
1ymtA00.pdb 235
6ctzA02.pdb 204
1v4pA02.pdb 47
3eg5B01.pdb 41
4a0tA01.pdb 61
1wp9B03.pdb 130
2r7rA07.pdb 120
2mjmA00.pdb 101
4dczA00.pdb 55
2pieA01.pdb 126
3u07A02.pdb 115
1zcdA00.pdb 376
3ungC01.pdb 240
3bpqA00.pdb 41
5xz7A01.pdb 189
1twfA06.pdb 146
4adzA00.pdb 90
4ojdH03.pdb 104
4pwqA01.pdb 96
3vcxA01.pdb 53
3fgrB00.pdb 343
1iw7D12.pdb 23
3eslA02.pdb 119
2vqrA02.pdb 44
2f48A03.pdb 75
3cddB03.pdb 59
3cx5C00.pdb 385
1jhnA02.pdb 146
3t7aA01.pdb 117
3tl4X01.pdb 112
3o4zA02.pdb 194
3we0A03.pdb 137
1a3qA01.pdb 179
4j8cA00.pdb 44
3hlsB00.pdb 61
1psrA00.pdb 100
1mkmA02.pdb 14
1nhwC00.pdb 60
2arcA00.pdb 161
1l7mA02.pdb 60
5dnyA03.pdb 46
2xr1A01.pdb 94
5aoxE00.pdb 84
1x7iA00.pdb 236
2i9xA00.pdb 81
1dy5A00.pdb 123
2eiyB02.pdb 164
3h4sA02.pdb 43
3exmA01.pdb 195
3rrkA01.pdb 72
3mudA01.pdb 119
5u47A01.pdb 32
1v4pC01.pdb 108
5b66B02.pdb 173
6iw3A00.pdb 81
4qdgA01.pdb 159
4e6uA02.pdb 67
3pdiA02.pdb 273
5jawC02.pdb 164
4i0wA00.pdb 92
3h1dA03.pdb 112
2g0qA02.pdb 34
4gczA02.pdb 25
3p0bA02.pdb 104
4qbuA01.pdb 129
4g1iB01.pdb 50
5o9mA00.pdb 157
2qqpA03.pdb 137
2fz4A01.pdb 57
1p0sL01.pdb 34
1uiiA00.pdb 61
3eyeA00.pdb 153
4cfrQ00.pdb 43
2oa9B02.pdb 127
3cqxC00.pdb 81
3ju4A01.pdb 72
1vk5A00.pdb 121
2yilA02.pdb 51
3f2bA05.pdb 48
3r2pA02.pdb 44
3zcoA00.pdb 127
2nykA01.pdb 148
4hi8A00.pdb 169
1d6gA00.pdb 47
5b66U01.pdb 86
4ud4A01.pdb 202
2kssA01.pdb 63
4fqgB03.pdb 66
1tfeA01.pdb 97
6a02A02.pdb 64
5hvqC01.pdb 80
2qf4A01.pdb 79
3pufL00.pdb 116
2k60A01.pdb 73
1tt8A00.pdb 164
2w4yA00.pdb 122
1k87A02.pdb 109
1kn6A00.pdb 73
3ld7A00.pdb 85
1okgA03.pdb 67
2f4lA01.pdb 147
2ckxA00.pdb 83
3u5eg02.pdb 75
2oj5B01.pdb 22
1sgoA01.pdb 108
2lorA00.pdb 108
2apoA03.pdb 92
4fxxB01.pdb 72
2q2eB05.pdb 92
3h95A02.pdb 30
6gfxC02.pdb 52
3a2kA03.pdb 86
3hnwA00.pdb 124
3w54B00.pdb 266
1dvkA00.pdb 149
1w9rA00.pdb 119
3ll2A00.pdb 123
2rrfA00.pdb 141
4i1kA00.pdb 118
3v5uA02.pdb 221
3qzbA00.pdb 132
1gdtB02.pdb 40
2z4iA01.pdb 77
4mdwA00.pdb 127
2jwhA00.pdb 48
4a1eO02.pdb 129
2xs1A03.pdb 189
1f9vA00.pdb 313
3qfsA02.pdb 129
2ztbA01.pdb 98
1y6xA00.pdb 86
1oz9A00.pdb 141
2l25A00.pdb 141
3mqgA02.pdb 39
3px4A03.pdb 130
1wb9A02.pdb 136
2v8iA02.pdb 53
4fhrB02.pdb 92
2yjlA00.pdb 108
3o2iA00.pdb 92
5b1aJ00.pdb 58
2yfvC00.pdb 60
1mtyG02.pdb 73
3ukvC01.pdb 33
1tt5B03.pdb 52
2e7zA01.pdb 57
3ripA02.pdb 279
6ha4A00.pdb 55
1gotG00.pdb 58
4ar9A01.pdb 142
2o9xA01.pdb 83
2xv9A00.pdb 134
4g0aB02.pdb 161
4gf4A00.pdb 293
4ne3B02.pdb 42
2x3dF01.pdb 85
3ctwB00.pdb 120
4fe9A01.pdb 120
1xl7A01.pdb 103
3epuB01.pdb 21
3psmA00.pdb 47
2qgqB01.pdb 205
2jl8102.pdb 45
2fb6A00.pdb 111
1z2nX01.pdb 96
4yecA01.pdb 112
3d36C01.pdb 34
1wn2A00.pdb 118
3fgrA01.pdb 52
2ookA00.pdb 123
2z1dA03.pdb 53
1l3pA00.pdb 102
4heiB00.pdb 91
2w9yA00.pdb 135
4cs9A00.pdb 158
5dzeA00.pdb 199
2rdkA00.pdb 101
1sqgA02.pdb 27
1zoqC00.pdb 47
2bh7A01.pdb 21
2vj4A03.pdb 105
1zylA03.pdb 103
4uhvA01.pdb 192
4a6qA00.pdb 137
3sj5A00.pdb 185
2ptrB03.pdb 64
1n1cA01.pdb 114
2opeA00.pdb 120
2p84A01.pdb 60
4pkcC00.pdb 41
2fomA01.pdb 11
2v8qB00.pdb 73
4f0aB02.pdb 68
2clyC01.pdb 48
3m7gA02.pdb 95
4ousA00.pdb 132
1u8vA01.pdb 143
1erdA00.pdb 40
6az1V01.pdb 61
4ku0D00.pdb 96
1go3F02.pdb 47
2ebfX02.pdb 143
4gmuA02.pdb 108
2kswA01.pdb 46
3gu3A02.pdb 106
2bpa100.pdb 426
1zr6A04.pdb 29
3rsnA00.pdb 159
4jpbB00.pdb 84
4hteA01.pdb 140
5uqmA03.pdb 69
4lgtA02.pdb 189
2kjxA01.pdb 53
4ld1A00.pdb 157
3qauA03.pdb 51
2qmuC00.pdb 132
3h9pB00.pdb 216
1r8iA00.pdb 187
2ga1A01.pdb 30
4ckkC03.pdb 121
3h1dA01.pdb 190
1gpjA03.pdb 85
1r89A03.pdb 134
2joxA00.pdb 106
3gw6A03.pdb 57
3rioA01.pdb 68
3ub1D02.pdb 114
3tdgA01.pdb 66
2p63A01.pdb 45
2yk4A01.pdb 78
3db7A00.pdb 125
2apoB00.pdb 52
4xemA01.pdb 248
4lmyA02.pdb 54
3okgA02.pdb 186
3ejbB01.pdb 83
5zm0A02.pdb 128
2h6fA00.pdb 315
2w56B00.pdb 131
1y56A01.pdb 94
2kj1A00.pdb 61
2bicA01.pdb 28
4gfxA00.pdb 151
1mc2A00.pdb 122
3h0dA02.pdb 78
2hoxA01.pdb 100
2yimA02.pdb 89
1dekA02.pdb 121
6e6qA00.pdb 56
3k6oA02.pdb 132
2v4bA02.pdb 70
4i3mA00.pdb 150
2conA00.pdb 79
5bs1A00.pdb 108
2c5uA02.pdb 126
4o6mB02.pdb 200
2dsmA00.pdb 72
4axpA01.pdb 45
4bpfA00.pdb 85
2kesA00.pdb 48
3gbwA00.pdb 159
4f88102.pdb 213
3fbiD00.pdb 93
3g5oA02.pdb 50
3bs6B00.pdb 256
1t6uD00.pdb 116
1uixB00.pdb 67
2v3iA00.pdb 433
3da5A00.pdb 121
1mkfA01.pdb 199
1neiA00.pdb 60
2pm7C00.pdb 338
4cyiA02.pdb 45
5fo8B03.pdb 121
5da5C00.pdb 90
3l32A00.pdb 44
3hz7A00.pdb 71
1wjxA00.pdb 112
3g43E00.pdb 68
3hr0A02.pdb 170
3cetB02.pdb 217
1wteA02.pdb 124
5xluB01.pdb 179
1r6xA01.pdb 161
4b21A01.pdb 91
1ywmA01.pdb 98
2f4iA01.pdb 53
3kvwA01.pdb 67
5osiK00.pdb 293
4wilB00.pdb 98
2qmiA02.pdb 100
5cqeB01.pdb 81
3emiA00.pdb 110
4l1nA00.pdb 159
1zi7A02.pdb 50
4hfvA02.pdb 70
2qlzA02.pdb 83
3bgeA01.pdb 96
3ilxA02.pdb 43
2q2eB04.pdb 39
2jvuA00.pdb 98
4hvzA02.pdb 112
2ph7A02.pdb 95
4m0nA01.pdb 135
5aysC00.pdb 109
4q0yA00.pdb 129
1u0sA00.pdb 86
2yeqA02.pdb 413
3osvC01.pdb 45
4r4kA00.pdb 150
4h7wA00.pdb 187
2fipA00.pdb 115
2r5oA01.pdb 151
1gqiA03.pdb 237
2xjpA02.pdb 34
4ksnD00.pdb 61
6b9mC02.pdb 77
2pn0A02.pdb 80
2e0zA01.pdb 107
3f7wA03.pdb 100
2lrdA00.pdb 61
3q1xA01.pdb 139
2x12A01.pdb 189
4ag6D01.pdb 77
1k8kG00.pdb 139
3ayjA02.pdb 305
3bb0A01.pdb 174
3m6jA01.pdb 117
5v01B00.pdb 161
5zm0A03.pdb 186
2k3dA00.pdb 87
3wfvA00.pdb 86
2lehA00.pdb 189
3vdpA04.pdb 25
5mgwA02.pdb 97
4lh9A00.pdb 40
3uh8A00.pdb 118
5c5oA03.pdb 103
2c42A03.pdb 212
1f0xA01.pdb 100
4kh9A03.pdb 111
4jdmA01.pdb 44
6b8fA00.pdb 172
3on9A00.pdb 160
3f6gA01.pdb 58
2bt9C01.pdb 83
2bh8A02.pdb 32
5cphA00.pdb 192
6gvdA03.pdb 43
4nzrM03.pdb 123
3vtnA01.pdb 32
4jbdA02.pdb 153
1tjlA00.pdb 145
4fp5D00.pdb 98
2hjqA01.pdb 46
1z8gA01.pdb 104
4ep4A00.pdb 166
3smvA02.pdb 77
3vkhB01.pdb 64
3rgcA01.pdb 170
5dqvA02.pdb 94
2vwaA00.pdb 97
3c8vA01.pdb 41
1kmiZ01.pdb 30
2mrlA00.pdb 72
3kfwX02.pdb 78
3r5dA02.pdb 41
1sx5B00.pdb 238
3htyA00.pdb 90
3ho6B00.pdb 244
6chxA00.pdb 214
3iagC01.pdb 170
1wd5A02.pdb 60
3i33A01.pdb 150
2xljA02.pdb 22
1regX00.pdb 122
3tekA00.pdb 139
3vkhA18.pdb 123
1zbtA01.pdb 80
3oc8A00.pdb 134
3ndhA00.pdb 214
2yjeM00.pdb 52
1nu7D01.pdb 135
3ikwA02.pdb 70
3hrzC01.pdb 49
2vy1A00.pdb 164
3o4hA01.pdb 300
2x51A07.pdb 44
3vemA00.pdb 82
1wleA01.pdb 114
3i9v600.pdb 145
1byiA00.pdb 224
1sf9A02.pdb 54
1kblA03.pdb 125
2c55A01.pdb 41
1ikpA02.pdb 158
1z2zA02.pdb 90
1szwA02.pdb 127
1u3eM01.pdb 106
2ww2A02.pdb 166
2ljwA00.pdb 104
4kf8B00.pdb 256
1jadA00.pdb 235
2uv4A00.pdb 144
1ye9A02.pdb 112
6az1U00.pdb 156
3kluA01.pdb 110
2de3A02.pdb 153
2doqD00.pdb 81
2gukA00.pdb 107
6n3dA01.pdb 86
2aeuA01.pdb 149
3dd6A01.pdb 232
3rbyA01.pdb 150
3goeA00.pdb 80
4dt4A02.pdb 57
2zyrA02.pdb 94
1nthA00.pdb 457
4zw9A00.pdb 470
1dmuA00.pdb 299
1qexA01.pdb 35
3f0dA00.pdb 155
4fuvA00.pdb 213
1y0kA00.pdb 178
2vfrA03.pdb 87
5heeA00.pdb 262
3s6xC01.pdb 58
2qklB00.pdb 90
1uujB00.pdb 72
4lleA00.pdb 115
1r71A02.pdb 58
4f5cF00.pdb 139
3wnzA04.pdb 96
5guaA00.pdb 71
3mzlB02.pdb 56
1gaxA04.pdb 50
2fphX01.pdb 77
6nibA00.pdb 345
5maoA00.pdb 71
1vsy300.pdb 76
2ichA01.pdb 178
1z2nX03.pdb 106
2pnlA00.pdb 200
1hdoA00.pdb 205
1gk9B03.pdb 161
4hceA00.pdb 129
3oosA02.pdb 54
1vrmA02.pdb 99
2ebqA00.pdb 47
3df7A03.pdb 37
3nynA05.pdb 25
3giaA00.pdb 433
4dx5A04.pdb 96
1szwA01.pdb 202
2fokB01.pdb 281
4pkwA02.pdb 63
5bsrA01.pdb 428
5b66C02.pdb 96
2wkdA00.pdb 77
2z14A00.pdb 116
4mveA00.pdb 141
6geiL01.pdb 37
1z5zA02.pdb 76
3vkgA18.pdb 173
1whiA00.pdb 122
4n1iA00.pdb 312
3lzdA02.pdb 109
2r31A01.pdb 66
2b8iA00.pdb 77
2r4fA02.pdb 206
1zxuA00.pdb 160
3fppA03.pdb 88
1yg2A02.pdb 90
4fcyB05.pdb 39
1zatA01.pdb 125
1vajA01.pdb 127
2pffB05.pdb 61
5dmhB02.pdb 180
3girA03.pdb 46
5v37A03.pdb 86
2aegA01.pdb 69
4bjyA02.pdb 225
4wbyA02.pdb 236
3pbtA02.pdb 136
3ks3A00.pdb 257
1g8kA01.pdb 173
2hdwA02.pdb 91
2wdtA01.pdb 104
5wkrA02.pdb 52
3pieC01.pdb 266
3q5wA00.pdb 194
3qg2A02.pdb 41
1td6A01.pdb 102
2luyA01.pdb 57
2h88C02.pdb 108
4bgpA01.pdb 126
5m04A01.pdb 157
3o0lB00.pdb 106
2f4iA02.pdb 106
4fvmA08.pdb 80
1k5oA00.pdb 86
2q9rA01.pdb 192
4qreA03.pdb 173
1u5eA01.pdb 53
1a9xA04.pdb 150
5d8vA00.pdb 83
1vwxg01.pdb 37
3u2gA02.pdb 128
4mt2A00.pdb 61
3bm3A00.pdb 257
4bk0A02.pdb 41
4h61A00.pdb 137
4dhxA00.pdb 72
2wb7A03.pdb 131
4b43A01.pdb 68
2jhpA03.pdb 98
2kgyA00.pdb 92
1yueA02.pdb 61
2jubA02.pdb 39
1epwA02.pdb 331
2debA01.pdb 48
2kseA00.pdb 77
5b66j00.pdb 40
3htmA02.pdb 40
4ckbA01.pdb 178
2v6eA01.pdb 75
1tvsA00.pdb 75
6nnrA00.pdb 263
2d00A02.pdb 33
2bw4A01.pdb 152
3n2oA04.pdb 52
3ltiA01.pdb 156
2vrsA02.pdb 40
2e30B01.pdb 22
1kqfB03.pdb 44
1vqqA01.pdb 109
1oi7A02.pdb 147
2laiA00.pdb 101
2l6oA01.pdb 72
2r3sA02.pdb 36
2kr1A00.pdb 64
4rh8C00.pdb 135
3kbgA02.pdb 52
2uxwA02.pdb 121
3lt7C00.pdb 59
2vj4A01.pdb 83
2k2wA00.pdb 111
3qx3A01.pdb 223
1wvqC00.pdb 161
4whiA00.pdb 102
1k0rA01.pdb 99
3kq5A01.pdb 221
4a2nB00.pdb 192
1ufyA00.pdb 121
3rlfF02.pdb 82
3bzcA04.pdb 132
3g2bA00.pdb 90
2hldQ02.pdb 24
4osnA00.pdb 110
2v0pB00.pdb 211
1vk1A02.pdb 122
4xdxA00.pdb 70
3c9qA00.pdb 191
3s0xA02.pdb 74
1k4zA00.pdb 157
2vb1A00.pdb 129
3rlfF01.pdb 86
1mijA00.pdb 134
3kdgA02.pdb 94
3bg1B03.pdb 92
1z70X00.pdb 274
6ibeA02.pdb 108
4ckkB01.pdb 262
2opcA00.pdb 115
5u3aA02.pdb 93
1vwxO02.pdb 54
2j58A01.pdb 103
4uoiC00.pdb 51
1mswD04.pdb 78
2etxA01.pdb 100
2zpaA01.pdb 176
5nkfA02.pdb 201
3rfaA01.pdb 62
4cgsB00.pdb 168
2yy0B00.pdb 53
3a2kA02.pdb 81
3jqoA01.pdb 137
1jr8A00.pdb 105
2v7sA00.pdb 167
4g0aA01.pdb 144
1vrbA02.pdb 82
5b66H01.pdb 51
3s44A02.pdb 176
4igiA00.pdb 197
4dncD00.pdb 42
3pifB08.pdb 9
3u9wA04.pdb 149
3od8F00.pdb 87
3frnA01.pdb 139
2x1dA02.pdb 74
4izzB02.pdb 68
2znhA03.pdb 47
3if4A02.pdb 47
3nrfA00.pdb 101
2qsrA01.pdb 154
3tcqA02.pdb 89
6em3h02.pdb 46
2uv8A07.pdb 85
2l9qA00.pdb 109
4m3oA00.pdb 145
5t6jA00.pdb 59
3zrgA00.pdb 66
3fewX02.pdb 95
3hhwK02.pdb 200
2ux9C00.pdb 68
2j8bA00.pdb 78
3bh1A02.pdb 101
2ekdA00.pdb 199
2k5cA00.pdb 88
1b35D00.pdb 57
4jtmA00.pdb 81
2q2fA00.pdb 69
2m3kA00.pdb 119
1j3aA00.pdb 129
4z3xA01.pdb 211
2gagD00.pdb 91
2x49A02.pdb 48
4atgA00.pdb 195
1vq8P03.pdb 55
1t60D00.pdb 224
4bh6L00.pdb 51
2vfrA04.pdb 94
1jetA02.pdb 124
4zldA00.pdb 151
2zxrA01.pdb 158
3sdbA03.pdb 123
2mjfA00.pdb 40
4bgpA02.pdb 102
1sg4C02.pdb 48
1n0eA00.pdb 141
6nsjA00.pdb 182
4g29A00.pdb 160
4p1nC00.pdb 47
4h3wA02.pdb 139
4fasA02.pdb 233
4indA02.pdb 112
1lu9A01.pdb 136
2uv8G01.pdb 137
3eabG00.pdb 40
5nqzB01.pdb 127
3f75P00.pdb 75
3sbtB02.pdb 157
4bt2A02.pdb 123
1go3E02.pdb 81
2k49A00.pdb 118
5c05A01.pdb 202
3bg5B07.pdb 46
3ug9A01.pdb 36
1pyvA00.pdb 53
2wnfA00.pdb 269
2rbkA01.pdb 160
2ce7C03.pdb 181
5k91B00.pdb 175
5enqC02.pdb 103
1cksB00.pdb 78
3zheA02.pdb 207
3byqA00.pdb 183
2dpfA00.pdb 111
3mggA02.pdb 85
4o6yB00.pdb 211
3a4mA02.pdb 61
5ixgA00.pdb 168
1xmkA00.pdb 79
1knzA02.pdb 52
2micA00.pdb 41
4oh7A02.pdb 155
3uhmA01.pdb 127
3e20H01.pdb 48
5tw4A02.pdb 69
3dddA02.pdb 142
3gs9A01.pdb 74
2ahmH02.pdb 93
2qudA00.pdb 125
3p5jB02.pdb 96
2diiA01.pdb 42
3f2bA06.pdb 105
1wfxA02.pdb 87
5p9vA00.pdb 213
1inpA01.pdb 47
4il6X00.pdb 40
2gfhA02.pdb 86
1ep3B03.pdb 42
3c1qA00.pdb 111
3c1yA02.pdb 148
2ciuA00.pdb 123
3uo3A02.pdb 85
4ni6A00.pdb 138
4cc0B02.pdb 46
1sr8A01.pdb 39
2qdjA02.pdb 76
3x1lB02.pdb 63
1sluA00.pdb 131
1kvdA00.pdb 63
3onhA01.pdb 111
2ymsB00.pdb 74
1y7jA00.pdb 40
3t2cA02.pdb 30
3e8tA00.pdb 216
3bh1A03.pdb 146
3a2vD02.pdb 95
1musA02.pdb 276
2nq2A00.pdb 308
3kv5D03.pdb 95
4cdpA01.pdb 164
1lmlA03.pdb 63
4jdeA01.pdb 137
3nbxX03.pdb 101
3besR03.pdb 56
3zedA04.pdb 107
4cvnG00.pdb 120
3dvoA00.pdb 334
2rmfA00.pdb 40
2ahmG01.pdb 99
2e85B00.pdb 157
4glkA00.pdb 165
3mfdA02.pdb 85
4hr6A00.pdb 41
3cveB00.pdb 64
2b3tB01.pdb 65
2ylbC00.pdb 68
2zejA01.pdb 53
3b9fL00.pdb 44
2ok2A03.pdb 32
2gjhA00.pdb 57
1q16B03.pdb 77
1xlyA00.pdb 224
3kdrA01.pdb 104
3r72A00.pdb 122
3u2gA01.pdb 141
2vnuD02.pdb 76
2i2lA01.pdb 51
2rjiA00.pdb 84
3x01B01.pdb 163
4ag4A02.pdb 182
1irxA04.pdb 108
2h6oA01.pdb 149
4ii1A01.pdb 80
1ofdA04.pdb 263
2kouA00.pdb 102
3v3tA02.pdb 95
3mkoA00.pdb 103
2l48A00.pdb 85
3ioxA01.pdb 110
2l5qA02.pdb 92
3sdeA03.pdb 75
3u61A01.pdb 33
1lmlA04.pdb 99
3gw6A02.pdb 52
5a71A00.pdb 316
4ii2A01.pdb 115
2blnA02.pdb 102
1ewfA02.pdb 276
4s12A02.pdb 77
3ll7A01.pdb 72
4r1qB01.pdb 174
5wgiA00.pdb 360
3ge3C00.pdb 83
2lr4A00.pdb 128
2kgsA01.pdb 110
5grqA00.pdb 90
1u7iA02.pdb 60
5xz7A02.pdb 123
4cmhA01.pdb 125
4kh8A02.pdb 144
4f01B01.pdb 132
3kf8A00.pdb 208
2zxiD02.pdb 131
1jjdA00.pdb 52
4e2xA03.pdb 51
1ts9A00.pdb 93
4dixA01.pdb 87
2i5eA02.pdb 43
2oyyA00.pdb 71
1z9iA01.pdb 45
1pp0B00.pdb 194
4le3C00.pdb 242
4hvzA01.pdb 102
2qnlA00.pdb 159
3q9dA03.pdb 48
2dlbA00.pdb 69
3rr6A01.pdb 50
1ejgA00.pdb 46
3behA01.pdb 119
4z3xA03.pdb 186
2d4xA00.pdb 214
3rjvA02.pdb 62
4bk0A01.pdb 51
5b66O02.pdb 36
2d1cA02.pdb 111
4kddA01.pdb 109
2ls0101.pdb 114
4a17C02.pdb 85
2jekA00.pdb 140
1vryA00.pdb 61
5dm6300.pdb 65
3da7E00.pdb 103
1r7lA00.pdb 103
1rh7B01.pdb 20
1xezA02.pdb 399
3hg9A02.pdb 42
2yadB00.pdb 76
2jqqA00.pdb 154
1x9yA01.pdb 170
1jmuB04.pdb 207
2vqeN00.pdb 60
1xruA01.pdb 122
2h6oA02.pdb 155
2o0aA00.pdb 270
4x9xA02.pdb 119
2aw4201.pdb 29
4r4xA02.pdb 188
3vkgA14.pdb 80
3aibB01.pdb 72
3um7A02.pdb 51
3m1mA03.pdb 110
3t38A01.pdb 71
1kmiZ02.pdb 134
1oqjA00.pdb 90
1rgxA02.pdb 64
3hieB01.pdb 144
1ux6A01.pdb 127
2qgmA03.pdb 113
1vlyA01.pdb 95
1tdjA03.pdb 161
3gfaA00.pdb 190
1vprA02.pdb 83
2fztA00.pdb 76
1hgvA00.pdb 46
3ecsE01.pdb 90
3fhnA03.pdb 170
1xouB00.pdb 84
3fjuB00.pdb 65
4xlzA00.pdb 260
2p0nA00.pdb 157
1gnlA01.pdb 139
3iekA02.pdb 182
4afkA00.pdb 430
1t5oA01.pdb 141
1tf5A02.pdb 122
4gpvA02.pdb 185
3kxaA01.pdb 46
3w0lB03.pdb 134
4iylA02.pdb 33
2d74B01.pdb 91
2wyhA07.pdb 77
1kn7A00.pdb 75
4usaA03.pdb 100
1r94A00.pdb 97
2dstA00.pdb 122
4ia6A02.pdb 145
3qh6A00.pdb 140
4dthA02.pdb 137
2ymsA00.pdb 124
1sg7A00.pdb 75
2vzcB00.pdb 126
2a7kH02.pdb 34
1kyqA03.pdb 82
2gsvB00.pdb 66
3hrgA01.pdb 139
3dd7C00.pdb 122
3b5iA02.pdb 95
1iq4A00.pdb 179
4f9cB02.pdb 41
4hscX02.pdb 53
1cpyA02.pdb 72
2qmcC02.pdb 114
1d66A00.pdb 57
1rwhA01.pdb 369
4c2vD00.pdb 43
4nbpA00.pdb 129
3v1aA00.pdb 48
4r4mA00.pdb 47
3eojA00.pdb 359
3fo8D02.pdb 91
2xvtC00.pdb 79
4ofzA03.pdb 89
2zuoC12.pdb 43
1m6yA02.pdb 103
3me5A03.pdb 98
1gqeA01.pdb 112
5mtvA01.pdb 160
4c1bA02.pdb 103
3mm5B01.pdb 113
3g3sA01.pdb 113
4abxC01.pdb 77
3egwA02.pdb 1202
1dqcA00.pdb 73
1m6nA05.pdb 85
3uc2A00.pdb 123
2zahA02.pdb 128
3etvA02.pdb 231
3wurA00.pdb 162
3w1eA01.pdb 89
4iauA02.pdb 82
4l6xA03.pdb 66
2g31A01.pdb 54
4i43B04.pdb 172
2fyuF00.pdb 106
2x4jA01.pdb 102
1z4hA01.pdb 58
1qqrB00.pdb 133
3cxnB00.pdb 203
2c7nA01.pdb 47
3gnfB04.pdb 53
3mmhA00.pdb 167
6e5yA03.pdb 63
2vqpA01.pdb 121
2p62A01.pdb 148
4a5uB00.pdb 80
3b4sB01.pdb 47
3o3mD03.pdb 146
2hw2A00.pdb 138
2wbmA02.pdb 75
2a3dA00.pdb 73
2p09A00.pdb 69
2ztjA02.pdb 49
2ot2A02.pdb 31
2fupA00.pdb 126
2b4vA02.pdb 115
3h20A02.pdb 103
2g5dA03.pdb 47
2gumB05.pdb 59
2e1mB02.pdb 46
3eujB00.pdb 90
2z5yA03.pdb 52
6qv7A00.pdb 316
1wysA00.pdb 75
2fcjB00.pdb 118
1zelA01.pdb 98
2jbvA03.pdb 57
2ab5A01.pdb 123
2ynzC02.pdb 26
4usaA04.pdb 157
3h3aA02.pdb 86
2i5vO02.pdb 146
1fs0G02.pdb 89
3imiB02.pdb 26
2zx2A02.pdb 99
3zy7A00.pdb 116
2b9bA04.pdb 62
4hj1A01.pdb 166
3futA02.pdb 65
1fd3A00.pdb 41
3cuzA01.pdb 407
2rh2A00.pdb 58
2o36A01.pdb 128
3rx6A00.pdb 187
2oxlA00.pdb 61
3c4aA02.pdb 144
4cfsA02.pdb 70
2mhgA00.pdb 75
4f1vA02.pdb 149
3ttcA01.pdb 205
5ko9A00.pdb 253
1tm9A00.pdb 137
3u1uA01.pdb 124
1omsA00.pdb 112
1yrtA01.pdb 149
6q4rA03.pdb 78
4acfA01.pdb 103
4oj5A01.pdb 84
2nykA02.pdb 87
3hn5A02.pdb 112
3psfA05.pdb 100
1ix9A02.pdb 116
2fsiB04.pdb 189
5dmdA00.pdb 144
3csxA00.pdb 61
2cwoA01.pdb 74
1np6A02.pdb 27
3jsyA02.pdb 80
2hbpA00.pdb 66
1tfeA02.pdb 45
3neuA02.pdb 44
3qexA05.pdb 68
1sauA02.pdb 70
3wdcA00.pdb 147
2jmbA00.pdb 79
1kwmA01.pdb 88
4c91A03.pdb 179
3egnA01.pdb 29
2pbyB02.pdb 124
3ufeB01.pdb 48
1j0tA00.pdb 78
3ccdA00.pdb 85
2cjaA01.pdb 149
3hhtB02.pdb 95
3kd4A01.pdb 205
1g6xA00.pdb 58
1y6zA01.pdb 156
1kjqB02.pdb 68
1tulA00.pdb 102
1v5vA02.pdb 92
3wh3A00.pdb 130
3jv1A00.pdb 182
2v7kA01.pdb 115
2mctA00.pdb 102
3zpnC00.pdb 106
3rkoF01.pdb 160
1n7vA03.pdb 232
4dlqA03.pdb 198
1egwB01.pdb 61
4pn6A00.pdb 167
2oqrA02.pdb 39
4u8uO01.pdb 51
3vjfA00.pdb 92
6em3i00.pdb 74
2fgyA01.pdb 107
2xfvA00.pdb 108
2nzwA01.pdb 216
1s7bA00.pdb 106
1whsB02.pdb 95
3gk7A02.pdb 105
4mbqC00.pdb 51
4bz4B00.pdb 203
1vfiA00.pdb 95
3j4uH00.pdb 140
3rrrG02.pdb 32
2wnpF02.pdb 73
2i06A01.pdb 214
1cf4B00.pdb 44
6hx1A03.pdb 130
3lqbA00.pdb 198
1r4xA01.pdb 159
2fhzA00.pdb 106
4z3gA00.pdb 198
2l32A00.pdb 66
5br4A02.pdb 199
3fidA00.pdb 296
2vqeM02.pdb 54
3u88M00.pdb 56
1q6zA02.pdb 162
2cxiA01.pdb 79
1v8dC00.pdb 188
3hc7A02.pdb 62
4fnvA02.pdb 282
1d0qA00.pdb 102
3a02A00.pdb 51
1ov9B00.pdb 48
4j4hA01.pdb 135
2lpeA01.pdb 78
3u4qB04.pdb 69
6fgcA02.pdb 58
3h4cA02.pdb 110
2m3xC02.pdb 69
3bgyA00.pdb 226
4e1pA00.pdb 55
2z3qA00.pdb 114
2pifA02.pdb 106
3uuxB01.pdb 110
4ogqB02.pdb 94
3k40A01.pdb 81
3owrB00.pdb 127
1dd3A01.pdb 57
1yi9A01.pdb 156
3t7zA00.pdb 119
2yk0A03.pdb 227
1o0sA03.pdb 221
3ihmA02.pdb 144
3dtnA02.pdb 33
1mbyA00.pdb 75
1w59A01.pdb 33
3uc9A00.pdb 180
3i4uA01.pdb 97
3fhnA05.pdb 66
3m6nC02.pdb 51
2endA00.pdb 137
4f9aB01.pdb 19
5f2kB01.pdb 142
2lseA00.pdb 101
1v0uA01.pdb 209
6d4kA02.pdb 146
5tvoA00.pdb 254
3eslA01.pdb 75
1aq5A00.pdb 47
3n2qA02.pdb 112
2p1jA02.pdb 26
3e2dA01.pdb 381
4c91A04.pdb 189
2ob3A00.pdb 329
1ye9A03.pdb 57
2nsfA02.pdb 81
4khbC00.pdb 106
4e29B00.pdb 225
3ka7A02.pdb 202
2w82A03.pdb 62
1ux5A01.pdb 60
2v89A01.pdb 33
3qdrB00.pdb 49
2l14B00.pdb 49
4u9hL00.pdb 533
3krmA00.pdb 158
3i57A01.pdb 75
3bc8A01.pdb 70
3ilkA02.pdb 66
1uglA00.pdb 50
3gnfB06.pdb 51
3mwbA04.pdb 23
1ci4A00.pdb 87
3woeB00.pdb 103
1ss3A00.pdb 50
4iiwA01.pdb 74
3i2kA02.pdb 95
4jg9A00.pdb 135
5cl8A00.pdb 231
1nh2D01.pdb 53
2ww2A04.pdb 172
2bx2L02.pdb 110
2lgnA00.pdb 66
6dcmA00.pdb 85
2fgtA02.pdb 82
4u9hS01.pdb 180
2lz0A00.pdb 100
5hweA02.pdb 145
2qr4A03.pdb 305
3na2D00.pdb 131
1sigA00.pdb 305
1l2pA00.pdb 61
5phlA00.pdb 293
4ar9A02.pdb 142
2e52A02.pdb 74
3zc4F02.pdb 65
3goxA02.pdb 54
1ro2A03.pdb 25
3wvtA01.pdb 56
3a1pB00.pdb 85
4aybA04.pdb 74
1w5rA02.pdb 100
1xq8A00.pdb 140
4xuwA00.pdb 92
4zdsB00.pdb 129
1z6tA05.pdb 136
3oetD03.pdb 84
2ixmA02.pdb 111
6hmqA02.pdb 91
2qsfA04.pdb 70
4brcA02.pdb 228
1rp0A01.pdb 21
2py5A05.pdb 30
3cypB00.pdb 129
3r5dA01.pdb 129
3a44C02.pdb 21
1izmA00.pdb 168
3lkmA02.pdb 90
2m7oA00.pdb 70
4a94C00.pdb 51
2w83C00.pdb 67
4b89A00.pdb 230
3b4qA00.pdb 86
2wadA01.pdb 30
4c9yA00.pdb 120
1oisA01.pdb 92
5kxhA02.pdb 162
1u6zA04.pdb 53
2gu1A02.pdb 104
4h63H02.pdb 44
6c3mA02.pdb 167
3v46A00.pdb 160
1wvfA04.pdb 48
2rrnA01.pdb 83
3p3eA02.pdb 170
2odxA00.pdb 54
1v0dA01.pdb 49
2qsfA03.pdb 38
2kc5A01.pdb 136
2ih2A02.pdb 169
2l9dA00.pdb 108
4okvE00.pdb 65
3d7jA00.pdb 132
3lazA01.pdb 78
2xsbA02.pdb 149
1zpsA01.pdb 95
3r6oA01.pdb 58
3lmmA02.pdb 78
3p5jB01.pdb 74
2y9mB00.pdb 117
2ezvA01.pdb 197
2i71A02.pdb 145
5hweA03.pdb 118
2hq4A00.pdb 158
3g8qA02.pdb 80
2k7vB01.pdb 26
4k05A02.pdb 149
4hspA00.pdb 147
4xgiA01.pdb 63
4xpmB00.pdb 67
1dj0A01.pdb 138
2ewfA02.pdb 81
1sf9A01.pdb 64
5xvtA02.pdb 212
3fbqA02.pdb 139
4m0mA04.pdb 115
2mn5A00.pdb 56
3ondA01.pdb 298
3gk7A03.pdb 158
2dwkA00.pdb 152
4reoA02.pdb 93
3qyfA01.pdb 163
2ck3A03.pdb 131
3dzmB00.pdb 204
4f55A02.pdb 36
3dgpA00.pdb 62
4a1nA02.pdb 50
5o15B00.pdb 282
2hp0A01.pdb 305
2ra1A03.pdb 63
1ngmB00.pdb 72
4cs4A01.pdb 51
2rdcA00.pdb 130
3zx7A01.pdb 156
3c9uA01.pdb 142
5jryA02.pdb 190
2zcaB00.pdb 157
3bxjA01.pdb 34
3n89A01.pdb 199
4v0sB00.pdb 143
1v33A02.pdb 103
2hnhA03.pdb 78
2zaiA02.pdb 83
4l4qA02.pdb 127
3wkyB01.pdb 121
1f46B00.pdb 140
2vkjA00.pdb 106
3ar4A02.pdb 412
3bl9B02.pdb 75
1oltA02.pdb 81
4ar9A03.pdb 108
1js8B02.pdb 105
3bo6B01.pdb 194
4bhqA00.pdb 109
1vwxZ00.pdb 135
2d48A00.pdb 129
2lkyA00.pdb 112
2icwG01.pdb 124
2v26A05.pdb 163
3vdpA01.pdb 52
4ii2A06.pdb 94
1wu9B00.pdb 67
1sedA00.pdb 112
2qf4A02.pdb 91
6c9xA03.pdb 127
3cr3A00.pdb 185
4nx9A02.pdb 120
3sk7A00.pdb 111
2e87A01.pdb 158
1vszR00.pdb 54
5v37A02.pdb 49
4kq7A01.pdb 156
3i9v700.pdb 127
1y9lA00.pdb 110
6fqcA02.pdb 44
4i1sB00.pdb 52
2f1cX00.pdb 252
4ks9B02.pdb 269
2r7rA03.pdb 76
3aqoA01.pdb 80
3ontA00.pdb 107
3zghA00.pdb 177
3l9fA02.pdb 81
1n2mC00.pdb 163
3d4rB01.pdb 87
4rr2B00.pdb 213
2zaiA04.pdb 132
6c6zA02.pdb 67
1ywmA02.pdb 76
2kluA00.pdb 70
2c42A07.pdb 62
6f2mA02.pdb 87
4g6dB02.pdb 81
1mnnA00.pdb 290
2c61A00.pdb 432
2mekA00.pdb 110
4acoA02.pdb 342
2hnuA00.pdb 81
3ctzA02.pdb 164
2nrrA00.pdb 139
1r6vA01.pdb 125
5khtA00.pdb 47
2jyeA01.pdb 61
2g50F03.pdb 98
1xqoA02.pdb 135
5ysnB01.pdb 67
4mbyH00.pdb 273
3f3bA00.pdb 114
1peqA03.pdb 53
1m0dA00.pdb 129
1m8oB00.pdb 47
1vclA03.pdb 148
1al0B00.pdb 49
3fo8D03.pdb 15
1yozA00.pdb 113
4g38A01.pdb 146
1t9hA03.pdb 68
2ic6A00.pdb 71
1mw9X02.pdb 163
1vq8L02.pdb 94
5kycB02.pdb 53
4ihqA02.pdb 64
6itaA00.pdb 189
2o57A01.pdb 104
2c52B00.pdb 59
3l0mA02.pdb 77
2x8kC01.pdb 128
3n0rA01.pdb 132
3cmnA01.pdb 117
3nk4A02.pdb 161
1jeyA03.pdb 63
4fo0A02.pdb 44
1zhsA01.pdb 55
3hxlA02.pdb 90
3e4wA01.pdb 96
6er6B00.pdb 125
2fmaA00.pdb 59
1stzA03.pdb 89
3ptyA01.pdb 106
1q6hA01.pdb 105
5yghA00.pdb 73
2b5uA02.pdb 161
5amhA00.pdb 106
1oo0A00.pdb 144
4nohA02.pdb 91
4yycA00.pdb 464
2jneA00.pdb 71
3ku7B00.pdb 58
2cb9A02.pdb 36
2yq2A01.pdb 88
5gl2B00.pdb 265
3mcxA02.pdb 42
1pz4A00.pdb 113
3hxlA01.pdb 61
2r19A00.pdb 135
1s5jA05.pdb 62
1z67A00.pdb 126
3nrxA00.pdb 123
1wthD02.pdb 88
1ud9A00.pdb 242
3ua0A00.pdb 76
2faoA01.pdb 282
4fcaA03.pdb 155
2w02B07.pdb 26
1o22A00.pdb 146
2b9wA03.pdb 95
3s0xA01.pdb 141
4rlqA02.pdb 75
3n8bB00.pdb 71
3p01A02.pdb 93
1vqqA03.pdb 70
3eo5A01.pdb 88
6hzwA02.pdb 119
3lzqA00.pdb 157
3dorA01.pdb 145
6ekzA00.pdb 325
1b33N01.pdb 55
3tl4X02.pdb 71
2j0aA00.pdb 243
3drxA02.pdb 46
5cqgA04.pdb 106
5xgrA01.pdb 141
1ju2A02.pdb 181
2erlA00.pdb 40
3hrzA03.pdb 120
1ufiC01.pdb 43
3fd9B02.pdb 92
3nctB00.pdb 135
1v7wA02.pdb 84
4m8aA00.pdb 67
3sxuB00.pdb 102
2m4iA01.pdb 81
3bwzA00.pdb 171
2f5gA00.pdb 130
3s1sA02.pdb 402
2qcuA03.pdb 71
1kblA05.pdb 89
2odrD03.pdb 47
4omfB02.pdb 47
1xfiA02.pdb 90
3h7hB00.pdb 95
2dk4A00.pdb 76
4kp3C00.pdb 81
3m8jA00.pdb 90
3kevA02.pdb 94
4hetA02.pdb 249
2ra1A01.pdb 98
4h63Q04.pdb 116
2r9gA02.pdb 75
1mmdA06.pdb 68
1sziA01.pdb 57
2i1sA00.pdb 178
1u5kA02.pdb 125
5n6fA00.pdb 365
3errA01.pdb 208
1vq8C00.pdb 246
3txnA00.pdb 353
2y3vD00.pdb 154
3kopF01.pdb 149
1g3pA02.pdb 104
3pieC09.pdb 99
2fz0A00.pdb 149
1nkdA00.pdb 59
1vhnA02.pdb 68
1q16A01.pdb 27
3dsoA00.pdb 66
3pt1A02.pdb 120
3akjA02.pdb 201
2ntkB00.pdb 202
2v9kA01.pdb 50
3iwcC00.pdb 55
1pv5A00.pdb 254
3h09A04.pdb 72
2zjsE00.pdb 46
3vkgA08.pdb 160
6ngmB01.pdb 159
2ox6D00.pdb 161
1hqkA00.pdb 154
5a1iA03.pdb 128
6e5yA02.pdb 215
2clyB00.pdb 120
2ouxA01.pdb 120
1rv9A00.pdb 242
1k32A01.pdb 272
5nj9D01.pdb 228
1svmA02.pdb 118
4e72A01.pdb 122
2igsA00.pdb 211
2hu9A01.pdb 61
3a4cA00.pdb 106
1kaeA03.pdb 55
2g3vA00.pdb 152
3cx5I00.pdb 57
3ez2A01.pdb 70
1ylmA00.pdb 139
1x7dB01.pdb 164
4fe3A02.pdb 74
5yuyA04.pdb 101
1oruA00.pdb 176
1k4tA03.pdb 155
1igdA00.pdb 61
1k1fD00.pdb 63
3cxbA02.pdb 106
3euhA02.pdb 193
2gfpA00.pdb 375
3b0xA04.pdb 65
2prvB00.pdb 150
3zqsA02.pdb 98
1m7lA00.pdb 40
2kdxA00.pdb 119
4hbeA00.pdb 98
3dplC02.pdb 173
4a15A02.pdb 81
4gv5A00.pdb 42
2rp4A00.pdb 71
4eadA03.pdb 97
1tbfA00.pdb 326
2yicA04.pdb 162
4chiB01.pdb 143
2oyoA02.pdb 123
3d1bB00.pdb 108
3u1cA00.pdb 101
4e18B00.pdb 46
3f2bA04.pdb 75
1bg5A03.pdb 41
3kdrA02.pdb 123
5b1aK00.pdb 49
1kvdB00.pdb 77
2mcfA00.pdb 148
1pj5A03.pdb 198
1khvA04.pdb 54
3b21A00.pdb 192
3cxbA01.pdb 115
1wcwA01.pdb 125
3k4iC02.pdb 37
6b6uB01.pdb 176
3ns4A00.pdb 201
2eplX01.pdb 80
2lezA00.pdb 120
4fx5A01.pdb 141
2elcA01.pdb 67
1x54A01.pdb 104
3ecqA07.pdb 43
2qnuA00.pdb 207
3d79A02.pdb 93
2aw4Z00.pdb 70
6m9mA01.pdb 88
4uwhA02.pdb 154
4akgA14.pdb 109
3qvpA03.pdb 302
1jsuC00.pdb 69
3qyeB01.pdb 73
4xjxB01.pdb 173
3ksvA02.pdb 27
4aklA02.pdb 104
3tw8A02.pdb 164
1cmbA00.pdb 104
1wmwB00.pdb 319
4b1yB03.pdb 89
3dk9A03.pdb 113
5tuuA00.pdb 144
1or7C00.pdb 66
2ntxA01.pdb 199
3w6wB02.pdb 136
1iv8A03.pdb 83
4ckbA02.pdb 204
3nbxX04.pdb 107
2yi9A01.pdb 331
5b7wA02.pdb 90
3dp7A02.pdb 93
3nrwA00.pdb 102
5vqfD01.pdb 226
4g1lA01.pdb 163
4ch7A01.pdb 115
1lvkA03.pdb 60
2x98A02.pdb 73
1qd1A01.pdb 180
5v1yB00.pdb 113
2xgjA05.pdb 130
3w1oA00.pdb 115
2d8dB00.pdb 83
1u5kA03.pdb 35
4j1vA00.pdb 166
1nt2B01.pdb 71
1vq8V00.pdb 65
1szhA01.pdb 65
4bs9A01.pdb 95
2m3eA00.pdb 50
2b1yA00.pdb 98
1qw2A00.pdb 97
4bs9A04.pdb 90
4udxX01.pdb 175
2bw2A01.pdb 55
1yx6A01.pdb 88
2p6vA00.pdb 89
3fgrA02.pdb 128
4lr4A02.pdb 165
3hjhA03.pdb 97
3iwcB00.pdb 61
2jjqA03.pdb 142
3w5hA01.pdb 117
1nxiA00.pdb 132
2hdiB00.pdb 103
3phuA02.pdb 25
1vq8W02.pdb 56
6c1xA00.pdb 127
1xdpA01.pdb 105
3axjB02.pdb 83
2f5jB00.pdb 159
2zdjA00.pdb 67
3b5mC02.pdb 73
3b0xA02.pdb 69
2wzpP02.pdb 26
1l9lA00.pdb 74
1z21A00.pdb 96
3k7iB00.pdb 157
3zxaC02.pdb 106
2om6A02.pdb 77
2kdpA00.pdb 71
2o1kA00.pdb 43
3h5jA00.pdb 168
2d46A00.pdb 61
3dpuB03.pdb 108
4p1wE00.pdb 126
3jtzA00.pdb 77
2iayA00.pdb 110
3l4jA02.pdb 47
2e6iA00.pdb 64
4ncbA02.pdb 76
1xdnA02.pdb 154
4ckbA03.pdb 133
2ww2A03.pdb 95
4bgbB01.pdb 130
4n7wA00.pdb 307
4ae2B02.pdb 169
2fj8A01.pdb 60
2r18A02.pdb 59
2fji101.pdb 209
2gkpA00.pdb 161
1sd4A02.pdb 52
3mcwA00.pdb 192
2in3A02.pdb 123
2jn9A01.pdb 91
3bonA00.pdb 416
4aybA05.pdb 44
2m7aA00.pdb 86
4xxfA00.pdb 249
4e0pA02.pdb 225
2x5hA00.pdb 92
2xmxA01.pdb 140
3veaA01.pdb 89
3f6gA02.pdb 63
2xc1A01.pdb 104
3gf5A01.pdb 54
1qusA01.pdb 113
3ajeA02.pdb 116
2olvA01.pdb 99
1vzsA01.pdb 63
4owfA00.pdb 83
3nbiA02.pdb 132
2fl4A01.pdb 43
3zrtD01.pdb 28
3pfyA02.pdb 51
3vejB00.pdb 41
2jcbB00.pdb 190
2r4gA02.pdb 64
4ivvA00.pdb 174
3pm9A04.pdb 87
3ijmA00.pdb 145
4id2A00.pdb 133
1pn0A03.pdb 209
2lg1A01.pdb 70
5vd6A00.pdb 160
3f8tA01.pdb 84
4abxA02.pdb 87
1vr6D01.pdb 73
4h6qA00.pdb 281
3akjA01.pdb 74
2kkrA01.pdb 27
1qu3A05.pdb 92
4gj4B00.pdb 112
1rzhH01.pdb 105
4aukA02.pdb 95
3zn4A00.pdb 149
2ktaA01.pdb 57
4nohA01.pdb 68
3rklA00.pdb 79
3zbdA00.pdb 110
3ju4A04.pdb 154
3ihvA01.pdb 159
3if4A01.pdb 49
1c17M00.pdb 142
1r89A04.pdb 44
2zouB00.pdb 140
1t6aA02.pdb 76
3v96A01.pdb 85
3vz9B00.pdb 103
2cxnA03.pdb 41
4qjvA03.pdb 62
1s4cC00.pdb 147
3canA00.pdb 158
3ztaA00.pdb 136
4a5zB00.pdb 154
2c1iA01.pdb 111
3lxuX04.pdb 132
3pkzG00.pdb 122
4gehB00.pdb 65
5tz6B02.pdb 154
3hm4A00.pdb 147
2i5vO01.pdb 100
3e59B02.pdb 38
1heiA03.pdb 157
2zshB00.pdb 59
2l2tA01.pdb 23
2gujA01.pdb 127
3girA04.pdb 78
2e9hA02.pdb 44
1s9rA02.pdb 78
1orjD00.pdb 125
4driB00.pdb 96
3w5hA02.pdb 154
4yapA01.pdb 126
5haxA01.pdb 243
2mpnA00.pdb 68
2kkxA00.pdb 102
4f3fC00.pdb 59
4kt3B00.pdb 127
3nbiA01.pdb 56
3o6qA02.pdb 112
2zfyA02.pdb 144
4l74A02.pdb 30
1h8eG02.pdb 178
3e2dA02.pdb 28
4k51B00.pdb 159
1kg1A01.pdb 28
4i6yA02.pdb 110
5svkA02.pdb 265
3hl8A02.pdb 134
1wv8A00.pdb 70
3i9v101.pdb 60
1tr2A02.pdb 231
5m2pA00.pdb 106
4acvB00.pdb 123
3ca8A01.pdb 106
4deqA02.pdb 53
1el6A03.pdb 109
3nb2A04.pdb 177
3x2mA00.pdb 180
4ywkA01.pdb 97
3bt4A00.pdb 85
2yq2A02.pdb 76
4jqrA00.pdb 218
3fpzA01.pdb 31
3gywA02.pdb 125
1ewfA01.pdb 180
1sg5A01.pdb 77
2o36A02.pdb 375
3oymA01.pdb 93
4aybC02.pdb 46
2gytA01.pdb 71
1vk3A04.pdb 95
1ynfA00.pdb 420
4h6cB00.pdb 177
1ewqB01.pdb 115
2kicA00.pdb 96
3i57A02.pdb 109
4oelA01.pdb 117
2nzxA02.pdb 117
2e1mA03.pdb 80
4ntqB00.pdb 142
3do6A02.pdb 113
2jsnA00.pdb 96
2gumA02.pdb 101
2g7hA01.pdb 76
2ex3B01.pdb 76
6atgC00.pdb 211
2wbnA00.pdb 176
1ugiD00.pdb 82
1dj0A02.pdb 107
4o4oA00.pdb 192
3a9sA01.pdb 179
4ooxA01.pdb 195
5nqzA02.pdb 136
1qd1B02.pdb 145
2xhiA01.pdb 91
3rx9A00.pdb 130
3ungC02.pdb 78
1v4aA01.pdb 107
2llvA00.pdb 71
1tlyA00.pdb 251
3nfqB02.pdb 107
2a2cA02.pdb 84
3bpzA01.pdb 66
2ekgB01.pdb 56
3d03A02.pdb 126
1jekA00.pdb 40
3uitA01.pdb 126
4b7hA03.pdb 115
2odkA00.pdb 50
3p9aF00.pdb 134
1n7dA02.pdb 30
3hl6A01.pdb 74
1hq1A00.pdb 76
5jryA01.pdb 287
2fsfB02.pdb 31
4gqzD00.pdb 153
4hn9A02.pdb 68
1fo8A02.pdb 80
2g3wA00.pdb 173
2yo2A02.pdb 60
1q7lB01.pdb 81
6e4lA00.pdb 358
1vw4V00.pdb 64
2jlnA00.pdb 464
3nkuA00.pdb 170
3r1xB01.pdb 84
4z4dA02.pdb 111
3uoaB02.pdb 136
1wu7A02.pdb 55
3g1jA00.pdb 87
4p02B04.pdb 159
4bllA01.pdb 178
3qflA00.pdb 108
2icwG02.pdb 89
4divC02.pdb 45
4hkhA00.pdb 149
3l81A01.pdb 140
3nohA00.pdb 120
2j7qA00.pdb 225
1r89A01.pdb 131
3fewX01.pdb 52
6g5eA00.pdb 82
5hb6B00.pdb 142
2nn4A00.pdb 62
2qtfA01.pdb 97
5hjmA02.pdb 79
2dm9A00.pdb 118
4ogeA05.pdb 97
3eoiA00.pdb 123
3jybA00.pdb 135
1nnvA01.pdb 100
3nggB00.pdb 48
3p4gD00.pdb 312
6g1iA00.pdb 209
6gcfA00.pdb 158
1j6rA00.pdb 197
2x5rA01.pdb 115
3cm1C00.pdb 124
2jr3A00.pdb 42
3bzcA02.pdb 260
6b0gE00.pdb 154
4njcA00.pdb 58
4nc6A02.pdb 94
2xwxA02.pdb 108
4k3lB02.pdb 124
3p1vA01.pdb 137
3a9sA02.pdb 165
3n6xA02.pdb 96
2qmaA01.pdb 83
1kg1A02.pdb 32
4uhvA02.pdb 91
2qyfB00.pdb 183
1hnrA00.pdb 47
2qq9A03.pdb 75
2xvoB00.pdb 181
4ae2C01.pdb 46
1e7uA03.pdb 195
4ogrL00.pdb 54
4gehA00.pdb 198
2ahmE01.pdb 51
1xd3C00.pdb 227
3e4oA01.pdb 64
1h8pA02.pdb 44
3fqmA02.pdb 86
5oy0000.pdb 154
1bmlC03.pdb 83
4zgfA00.pdb 140
2y8yA01.pdb 86
2yq3A03.pdb 38
4oltA02.pdb 95
1fn9A01.pdb 140
2q6kA01.pdb 163
4f3mA00.pdb 213
2hzmG01.pdb 115
3wa2X02.pdb 102
4dgwB01.pdb 49
1vdiA00.pdb 52
3iuoA00.pdb 106
2ll0A00.pdb 104
1ciiA01.pdb 344
5ntdC01.pdb 188
1n91A00.pdb 108
3c5nA00.pdb 231
1twfB06.pdb 223
2z1dA02.pdb 165
1q0vA00.pdb 81
3lzdA01.pdb 95
3ck6C02.pdb 119
1ccwB01.pdb 417
3mw6C00.pdb 110
3ujzA03.pdb 98
4e0gA01.pdb 92
4f55A01.pdb 80
3oxpA00.pdb 146
2wxfA05.pdb 189
1bg1A01.pdb 175
3h1tA01.pdb 135
2khkA00.pdb 53
4dk1C01.pdb 53
1zx3A01.pdb 83
6d55B02.pdb 242
1hufA00.pdb 123
4adiB04.pdb 88
2m5yA01.pdb 90
2fhzB00.pdb 93
2loqA01.pdb 84
4kjzA04.pdb 36
5tipA02.pdb 215
4f15J02.pdb 33
2fd4A00.pdb 105
2yx1A01.pdb 66
3d0wD00.pdb 84
1pinA01.pdb 32
3vtiA07.pdb 147
2v3aA03.pdb 64
4goqA00.pdb 107
4hjiA00.pdb 154
3vm9A01.pdb 96
3ksxA03.pdb 34
4q4w300.pdb 234
1nu0A00.pdb 127
4bhuA00.pdb 123
3up6A02.pdb 155
1c96A02.pdb 113
2yrtA00.pdb 75
3lxuX02.pdb 72
3grzA01.pdb 36
2fo1D00.pdb 63
2wbmA01.pdb 81
1qs1A01.pdb 203
4gdzA00.pdb 147
3whjA00.pdb 111
1krlA00.pdb 44
3n40P01.pdb 56
2ezvA02.pdb 70
2ksdA00.pdb 75
4l57A02.pdb 55
1yduA01.pdb 139
3bzcA01.pdb 114
1x91A00.pdb 149
3tw8A03.pdb 41
2q07A01.pdb 139
2x9zA02.pdb 113
3seoA01.pdb 138
3tvyA02.pdb 59
2uv8G06.pdb 117
4esuA01.pdb 164
3cp7A03.pdb 15
4u6uA00.pdb 67
3dkxA01.pdb 134
4v33A01.pdb 97
3pquA01.pdb 119
3nqiA02.pdb 167
3o0qA00.pdb 617
4h63Q01.pdb 57
2jd3A01.pdb 79
4adnA01.pdb 85
3iv1A00.pdb 75
4czxB00.pdb 103
2d68A00.pdb 75
3w15B00.pdb 72
1uhvA01.pdb 156
2w6kA00.pdb 141
2dbsA00.pdb 78
4a56A00.pdb 93
2vbuA01.pdb 130
4impA02.pdb 211
1qqp400.pdb 46
2hiyB01.pdb 87
2yicA01.pdb 61
3cnlA02.pdb 91
2z51A01.pdb 82
3pojB00.pdb 114
3k3vA00.pdb 79
3vk6A02.pdb 37
3rmrC01.pdb 52
6bwlA02.pdb 106
5gmdA02.pdb 142
4b1mA00.pdb 165
5yrvC02.pdb 93
4dgwB02.pdb 44
3qilB00.pdb 97
1f32A01.pdb 67
2j9wB00.pdb 99
5a0lA02.pdb 99
1eiwA00.pdb 111
4ch7A02.pdb 182
1kbhA00.pdb 47
1bhaA00.pdb 67
1dw9A02.pdb 66
4h9dB00.pdb 89
4mixA00.pdb 273
2v0cA03.pdb 57
3tsoC00.pdb 54
2ob9A00.pdb 105
1lqsL02.pdb 42
3alrB00.pdb 65
4nv5B01.pdb 165
2w5qA01.pdb 93
3s84A01.pdb 82
2a2fX01.pdb 167
4im0A04.pdb 238
3zgxC00.pdb 67
3fajA00.pdb 101
4a5sA02.pdb 443
1x3lA01.pdb 191
4fvgA00.pdb 109
6d9nA02.pdb 96
3qc1A02.pdb 39
2rhkD00.pdb 60
4phzA02.pdb 97
3bwsA01.pdb 83
1wvkA00.pdb 86
3zc4A01.pdb 89
4eu0A02.pdb 137
3zxcA00.pdb 71
1u84A00.pdb 81
3rkoB02.pdb 76
3vqtB03.pdb 140
3mcbA00.pdb 54
3oqiB00.pdb 221
1edxA00.pdb 40
1u57A00.pdb 48
2vqgA00.pdb 76
1bx7A00.pdb 51
4kikA03.pdb 252
3k7dA01.pdb 113
2e4uA03.pdb 65
2md0A00.pdb 51
2lmkA00.pdb 57
1eu1A03.pdb 87
5mxcA00.pdb 313
1qexA02.pdb 103
3vkgB03.pdb 156
1kmoA01.pdb 128
4af8A00.pdb 332
4bx8A04.pdb 92
5ihwA02.pdb 166
5o6hA00.pdb 382
3q1pA01.pdb 39
4od6A00.pdb 82
6bogA06.pdb 52
2fftA01.pdb 15
2f5tX02.pdb 90
2okuA00.pdb 118
4hpmA00.pdb 118
2w8tA01.pdb 141
2a7yA00.pdb 80
4jndA01.pdb 130
3ig5A03.pdb 84
2dkjA02.pdb 252
4g2aA01.pdb 229
1jb3A00.pdb 127
3tedA01.pdb 124
2ibpA02.pdb 106
2c9oB02.pdb 113
4hsaC01.pdb 166
1n0uA03.pdb 107
2yreA01.pdb 50
3k85A00.pdb 297
4cc0A01.pdb 156
4oj5A02.pdb 71
1r0mA01.pdb 130
2gd7B00.pdb 107
2jpnA00.pdb 79
2iutA01.pdb 105
1kq6A00.pdb 136
2kkeA00.pdb 53
1vprA01.pdb 107
3t4lB01.pdb 52
4egcB00.pdb 255
2rprA00.pdb 87
4ea9A01.pdb 89
4zflD00.pdb 227
3sfvB02.pdb 200
2rinA02.pdb 110
2wjnC02.pdb 156
3llkA01.pdb 98
2wb0X01.pdb 117
5oomm00.pdb 45
1xmxA03.pdb 89
1vmoA00.pdb 163
1qmbB00.pdb 42
2uv8G09.pdb 115
3m86A00.pdb 111
1e2tA01.pdb 71
5kzwA01.pdb 44
2h9aA02.pdb 126
2kuyA00.pdb 43
4aq1A03.pdb 115
3if8A02.pdb 68
2xmoA02.pdb 86
1mukA02.pdb 510
2rh3A00.pdb 121
2g8lA03.pdb 149
4u5wA00.pdb 116
3cuqC01.pdb 98
4ip2A02.pdb 129
3dt5A00.pdb 118
4epsA02.pdb 122
2iumA00.pdb 211
4ftdA01.pdb 92
3tewA02.pdb 207
3dclA01.pdb 147
4plzA02.pdb 168
5jajA03.pdb 116
1bbgA00.pdb 40
4wx4A00.pdb 201
2fl7A00.pdb 183
1ho8A02.pdb 112
4l4hA03.pdb 129
3vkgA15.pdb 94
6f2mA01.pdb 98
5lznA00.pdb 111
1uzkA02.pdb 64
1kptA00.pdb 105
2x5oA03.pdb 135
1vbkA02.pdb 82
1dgwX00.pdb 76
1uvjA03.pdb 176
3qs2A00.pdb 173
3cf6E01.pdb 45
5ae0A00.pdb 217
2p11A02.pdb 71
2cw8A02.pdb 142
2y0tA00.pdb 52
2wscN00.pdb 85
4g6uA01.pdb 60
1k8kD01.pdb 151
2llzA01.pdb 90
2wx3A00.pdb 43
3lovA02.pdb 198
1vajA02.pdb 74
3o7iA00.pdb 150
3cuqB01.pdb 55
2o98P00.pdb 52
3u21A00.pdb 102
3pmiA02.pdb 48
1y43B00.pdb 171
3vkgB04.pdb 122
1c96A01.pdb 201
3sqnA02.pdb 118
3rrkA02.pdb 155
2jliA00.pdb 100
4jx2A01.pdb 40
2x8kA02.pdb 22
4mjkA00.pdb 236
3rsiB01.pdb 64
3ufeA02.pdb 53
2gfqB01.pdb 184
4i9fA03.pdb 77
2wj9B00.pdb 145
4k0dA00.pdb 141
1yrtA03.pdb 48
16vpA00.pdb 311
4jf8A00.pdb 144
4a2aA02.pdb 87
1dj7A00.pdb 109
3zfiA00.pdb 93
2x3lA01.pdb 105
2gqcA01.pdb 56
2rdqA00.pdb 265
2pwwA00.pdb 113
4binA01.pdb 116
5zimA00.pdb 228
3itfA00.pdb 103
5uz0A02.pdb 147
6nppB00.pdb 134
2k9qA02.pdb 37
2m13A00.pdb 65
5tkwA02.pdb 65
2ra1A02.pdb 68
2lnhC00.pdb 47
4u12A00.pdb 79
2yh5A00.pdb 121
4nurA01.pdb 361
3euhC02.pdb 108
3g4nA02.pdb 173
4aq1A04.pdb 127
3p0yA00.pdb 194
2idoB00.pdb 75
2bcoA02.pdb 62
16pkA01.pdb 188
4zeyA00.pdb 81
4gsxA03.pdb 81
4r2xD00.pdb 249
3opbA01.pdb 289
4hgzA02.pdb 60
4arcA04.pdb 55
4e6zA01.pdb 102
3sx6A00.pdb 421
4jiuA00.pdb 105
4jzaA02.pdb 114
4m0wA01.pdb 56
1e5rB02.pdb 84
4icgD00.pdb 66
3vmkA00.pdb 369
3gd0A02.pdb 112
3g98A00.pdb 111
4cykA00.pdb 41
3mudA02.pdb 54
1hfeS00.pdb 88
1gkmA02.pdb 312
2j7uA04.pdb 60
5a0lA01.pdb 106
2w2gA02.pdb 128
3lyrA00.pdb 204
1x6zA00.pdb 120
3zojA00.pdb 263
4bkwA02.pdb 100
3fwcB00.pdb 83
3kk7A03.pdb 60
3aqbA00.pdb 135
2f4lA03.pdb 79
3opyA01.pdb 155
1itxA02.pdb 73
2jl6101.pdb 43
5nfmA00.pdb 75
3q23A06.pdb 45
2mm0A00.pdb 64
1xeeA01.pdb 82
2mcaA00.pdb 103
3i3lA02.pdb 125
3nuhB02.pdb 119
4aukA01.pdb 79
4ke2A00.pdb 196
5b7wA01.pdb 71
3vx8A01.pdb 141
3f6kA03.pdb 78
1xg0B00.pdb 67
5tzdB00.pdb 75
3zyyX03.pdb 87
3djlA03.pdb 156
2in5A00.pdb 190
6n0aB01.pdb 142
4m1xD00.pdb 72
1r0rI00.pdb 51
2vf7A02.pdb 153
2qyaA01.pdb 107
2nydA02.pdb 41
5uukA00.pdb 152
2jroA01.pdb 65
2p4bB02.pdb 98
4ojdH01.pdb 164
1h5wB03.pdb 45
3bcyA00.pdb 145
2b9kA00.pdb 47
3cwzB02.pdb 43
2xtsA01.pdb 259
4ww7B00.pdb 172
5bw0F00.pdb 91
3ivtA02.pdb 104
2wzpP04.pdb 33
2qqpD00.pdb 40
2hsnA02.pdb 107
5e33A02.pdb 163
2a6hC04.pdb 65
1yukA02.pdb 35
4mi7A00.pdb 124
2yn3D03.pdb 28
1qi9A00.pdb 555
1bplA01.pdb 104
1rkiA01.pdb 97
1ehsA00.pdb 48
4qxbB00.pdb 68
1ryqA00.pdb 64
2nluA01.pdb 18
4fcaA02.pdb 130
1m1cA00.pdb 651
1krlB00.pdb 48
3fanA03.pdb 45
1kjqB03.pdb 194
1w2yA00.pdb 226
1vjuB00.pdb 291
1uptF00.pdb 52
3dteA03.pdb 87
3gs9A02.pdb 89
4wfoA05.pdb 347
4h8eA00.pdb 235
3k4iC01.pdb 162
4krgA02.pdb 202
2pffB01.pdb 63
3w9eC00.pdb 229
2dlaA01.pdb 160
4j32B00.pdb 101
3askA02.pdb 151
1o70A01.pdb 140
3tixB02.pdb 124
3pm9A03.pdb 121
6cgvM01.pdb 134
1ofcX03.pdb 33
2zpaA04.pdb 137
3bf0A02.pdb 98
1vs9O01.pdb 55
4bx8B02.pdb 225
3b9wA00.pdb 362
3l7iA02.pdb 183
3ungC04.pdb 97
2lqiB00.pdb 52
4hi8B00.pdb 72
1k8kE00.pdb 174
1jmuB01.pdb 120
1y0nA00.pdb 71
3tzgA00.pdb 235
2hfnB02.pdb 43
4ebjA02.pdb 127
2kebA00.pdb 78
2vnuD01.pdb 102
3u97A00.pdb 74
1s7zA01.pdb 97
2gnoA02.pdb 59
2an7A00.pdb 83
2w00A06.pdb 42
2dgmC03.pdb 97
3gmfA02.pdb 103
4ag6A02.pdb 110
3vthA01.pdb 305
2kdcA00.pdb 121
3dfuA02.pdb 98
4as2A02.pdb 103
4fxeC00.pdb 47
2luhB00.pdb 59
4gwbA00.pdb 163
1ylxA00.pdb 94
5nnaA00.pdb 255
2jc2A01.pdb 34
4beuA02.pdb 217
5uejA02.pdb 114
2pffB06.pdb 30
2ve7C02.pdb 55
1a87A01.pdb 97
6hgmA01.pdb 217
3lxuX06.pdb 250
2jvnA00.pdb 126
2m4lA00.pdb 99
1whzA00.pdb 67
1vziA01.pdb 38
2m6oA00.pdb 48
4b0zA00.pdb 227
2ffmA00.pdb 79
1oaiA00.pdb 59
2fefA02.pdb 155
5aunA01.pdb 81
3d9xA03.pdb 24
3kmiA00.pdb 167
3k8wA02.pdb 109
3u2aA00.pdb 111
1w5rA01.pdb 173
4kk7A03.pdb 83
2waqQ00.pdb 45
2zqkC00.pdb 64
3qc7A02.pdb 51
2h88B02.pdb 132
5j09A00.pdb 171
3o6uA00.pdb 119
1yu5X00.pdb 67
1ojhA00.pdb 50
3hl8A04.pdb 55
3ng9A00.pdb 520
2pw8I00.pdb 61
5jhmA02.pdb 77
3f4sA02.pdb 64
4lrvF00.pdb 101
2bjiB02.pdb 131
2x3aA01.pdb 127
3l8wA00.pdb 295
2jiwA03.pdb 183
4g7xB00.pdb 102
3ly7A01.pdb 161
6mptA01.pdb 169
3oheA00.pdb 131
2xqqC00.pdb 86
2hg7A00.pdb 60
4g08A02.pdb 70
4i5tB00.pdb 305
4wy4B00.pdb 58
3d3bJ00.pdb 87
3i5pA03.pdb 244
3ro3A00.pdb 159
2wy3B00.pdb 137
3m1tA00.pdb 261
3hr4C01.pdb 24
3djlA02.pdb 54
3tewA01.pdb 244
2ijaA00.pdb 287
4jk8A02.pdb 69
2d1lA00.pdb 240
2ju0B00.pdb 52
2ykfA01.pdb 117
3rwxA02.pdb 120
2zktA02.pdb 73
1k1xB01.pdb 380
4hfxC00.pdb 47
1n7vA02.pdb 123
3tixB03.pdb 149
1uunA01.pdb 132
1yj7B01.pdb 71
3q7cA01.pdb 202
2no2A00.pdb 102
5yceA00.pdb 151
1bzkA00.pdb 42
3fwbB00.pdb 54
1d4uA00.pdb 111
1v74A00.pdb 107
1rz4A01.pdb 118
3shgB00.pdb 61
3eziA00.pdb 104
3bbbC00.pdb 148
2w02B04.pdb 21
4jpsA01.pdb 300
4k15B00.pdb 129
3k2zA02.pdb 119
2h7oA01.pdb 123
3nftA00.pdb 262
1vbkA01.pdb 83
2auaA01.pdb 106
2j5dA01.pdb 32
1twfA09.pdb 115
3it4B01.pdb 79
1no1A00.pdb 65
1iuqA02.pdb 267
4hhjA01.pdb 85
3vgpA00.pdb 157
3mayB00.pdb 93
2o5iN05.pdb 52
4g6vB00.pdb 103
2feaA02.pdb 93
1ik7A00.pdb 52
2qzbA00.pdb 145
4n4nB00.pdb 56
1uwkB01.pdb 345
3aqoA02.pdb 141
1dtdB00.pdb 61
3fgxA00.pdb 96
3gwiA00.pdb 164
4j8sA00.pdb 180
4iumA00.pdb 127
3s28A01.pdb 121
1oisA02.pdb 128
3w1eA03.pdb 86
2qn6B00.pdb 90
3nqzA01.pdb 91
3o2rA00.pdb 144
3i9v201.pdb 72
2mcmA00.pdb 112
1rf8B01.pdb 69
1zhxA04.pdb 127
3d2qD00.pdb 69
5b1aD00.pdb 144
4iqjM02.pdb 46
2zcmA00.pdb 173
3lmaB00.pdb 303
1y6uA01.pdb 49
1wthA01.pdb 123
4j8lA02.pdb 114
3w7tA04.pdb 32
6gm5A01.pdb 178
2vj4A02.pdb 84
3gwcB03.pdb 48
2hlyA00.pdb 205
3jyoA01.pdb 139
2gi3A02.pdb 69
1vq8Z00.pdb 73
3ehfB01.pdb 98
4f0qD01.pdb 255
3dpuA03.pdb 75
2xubA05.pdb 96
5decA02.pdb 50
2m1sA01.pdb 35
3lfuA04.pdb 151
5zw7A03.pdb 152
1s1dA00.pdb 317
2qyzA01.pdb 53
2axqA03.pdb 100
2cs8A01.pdb 35
2psbA00.pdb 287
2odiA01.pdb 119
2qr6A01.pdb 20
2uv8G12.pdb 128
2x43S00.pdb 67
2e7zA02.pdb 304
1xk7A01.pdb 288
1htrP00.pdb 43
3gqhA02.pdb 40
4p79A00.pdb 173
3bnjA01.pdb 315
2va0A00.pdb 99
1q1lA00.pdb 330
1qsaA01.pdb 363
3ziyA03.pdb 128
3vtoQ02.pdb 54
4ei7B01.pdb 147
3rc3A05.pdb 109
1zrxA00.pdb 42
3vtiA06.pdb 105
2phnA01.pdb 155
4rwuA00.pdb 81
5b1aB01.pdb 90
2wyhB02.pdb 106
3zpeA00.pdb 138
2e9xG00.pdb 183
2konA00.pdb 82
2koeA00.pdb 40
2eqgA01.pdb 38
2ovsA00.pdb 115
3fghA00.pdb 67
1ii7B02.pdb 83
1qv9A01.pdb 146
2uvbC04.pdb 46
2rt6A00.pdb 98
3euaA03.pdb 91
3zl8A02.pdb 226
3dh4A01.pdb 511
1jyoE00.pdb 102
6co8A05.pdb 97
2f6mC00.pdb 63
1us7B02.pdb 46
4az6A02.pdb 68
3bg2A02.pdb 112
2lw3A00.pdb 90
4b9gA00.pdb 146
2bf6A01.pdb 383
2ja2A02.pdb 120
2riqA01.pdb 66
4iqnC00.pdb 209
5lndB00.pdb 126
4phzB00.pdb 244
3o8mA01.pdb 63
1vykA00.pdb 129
4gxtA02.pdb 153
3k59A02.pdb 67
3wa2X03.pdb 423
2f4qA01.pdb 72
1qgkB00.pdb 44
2j7nA02.pdb 80
3a1gA00.pdb 69
2zk9X00.pdb 185
5xnsC00.pdb 70
3if8B01.pdb 64
1v9mA02.pdb 101
2yqpA00.pdb 60
3m6zA02.pdb 37
2qm4D02.pdb 83
2gviA01.pdb 62
3rkiA02.pdb 171
4fzlA02.pdb 152
3x0iA00.pdb 159
3fhdA01.pdb 136
3iylW03.pdb 250
2lfuA01.pdb 31
3mstA00.pdb 225
3wrbB02.pdb 107
5g1lA01.pdb 70
6aeqA00.pdb 72
6faiI03.pdb 46
2c42A04.pdb 41
2lc0A00.pdb 132
1gqeA02.pdb 143
2xskA00.pdb 94
4bjjB00.pdb 85
2lw6A00.pdb 80
2j8kA01.pdb 173
6j93A00.pdb 196
2hvrA03.pdb 87
2covG00.pdb 88
5awwY00.pdb 424
1gkuB07.pdb 102
3imoC00.pdb 107
1gs9A00.pdb 144
5jrbA01.pdb 148
3vkwA01.pdb 150
5hayA02.pdb 79
3covA02.pdb 103
1h6uA01.pdb 43
2ntxA02.pdb 101
1vpuA00.pdb 45
1vq8L01.pdb 50
3no7A00.pdb 60
3sm4A00.pdb 225
4c0fC00.pdb 112
4gmqA00.pdb 92
1goiB03.pdb 51
2f6mD00.pdb 102
2q5cA02.pdb 90
4fixA01.pdb 403
2riqA02.pdb 60
1f3vA00.pdb 158
2clyA00.pdb 105
3cu7A07.pdb 60
3h09A03.pdb 88
1pmmC01.pdb 62
1x3lA02.pdb 245
3ziwA02.pdb 115
2w00A05.pdb 99
1yarO01.pdb 208
4od4A01.pdb 156
1rifA01.pdb 90
2cxaA01.pdb 59
1mw5A01.pdb 144
3i9v104.pdb 103
4ldvA03.pdb 63
5jouA01.pdb 238
5b66Z00.pdb 62
2ffgA00.pdb 77
2lj2A00.pdb 60
1gk9A02.pdb 30
3sqnA03.pdb 118
2pa8D02.pdb 119
1wthA02.pdb 102
4u8uN01.pdb 49
3cdjA02.pdb 21
4kbmB02.pdb 93
3fmgA02.pdb 87
1pbuA00.pdb 162
3m1cA01.pdb 52
3d1pA00.pdb 118
5lw5A00.pdb 145
3q46A00.pdb 178
1zhcA00.pdb 76
1o0sA01.pdb 75
2k8oA00.pdb 60
1s5dA00.pdb 218
3cniA00.pdb 143
1k4iA00.pdb 216
2mf3A00.pdb 47
3rlbA00.pdb 176
2a79B02.pdb 61
2xzlA04.pdb 53
1e8rA00.pdb 50
3if8B02.pdb 100
1rlhA01.pdb 50
4fibB01.pdb 56
2oezA01.pdb 75
1kqfC00.pdb 216
1ib8A01.pdb 83
1ej6B00.pdb 1031
1av1A00.pdb 201
2nnuA01.pdb 102
2m86A00.pdb 51
4hscX04.pdb 110
3uwpA01.pdb 121
2ehwA00.pdb 114
3vx8A02.pdb 164
3jrtA00.pdb 164
4i43B02.pdb 114
4g26A02.pdb 176
1rfyB00.pdb 88
6az1Z00.pdb 127
5y5s200.pdb 41
3fymA00.pdb 82
4v3iA00.pdb 153
1k3iA02.pdb 387
1he1A00.pdb 135
1dq3A02.pdb 76
4dmiD01.pdb 32
2ch0A01.pdb 98
3py9A04.pdb 78
3bl4A02.pdb 48
2qr4A02.pdb 47
2e1mA01.pdb 38
3ghmA03.pdb 142
1w2wB00.pdb 190
1jmuB03.pdb 157
1kp8A02.pdb 94
3vywA01.pdb 67
2krxA01.pdb 72
4ip8A00.pdb 105
1euwA00.pdb 136
3m71A00.pdb 308
3ikoC02.pdb 149
2uv8A01.pdb 93
3k8pC01.pdb 102
3tgnA01.pdb 35
2rjbD00.pdb 362
1jmkC02.pdb 47
4z49A02.pdb 77
1lshB00.pdb 174
4kbxA01.pdb 224
3pfgA02.pdb 59
4n0rA03.pdb 107
2d0oA02.pdb 143
1jb0K00.pdb 46
2w02B01.pdb 74
2rkvA02.pdb 215
4ypoA02.pdb 146
3ho1A03.pdb 80
3mkqA03.pdb 212
1feuA02.pdb 94
4izzB03.pdb 115
4arcA05.pdb 61
1zroA02.pdb 35
1wb9A03.pdb 148
3a9lA00.pdb 207
4fl4F02.pdb 157
2mdfA00.pdb 57
1vs5U01.pdb 39
3rkoG00.pdb 100
5itmA00.pdb 47
2ae0X02.pdb 138
2cw9A00.pdb 176
1r71A01.pdb 56
4g78A00.pdb 137
4dguA02.pdb 104
1ayoA00.pdb 130
4dk2A02.pdb 145
3bt3A01.pdb 72
3rfzB04.pdb 91
3aonA00.pdb 180
1sauA01.pdb 44
2iihA00.pdb 146
2jnsA01.pdb 81
6fulA03.pdb 67
3a57A00.pdb 154
4ks9A01.pdb 126
4p04A01.pdb 106
4f01A02.pdb 79
3ofgB00.pdb 85
4rgdA00.pdb 70
6qulP00.pdb 117
1xqbA02.pdb 76
1xo8A00.pdb 151
4mtuA00.pdb 143
1wruA01.pdb 175
4lvnP00.pdb 81
4bi3A01.pdb 91
2p22D00.pdb 79
5an9F02.pdb 43
2lyyA00.pdb 96
3ii6X02.pdb 41
4iajC00.pdb 73
2ov9A02.pdb 58
2ykzA00.pdb 126
2b39A07.pdb 41
3zx4A02.pdb 87
3m4iA02.pdb 68
1h6wA03.pdb 67
4nkpC00.pdb 142
3c9pA00.pdb 119
2m5zA00.pdb 43
1d2mA03.pdb 66
2vdwB02.pdb 127
2xtsA02.pdb 130
3iohA00.pdb 283
2xu8A00.pdb 116
2cveA01.pdb 124
2qsbA00.pdb 82
4gipD03.pdb 57
4d3tA03.pdb 89
2du5B01.pdb 27
2wf7A02.pdb 78
1xo9A02.pdb 47
1uvjA02.pdb 144
2vlaA03.pdb 120
2lhtA01.pdb 76
1nycA00.pdb 111
4bpe901.pdb 69
1v5eA04.pdb 48
3h0nA00.pdb 182
3kdrA03.pdb 50
3r2vA02.pdb 52
3cwcB01.pdb 137
1urjA03.pdb 83
2it2B00.pdb 190
1rozB00.pdb 321
4lxqB00.pdb 274
2lg7A00.pdb 129
4bgoA00.pdb 251
4h6zA01.pdb 31
4gt9A00.pdb 214
4n3sA03.pdb 106
2ve7C01.pdb 164
2os0A00.pdb 179
4xduA00.pdb 330
3pieC05.pdb 167
3kk7A01.pdb 108
4ak1A01.pdb 95
3o6xA02.pdb 148
1iieA00.pdb 75
2lsmA00.pdb 61
3uguA01.pdb 166
3hbmA01.pdb 139
4pj2A00.pdb 121
4oq1A01.pdb 121
2ixsA01.pdb 156
3hq1B02.pdb 61
4bxfA02.pdb 63
2qsdB02.pdb 78
4qdgA02.pdb 130
4cguB00.pdb 80
4tpsA00.pdb 140
4egdA00.pdb 221
2vrsA03.pdb 132
3opxA02.pdb 70
2wbtA01.pdb 51
3r8jA00.pdb 180
3fxhA00.pdb 110
2qngA01.pdb 163
3a54A01.pdb 90
4hr1A00.pdb 117
4zboC00.pdb 252
4na1B02.pdb 95
3venA03.pdb 205
4hsaF02.pdb 105
1oaoC03.pdb 176
1hx6A01.pdb 229
3u28B01.pdb 30
2ox7A02.pdb 68
3lczA00.pdb 53
2uuzB00.pdb 86
1vomA05.pdb 45
3o58N02.pdb 27
3ntkB01.pdb 86
2wdtC02.pdb 101
6hma100.pdb 47
1ul4A01.pdb 65
2qq4I00.pdb 134
1y14A01.pdb 128
3nkzA00.pdb 93
4eziA02.pdb 91
2qrvD02.pdb 40
2kwzA00.pdb 40
3ut4A00.pdb 128
1o8rA00.pdb 94
3kdeC01.pdb 67
2a2pA01.pdb 101
