# Supplementary material for: Sequence-structure-function relationships in the microbial protein universe
Source: Nat Commun. 2023 Apr 26;14:2351. doi: 10.1038/s41467-023-37896-w (PMC10133388; doi:10.1038/s41467-023-37896-w)
Supplement: Supplementary file 9 — Source Data [file 41467_2023_37896_MOESM9_ESM.zip › SourceData/source_data_Fig1/length_distributions/len_mip_dmpfold_curated.txt]

MIP1_00004877	64
MIP1_00004878	54
MIP1_00004880	61
MIP1_00004881	54
MIP1_00004883	52
MIP1_00004885	52
MIP1_00004887	51
MIP1_00004889	62
MIP1_00004891	43
MIP1_00004892	56
MIP1_00004896	57
MIP1_00004898	61
MIP1_00004902	56
MIP1_00004905	51
MIP1_00004906	65
MIP1_00004907	50
MIP1_00004909	59
MIP1_00004910	43
MIP1_00004911	47
MIP1_00004912	62
MIP1_00004915	57
MIP1_00004918	47
MIP1_00004920	53
MIP1_00004921	52
MIP1_00004923	51
MIP1_00004927	59
MIP1_00004928	57
MIP1_00004929	46
MIP1_00004930	60
MIP1_00004934	55
MIP1_00004935	40
MIP1_00004936	49
MIP1_00004939	50
MIP1_00004944	58
MIP1_00004945	60
MIP1_00004946	52
MIP1_00004947	54
MIP1_00004949	58
MIP1_00004953	57
MIP1_00004955	64
MIP1_00004957	57
MIP1_00004958	55
MIP1_00004960	62
MIP1_00004967	65
MIP1_00004968	63
MIP1_00004971	58
MIP1_00004973	54
MIP1_00004976	54
MIP1_00004978	46
MIP1_00004982	49
MIP1_00004984	63
MIP1_00004985	59
MIP1_00004986	59
MIP1_00004988	51
MIP1_00004989	62
MIP1_00004992	44
MIP1_00004993	54
MIP1_00004995	59
MIP1_00004997	57
MIP1_00004998	57
MIP1_00004999	58
MIP1_00005000	44
MIP1_00005001	45
MIP1_00005003	45
MIP1_00005005	60
MIP1_00005011	58
MIP1_00005012	48
MIP1_00005013	54
MIP1_00005015	56
MIP1_00005017	63
MIP1_00005018	41
MIP1_00005019	41
MIP1_00005020	47
MIP1_00005021	42
MIP1_00005023	44
MIP1_00005024	62
MIP1_00005026	61
MIP1_00005027	56
MIP1_00005028	61
MIP1_00005029	52
MIP1_00005030	54
MIP1_00005035	59
MIP1_00005037	57
MIP1_00005040	59
MIP1_00005041	41
MIP1_00005043	46
MIP1_00005047	48
MIP1_00005053	48
MIP1_00005054	57
MIP1_00005055	47
MIP1_00005057	52
MIP1_00005058	54
MIP1_00005060	57
MIP1_00005062	51
MIP1_00005063	50
MIP1_00005064	54
MIP1_00005066	49
MIP1_00005067	40
MIP1_00005068	51
MIP1_00005071	40
MIP1_00005075	62
MIP1_00005076	48
MIP1_00005077	55
MIP1_00005078	53
MIP1_00005079	60
MIP1_00005080	64
MIP1_00005081	44
MIP1_00005082	59
MIP1_00005085	53
MIP1_00005086	55
MIP1_00005087	42
MIP1_00005089	50
MIP1_00005090	55
MIP1_00005091	47
MIP1_00005092	58
MIP1_00005095	44
MIP1_00005096	45
MIP1_00005097	65
MIP1_00005099	52
MIP1_00005101	51
MIP1_00005103	51
MIP1_00005106	51
MIP1_00005107	51
MIP1_00005108	51
MIP1_00005109	64
MIP1_00005110	51
MIP1_00005111	52
MIP1_00005113	51
MIP1_00005114	51
MIP1_00005115	51
MIP1_00005117	53
MIP1_00005118	49
MIP1_00005120	51
MIP1_00005123	61
MIP1_00005124	42
MIP1_00005126	54
MIP1_00005127	58
MIP1_00005128	63
MIP1_00005129	53
MIP1_00005132	47
MIP1_00005135	64
MIP1_00005147	60
MIP1_00005148	58
MIP1_00005150	63
MIP1_00005156	58
MIP1_00005163	48
MIP1_00005166	57
MIP1_00005167	58
MIP1_00005168	46
MIP1_00005169	50
MIP1_00005173	43
MIP1_00005175	63
MIP1_00005176	49
MIP1_00005178	62
MIP1_00005179	51
MIP1_00005180	64
MIP1_00005182	41
MIP1_00005186	53
MIP1_00005187	51
MIP1_00005188	62
MIP1_00005189	47
MIP1_00005191	51
MIP1_00005197	49
MIP1_00005198	63
MIP1_00005202	52
MIP1_00005203	53
MIP1_00005204	62
MIP1_00005207	42
MIP1_00005208	48
MIP1_00005210	61
MIP1_00005211	55
MIP1_00005212	57
MIP1_00005213	47
MIP1_00005214	64
MIP1_00005215	61
MIP1_00005216	52
MIP1_00005217	58
MIP1_00005218	54
MIP1_00005219	54
MIP1_00005220	63
MIP1_00005225	52
MIP1_00005226	58
MIP1_00005228	42
MIP1_00005232	47
MIP1_00005240	50
MIP1_00005241	62
MIP1_00005243	64
MIP1_00005247	53
MIP1_00005248	64
MIP1_00005249	52
MIP1_00005250	60
MIP1_00005252	53
MIP1_00005253	58
MIP1_00005259	63
MIP1_00005264	49
MIP1_00005265	55
MIP1_00005266	60
MIP1_00005267	55
MIP1_00005271	53
MIP1_00005272	61
MIP1_00005275	46
MIP1_00005280	63
MIP1_00005281	60
MIP1_00005284	45
MIP1_00005287	43
MIP1_00005288	51
MIP1_00005289	45
MIP1_00005290	61
MIP1_00005291	51
MIP1_00005294	42
MIP1_00005295	51
MIP1_00005296	42
MIP1_00005297	47
MIP1_00005300	51
MIP1_00005301	61
MIP1_00005307	63
MIP1_00005309	50
MIP1_00005311	55
MIP1_00005312	40
MIP1_00005314	52
MIP1_00005323	53
MIP1_00005324	45
MIP1_00005326	63
MIP1_00005327	53
MIP1_00005328	45
MIP1_00005329	52
MIP1_00005330	41
MIP1_00005332	41
MIP1_00005335	49
MIP1_00005336	50
MIP1_00005337	53
MIP1_00005338	53
MIP1_00005339	56
MIP1_00005341	42
MIP1_00005343	45
MIP1_00005345	49
MIP1_00005346	44
MIP1_00005351	43
MIP1_00005352	48
MIP1_00005353	46
MIP1_00005355	51
MIP1_00005356	50
MIP1_00005357	43
MIP1_00005360	46
MIP1_00005361	49
MIP1_00005368	61
MIP1_00005369	61
MIP1_00005370	49
MIP1_00005376	48
MIP1_00005378	61
MIP1_00005381	49
MIP1_00005382	46
MIP1_00005383	61
MIP1_00005385	41
MIP1_00005388	55
MIP1_00005389	61
MIP1_00005392	61
MIP1_00005393	49
MIP1_00005394	60
MIP1_00005395	60
MIP1_00005396	61
MIP1_00005398	63
MIP1_00005399	51
MIP1_00005400	61
MIP1_00005403	43
MIP1_00005404	50
MIP1_00005413	49
MIP1_00005414	59
MIP1_00005415	54
MIP1_00005416	48
MIP1_00005417	62
MIP1_00005419	60
MIP1_00005420	44
MIP1_00005421	48
MIP1_00005423	50
MIP1_00005425	52
MIP1_00005426	56
MIP1_00005427	50
MIP1_00005428	49
MIP1_00005429	49
MIP1_00005430	48
MIP1_00005431	50
MIP1_00005433	63
MIP1_00005438	50
MIP1_00005439	53
MIP1_00005440	57
MIP1_00005441	62
MIP1_00005443	48
MIP1_00005444	53
MIP1_00005445	50
MIP1_00005446	47
MIP1_00005448	50
MIP1_00005449	48
MIP1_00005451	51
MIP1_00005454	63
MIP1_00005455	55
MIP1_00005456	56
MIP1_00005458	55
MIP1_00005463	63
MIP1_00005464	40
MIP1_00005468	43
MIP1_00005470	50
MIP1_00005472	42
MIP1_00005475	46
MIP1_00005478	56
MIP1_00005481	48
MIP1_00005482	49
MIP1_00005483	55
MIP1_00005484	63
MIP1_00005485	52
MIP1_00005496	58
MIP1_00005497	56
MIP1_00005500	48
MIP1_00005501	57
MIP1_00005502	56
MIP1_00005503	57
MIP1_00005504	41
MIP1_00005506	64
MIP1_00005507	43
MIP1_00005509	42
MIP1_00005511	58
MIP1_00005513	41
MIP1_00005516	50
MIP1_00005517	63
MIP1_00005518	61
MIP1_00005520	53
MIP1_00005523	53
MIP1_00005525	64
MIP1_00005526	51
MIP1_00005527	59
MIP1_00005529	62
MIP1_00005530	43
MIP1_00005534	49
MIP1_00005535	61
MIP1_00005536	42
MIP1_00005537	50
MIP1_00005538	48
MIP1_00005539	59
MIP1_00005542	59
MIP1_00005543	47
MIP1_00005545	60
MIP1_00005546	44
MIP1_00005554	54
MIP1_00005555	53
MIP1_00005558	54
MIP1_00005559	54
MIP1_00005560	50
MIP1_00005564	62
MIP1_00005566	54
MIP1_00005567	62
MIP1_00005568	62
MIP1_00005569	61
MIP1_00005572	47
MIP1_00005574	64
MIP1_00005575	52
MIP1_00005577	55
MIP1_00005579	54
MIP1_00005582	48
MIP1_00005586	57
MIP1_00005591	60
MIP1_00005594	47
MIP1_00005598	55
MIP1_00005601	49
MIP1_00005602	57
MIP1_00005606	61
MIP1_00005608	62
MIP1_00005612	53
MIP1_00005613	43
MIP1_00005614	54
MIP1_00005616	63
MIP1_00005617	40
MIP1_00005618	63
MIP1_00005619	58
MIP1_00005620	65
MIP1_00005621	61
MIP1_00005622	52
MIP1_00005623	44
MIP1_00005625	52
MIP1_00005628	43
MIP1_00005630	61
MIP1_00005632	61
MIP1_00005634	54
MIP1_00005637	59
MIP1_00005640	57
MIP1_00005645	55
MIP1_00005646	51
MIP1_00005651	51
MIP1_00005653	62
MIP1_00005655	63
MIP1_00005660	53
MIP1_00005661	53
MIP1_00005662	55
MIP1_00005665	53
MIP1_00005666	45
MIP1_00005667	63
MIP1_00005668	61
MIP1_00005669	56
MIP1_00005671	55
MIP1_00005672	48
MIP1_00005675	48
MIP1_00005685	53
MIP1_00005690	45
MIP1_00005693	64
MIP1_00005695	62
MIP1_00005696	54
MIP1_00005697	63
MIP1_00005699	59
MIP1_00005701	50
MIP1_00005705	64
MIP1_00005706	50
MIP1_00005707	47
MIP1_00005710	51
MIP1_00005714	48
MIP1_00005716	61
MIP1_00005719	41
MIP1_00005721	46
MIP1_00005727	40
MIP1_00005731	53
MIP1_00005733	49
MIP1_00005735	64
MIP1_00005740	58
MIP1_00005742	62
MIP1_00005743	56
MIP1_00005744	63
MIP1_00005746	60
MIP1_00005747	55
MIP1_00005750	47
MIP1_00005753	55
MIP1_00005757	60
MIP1_00005758	57
MIP1_00005759	52
MIP1_00005760	64
MIP1_00005763	45
MIP1_00005764	50
MIP1_00005766	63
MIP1_00005767	50
MIP1_00005768	50
MIP1_00005771	63
MIP1_00005772	51
MIP1_00005773	64
MIP1_00005774	62
MIP1_00005777	59
MIP1_00005778	49
MIP1_00005780	53
MIP1_00005782	52
MIP1_00005783	44
MIP1_00005784	58
MIP1_00005785	63
MIP1_00005787	62
MIP1_00005788	58
MIP1_00005789	57
MIP1_00005792	52
MIP1_00005793	47
MIP1_00005796	62
MIP1_00005801	42
MIP1_00005802	63
MIP1_00005804	53
MIP1_00005808	47
MIP1_00005810	53
MIP1_00005811	60
MIP1_00005816	64
MIP1_00005817	52
MIP1_00005818	54
MIP1_00005819	59
MIP1_00005823	53
MIP1_00005824	56
MIP1_00005830	60
MIP1_00005836	59
MIP1_00005837	54
MIP1_00005838	54
MIP1_00005840	57
MIP1_00005841	45
MIP1_00005842	53
MIP1_00005843	50
MIP1_00005845	47
MIP1_00005846	40
MIP1_00005847	63
MIP1_00005850	43
MIP1_00005853	61
MIP1_00005854	41
MIP1_00005862	62
MIP1_00005865	50
MIP1_00005866	54
MIP1_00005867	61
MIP1_00005869	52
MIP1_00005870	54
MIP1_00005871	49
MIP1_00005872	55
MIP1_00005875	45
MIP1_00005877	40
MIP1_00005880	64
MIP1_00005881	62
MIP1_00005882	61
MIP1_00005884	43
MIP1_00005886	64
MIP1_00005887	54
MIP1_00005888	40
MIP1_00005891	52
MIP1_00005893	50
MIP1_00005895	58
MIP1_00005896	49
MIP1_00005897	40
MIP1_00005898	53
MIP1_00005899	42
MIP1_00005900	53
MIP1_00005901	51
MIP1_00005902	62
MIP1_00005903	64
MIP1_00005904	60
MIP1_00005911	62
MIP1_00005912	62
MIP1_00005914	52
MIP1_00005916	61
MIP1_00005917	63
MIP1_00005920	51
MIP1_00005926	53
MIP1_00005927	43
MIP1_00005928	51
MIP1_00005929	57
MIP1_00005930	56
MIP1_00005934	61
MIP1_00005936	61
MIP1_00005939	50
MIP1_00005940	60
MIP1_00005941	61
MIP1_00005942	52
MIP1_00005943	51
MIP1_00005948	54
MIP1_00005950	50
MIP1_00005951	65
MIP1_00005952	51
MIP1_00005955	51
MIP1_00005956	58
MIP1_00005959	52
MIP1_00005961	58
MIP1_00005962	43
MIP1_00005965	61
MIP1_00005966	61
MIP1_00005970	51
MIP1_00005974	53
MIP1_00005977	55
MIP1_00005978	61
MIP1_00005979	57
MIP1_00005983	57
MIP1_00005987	63
MIP1_00005989	54
MIP1_00005990	52
MIP1_00005992	49
MIP1_00005994	62
MIP1_00005995	51
MIP1_00005996	51
MIP1_00005998	57
MIP1_00006001	54
MIP1_00006005	63
MIP1_00006006	62
MIP1_00006007	55
MIP1_00006008	41
MIP1_00006009	42
MIP1_00006011	60
MIP1_00006012	54
MIP1_00006013	42
MIP1_00006014	40
MIP1_00006015	59
MIP1_00006016	41
MIP1_00006017	57
MIP1_00006019	44
MIP1_00006020	48
MIP1_00006022	50
MIP1_00006025	49
MIP1_00006029	42
MIP1_00006030	56
MIP1_00006031	52
MIP1_00006034	58
MIP1_00006035	59
MIP1_00006036	40
MIP1_00006037	54
MIP1_00006038	60
MIP1_00006040	64
MIP1_00006041	64
MIP1_00006042	46
MIP1_00006043	48
MIP1_00006044	57
MIP1_00006045	49
MIP1_00006049	55
MIP1_00006050	61
MIP1_00006055	63
MIP1_00006056	55
MIP1_00006057	60
MIP1_00006058	46
MIP1_00006059	43
MIP1_00006060	42
MIP1_00006061	63
MIP1_00006062	61
MIP1_00006063	55
MIP1_00006064	58
MIP1_00006066	62
MIP1_00006068	63
MIP1_00006073	54
MIP1_00006075	60
MIP1_00006076	54
MIP1_00006078	43
MIP1_00006081	64
MIP1_00006082	45
MIP1_00006084	49
MIP1_00006086	56
MIP1_00006091	42
MIP1_00006097	63
MIP1_00006098	63
MIP1_00006102	45
MIP1_00006105	45
MIP1_00006106	45
MIP1_00006108	45
MIP1_00006109	44
MIP1_00006111	59
MIP1_00006112	61
MIP1_00006115	40
MIP1_00006118	62
MIP1_00006120	63
MIP1_00006125	63
MIP1_00006126	43
MIP1_00006128	60
MIP1_00006129	51
MIP1_00006131	61
MIP1_00006132	48
MIP1_00006133	64
MIP1_00006135	57
MIP1_00006138	46
MIP1_00006141	46
MIP1_00006143	43
MIP1_00006145	61
MIP1_00006147	49
MIP1_00006149	62
MIP1_00006150	49
MIP1_00006151	64
MIP1_00006152	65
MIP1_00006154	47
MIP1_00006156	58
MIP1_00006158	42
MIP1_00006159	49
MIP1_00006161	41
MIP1_00006163	58
MIP1_00006165	43
MIP1_00006167	54
MIP1_00006168	48
MIP1_00006171	47
MIP1_00006172	43
MIP1_00006174	54
MIP1_00006175	59
MIP1_00006177	46
MIP1_00006181	54
MIP1_00006182	47
MIP1_00006183	56
MIP1_00006186	44
MIP1_00006188	42
MIP1_00006189	62
MIP1_00006190	59
MIP1_00006191	42
MIP1_00006194	50
MIP1_00006195	64
MIP1_00006196	60
MIP1_00006198	61
MIP1_00006201	40
MIP1_00006203	61
MIP1_00006206	52
MIP1_00006208	48
MIP1_00006209	46
MIP1_00006212	63
MIP1_00006214	56
MIP1_00006216	52
MIP1_00006217	53
MIP1_00006218	43
MIP1_00006219	60
MIP1_00006221	54
MIP1_00006223	55
MIP1_00006224	54
MIP1_00006225	57
MIP1_00006228	56
MIP1_00006232	54
MIP1_00006234	49
MIP1_00006235	51
MIP1_00006236	65
MIP1_00006237	53
MIP1_00006238	53
MIP1_00006239	51
MIP1_00006240	49
MIP1_00006243	57
MIP1_00006244	51
MIP1_00006247	45
MIP1_00006248	50
MIP1_00006249	50
MIP1_00006251	50
MIP1_00006253	51
MIP1_00006254	40
MIP1_00006255	51
MIP1_00006256	45
MIP1_00006257	56
MIP1_00006258	52
MIP1_00006259	51
MIP1_00006260	52
MIP1_00006268	46
MIP1_00006270	53
MIP1_00006271	41
MIP1_00006274	52
MIP1_00006276	50
MIP1_00006277	57
MIP1_00006278	50
MIP1_00006279	62
MIP1_00006280	65
MIP1_00006282	60
MIP1_00006284	47
MIP1_00006287	55
MIP1_00006288	50
MIP1_00006289	58
MIP1_00006290	63
MIP1_00006291	54
MIP1_00006294	49
MIP1_00006296	55
MIP1_00006298	65
MIP1_00006300	57
MIP1_00006301	60
MIP1_00006303	64
MIP1_00006305	43
MIP1_00006306	54
MIP1_00006308	59
MIP1_00006309	43
MIP1_00006311	56
MIP1_00006313	46
MIP1_00006314	57
MIP1_00006315	40
MIP1_00006316	64
MIP1_00006317	64
MIP1_00006318	65
MIP1_00006319	55
MIP1_00006320	44
MIP1_00006321	55
MIP1_00006323	56
MIP1_00006325	54
MIP1_00006327	41
MIP1_00006331	62
MIP1_00006332	55
MIP1_00006334	62
MIP1_00006335	51
MIP1_00006338	50
MIP1_00006344	55
MIP1_00006346	45
MIP1_00006349	42
MIP1_00006351	52
MIP1_00006354	64
MIP1_00006355	57
MIP1_00006356	44
MIP1_00006357	59
MIP1_00006360	63
MIP1_00006366	64
MIP1_00006369	61
MIP1_00006370	62
MIP1_00006371	46
MIP1_00006374	56
MIP1_00006375	53
MIP1_00006385	54
MIP1_00006386	57
MIP1_00006390	49
MIP1_00006394	59
MIP1_00006396	42
MIP1_00006399	59
MIP1_00006400	45
MIP1_00006401	63
MIP1_00006402	64
MIP1_00006403	57
MIP1_00006404	63
MIP1_00006407	42
MIP1_00006408	43
MIP1_00006413	60
MIP1_00006414	59
MIP1_00006415	54
MIP1_00006416	63
MIP1_00006417	51
MIP1_00006419	52
MIP1_00006420	55
MIP1_00006426	48
MIP1_00006432	52
MIP1_00006437	62
MIP1_00006439	59
MIP1_00006440	42
MIP1_00006441	61
MIP1_00006442	61
MIP1_00006446	48
MIP1_00006452	52
MIP1_00006453	53
MIP1_00006454	55
MIP1_00006456	43
MIP1_00006457	62
MIP1_00006458	53
MIP1_00006459	45
MIP1_00006460	51
MIP1_00006461	40
MIP1_00006462	51
MIP1_00006466	42
MIP1_00006467	64
MIP1_00006468	58
MIP1_00006470	63
MIP1_00006472	48
MIP1_00006474	60
MIP1_00006475	41
MIP1_00006476	54
MIP1_00006477	42
MIP1_00006479	50
MIP1_00006480	40
MIP1_00006481	48
MIP1_00006483	43
MIP1_00006484	50
MIP1_00006485	48
MIP1_00006486	49
MIP1_00006493	47
MIP1_00006498	50
MIP1_00006502	56
MIP1_00006506	65
MIP1_00006507	55
MIP1_00006508	50
MIP1_00006510	54
MIP1_00006513	58
MIP1_00006515	58
MIP1_00006517	47
MIP1_00006518	48
MIP1_00006519	61
MIP1_00006520	56
MIP1_00006521	46
MIP1_00006525	65
MIP1_00006526	47
MIP1_00006528	52
MIP1_00006529	50
MIP1_00006530	52
MIP1_00006531	48
MIP1_00006535	50
MIP1_00006536	64
MIP1_00006537	47
MIP1_00006539	45
MIP1_00006541	55
MIP1_00006544	44
MIP1_00006545	51
MIP1_00006546	59
MIP1_00006547	43
MIP1_00006548	63
MIP1_00006549	47
MIP1_00006550	65
MIP1_00006551	49
MIP1_00006553	59
MIP1_00006554	64
MIP1_00006558	50
MIP1_00006559	50
MIP1_00006560	49
MIP1_00006561	60
MIP1_00006564	60
MIP1_00006566	54
MIP1_00006570	48
MIP1_00006578	47
MIP1_00006579	55
MIP1_00006585	60
MIP1_00006586	61
MIP1_00006590	43
MIP1_00006592	53
MIP1_00006593	58
MIP1_00006595	46
MIP1_00006596	51
MIP1_00006598	62
MIP1_00006601	65
MIP1_00006603	55
MIP1_00006604	52
MIP1_00006605	44
MIP1_00006607	47
MIP1_00006610	58
MIP1_00006612	55
MIP1_00006613	47
MIP1_00006614	57
MIP1_00006615	62
MIP1_00006619	48
MIP1_00006620	60
MIP1_00006621	51
MIP1_00006623	50
MIP1_00006625	49
MIP1_00006629	56
MIP1_00006631	55
MIP1_00006632	57
MIP1_00006633	58
MIP1_00006634	62
MIP1_00006635	56
MIP1_00006636	63
MIP1_00006638	52
MIP1_00006640	60
MIP1_00006641	48
MIP1_00006642	47
MIP1_00006645	44
MIP1_00006648	43
MIP1_00006650	46
MIP1_00006652	42
MIP1_00006657	54
MIP1_00006660	51
MIP1_00006661	42
MIP1_00006664	63
MIP1_00006666	44
MIP1_00006668	64
MIP1_00006669	53
MIP1_00006671	62
MIP1_00006672	51
MIP1_00006679	49
MIP1_00006681	48
MIP1_00006683	65
MIP1_00006685	56
MIP1_00006687	49
MIP1_00006688	57
MIP1_00006689	60
MIP1_00006690	62
MIP1_00006691	44
MIP1_00006695	59
MIP1_00006697	49
MIP1_00006700	61
MIP1_00006701	47
MIP1_00006704	49
MIP1_00006705	40
MIP1_00006706	49
MIP1_00006707	51
MIP1_00006709	51
MIP1_00006712	51
MIP1_00006714	58
MIP1_00006716	62
MIP1_00006717	45
MIP1_00006719	49
MIP1_00006720	52
MIP1_00006721	58
MIP1_00006722	48
MIP1_00006725	53
MIP1_00006728	59
MIP1_00006729	48
MIP1_00006730	59
MIP1_00006733	54
MIP1_00006736	57
MIP1_00006737	63
MIP1_00006739	59
MIP1_00006743	46
MIP1_00006744	48
MIP1_00006745	56
MIP1_00006747	56
MIP1_00006748	42
MIP1_00006750	59
MIP1_00006753	57
MIP1_00006755	43
MIP1_00006758	58
MIP1_00006761	45
MIP1_00006764	52
MIP1_00006765	50
MIP1_00006766	53
MIP1_00006768	56
MIP1_00006770	58
MIP1_00006771	61
MIP1_00006772	64
MIP1_00006773	41
MIP1_00006778	43
MIP1_00006779	57
MIP1_00006782	58
MIP1_00006784	49
MIP1_00006788	45
MIP1_00006791	62
MIP1_00006795	53
MIP1_00006796	43
MIP1_00006799	61
MIP1_00006800	59
MIP1_00006801	43
MIP1_00006802	54
MIP1_00006803	59
MIP1_00006806	56
MIP1_00006809	50
MIP1_00006810	40
MIP1_00006814	54
MIP1_00006816	52
MIP1_00006818	41
MIP1_00006824	48
MIP1_00006829	45
MIP1_00006830	54
MIP1_00006833	42
MIP1_00006840	64
MIP1_00006844	50
MIP1_00006846	51
MIP1_00006847	58
MIP1_00006850	55
MIP1_00006852	44
MIP1_00006855	59
MIP1_00006856	58
MIP1_00006860	58
MIP1_00006861	54
MIP1_00006862	40
MIP1_00006864	64
MIP1_00006866	51
MIP1_00006867	45
MIP1_00006871	40
MIP1_00006873	46
MIP1_00006877	64
MIP1_00006882	47
MIP1_00006885	61
MIP1_00006887	62
MIP1_00006889	56
MIP1_00006891	50
MIP1_00006892	46
MIP1_00006895	45
MIP1_00006900	57
MIP1_00006901	42
MIP1_00006902	47
MIP1_00006903	44
MIP1_00006905	57
MIP1_00006907	49
MIP1_00006908	63
MIP1_00006909	50
MIP1_00006911	47
MIP1_00006913	43
MIP1_00006914	54
MIP1_00006915	61
MIP1_00006918	41
MIP1_00006922	64
MIP1_00006924	46
MIP1_00006925	64
MIP1_00006927	54
MIP1_00006930	42
MIP1_00006937	61
MIP1_00006941	65
MIP1_00006942	63
MIP1_00006943	63
MIP1_00006944	45
MIP1_00006945	59
MIP1_00006946	45
MIP1_00006947	41
MIP1_00006948	59
MIP1_00006949	46
MIP1_00006951	47
MIP1_00006952	61
MIP1_00006953	60
MIP1_00006954	51
MIP1_00006955	51
MIP1_00006956	44
MIP1_00006958	62
MIP1_00006960	45
MIP1_00006963	52
MIP1_00006964	44
MIP1_00006965	58
MIP1_00006967	59
MIP1_00006969	55
MIP1_00006977	48
MIP1_00006984	47
MIP1_00006985	50
MIP1_00006987	44
MIP1_00006989	60
MIP1_00006994	59
MIP1_00006996	46
MIP1_00006997	65
MIP1_00006999	50
MIP1_00007000	55
MIP1_00007001	59
MIP1_00007004	60
MIP1_00007006	54
MIP1_00007007	40
MIP1_00007008	40
MIP1_00007009	53
MIP1_00007012	50
MIP1_00007013	51
MIP1_00007020	49
MIP1_00007027	45
MIP1_00007028	55
MIP1_00007032	60
MIP1_00007037	59
MIP1_00007038	54
MIP1_00007039	62
MIP1_00007041	52
MIP1_00007043	62
MIP1_00007044	42
MIP1_00007045	64
MIP1_00007046	51
MIP1_00007047	56
MIP1_00007048	63
MIP1_00007049	63
MIP1_00007051	58
MIP1_00007054	65
MIP1_00007055	53
MIP1_00007056	60
MIP1_00007057	46
MIP1_00007060	48
MIP1_00007063	56
MIP1_00007067	50
MIP1_00007070	60
MIP1_00007073	47
MIP1_00007075	62
MIP1_00007076	45
MIP1_00007078	52
MIP1_00007081	59
MIP1_00007084	52
MIP1_00007086	40
MIP1_00007089	57
MIP1_00007091	47
MIP1_00007095	57
MIP1_00007096	49
MIP1_00007097	63
MIP1_00007102	54
MIP1_00007105	48
MIP1_00007108	63
MIP1_00007109	50
MIP1_00007110	40
MIP1_00007112	62
MIP1_00007114	43
MIP1_00007116	62
MIP1_00007120	48
MIP1_00007121	53
MIP1_00007123	44
MIP1_00007125	53
MIP1_00007126	61
MIP1_00007128	45
MIP1_00007130	54
MIP1_00007131	40
MIP1_00007133	58
MIP1_00007134	46
MIP1_00007135	61
MIP1_00007136	42
MIP1_00007138	55
MIP1_00007139	57
MIP1_00007141	56
MIP1_00007143	56
MIP1_00007146	63
MIP1_00007149	45
MIP1_00007151	57
MIP1_00007155	51
MIP1_00007156	65
MIP1_00007159	57
MIP1_00007162	50
MIP1_00007164	50
MIP1_00007168	43
MIP1_00007170	62
MIP1_00007172	63
MIP1_00007173	46
MIP1_00007179	65
MIP1_00007182	42
MIP1_00007183	46
MIP1_00007188	55
MIP1_00007192	46
MIP1_00007193	46
MIP1_00007194	52
MIP1_00007195	57
MIP1_00007198	47
MIP1_00007202	51
MIP1_00007203	64
MIP1_00007210	48
MIP1_00007211	40
MIP1_00007214	50
MIP1_00007215	56
MIP1_00007216	46
MIP1_00007217	52
MIP1_00007220	61
MIP1_00007223	41
MIP1_00007225	64
MIP1_00007226	43
MIP1_00007227	52
MIP1_00007229	44
MIP1_00007230	53
MIP1_00007231	56
MIP1_00007234	47
MIP1_00007236	63
MIP1_00007242	57
MIP1_00007246	50
MIP1_00007250	55
MIP1_00007251	57
MIP1_00007252	44
MIP1_00007254	42
MIP1_00007256	45
MIP1_00007257	54
MIP1_00007259	47
MIP1_00007265	50
MIP1_00007267	55
MIP1_00007271	59
MIP1_00007277	55
MIP1_00007278	59
MIP1_00007283	45
MIP1_00007284	60
MIP1_00007285	53
MIP1_00007291	44
MIP1_00007292	53
MIP1_00007293	49
MIP1_00007295	55
MIP1_00007296	54
MIP1_00007297	42
MIP1_00007299	61
MIP1_00007300	57
MIP1_00007304	58
MIP1_00007305	41
MIP1_00007308	52
MIP1_00007309	43
MIP1_00007310	40
MIP1_00007320	44
MIP1_00007321	52
MIP1_00007322	41
MIP1_00007324	50
MIP1_00007326	44
MIP1_00007330	42
MIP1_00007331	58
MIP1_00007333	53
MIP1_00007338	57
MIP1_00007349	62
MIP1_00007357	60
MIP1_00007358	42
MIP1_00007359	41
MIP1_00007360	48
MIP1_00007362	60
MIP1_00007363	57
MIP1_00007364	44
MIP1_00007366	50
MIP1_00007367	49
MIP1_00007374	58
MIP1_00007376	49
MIP1_00007377	47
MIP1_00007378	51
MIP1_00007380	55
MIP1_00007382	47
MIP1_00007383	53
MIP1_00007384	59
MIP1_00007385	62
MIP1_00007386	55
MIP1_00007387	54
MIP1_00007391	65
MIP1_00007392	49
MIP1_00007394	50
MIP1_00007396	65
MIP1_00007399	65
MIP1_00007401	63
MIP1_00007402	49
MIP1_00007403	48
MIP1_00007404	62
MIP1_00007405	47
MIP1_00007408	56
MIP1_00007409	63
MIP1_00007411	45
MIP1_00007412	64
MIP1_00007413	53
MIP1_00007414	53
MIP1_00007418	48
MIP1_00007421	52
MIP1_00007426	58
MIP1_00007429	51
MIP1_00007431	59
MIP1_00007433	41
MIP1_00007438	40
MIP1_00007441	60
MIP1_00007443	57
MIP1_00007447	63
MIP1_00007448	51
MIP1_00007449	53
MIP1_00007451	56
MIP1_00007452	56
MIP1_00007453	43
MIP1_00007455	61
MIP1_00007456	43
MIP1_00007457	61
MIP1_00007458	45
MIP1_00007460	45
MIP1_00007461	44
MIP1_00007462	45
MIP1_00007466	56
MIP1_00007467	56
MIP1_00007470	56
MIP1_00007471	47
MIP1_00007473	60
MIP1_00007476	55
MIP1_00007479	60
MIP1_00007482	44
MIP1_00007483	53
MIP1_00007485	54
MIP1_00007488	57
MIP1_00007489	55
MIP1_00007490	60
MIP1_00007491	47
MIP1_00007493	44
MIP1_00007495	46
MIP1_00007496	61
MIP1_00007498	45
MIP1_00007499	48
MIP1_00007500	55
MIP1_00007505	58
MIP1_00007506	44
MIP1_00007509	42
MIP1_00007513	41
MIP1_00007519	46
MIP1_00007520	49
MIP1_00007521	65
MIP1_00007526	58
MIP1_00007533	49
MIP1_00007534	60
MIP1_00007535	47
MIP1_00007537	50
MIP1_00007540	40
MIP1_00007541	60
MIP1_00007545	61
MIP1_00007546	53
MIP1_00007547	49
MIP1_00007549	54
MIP1_00007550	51
MIP1_00007551	48
MIP1_00007552	53
MIP1_00007553	58
MIP1_00007554	49
MIP1_00007555	44
MIP1_00007556	54
MIP1_00007558	58
MIP1_00007559	53
MIP1_00007560	46
MIP1_00007562	51
MIP1_00007563	49
MIP1_00007564	50
MIP1_00007572	55
MIP1_00007581	55
MIP1_00007582	50
MIP1_00007584	41
MIP1_00007586	40
MIP1_00007587	40
MIP1_00007589	63
MIP1_00007590	59
MIP1_00007592	57
MIP1_00007593	49
MIP1_00007595	43
MIP1_00007599	45
MIP1_00007603	54
MIP1_00007604	43
MIP1_00007605	49
MIP1_00007619	57
MIP1_00007621	49
MIP1_00007622	55
MIP1_00007623	60
MIP1_00007624	50
MIP1_00007626	62
MIP1_00007628	62
MIP1_00007630	42
MIP1_00007632	61
MIP1_00007633	46
MIP1_00007634	40
MIP1_00007635	61
MIP1_00007636	51
MIP1_00007640	54
MIP1_00007643	62
MIP1_00007644	54
MIP1_00007645	53
MIP1_00007647	40
MIP1_00007648	58
MIP1_00007649	52
MIP1_00007651	45
MIP1_00007654	62
MIP1_00007655	55
MIP1_00007656	63
MIP1_00007657	48
MIP1_00007658	52
MIP1_00007660	62
MIP1_00007661	47
MIP1_00007663	57
MIP1_00007664	56
MIP1_00007665	55
MIP1_00007667	60
MIP1_00007670	41
MIP1_00007673	40
MIP1_00007674	61
MIP1_00007675	47
MIP1_00007678	51
MIP1_00007679	40
MIP1_00007683	40
MIP1_00007685	60
MIP1_00007686	64
MIP1_00007689	52
MIP1_00007690	49
MIP1_00007691	61
MIP1_00007692	54
MIP1_00007693	48
MIP1_00007695	45
MIP1_00007696	57
MIP1_00007697	49
MIP1_00007699	52
MIP1_00007700	60
MIP1_00007702	62
MIP1_00007703	56
MIP1_00007704	62
MIP1_00007705	63
MIP1_00007708	64
MIP1_00007712	46
MIP1_00007713	52
MIP1_00007717	57
MIP1_00007718	65
MIP1_00007720	48
MIP1_00007726	50
MIP1_00007730	52
MIP1_00007732	53
MIP1_00007733	53
MIP1_00007734	60
MIP1_00007736	50
MIP1_00007737	48
MIP1_00007739	59
MIP1_00007742	62
MIP1_00007743	47
MIP1_00007744	60
MIP1_00007748	57
MIP1_00007751	50
MIP1_00007756	48
MIP1_00007758	52
MIP1_00007759	55
MIP1_00007761	50
MIP1_00007762	64
MIP1_00007763	63
MIP1_00007764	44
MIP1_00007765	64
MIP1_00007766	64
MIP1_00007768	61
MIP1_00007769	54
MIP1_00007770	64
MIP1_00007772	49
MIP1_00007774	62
MIP1_00007775	47
MIP1_00007778	52
MIP1_00007779	59
MIP1_00007782	57
MIP1_00007783	52
MIP1_00007784	45
MIP1_00007785	51
MIP1_00007787	58
MIP1_00007788	52
MIP1_00007791	55
MIP1_00007797	55
MIP1_00007800	43
MIP1_00007802	55
MIP1_00007804	53
MIP1_00007805	53
MIP1_00007806	42
MIP1_00007807	55
MIP1_00007808	60
MIP1_00007811	51
MIP1_00007813	53
MIP1_00007814	51
MIP1_00007815	52
MIP1_00007816	51
MIP1_00007817	57
MIP1_00007818	51
MIP1_00007820	63
MIP1_00007821	52
MIP1_00007822	52
MIP1_00007823	41
MIP1_00007825	66
MIP1_00007827	65
MIP1_00007828	53
MIP1_00007830	47
MIP1_00007831	58
MIP1_00007834	50
MIP1_00007835	64
MIP1_00007837	51
MIP1_00007839	61
MIP1_00007840	49
MIP1_00007842	42
MIP1_00007849	61
MIP1_00007854	49
MIP1_00007857	45
MIP1_00007861	48
MIP1_00007863	54
MIP1_00007864	52
MIP1_00007866	58
MIP1_00007869	46
MIP1_00007870	61
MIP1_00007873	62
MIP1_00007875	42
MIP1_00007876	58
MIP1_00007878	65
MIP1_00007881	64
MIP1_00007886	61
MIP1_00007887	58
MIP1_00007889	45
MIP1_00007892	55
MIP1_00007897	54
MIP1_00007903	58
MIP1_00007908	45
MIP1_00007910	61
MIP1_00007912	53
MIP1_00007920	56
MIP1_00007921	50
MIP1_00007923	56
MIP1_00007926	61
MIP1_00007927	55
MIP1_00007928	51
MIP1_00007933	64
MIP1_00007934	53
MIP1_00007935	42
MIP1_00007937	64
MIP1_00007938	65
MIP1_00007939	50
MIP1_00007945	52
MIP1_00007946	54
MIP1_00007953	57
MIP1_00007954	57
MIP1_00007956	59
MIP1_00007958	55
MIP1_00007965	60
MIP1_00007967	49
MIP1_00007968	54
MIP1_00007971	53
MIP1_00007972	59
MIP1_00007975	62
MIP1_00007977	52
MIP1_00007980	60
MIP1_00007983	44
MIP1_00007984	41
MIP1_00007986	56
MIP1_00007988	45
MIP1_00007990	66
MIP1_00007991	51
MIP1_00007994	45
MIP1_00007996	54
MIP1_00008002	64
MIP1_00008005	64
MIP1_00008006	61
MIP1_00008007	58
MIP1_00008010	43
MIP1_00008012	60
MIP1_00008017	52
MIP1_00008022	48
MIP1_00008023	64
MIP1_00008025	56
MIP1_00008026	63
MIP1_00008032	64
MIP1_00008033	52
MIP1_00008035	52
MIP1_00008039	61
MIP1_00008042	55
MIP1_00008045	53
MIP1_00008048	56
MIP1_00008051	55
MIP1_00008052	58
MIP1_00008053	48
MIP1_00008054	58
MIP1_00008055	46
MIP1_00008056	45
MIP1_00008057	40
MIP1_00008063	51
MIP1_00008064	62
MIP1_00008065	54
MIP1_00008067	48
MIP1_00008068	45
MIP1_00008069	64
MIP1_00008071	45
MIP1_00008073	43
MIP1_00008074	56
MIP1_00008075	59
MIP1_00008078	65
MIP1_00008084	45
MIP1_00008088	64
MIP1_00008093	62
MIP1_00008098	63
MIP1_00008099	64
MIP1_00008104	55
MIP1_00008106	52
MIP1_00008108	61
MIP1_00008112	52
MIP1_00008115	62
MIP1_00008119	53
MIP1_00008121	59
MIP1_00008123	51
MIP1_00008124	43
MIP1_00008126	63
MIP1_00008129	45
MIP1_00008132	55
MIP1_00008134	63
MIP1_00008136	48
MIP1_00008138	55
MIP1_00008139	58
MIP1_00008145	56
MIP1_00008146	54
MIP1_00008147	56
MIP1_00008148	46
MIP1_00008153	52
MIP1_00008155	65
MIP1_00008156	54
MIP1_00008157	44
MIP1_00008159	56
MIP1_00008160	45
MIP1_00008165	55
MIP1_00008166	42
MIP1_00008167	49
MIP1_00008168	47
MIP1_00008169	59
MIP1_00008175	47
MIP1_00008176	56
MIP1_00008179	50
MIP1_00008182	56
MIP1_00008183	48
MIP1_00008184	60
MIP1_00008185	64
MIP1_00008186	43
MIP1_00008188	46
MIP1_00008190	63
MIP1_00008191	44
MIP1_00008192	56
MIP1_00008194	59
MIP1_00008200	44
MIP1_00008202	44
MIP1_00008203	53
MIP1_00008205	51
MIP1_00008207	48
MIP1_00008213	46
MIP1_00008215	42
MIP1_00008217	50
MIP1_00008218	60
MIP1_00008220	58
MIP1_00008221	60
MIP1_00008223	47
MIP1_00008224	57
MIP1_00008225	56
MIP1_00008229	48
MIP1_00008231	53
MIP1_00008233	49
MIP1_00008235	50
MIP1_00008236	55
MIP1_00008237	44
MIP1_00008238	44
MIP1_00008239	50
MIP1_00008240	48
MIP1_00008241	40
MIP1_00008242	62
MIP1_00008244	60
MIP1_00008246	63
MIP1_00008251	56
MIP1_00008257	40
MIP1_00008258	44
MIP1_00008260	48
MIP1_00008261	56
MIP1_00008268	53
MIP1_00008271	62
MIP1_00008279	44
MIP1_00008283	42
MIP1_00008284	51
MIP1_00008287	53
MIP1_00008288	63
MIP1_00008289	45
MIP1_00008290	56
MIP1_00008293	58
MIP1_00008294	46
MIP1_00008297	63
MIP1_00008298	60
MIP1_00008299	55
MIP1_00008302	59
MIP1_00008305	57
MIP1_00008306	64
MIP1_00008307	58
MIP1_00008311	45
MIP1_00008312	50
MIP1_00008313	47
MIP1_00008316	50
MIP1_00008317	64
MIP1_00008320	46
MIP1_00008324	51
MIP1_00008326	57
MIP1_00008327	64
MIP1_00008328	45
MIP1_00008331	50
MIP1_00008333	63
MIP1_00008334	42
MIP1_00008336	43
MIP1_00008337	57
MIP1_00008338	65
MIP1_00008339	48
MIP1_00008340	60
MIP1_00008343	49
MIP1_00008344	54
MIP1_00008345	56
MIP1_00008346	42
MIP1_00008347	61
MIP1_00008351	61
MIP1_00008353	61
MIP1_00008354	64
MIP1_00008355	65
MIP1_00008356	65
MIP1_00008357	54
MIP1_00008359	63
MIP1_00008360	51
MIP1_00008362	56
MIP1_00008363	56
MIP1_00008364	42
MIP1_00008366	54
MIP1_00008367	57
MIP1_00008369	56
MIP1_00008372	60
MIP1_00008373	61
MIP1_00008374	56
MIP1_00008375	61
MIP1_00008376	53
MIP1_00008377	55
MIP1_00008378	58
MIP1_00008379	46
MIP1_00008382	49
MIP1_00008383	58
MIP1_00008386	50
MIP1_00008387	61
MIP1_00008388	51
MIP1_00008390	62
MIP1_00008391	43
MIP1_00008392	52
MIP1_00008395	51
MIP1_00008399	53
MIP1_00008403	40
MIP1_00008405	54
MIP1_00008407	49
MIP1_00008411	60
MIP1_00008412	44
MIP1_00008414	42
MIP1_00008415	55
MIP1_00008417	63
MIP1_00008419	48
MIP1_00008422	53
MIP1_00008426	42
MIP1_00008427	43
MIP1_00008429	58
MIP1_00008431	60
MIP1_00008432	56
MIP1_00008435	62
MIP1_00008436	49
MIP1_00008438	53
MIP1_00008440	45
MIP1_00008443	43
MIP1_00008444	55
MIP1_00008446	60
MIP1_00008448	43
MIP1_00008449	54
MIP1_00008454	47
MIP1_00008456	60
MIP1_00008458	57
MIP1_00008461	58
MIP1_00008463	56
MIP1_00008464	57
MIP1_00008465	64
MIP1_00008466	57
MIP1_00008467	63
MIP1_00008472	46
MIP1_00008473	52
MIP1_00008475	55
MIP1_00008476	53
MIP1_00008479	59
MIP1_00008480	47
MIP1_00008482	60
MIP1_00008483	44
MIP1_00008485	63
MIP1_00008486	54
MIP1_00008487	44
MIP1_00008488	62
MIP1_00008490	54
MIP1_00008491	62
MIP1_00008492	44
MIP1_00008494	52
MIP1_00008495	42
MIP1_00008502	60
MIP1_00008504	63
MIP1_00008506	54
MIP1_00008507	61
MIP1_00008509	53
MIP1_00008513	59
MIP1_00008514	40
MIP1_00008516	56
MIP1_00008518	48
MIP1_00008521	59
MIP1_00008522	55
MIP1_00008523	54
MIP1_00008524	57
MIP1_00008525	61
MIP1_00008527	50
MIP1_00008533	46
MIP1_00008536	60
MIP1_00008538	60
MIP1_00008540	52
MIP1_00008542	63
MIP1_00008544	59
MIP1_00008546	64
MIP1_00008547	47
MIP1_00008548	62
MIP1_00008549	51
MIP1_00008550	63
MIP1_00008552	61
MIP1_00008554	62
MIP1_00008555	54
MIP1_00008558	56
MIP1_00008559	56
MIP1_00008560	54
MIP1_00008561	47
MIP1_00008563	57
MIP1_00008564	51
MIP1_00008566	56
MIP1_00008567	53
MIP1_00008569	42
MIP1_00008571	57
MIP1_00008572	64
MIP1_00008576	54
MIP1_00008578	58
MIP1_00008580	61
MIP1_00008581	54
MIP1_00008582	50
MIP1_00008584	51
MIP1_00008585	62
MIP1_00008586	55
MIP1_00008596	56
MIP1_00008598	56
MIP1_00008602	58
MIP1_00008604	41
MIP1_00008605	56
MIP1_00008607	56
MIP1_00008608	50
MIP1_00008609	61
MIP1_00008611	49
MIP1_00008612	58
MIP1_00008613	61
MIP1_00008615	52
MIP1_00008616	41
MIP1_00008617	64
MIP1_00008618	61
MIP1_00008619	53
MIP1_00008621	61
MIP1_00008622	45
MIP1_00008623	61
MIP1_00008625	49
MIP1_00008627	47
MIP1_00008628	62
MIP1_00008629	52
MIP1_00008634	54
MIP1_00008636	58
MIP1_00008638	50
MIP1_00008639	53
MIP1_00008640	62
MIP1_00008645	41
MIP1_00008648	55
MIP1_00008650	41
MIP1_00008651	59
MIP1_00008656	62
MIP1_00008657	59
MIP1_00008662	46
MIP1_00008664	41
MIP1_00008665	59
MIP1_00008666	60
MIP1_00008667	57
MIP1_00008668	54
MIP1_00008670	52
MIP1_00008675	40
MIP1_00008677	47
MIP1_00008679	51
MIP1_00008680	53
MIP1_00008681	54
MIP1_00008682	54
MIP1_00008686	54
MIP1_00008687	51
MIP1_00008688	53
MIP1_00008689	41
MIP1_00008690	55
MIP1_00008692	58
MIP1_00008693	49
MIP1_00008694	56
MIP1_00008698	58
MIP1_00008699	43
MIP1_00008701	56
MIP1_00008702	63
MIP1_00008704	54
MIP1_00008705	64
MIP1_00008706	64
MIP1_00008708	46
MIP1_00008710	52
MIP1_00008711	57
MIP1_00008713	53
MIP1_00008715	49
MIP1_00008718	48
MIP1_00008719	48
MIP1_00008720	53
MIP1_00008724	48
MIP1_00008726	54
MIP1_00008727	58
MIP1_00008728	51
MIP1_00008733	56
MIP1_00008734	59
MIP1_00008738	42
MIP1_00008739	43
MIP1_00008740	51
MIP1_00008742	64
MIP1_00008743	51
MIP1_00008746	56
MIP1_00008752	41
MIP1_00008753	62
MIP1_00008755	41
MIP1_00008758	41
MIP1_00008759	51
MIP1_00008762	43
MIP1_00008763	61
MIP1_00008767	53
MIP1_00008768	59
MIP1_00008769	46
MIP1_00008770	54
MIP1_00008771	46
MIP1_00008776	59
MIP1_00008777	48
MIP1_00008778	61
MIP1_00008779	50
MIP1_00008781	51
MIP1_00008783	44
MIP1_00008784	60
MIP1_00008787	61
MIP1_00008788	43
MIP1_00008790	57
MIP1_00008791	51
MIP1_00008793	57
MIP1_00008794	57
MIP1_00008796	46
MIP1_00008797	51
MIP1_00008798	52
MIP1_00008801	43
MIP1_00008804	58
MIP1_00008806	46
MIP1_00008810	51
MIP1_00008811	43
MIP1_00008813	44
MIP1_00008816	62
MIP1_00008817	42
MIP1_00008818	61
MIP1_00008819	42
MIP1_00008821	59
MIP1_00008823	51
MIP1_00008826	44
MIP1_00008830	41
MIP1_00008832	48
MIP1_00008834	56
MIP1_00008839	54
MIP1_00008844	64
MIP1_00008845	55
MIP1_00008846	47
MIP1_00008847	61
MIP1_00008852	54
MIP1_00008853	59
MIP1_00008854	42
MIP1_00008855	56
MIP1_00008856	57
MIP1_00008857	61
MIP1_00008858	51
MIP1_00008859	61
MIP1_00008860	62
MIP1_00008863	61
MIP1_00008865	53
MIP1_00008866	58
MIP1_00008867	45
MIP1_00008868	63
MIP1_00008869	64
MIP1_00008870	64
MIP1_00008876	47
MIP1_00008878	52
MIP1_00008879	64
MIP1_00008880	48
MIP1_00008883	57
MIP1_00008885	54
MIP1_00008886	48
MIP1_00008888	46
MIP1_00008890	44
MIP1_00008893	54
MIP1_00008894	40
MIP1_00008895	57
MIP1_00008897	56
MIP1_00008899	46
MIP1_00008900	44
MIP1_00008901	64
MIP1_00008903	55
MIP1_00008904	65
MIP1_00008906	64
MIP1_00008908	55
MIP1_00008909	64
MIP1_00008910	48
MIP1_00008914	64
MIP1_00008915	46
MIP1_00008917	54
MIP1_00008920	55
MIP1_00008923	65
MIP1_00008924	46
MIP1_00008925	64
MIP1_00008930	62
MIP1_00008931	42
MIP1_00008940	48
MIP1_00008942	51
MIP1_00008944	48
MIP1_00008947	56
MIP1_00008951	59
MIP1_00008954	60
MIP1_00008956	55
MIP1_00008957	54
MIP1_00008958	64
MIP1_00008959	41
MIP1_00008962	42
MIP1_00008963	46
MIP1_00008965	48
MIP1_00008969	53
MIP1_00008977	53
MIP1_00008980	59
MIP1_00008984	56
MIP1_00008985	53
MIP1_00008989	56
MIP1_00008990	40
MIP1_00008991	58
MIP1_00008995	45
MIP1_00008996	55
MIP1_00009002	60
MIP1_00009006	42
[truncated: 201,877 more rows]
