# Supplementary material for: Sequence-structure-function relationships in the microbial protein universe
Source: Nat Commun. 2023 Apr 26;14:2351. doi: 10.1038/s41467-023-37896-w (PMC10133388; doi:10.1038/s41467-023-37896-w)
Supplement: Supplementary file 9 — Source Data [file 41467_2023_37896_MOESM9_ESM.zip › SourceData/source_data_Fig1/length_distributions/len_mip_rosetta_curated.txt]

MIP1_00004874	50
MIP1_00004877	64
MIP1_00004878	54
MIP1_00004880	61
MIP1_00004882	41
MIP1_00004883	52
MIP1_00004885	52
MIP1_00004873	60
MIP1_00004886	55
MIP1_00004887	51
MIP1_00004888	50
MIP1_00004890	54
MIP1_00004891	43
MIP1_00004875	62
MIP1_00004881	54
MIP1_00004895	53
MIP1_00004897	54
MIP1_00004900	56
MIP1_00004889	62
MIP1_00004902	56
MIP1_00004903	54
MIP1_00004905	51
MIP1_00004907	50
MIP1_00004884	55
MIP1_00004910	43
MIP1_00004906	65
MIP1_00004876	52
MIP1_00004912	62
MIP1_00004918	47
MIP1_00004904	63
MIP1_00004923	51
MIP1_00004898	61
MIP1_00004921	52
MIP1_00004925	43
MIP1_00004892	56
MIP1_00004927	59
MIP1_00004930	60
MIP1_00004931	53
MIP1_00004934	55
MIP1_00004935	40
MIP1_00004936	49
MIP1_00004913	60
MIP1_00004939	50
MIP1_00004909	59
MIP1_00004942	44
MIP1_00004915	57
MIP1_00004926	55
MIP1_00004911	47
MIP1_00004945	60
MIP1_00004946	52
MIP1_00004933	60
MIP1_00004920	53
MIP1_00004952	58
MIP1_00004953	57
MIP1_00004947	54
MIP1_00004956	52
MIP1_00004957	57
MIP1_00004958	55
MIP1_00004959	58
MIP1_00004896	57
MIP1_00004961	62
MIP1_00004908	41
MIP1_00004901	52
MIP1_00004962	46
MIP1_00004966	48
MIP1_00004967	65
MIP1_00004970	55
MIP1_00004972	48
MIP1_00004955	64
MIP1_00004973	54
MIP1_00004960	62
MIP1_00004976	54
MIP1_00004977	51
MIP1_00004938	50
MIP1_00004951	41
MIP1_00004985	59
MIP1_00004986	59
MIP1_00004963	60
MIP1_00004978	46
MIP1_00004944	58
MIP1_00004964	43
MIP1_00004928	57
MIP1_00004984	63
MIP1_00004995	59
MIP1_00004983	60
MIP1_00004993	54
MIP1_00004932	58
MIP1_00004980	50
MIP1_00004982	49
MIP1_00005000	44
MIP1_00005001	45
MIP1_00005004	56
MIP1_00004990	57
MIP1_00005005	60
MIP1_00004997	57
MIP1_00005008	55
MIP1_00005002	56
MIP1_00005012	48
MIP1_00004988	51
MIP1_00005013	54
MIP1_00005017	63
MIP1_00005018	41
MIP1_00005019	41
MIP1_00005020	47
MIP1_00005011	58
MIP1_00004943	41
MIP1_00004894	56
MIP1_00005025	45
MIP1_00005026	61
MIP1_00005029	52
MIP1_00004971	58
MIP1_00004968	63
MIP1_00005016	64
MIP1_00005035	59
MIP1_00005010	41
MIP1_00004949	58
MIP1_00005028	61
MIP1_00005034	40
MIP1_00005041	41
MIP1_00005043	46
MIP1_00005038	40
MIP1_00005046	60
MIP1_00005023	44
MIP1_00005024	62
MIP1_00005048	45
MIP1_00005049	49
MIP1_00005055	47
MIP1_00005054	57
MIP1_00005057	52
MIP1_00005058	54
MIP1_00004989	62
MIP1_00005053	48
MIP1_00005015	56
MIP1_00004992	44
MIP1_00005064	54
MIP1_00005066	49
MIP1_00005060	57
MIP1_00005039	61
MIP1_00005040	59
MIP1_00005051	47
MIP1_00005075	62
MIP1_00005033	41
MIP1_00005077	55
MIP1_00005037	57
MIP1_00005067	40
MIP1_00005073	45
MIP1_00005081	44
MIP1_00005082	59
MIP1_00005085	53
MIP1_00005068	51
MIP1_00004996	43
MIP1_00005087	42
MIP1_00005089	50
MIP1_00005076	48
MIP1_00005071	40
MIP1_00005006	47
MIP1_00005092	58
MIP1_00005063	50
MIP1_00005061	53
MIP1_00005096	45
MIP1_00005099	52
MIP1_00005074	64
MIP1_00005083	40
MIP1_00005101	51
MIP1_00005102	57
MIP1_00005103	51
MIP1_00005104	52
MIP1_00005105	57
MIP1_00005107	51
MIP1_00005090	55
MIP1_00005110	51
MIP1_00004998	57
MIP1_00005111	52
MIP1_00005079	60
MIP1_00005095	44
MIP1_00005114	51
MIP1_00005115	51
MIP1_00005097	65
MIP1_00005116	57
MIP1_00005118	49
MIP1_00005119	59
MIP1_00005059	40
MIP1_00005123	61
MIP1_00005124	42
MIP1_00005127	58
MIP1_00005128	63
MIP1_00005113	51
MIP1_00005130	43
MIP1_00005129	53
MIP1_00005078	53
MIP1_00005135	64
MIP1_00005106	51
MIP1_00005126	54
MIP1_00005112	64
MIP1_00005141	55
MIP1_00005147	60
MIP1_00005080	64
MIP1_00005140	60
MIP1_00005142	57
MIP1_00005152	47
MIP1_00005153	53
MIP1_00005108	51
MIP1_00005155	50
MIP1_00005132	47
MIP1_00005157	42
MIP1_00005117	53
MIP1_00005159	55
MIP1_00005160	57
MIP1_00005086	55
MIP1_00005149	51
MIP1_00005164	43
MIP1_00005165	43
MIP1_00005148	58
MIP1_00005167	58
MIP1_00005168	46
MIP1_00005144	50
MIP1_00005173	43
MIP1_00005166	57
MIP1_00005175	63
MIP1_00005176	49
MIP1_00005169	50
MIP1_00005162	48
MIP1_00005179	51
MIP1_00005091	47
MIP1_00005180	64
MIP1_00005181	55
MIP1_00005163	48
MIP1_00005185	61
MIP1_00005186	53
MIP1_00005136	50
MIP1_00005170	42
MIP1_00005188	62
MIP1_00005120	51
MIP1_00005183	52
MIP1_00005184	48
MIP1_00005195	54
MIP1_00005189	47
MIP1_00005197	49
MIP1_00005177	41
MIP1_00005156	58
MIP1_00005202	52
MIP1_00005203	53
MIP1_00005205	58
MIP1_00005192	53
MIP1_00005134	43
MIP1_00005100	53
MIP1_00005207	42
MIP1_00005187	51
MIP1_00005212	57
MIP1_00005150	63
MIP1_00005215	61
MIP1_00005216	52
MIP1_00005217	58
MIP1_00005219	54
MIP1_00005194	65
MIP1_00005201	53
MIP1_00005121	50
MIP1_00005225	52
MIP1_00005198	63
MIP1_00005178	62
MIP1_00005226	58
MIP1_00005230	52
MIP1_00005232	47
MIP1_00005211	55
MIP1_00005235	40
MIP1_00005233	49
MIP1_00005240	50
MIP1_00005213	47
MIP1_00005218	54
MIP1_00005220	63
MIP1_00005248	64
MIP1_00005210	61
MIP1_00005234	48
MIP1_00005223	59
MIP1_00005231	63
MIP1_00005243	64
MIP1_00005251	53
MIP1_00005253	58
MIP1_00005228	42
MIP1_00005244	43
MIP1_00005262	59
MIP1_00005264	49
MIP1_00005214	64
MIP1_00005266	60
MIP1_00005250	60
MIP1_00005260	53
MIP1_00005247	53
MIP1_00005269	64
MIP1_00005241	62
MIP1_00005245	53
MIP1_00005249	52
MIP1_00005154	41
MIP1_00005259	63
MIP1_00005261	60
MIP1_00005276	48
MIP1_00005280	63
MIP1_00005282	46
MIP1_00005281	60
MIP1_00005283	43
MIP1_00005284	45
MIP1_00005285	42
MIP1_00005265	55
MIP1_00005289	45
MIP1_00005290	61
MIP1_00005291	51
MIP1_00005293	51
MIP1_00005275	46
MIP1_00005255	48
MIP1_00005267	55
MIP1_00005270	52
MIP1_00005297	47
MIP1_00005298	59
MIP1_00005238	52
MIP1_00005277	64
MIP1_00005304	49
MIP1_00005308	51
MIP1_00005309	50
MIP1_00005310	47
MIP1_00005311	55
MIP1_00005312	40
MIP1_00005287	43
MIP1_00005314	52
MIP1_00005315	59
MIP1_00005316	40
MIP1_00005318	40
MIP1_00005294	42
MIP1_00005319	40
MIP1_00005320	61
MIP1_00005300	51
MIP1_00005302	60
MIP1_00005321	44
MIP1_00005323	53
MIP1_00005327	53
MIP1_00005296	42
MIP1_00005204	62
MIP1_00005329	52
MIP1_00005299	50
MIP1_00005332	41
MIP1_00005334	64
MIP1_00005301	61
MIP1_00005335	49
MIP1_00005337	53
MIP1_00005338	53
MIP1_00005340	42
MIP1_00005342	50
MIP1_00005254	45
MIP1_00005344	50
MIP1_00005268	55
MIP1_00005313	47
MIP1_00005325	62
MIP1_00005350	45
MIP1_00005351	43
MIP1_00005352	48
MIP1_00005355	51
MIP1_00005288	51
MIP1_00005295	51
MIP1_00005358	47
MIP1_00005360	46
MIP1_00005271	53
MIP1_00005348	53
MIP1_00005345	49
MIP1_00005330	41
MIP1_00005367	54
MIP1_00005368	61
MIP1_00005369	61
MIP1_00005373	51
MIP1_00005339	56
MIP1_00005322	45
MIP1_00005353	46
MIP1_00005376	48
MIP1_00005379	53
MIP1_00005378	61
MIP1_00005380	52
MIP1_00005381	49
MIP1_00005382	46
MIP1_00005343	45
MIP1_00005383	61
MIP1_00005386	53
MIP1_00005388	55
MIP1_00005333	45
MIP1_00005341	42
MIP1_00005391	65
MIP1_00005392	61
MIP1_00005394	60
MIP1_00005370	49
MIP1_00005375	46
MIP1_00005331	54
MIP1_00005361	49
MIP1_00005395	60
MIP1_00005404	50
MIP1_00005346	44
MIP1_00005399	51
MIP1_00005406	60
MIP1_00005336	50
MIP1_00005390	53
MIP1_00005412	52
MIP1_00005413	49
MIP1_00005405	49
MIP1_00005385	41
MIP1_00005411	50
MIP1_00005416	48
MIP1_00005401	43
MIP1_00005417	62
MIP1_00005421	48
MIP1_00005422	42
MIP1_00005398	63
MIP1_00005408	59
MIP1_00005415	54
MIP1_00005425	52
MIP1_00005427	50
MIP1_00005403	43
MIP1_00005430	48
MIP1_00005431	50
MIP1_00005433	63
MIP1_00005414	59
MIP1_00005362	56
MIP1_00005426	56
MIP1_00005438	50
MIP1_00005440	57
MIP1_00005420	44
MIP1_00005419	60
MIP1_00005400	61
MIP1_00005445	50
MIP1_00005446	47
MIP1_00005435	61
MIP1_00005449	48
MIP1_00005410	54
MIP1_00005451	51
MIP1_00005393	49
MIP1_00005453	40
MIP1_00005454	63
MIP1_00005455	55
MIP1_00005457	42
MIP1_00005459	42
MIP1_00005462	52
MIP1_00005428	49
MIP1_00005441	62
MIP1_00005429	49
MIP1_00005464	40
MIP1_00005466	40
MIP1_00005468	43
MIP1_00005469	59
MIP1_00005471	46
MIP1_00005472	42
MIP1_00005477	56
MIP1_00005475	46
MIP1_00005478	56
MIP1_00005480	54
MIP1_00005482	49
MIP1_00005443	48
MIP1_00005447	51
MIP1_00005483	55
MIP1_00005485	52
MIP1_00005489	61
MIP1_00005490	47
MIP1_00005366	51
MIP1_00005491	62
MIP1_00005492	52
MIP1_00005439	53
MIP1_00005396	61
MIP1_00005501	57
MIP1_00005502	56
MIP1_00005503	57
MIP1_00005444	53
MIP1_00005467	60
MIP1_00005505	56
MIP1_00005507	43
MIP1_00005484	63
MIP1_00005509	42
MIP1_00005510	55
MIP1_00005506	64
MIP1_00005456	56
MIP1_00005514	57
MIP1_00005504	41
MIP1_00005481	48
MIP1_00005517	63
MIP1_00005450	51
MIP1_00005519	48
MIP1_00005463	63
MIP1_00005494	41
MIP1_00005523	53
MIP1_00005527	59
MIP1_00005526	51
MIP1_00005528	44
MIP1_00005470	50
MIP1_00005530	43
MIP1_00005534	49
MIP1_00005486	59
MIP1_00005511	58
MIP1_00005536	42
MIP1_00005424	63
MIP1_00005537	50
MIP1_00005513	41
MIP1_00005448	50
MIP1_00005529	62
MIP1_00005508	50
MIP1_00005423	50
MIP1_00005544	47
MIP1_00005545	60
MIP1_00005525	64
MIP1_00005520	53
MIP1_00005552	57
MIP1_00005553	54
MIP1_00005554	54
MIP1_00005542	59
MIP1_00005556	63
MIP1_00005496	58
MIP1_00005558	54
MIP1_00005559	54
MIP1_00005518	61
MIP1_00005535	61
MIP1_00005560	50
MIP1_00005564	62
MIP1_00005565	41
MIP1_00005566	54
MIP1_00005547	63
MIP1_00005543	47
MIP1_00005569	61
MIP1_00005571	57
MIP1_00005497	56
MIP1_00005538	48
MIP1_00005551	51
MIP1_00005572	47
MIP1_00005573	63
MIP1_00005575	52
MIP1_00005579	54
MIP1_00005576	44
MIP1_00005582	48
MIP1_00005541	55
MIP1_00005546	44
MIP1_00005570	58
MIP1_00005577	55
MIP1_00005591	60
MIP1_00005593	46
MIP1_00005562	43
MIP1_00005594	47
MIP1_00005516	50
MIP1_00005598	55
MIP1_00005601	49
MIP1_00005602	57
MIP1_00005606	61
MIP1_00005549	45
MIP1_00005609	40
MIP1_00005611	65
MIP1_00005612	53
MIP1_00005586	57
MIP1_00005539	59
MIP1_00005584	41
MIP1_00005617	40
MIP1_00005618	63
MIP1_00005620	65
MIP1_00005555	53
MIP1_00005613	43
MIP1_00005603	63
MIP1_00005623	44
MIP1_00005625	52
MIP1_00005587	47
MIP1_00005568	62
MIP1_00005628	43
MIP1_00005629	41
MIP1_00005632	61
MIP1_00005635	53
MIP1_00005574	64
MIP1_00005639	59
MIP1_00005638	40
MIP1_00005621	61
MIP1_00005607	51
MIP1_00005608	62
MIP1_00005643	47
MIP1_00005644	58
MIP1_00005622	52
MIP1_00005646	51
MIP1_00005647	47
MIP1_00005550	44
MIP1_00005616	63
MIP1_00005652	49
MIP1_00005653	62
MIP1_00005627	56
MIP1_00005585	46
MIP1_00005660	53
MIP1_00005661	53
MIP1_00005662	55
MIP1_00005649	57
MIP1_00005663	64
MIP1_00005665	53
MIP1_00005634	54
MIP1_00005666	45
MIP1_00005641	57
MIP1_00005581	54
MIP1_00005669	56
MIP1_00005567	62
MIP1_00005654	50
MIP1_00005673	58
MIP1_00005630	61
MIP1_00005675	48
MIP1_00005640	57
MIP1_00005677	47
MIP1_00005642	47
MIP1_00005681	61
MIP1_00005676	55
MIP1_00005684	43
MIP1_00005650	64
MIP1_00005637	59
MIP1_00005667	63
MIP1_00005689	57
MIP1_00005678	57
MIP1_00005670	42
MIP1_00005624	64
MIP1_00005695	62
MIP1_00005692	42
MIP1_00005693	64
MIP1_00005697	63
MIP1_00005699	59
MIP1_00005701	50
MIP1_00005700	53
MIP1_00005702	46
MIP1_00005704	47
MIP1_00005706	50
MIP1_00005696	54
MIP1_00005707	47
MIP1_00005668	61
MIP1_00005709	44
MIP1_00005672	48
MIP1_00005710	51
MIP1_00005713	58
MIP1_00005716	61
MIP1_00005664	57
MIP1_00005720	49
MIP1_00005722	40
MIP1_00005724	46
MIP1_00005714	48
MIP1_00005728	61
MIP1_00005671	55
MIP1_00005705	64
MIP1_00005732	46
MIP1_00005719	41
MIP1_00005658	46
MIP1_00005656	45
MIP1_00005715	50
MIP1_00005740	58
MIP1_00005730	41
MIP1_00005683	43
MIP1_00005738	41
MIP1_00005682	56
MIP1_00005685	53
MIP1_00005746	60
MIP1_00005748	49
MIP1_00005690	45
MIP1_00005749	63
MIP1_00005743	56
MIP1_00005741	44
MIP1_00005754	60
MIP1_00005747	55
MIP1_00005733	49
MIP1_00005758	57
MIP1_00005744	63
MIP1_00005760	64
MIP1_00005759	52
MIP1_00005727	40
MIP1_00005763	45
MIP1_00005766	63
MIP1_00005768	50
MIP1_00005769	43
MIP1_00005742	62
MIP1_00005772	51
MIP1_00005764	50
MIP1_00005775	51
MIP1_00005777	59
MIP1_00005778	49
MIP1_00005780	53
MIP1_00005757	60
MIP1_00005783	44
MIP1_00005734	63
MIP1_00005784	58
MIP1_00005753	55
MIP1_00005785	63
MIP1_00005787	62
MIP1_00005788	58
MIP1_00005791	48
MIP1_00005794	48
MIP1_00005796	62
MIP1_00005750	47
MIP1_00005797	65
MIP1_00005774	62
MIP1_00005799	47
MIP1_00005800	63
MIP1_00005801	42
MIP1_00005802	63
MIP1_00005789	57
MIP1_00005805	49
MIP1_00005745	60
MIP1_00005793	47
MIP1_00005808	47
MIP1_00005811	60
MIP1_00005703	59
MIP1_00005815	50
MIP1_00005735	64
MIP1_00005816	64
MIP1_00005731	53
MIP1_00005818	54
MIP1_00005819	59
MIP1_00005820	47
MIP1_00005782	52
MIP1_00005823	53
MIP1_00005803	42
MIP1_00005765	64
MIP1_00005767	50
MIP1_00005830	60
MIP1_00005776	42
MIP1_00005831	58
MIP1_00005804	53
MIP1_00005832	43
MIP1_00005814	62
MIP1_00005836	59
MIP1_00005837	54
MIP1_00005824	56
MIP1_00005841	45
MIP1_00005842	53
MIP1_00005843	50
MIP1_00005810	53
MIP1_00005844	43
MIP1_00005845	47
MIP1_00005821	46
MIP1_00005737	44
MIP1_00005852	64
MIP1_00005853	61
MIP1_00005840	57
MIP1_00005854	41
MIP1_00005859	42
MIP1_00005857	58
MIP1_00005860	59
MIP1_00005861	62
MIP1_00005863	51
MIP1_00005864	46
MIP1_00005866	54
MIP1_00005867	61
MIP1_00005870	54
MIP1_00005847	63
MIP1_00005872	55
MIP1_00005817	52
MIP1_00005771	63
MIP1_00005865	50
MIP1_00005879	59
MIP1_00005880	64
MIP1_00005881	62
MIP1_00005822	55
MIP1_00005807	40
MIP1_00005869	52
MIP1_00005862	62
MIP1_00005851	42
MIP1_00005890	45
MIP1_00005888	40
MIP1_00005891	52
MIP1_00005893	50
MIP1_00005895	58
MIP1_00005896	49
MIP1_00005897	40
MIP1_00005898	53
MIP1_00005829	44
MIP1_00005886	64
MIP1_00005885	54
MIP1_00005902	62
MIP1_00005903	64
MIP1_00005905	59
MIP1_00005906	62
MIP1_00005908	41
MIP1_00005900	53
MIP1_00005825	48
MIP1_00005910	59
MIP1_00005912	62
MIP1_00005914	52
MIP1_00005915	40
MIP1_00005916	61
MIP1_00005909	64
MIP1_00005917	63
MIP1_00005833	60
MIP1_00005922	44
MIP1_00005882	61
MIP1_00005925	60
MIP1_00005927	43
MIP1_00005887	54
MIP1_00005850	43
MIP1_00005901	51
MIP1_00005913	53
MIP1_00005899	42
MIP1_00005934	61
MIP1_00005936	61
MIP1_00005838	54
MIP1_00005884	43
MIP1_00005939	50
MIP1_00005940	60
MIP1_00005942	52
MIP1_00005944	41
MIP1_00005877	40
MIP1_00005921	41
MIP1_00005926	53
MIP1_00005948	54
MIP1_00005949	58
MIP1_00005930	56
MIP1_00005941	61
MIP1_00005952	51
MIP1_00005953	43
MIP1_00005955	51
MIP1_00005923	61
MIP1_00005876	49
MIP1_00005959	52
MIP1_00005960	59
MIP1_00005958	55
MIP1_00005920	51
MIP1_00005963	54
MIP1_00005964	58
MIP1_00005965	61
MIP1_00005951	65
MIP1_00005943	51
MIP1_00005950	50
MIP1_00005970	51
MIP1_00005971	46
MIP1_00005946	44
MIP1_00005911	62
MIP1_00005945	61
MIP1_00005961	58
MIP1_00005935	43
MIP1_00005919	49
MIP1_00005972	55
MIP1_00005933	46
MIP1_00005978	61
MIP1_00005962	43
MIP1_00005985	48
MIP1_00005967	51
MIP1_00005987	63
MIP1_00005989	54
MIP1_00005992	49
MIP1_00005956	58
MIP1_00005995	51
MIP1_00005990	52
MIP1_00005996	51
MIP1_00005977	55
MIP1_00005997	54
MIP1_00005998	57
MIP1_00006000	47
MIP1_00006001	54
MIP1_00006005	63
MIP1_00005980	52
MIP1_00005994	62
MIP1_00006008	41
MIP1_00006007	55
MIP1_00006009	42
MIP1_00005929	57
MIP1_00005928	51
MIP1_00006011	60
MIP1_00006015	59
MIP1_00006017	57
MIP1_00005974	53
MIP1_00006019	44
MIP1_00006025	49
MIP1_00006012	54
MIP1_00006028	61
MIP1_00005983	57
MIP1_00005993	40
MIP1_00006032	57
MIP1_00006034	58
MIP1_00006036	40
MIP1_00005979	57
MIP1_00006038	60
MIP1_00006006	62
MIP1_00006040	64
MIP1_00006013	42
MIP1_00006014	40
MIP1_00006030	56
MIP1_00006043	48
MIP1_00006027	45
MIP1_00006048	50
MIP1_00006039	43
MIP1_00006050	61
MIP1_00006037	54
MIP1_00006053	47
MIP1_00006055	63
MIP1_00006033	46
MIP1_00006022	50
MIP1_00006042	46
MIP1_00005981	60
MIP1_00006061	63
MIP1_00006046	48
MIP1_00006063	55
MIP1_00006066	62
MIP1_00006068	63
MIP1_00006070	63
MIP1_00006029	42
MIP1_00006071	46
MIP1_00006045	49
MIP1_00006075	60
MIP1_00006041	64
MIP1_00006077	57
MIP1_00006031	52
MIP1_00006078	43
MIP1_00006052	41
MIP1_00006051	43
MIP1_00006081	64
MIP1_00006060	42
MIP1_00006059	43
MIP1_00006086	56
MIP1_00006049	55
MIP1_00006087	50
MIP1_00006091	42
MIP1_00006094	59
MIP1_00006096	49
MIP1_00006073	54
MIP1_00006069	59
MIP1_00006021	40
MIP1_00006079	64
MIP1_00006108	45
MIP1_00006113	55
MIP1_00006058	46
MIP1_00006115	40
MIP1_00006117	62
MIP1_00006076	54
MIP1_00006118	62
MIP1_00006119	47
MIP1_00006125	63
MIP1_00006057	60
MIP1_00006084	49
MIP1_00006126	43
MIP1_00006129	51
MIP1_00006095	58
MIP1_00006082	45
MIP1_00006098	63
MIP1_00006099	40
MIP1_00006140	48
MIP1_00006141	46
MIP1_00006143	43
MIP1_00006144	47
MIP1_00006106	45
MIP1_00006124	60
MIP1_00006111	59
MIP1_00006128	60
MIP1_00006064	58
MIP1_00006080	40
MIP1_00006156	58
MIP1_00006159	49
MIP1_00006161	41
MIP1_00006157	61
MIP1_00006163	58
MIP1_00006164	60
MIP1_00006165	43
MIP1_00006151	64
MIP1_00006167	54
MIP1_00006171	47
MIP1_00006172	43
MIP1_00006131	61
MIP1_00006168	48
MIP1_00006175	59
MIP1_00006176	47
MIP1_00006145	61
MIP1_00006097	63
MIP1_00006135	57
MIP1_00006181	54
MIP1_00006184	41
MIP1_00006152	65
MIP1_00006170	43
MIP1_00006185	48
MIP1_00006186	44
MIP1_00006188	42
MIP1_00006189	62
MIP1_00006190	59
MIP1_00006173	40
MIP1_00006193	56
MIP1_00006194	50
MIP1_00006191	42
MIP1_00006195	64
MIP1_00006198	61
MIP1_00006196	60
MIP1_00006133	64
MIP1_00006092	59
MIP1_00006203	61
MIP1_00006206	52
MIP1_00006207	61
MIP1_00006208	48
MIP1_00006174	54
MIP1_00006201	40
MIP1_00006210	51
MIP1_00006212	63
MIP1_00006211	41
MIP1_00006213	43
MIP1_00006214	56
MIP1_00006199	51
MIP1_00006217	53
MIP1_00006216	52
MIP1_00006221	54
MIP1_00006222	46
MIP1_00006223	55
MIP1_00006224	54
MIP1_00006177	46
MIP1_00006225	57
MIP1_00006227	56
MIP1_00006183	56
MIP1_00006219	60
MIP1_00006231	55
MIP1_00006232	54
MIP1_00006235	51
MIP1_00006150	49
MIP1_00006158	42
MIP1_00006238	53
MIP1_00006240	49
MIP1_00006132	48
MIP1_00006241	59
MIP1_00006244	51
MIP1_00006245	51
MIP1_00006247	45
MIP1_00006220	49
MIP1_00006179	47
MIP1_00006249	50
MIP1_00006200	55
MIP1_00006250	40
MIP1_00006251	50
MIP1_00006253	51
MIP1_00006197	57
MIP1_00006256	45
MIP1_00006149	62
MIP1_00006242	53
MIP1_00006234	49
MIP1_00006236	65
MIP1_00006205	46
MIP1_00006266	57
MIP1_00006257	56
MIP1_00006239	51
MIP1_00006271	41
MIP1_00006272	62
MIP1_00006154	47
MIP1_00006260	52
MIP1_00006255	51
MIP1_00006254	40
MIP1_00006218	43
MIP1_00006278	50
MIP1_00006279	62
MIP1_00006259	51
MIP1_00006277	57
MIP1_00006269	46
MIP1_00006282	60
MIP1_00006268	46
MIP1_00006248	50
MIP1_00006273	41
MIP1_00006289	58
MIP1_00006285	47
MIP1_00006209	46
MIP1_00006281	43
MIP1_00006261	59
MIP1_00006258	52
MIP1_00006295	49
MIP1_00006280	65
MIP1_00006290	63
MIP1_00006274	52
MIP1_00006299	42
MIP1_00006284	47
MIP1_00006301	60
MIP1_00006305	43
MIP1_00006292	53
MIP1_00006307	64
MIP1_00006309	43
MIP1_00006291	54
MIP1_00006294	49
MIP1_00006311	56
MIP1_00006287	55
MIP1_00006312	57
MIP1_00006314	57
MIP1_00006298	65
MIP1_00006315	40
MIP1_00006316	64
MIP1_00006317	64
MIP1_00006276	50
MIP1_00006319	55
MIP1_00006308	59
MIP1_00006310	63
MIP1_00006233	48
MIP1_00006326	64
MIP1_00006288	50
MIP1_00006296	55
MIP1_00006331	62
MIP1_00006334	62
MIP1_00006300	57
MIP1_00006325	54
MIP1_00006318	65
MIP1_00006313	46
MIP1_00006340	53
MIP1_00006342	41
MIP1_00006333	63
MIP1_00006345	58
MIP1_00006346	45
MIP1_00006347	60
MIP1_00006349	42
MIP1_00006320	44
MIP1_00006353	51
MIP1_00006354	64
MIP1_00006355	57
MIP1_00006321	55
MIP1_00006335	51
MIP1_00006356	44
MIP1_00006358	46
MIP1_00006361	58
MIP1_00006364	48
MIP1_00006275	59
MIP1_00006365	63
MIP1_00006339	45
MIP1_00006366	64
MIP1_00006369	61
MIP1_00006372	62
MIP1_00006336	61
MIP1_00006374	56
MIP1_00006375	53
MIP1_00006348	47
MIP1_00006377	42
MIP1_00006323	56
MIP1_00006337	46
MIP1_00006382	57
MIP1_00006351	52
MIP1_00006357	59
MIP1_00006386	57
MIP1_00006388	55
MIP1_00006389	53
MIP1_00006390	49
MIP1_00006293	53
MIP1_00006394	59
MIP1_00006396	42
MIP1_00006381	46
MIP1_00006350	52
MIP1_00006397	41
MIP1_00006398	40
MIP1_00006383	44
MIP1_00006399	59
MIP1_00006400	45
MIP1_00006405	48
MIP1_00006408	43
MIP1_00006409	48
MIP1_00006410	42
MIP1_00006327	41
MIP1_00006413	60
MIP1_00006332	55
MIP1_00006415	54
MIP1_00006416	63
MIP1_00006419	52
MIP1_00006420	55
MIP1_00006385	54
MIP1_00006422	51
MIP1_00006424	62
MIP1_00006426	48
MIP1_00006265	52
MIP1_00006380	56
MIP1_00006404	63
MIP1_00006414	59
MIP1_00006393	61
MIP1_00006433	48
MIP1_00006435	49
MIP1_00006436	41
MIP1_00006373	52
MIP1_00006427	60
MIP1_00006406	53
MIP1_00006441	61
MIP1_00006430	43
MIP1_00006402	64
MIP1_00006443	60
MIP1_00006446	48
MIP1_00006447	62
MIP1_00006428	51
MIP1_00006438	51
MIP1_00006450	59
MIP1_00006451	61
MIP1_00006452	52
MIP1_00006453	53
MIP1_00006360	63
MIP1_00006434	48
MIP1_00006457	62
MIP1_00006458	53
MIP1_00006455	57
MIP1_00006429	50
MIP1_00006454	55
MIP1_00006456	43
MIP1_00006439	59
MIP1_00006466	42
MIP1_00006470	63
MIP1_00006459	45
MIP1_00006370	62
MIP1_00006472	48
MIP1_00006473	54
MIP1_00006474	60
MIP1_00006344	55
MIP1_00006460	51
MIP1_00006437	62
MIP1_00006481	48
MIP1_00006417	51
MIP1_00006462	51
MIP1_00006484	50
MIP1_00006485	48
MIP1_00006371	46
MIP1_00006476	54
MIP1_00006493	47
MIP1_00006486	49
MIP1_00006495	42
MIP1_00006499	47
MIP1_00006432	52
MIP1_00006502	56
MIP1_00006503	53
MIP1_00006504	42
MIP1_00006480	40
MIP1_00006506	65
MIP1_00006508	50
MIP1_00006509	44
MIP1_00006445	42
MIP1_00006461	40
MIP1_00006442	61
MIP1_00006511	64
MIP1_00006513	58
MIP1_00006488	59
MIP1_00006515	58
MIP1_00006475	41
MIP1_00006464	52
MIP1_00006494	48
MIP1_00006525	65
MIP1_00006482	58
MIP1_00006519	61
MIP1_00006471	63
MIP1_00006528	52
MIP1_00006530	52
MIP1_00006531	48
MIP1_00006479	50
MIP1_00006533	46
MIP1_00006526	47
MIP1_00006529	50
MIP1_00006521	46
MIP1_00006500	44
MIP1_00006498	50
MIP1_00006535	50
MIP1_00006538	50
MIP1_00006537	47
MIP1_00006542	46
MIP1_00006534	59
MIP1_00006517	47
MIP1_00006527	43
MIP1_00006477	42
MIP1_00006520	56
MIP1_00006545	51
MIP1_00006546	59
MIP1_00006548	63
MIP1_00006532	58
MIP1_00006552	59
MIP1_00006555	49
MIP1_00006543	59
MIP1_00006556	56
MIP1_00006558	50
MIP1_00006559	50
MIP1_00006560	49
MIP1_00006561	60
MIP1_00006507	55
MIP1_00006539	45
MIP1_00006564	60
MIP1_00006565	43
MIP1_00006571	46
MIP1_00006572	54
MIP1_00006544	44
MIP1_00006518	48
MIP1_00006549	47
MIP1_00006575	40
MIP1_00006577	44
MIP1_00006578	47
MIP1_00006579	55
MIP1_00006583	43
MIP1_00006550	65
MIP1_00006483	43
MIP1_00006541	55
MIP1_00006573	46
MIP1_00006566	54
MIP1_00006590	43
MIP1_00006576	46
MIP1_00006554	64
MIP1_00006592	53
MIP1_00006536	64
MIP1_00006596	51
MIP1_00006598	62
MIP1_00006599	42
MIP1_00006600	54
MIP1_00006584	53
MIP1_00006602	62
MIP1_00006601	65
MIP1_00006510	54
MIP1_00006603	55
MIP1_00006551	49
MIP1_00006604	52
MIP1_00006605	44
MIP1_00006607	47
MIP1_00006608	50
MIP1_00006611	46
MIP1_00006574	45
MIP1_00006612	55
MIP1_00006613	47
MIP1_00006615	62
MIP1_00006614	57
MIP1_00006570	48
MIP1_00006616	53
MIP1_00006553	59
MIP1_00006618	43
MIP1_00006621	51
MIP1_00006622	48
MIP1_00006623	50
MIP1_00006627	62
MIP1_00006562	57
MIP1_00006630	60
MIP1_00006631	55
MIP1_00006609	62
MIP1_00006610	58
MIP1_00006593	58
MIP1_00006585	60
MIP1_00006540	49
MIP1_00006637	45
MIP1_00006591	40
MIP1_00006640	60
MIP1_00006619	48
MIP1_00006617	45
MIP1_00006589	44
MIP1_00006642	47
MIP1_00006647	55
MIP1_00006629	56
MIP1_00006633	58
MIP1_00006646	62
MIP1_00006651	58
MIP1_00006635	56
MIP1_00006648	43
MIP1_00006636	63
MIP1_00006655	43
MIP1_00006656	49
MIP1_00006657	54
MIP1_00006634	62
MIP1_00006653	48
MIP1_00006661	42
MIP1_00006664	63
MIP1_00006666	44
MIP1_00006654	57
MIP1_00006667	63
MIP1_00006668	64
MIP1_00006669	53
MIP1_00006643	49
MIP1_00006675	43
MIP1_00006586	61
MIP1_00006650	46
MIP1_00006680	53
MIP1_00006652	42
MIP1_00006681	48
MIP1_00006683	65
MIP1_00006684	42
MIP1_00006685	56
MIP1_00006688	57
MIP1_00006595	46
MIP1_00006620	60
MIP1_00006649	56
MIP1_00006641	48
MIP1_00006660	51
MIP1_00006694	58
MIP1_00006693	57
MIP1_00006695	59
MIP1_00006698	55
MIP1_00006700	61
MIP1_00006701	47
MIP1_00006702	50
MIP1_00006703	51
MIP1_00006682	48
MIP1_00006705	40
MIP1_00006697	49
MIP1_00006671	62
MIP1_00006708	55
MIP1_00006687	49
MIP1_00006690	62
MIP1_00006712	51
MIP1_00006713	45
MIP1_00006706	49
MIP1_00006692	50
MIP1_00006689	60
MIP1_00006645	44
MIP1_00006718	62
MIP1_00006632	57
MIP1_00006679	49
MIP1_00006720	52
MIP1_00006721	58
MIP1_00006722	48
MIP1_00006710	52
MIP1_00006686	43
MIP1_00006707	51
MIP1_00006638	52
MIP1_00006714	58
MIP1_00006691	44
MIP1_00006731	59
MIP1_00006732	59
MIP1_00006733	54
MIP1_00006735	64
MIP1_00006724	43
MIP1_00006672	51
MIP1_00006737	63
MIP1_00006736	57
MIP1_00006740	52
MIP1_00006738	43
MIP1_00006744	48
MIP1_00006746	52
MIP1_00006723	44
MIP1_00006748	42
MIP1_00006749	40
MIP1_00006753	57
MIP1_00006704	49
MIP1_00006755	43
MIP1_00006757	50
MIP1_00006716	62
MIP1_00006759	42
MIP1_00006709	51
MIP1_00006761	45
MIP1_00006762	63
MIP1_00006719	49
MIP1_00006765	50
MIP1_00006763	57
MIP1_00006764	52
MIP1_00006747	56
MIP1_00006739	59
MIP1_00006768	56
MIP1_00006769	43
MIP1_00006728	59
MIP1_00006745	56
MIP1_00006729	48
MIP1_00006730	59
MIP1_00006778	43
MIP1_00006779	57
MIP1_00006758	58
MIP1_00006781	48
MIP1_00006756	43
MIP1_00006772	64
MIP1_00006743	46
MIP1_00006787	64
MIP1_00006727	60
MIP1_00006791	62
MIP1_00006792	45
MIP1_00006794	54
MIP1_00006796	43
MIP1_00006771	61
MIP1_00006717	45
MIP1_00006715	63
MIP1_00006800	59
MIP1_00006725	53
MIP1_00006777	42
MIP1_00006804	57
MIP1_00006805	61
MIP1_00006767	41
MIP1_00006775	49
MIP1_00006807	57
MIP1_00006788	45
MIP1_00006784	49
MIP1_00006802	54
MIP1_00006809	50
MIP1_00006814	54
MIP1_00006816	52
MIP1_00006817	44
MIP1_00006818	41
MIP1_00006819	57
MIP1_00006776	44
MIP1_00006812	45
MIP1_00006823	47
MIP1_00006827	46
MIP1_00006828	58
MIP1_00006782	58
MIP1_00006830	54
MIP1_00006831	56
MIP1_00006790	48
MIP1_00006799	61
MIP1_00006766	53
MIP1_00006834	42
MIP1_00006838	47
MIP1_00006839	45
MIP1_00006840	64
MIP1_00006813	48
MIP1_00006842	48
MIP1_00006844	50
MIP1_00006845	53
MIP1_00006846	51
MIP1_00006803	59
MIP1_00006798	44
MIP1_00006833	42
MIP1_00006811	50
MIP1_00006850	55
MIP1_00006855	59
MIP1_00006856	58
MIP1_00006861	54
MIP1_00006835	47
MIP1_00006841	61
MIP1_00006864	64
MIP1_00006832	41
MIP1_00006866	51
MIP1_00006847	58
MIP1_00006875	43
MIP1_00006876	62
MIP1_00006810	40
MIP1_00006878	63
MIP1_00006806	56
MIP1_00006881	61
MIP1_00006867	45
MIP1_00006869	52
MIP1_00006848	63
MIP1_00006884	53
MIP1_00006836	40
MIP1_00006824	48
MIP1_00006873	46
MIP1_00006872	60
MIP1_00006795	53
MIP1_00006860	58
MIP1_00006852	44
MIP1_00006862	40
MIP1_00006870	54
MIP1_00006898	43
MIP1_00006883	48
MIP1_00006887	62
MIP1_00006901	42
MIP1_00006902	47
MIP1_00006903	44
MIP1_00006888	52
MIP1_00006882	47
MIP1_00006808	61
MIP1_00006908	63
MIP1_00006892	46
MIP1_00006895	45
MIP1_00006914	54
MIP1_00006900	57
MIP1_00006889	56
MIP1_00006916	51
MIP1_00006917	40
MIP1_00006907	49
MIP1_00006915	61
MIP1_00006920	50
MIP1_00006919	53
MIP1_00006924	46
MIP1_00006910	50
MIP1_00006926	64
MIP1_00006897	47
MIP1_00006927	54
MIP1_00006929	41
MIP1_00006913	43
MIP1_00006931	43
MIP1_00006909	50
MIP1_00006934	47
MIP1_00006922	64
MIP1_00006937	61
MIP1_00006936	46
MIP1_00006940	59
MIP1_00006941	65
MIP1_00006942	63
MIP1_00006943	63
MIP1_00006930	42
MIP1_00006906	50
MIP1_00006945	59
MIP1_00006890	61
MIP1_00006947	41
MIP1_00006948	59
MIP1_00006951	47
MIP1_00006953	60
MIP1_00006891	50
MIP1_00006911	47
MIP1_00006938	44
MIP1_00006955	51
MIP1_00006893	56
MIP1_00006956	44
MIP1_00006961	53
MIP1_00006912	44
MIP1_00006966	62
MIP1_00006939	42
MIP1_00006967	59
MIP1_00006954	51
MIP1_00006905	57
MIP1_00006949	46
MIP1_00006952	61
MIP1_00006918	41
MIP1_00006973	45
MIP1_00006974	41
MIP1_00006979	40
MIP1_00006980	46
MIP1_00006981	58
MIP1_00006985	50
MIP1_00006987	44
MIP1_00006988	52
MIP1_00006885	61
MIP1_00006968	53
MIP1_00006992	44
MIP1_00006963	52
MIP1_00006933	46
MIP1_00006969	55
MIP1_00006997	65
MIP1_00006989	60
MIP1_00006965	58
MIP1_00007001	59
MIP1_00007002	45
MIP1_00006990	54
MIP1_00007004	60
MIP1_00007000	55
MIP1_00007007	40
MIP1_00007005	51
MIP1_00007008	40
MIP1_00007011	48
MIP1_00006996	46
MIP1_00007012	50
MIP1_00007013	51
MIP1_00007016	49
MIP1_00007014	50
MIP1_00007017	55
MIP1_00006999	50
MIP1_00007020	49
MIP1_00006998	45
MIP1_00006977	48
MIP1_00007024	47
MIP1_00007028	55
MIP1_00007029	56
MIP1_00006984	47
MIP1_00007032	60
MIP1_00006995	62
MIP1_00007035	47
MIP1_00007009	53
MIP1_00006994	59
MIP1_00007038	54
MIP1_00007039	62
MIP1_00007021	48
MIP1_00007006	54
MIP1_00007041	52
MIP1_00007042	43
MIP1_00007043	62
MIP1_00007045	64
MIP1_00006925	64
MIP1_00007036	49
MIP1_00006972	48
MIP1_00007048	63
MIP1_00007049	63
MIP1_00007030	47
MIP1_00007053	60
MIP1_00007047	56
MIP1_00006923	58
MIP1_00007037	59
MIP1_00006944	45
MIP1_00007018	40
MIP1_00007034	43
MIP1_00007063	56
MIP1_00007044	42
MIP1_00007068	47
MIP1_00007069	54
MIP1_00007070	60
MIP1_00007071	43
MIP1_00007075	62
MIP1_00006970	45
MIP1_00007076	45
MIP1_00007077	56
MIP1_00007046	51
MIP1_00007079	43
MIP1_00007081	59
MIP1_00007082	47
MIP1_00007084	52
MIP1_00007085	46
MIP1_00007057	46
MIP1_00007022	63
MIP1_00007058	47
MIP1_00007056	60
MIP1_00007033	49
MIP1_00006960	45
MIP1_00007040	64
MIP1_00007096	49
MIP1_00007097	63
MIP1_00007099	60
MIP1_00007067	50
MIP1_00007102	54
MIP1_00007089	57
MIP1_00007105	48
MIP1_00007060	48
MIP1_00007073	47
MIP1_00007108	63
MIP1_00007090	49
MIP1_00007098	53
MIP1_00007086	40
MIP1_00007110	40
MIP1_00007078	52
MIP1_00007114	43
MIP1_00007116	62
MIP1_00007103	50
MIP1_00007118	62
MIP1_00007119	53
MIP1_00007104	43
MIP1_00007122	40
MIP1_00007095	57
MIP1_00007125	53
MIP1_00007115	60
MIP1_00007126	61
MIP1_00007128	45
MIP1_00007129	46
MIP1_00007109	50
MIP1_00007111	46
MIP1_00007123	44
MIP1_00007135	61
MIP1_00007107	53
MIP1_00007092	40
MIP1_00007137	47
MIP1_00007139	57
MIP1_00007091	47
MIP1_00007121	53
MIP1_00007112	62
MIP1_00007134	46
MIP1_00007130	54
MIP1_00007143	56
MIP1_00007145	42
MIP1_00007136	42
MIP1_00007149	45
MIP1_00007150	52
MIP1_00007151	57
MIP1_00007154	54
MIP1_00007146	63
MIP1_00007157	53
MIP1_00007158	53
MIP1_00007160	49
MIP1_00007156	65
MIP1_00007054	65
MIP1_00007165	40
MIP1_00007164	50
MIP1_00007138	55
MIP1_00007050	59
MIP1_00007169	46
MIP1_00007170	62
MIP1_00007171	56
MIP1_00007172	63
MIP1_00007176	46
MIP1_00007162	50
MIP1_00007168	43
MIP1_00007178	52
MIP1_00007179	65
MIP1_00007180	50
MIP1_00007167	58
MIP1_00007133	58
MIP1_00007147	49
MIP1_00007163	57
MIP1_00007189	50
MIP1_00007173	46
MIP1_00007131	40
MIP1_00007190	44
MIP1_00007192	46
MIP1_00007193	46
MIP1_00007196	57
MIP1_00007195	57
MIP1_00007197	58
MIP1_00007183	46
MIP1_00007181	43
MIP1_00007177	41
MIP1_00007202	51
MIP1_00007204	57
MIP1_00007182	42
MIP1_00007187	57
MIP1_00007155	51
MIP1_00007199	51
MIP1_00007159	57
MIP1_00007211	40
MIP1_00007212	43
MIP1_00007203	64
MIP1_00007209	62
MIP1_00007216	46
MIP1_00007206	44
MIP1_00007132	45
MIP1_00007198	47
MIP1_00007220	61
MIP1_00007222	46
MIP1_00007140	55
MIP1_00007223	41
MIP1_00007224	44
MIP1_00007225	64
MIP1_00007228	42
MIP1_00007141	56
MIP1_00007210	48
MIP1_00007230	53
MIP1_00007233	40
MIP1_00007213	52
MIP1_00007235	44
MIP1_00007219	40
MIP1_00007236	63
MIP1_00007237	42
MIP1_00007205	52
MIP1_00007241	43
MIP1_00007243	48
MIP1_00007231	56
MIP1_00007229	44
MIP1_00007250	55
MIP1_00007248	46
MIP1_00007238	48
MIP1_00007253	46
MIP1_00007226	43
MIP1_00007218	46
MIP1_00007188	55
MIP1_00007214	50
MIP1_00007260	43
MIP1_00007251	57
MIP1_00007215	56
MIP1_00007262	41
MIP1_00007194	52
MIP1_00007201	56
MIP1_00007267	55
MIP1_00007252	44
MIP1_00007268	53
MIP1_00007271	59
MIP1_00007273	51
MIP1_00007274	53
MIP1_00007276	42
MIP1_00007264	42
MIP1_00007239	42
MIP1_00007279	48
MIP1_00007208	60
MIP1_00007283	45
MIP1_00007265	50
MIP1_00007254	42
MIP1_00007256	45
MIP1_00007257	54
MIP1_00007288	65
MIP1_00007291	44
MIP1_00007277	55
MIP1_00007293	49
MIP1_00007295	55
MIP1_00007282	50
MIP1_00007297	42
MIP1_00007298	45
MIP1_00007300	57
MIP1_00007299	61
MIP1_00007303	57
MIP1_00007304	58
MIP1_00007242	57
MIP1_00007296	54
MIP1_00007278	59
MIP1_00007308	52
MIP1_00007310	40
MIP1_00007312	60
MIP1_00007234	47
MIP1_00007292	53
MIP1_00007305	41
MIP1_00007321	52
MIP1_00007322	41
MIP1_00007323	44
MIP1_00007324	50
MIP1_00007325	53
MIP1_00007315	46
MIP1_00007280	43
MIP1_00007311	52
MIP1_00007245	58
MIP1_00007332	57
MIP1_00007333	53
MIP1_00007217	52
MIP1_00007302	45
MIP1_00007338	57
MIP1_00007316	50
MIP1_00007341	43
MIP1_00007330	42
MIP1_00007342	63
MIP1_00007343	57
MIP1_00007346	52
MIP1_00007337	53
MIP1_00007352	44
MIP1_00007336	48
MIP1_00007356	59
MIP1_00007358	42
MIP1_00007259	47
MIP1_00007357	60
MIP1_00007359	41
MIP1_00007286	46
MIP1_00007361	55
MIP1_00007364	44
MIP1_00007367	49
MIP1_00007369	41
MIP1_00007370	40
MIP1_00007374	58
MIP1_00007362	60
MIP1_00007326	44
MIP1_00007339	58
MIP1_00007377	47
MIP1_00007380	55
MIP1_00007320	44
MIP1_00007382	47
MIP1_00007384	59
MIP1_00007366	50
MIP1_00007385	62
MIP1_00007360	48
MIP1_00007389	55
MIP1_00007390	54
MIP1_00007379	44
MIP1_00007393	47
MIP1_00007394	50
MIP1_00007376	49
MIP1_00007327	55
MIP1_00007397	53
MIP1_00007399	65
MIP1_00007400	53
MIP1_00007402	49
MIP1_00007388	52
MIP1_00007340	52
MIP1_00007405	47
MIP1_00007334	43
MIP1_00007407	47
MIP1_00007409	63
MIP1_00007383	53
MIP1_00007387	54
MIP1_00007404	62
MIP1_00007411	45
MIP1_00007363	57
MIP1_00007413	53
MIP1_00007414	53
MIP1_00007396	65
MIP1_00007415	54
MIP1_00007410	60
MIP1_00007417	56
MIP1_00007418	48
MIP1_00007419	64
MIP1_00007421	52
MIP1_00007423	58
MIP1_00007424	63
MIP1_00007408	56
MIP1_00007426	58
MIP1_00007428	51
MIP1_00007429	51
MIP1_00007345	60
MIP1_00007433	41
MIP1_00007432	49
MIP1_00007434	60
MIP1_00007435	40
MIP1_00007438	40
MIP1_00007355	48
MIP1_00007442	41
MIP1_00007441	60
MIP1_00007444	63
MIP1_00007447	63
MIP1_00007412	64
MIP1_00007416	62
MIP1_00007353	41
MIP1_00007431	59
MIP1_00007453	43
MIP1_00007451	56
MIP1_00007386	55
MIP1_00007457	61
MIP1_00007349	62
MIP1_00007458	45
MIP1_00007459	53
MIP1_00007460	45
MIP1_00007462	45
MIP1_00007449	53
MIP1_00007466	56
MIP1_00007467	56
MIP1_00007468	45
MIP1_00007440	62
MIP1_00007403	48
MIP1_00007470	56
MIP1_00007378	51
MIP1_00007456	43
MIP1_00007473	60
MIP1_00007474	57
MIP1_00007392	49
MIP1_00007475	54
MIP1_00007476	55
MIP1_00007480	55
MIP1_00007479	60
MIP1_00007427	56
MIP1_00007443	57
MIP1_00007488	57
MIP1_00007489	55
MIP1_00007448	51
MIP1_00007471	47
MIP1_00007472	60
MIP1_00007493	44
MIP1_00007485	54
MIP1_00007495	46
MIP1_00007496	61
MIP1_00007498	45
MIP1_00007500	55
MIP1_00007501	47
MIP1_00007490	60
MIP1_00007482	44
MIP1_00007504	45
MIP1_00007505	58
MIP1_00007506	44
MIP1_00007508	65
MIP1_00007513	41
MIP1_00007514	53
MIP1_00007483	53
MIP1_00007464	60
MIP1_00007509	42
MIP1_00007491	47
MIP1_00007469	61
MIP1_00007520	49
MIP1_00007519	46
MIP1_00007521	65
MIP1_00007512	47
MIP1_00007420	43
MIP1_00007481	64
MIP1_00007529	59
MIP1_00007497	58
MIP1_00007499	48
MIP1_00007536	55
MIP1_00007535	47
MIP1_00007537	50
MIP1_00007539	43
MIP1_00007542	41
MIP1_00007544	51
MIP1_00007545	61
MIP1_00007516	50
MIP1_00007524	41
MIP1_00007548	62
MIP1_00007523	65
[truncated: 209,069 more rows]
