# Supplementary material for: Sequence-structure-function relationships in the microbial protein universe
Source: Nat Commun. 2023 Apr 26;14:2351. doi: 10.1038/s41467-023-37896-w (PMC10133388; doi:10.1038/s41467-023-37896-w)
Supplement: Supplementary file 9 — Source Data [file 41467_2023_37896_MOESM9_ESM.zip › SourceData/source_data_Fig1/length_distributions/len_pdb_v2021_01_15.txt]

2zp9A.pdb 63
5jenB.pdb 129
6c15B.pdb 99
3vrlC.pdb 73
5d0kB.pdb 76
1w5xA.pdb 99
2fjhL.pdb 214
6nj5A.pdb 264
1htvB.pdb 27
4ivsA.pdb 373
1qs5A.pdb 162
6txzH.pdb 219
1jcaA.pdb 21
6yr8A.pdb 164
6wslB.pdb 429
5nw4V.pdb 370
3waaD.pdb 94
4z5tA.pdb 97
6o9cA.pdb 279
5e4aA.pdb 116
6yovB.pdb 82
5nd4A.pdb 412
1nqxA.pdb 154
3jwuA.pdb 407
3ogoA.pdb 231
3x1uC.pdb 105
7kodA.pdb 172
6t9uA.pdb 223
6kyeB.pdb 146
1g0uD.pdb 230
4pxmA.pdb 230
5mp9j.pdb 204
4y8pA.pdb 250
4qvwE.pdb 231
6htpC.pdb 240
5pu9A.pdb 121
6hwbB.pdb 244
3ia3B.pdb 135
4pkoA.pdb 524
7kn6L.pdb 213
4y78M.pdb 233
5lajJ.pdb 195
1mj1O.pdb 124
1x18F.pdb 154
1x18E.pdb 231
5ozsA.pdb 330
1n36F.pdb 101
6hvuG.pdb 241
6j2q6.pdb 222
6hv5H.pdb 226
1i97P.pdb 88
3jco3.pdb 205
2uxbE.pdb 151
3tltA.pdb 311
1ibkN.pdb 60
4ji8D.pdb 208
6t9rAAA.pdb 205
4ji7H.pdb 138
6z5tA.pdb 174
4dv3J.pdb 98
2bpmA.pdb 302
5d8qA.pdb 156
5wsvA.pdb 141
6rerA.pdb 74
1azvA.pdb 153
5o9aA.pdb 263
5ib86I.pdb 87
5cz8K.pdb 220
6g5tA.pdb 155
4lfbU.pdb 25
1jpfB.pdb 99
3gicB.pdb 248
5laiF.pdb 243
4lfcC.pdb 207
5b6oA.pdb 310
1i4jA.pdb 110
6ajwA.pdb 133
6cfk1k.pdb 114
4z8c1i.pdb 127
4lelQQ.pdb 100
6nshQT.pdb 99
5ib74I.pdb 117
5vvgA.pdb 415
4um3P.pdb 201
6xr8A.pdb 1107
6qnrAI.pdb 84
5v74A2.pdb 92
4y4p1r.pdb 68
4v7yBR.pdb 117
6e39A1.pdb 189
4v8qAZ.pdb 184
6gsj88.pdb 141
1vy4BX.pdb 95
6qyd1A.pdb 433
6ucq13.pdb 59
5imqh.pdb 145
6uo117.pdb 48
5vpoR0.pdb 82
5doy1O.pdb 122
5to2A.pdb 121
4v8jBH.pdb 160
5dox1Y.pdb 107
4wqfA8.pdb 64
4v5rBV.pdb 101
4tkyA.pdb 188
4rq1A.pdb 324
4v51BD.pdb 272
5c24A.pdb 537
4v7yBE.pdb 205
6qj5A.pdb 251
4v84BQ.pdb 116
4v5rBN.pdb 138
4b3pB.pdb 404
6c5lBF.pdb 208
4k7mA.pdb 118
6oj2RG.pdb 181
6qyxA.pdb 339
1xtcD.pdb 103
4wzdB8.pdb 137
4o21A.pdb 333
4dt7A.pdb 32
2f3bA.pdb 326
6zzrAAA.pdb 331
5imqv.pdb 71
1b8dB.pdb 176
4v8eAZ.pdb 97
2yojA.pdb 563
6c4hC.pdb 47
6nuoR5.pdb 59
4wzoA8.pdb 111
1b8dA.pdb 164
6qvk1e.pdb 280
6o3nA.pdb 24
5j30R2.pdb 70
4prhA.pdb 240
5vppR6.pdb 49
5uyk12.pdb 142
6v1zA.pdb 521
4v73BE.pdb 201
2fhgA.pdb 220
6yftAA.pdb 113
4meyA.pdb 298
6yfgAA.pdb 130
5mdwV.pdb 94
4cjsA.pdb 148
6qula.pdb 58
6vyrj.pdb 209
3hofA.pdb 118
5h5uL.pdb 123
6n9f1I.pdb 146
5ju8BU.pdb 102
6vyse.pdb 62
4v99AA.pdb 185
4v4qBL.pdb 144
4v52BT.pdb 93
6tbvL201.pdb 117
6govE.pdb 96
5mdyN.pdb 119
5mawD.pdb 260
4v85BW.pdb 110
5q2qA.pdb 341
5mdzO.pdb 116
4v7iAP.pdb 114
5u9f08.pdb 176
3vdbA.pdb 1015
6ztpBX.pdb 76
5mdwe.pdb 64
6tqoC.pdb 205
5adyM.pdb 136
5mdvc.pdb 52
6o9jR.pdb 103
3sssA.pdb 105
6x7kn.pdb 177
4v6lBe.pdb 46
6w77K.pdb 115
6vyxi.pdb 56
6ztoAO.pdb 88
6odeH.pdb 222
5kpv12.pdb 129
7jilr.pdb 113
5ju8AT.pdb 85
6ztoAL.pdb 121
5u9gQ.pdb 80
5u9gP.pdb 82
4jbzA.pdb 401
4cm7A.pdb 252
2ft6A.pdb 122
5tc1A.pdb 129
5afii.pdb 127
6i5dA.pdb 244
5mtpA.pdb 268
4bjoA.pdb 285
3v58B.pdb 176
3p30L.pdb 211
2yksA.pdb 306
5pn9A.pdb 331
3bszL.pdb 215
1kegL.pdb 216
4v69AN.pdb 96
4lrmA.pdb 307
4v5rB9.pdb 37
6po3H.pdb 192
3s62L.pdb 211
5gahY.pdb 77
4v79B4.pdb 38
4jumB.pdb 170
3v57A.pdb 164
1tgvA.pdb 250
6jzsA.pdb 453
6vyrW.pdb 83
6z83AAA.pdb 327
6y55A.pdb 808
2qtbA.pdb 728
3qw1A.pdb 106
6cbeA.pdb 518
1tupA.pdb 196
6nhrB.pdb 172
3e2nA.pdb 282
4v7iBE.pdb 150
1t5aA.pdb 519
1cn1A.pdb 237
4emmV.pdb 172
4cvtA.pdb 157
6h58g.pdb 161
6d2pH.pdb 213
6iatC.pdb 385
3kfkA.pdb 487
5pxzA.pdb 178
6zpoK.pdb 73
3wjyA.pdb 215
6c89A.pdb 231
5w0dC.pdb 202
6tswB.pdb 297
5f1gA.pdb 351
2dsdA.pdb 195
5vzyL.pdb 218
6dwkA.pdb 480
6yf7AA.pdb 114
6xdrY.pdb 141
2mvxA.pdb 39
1lz6A.pdb 138
5l13A.pdb 494
5lfb1A.pdb 65
6vmgZ.pdb 79
3ddqB.pdb 262
5e30C.pdb 323
3mhjA.pdb 208
7kzmA2.pdb 430
3kr5A.pdb 518
6i7vCH.pdb 148
4v9oBB.pdb 218
6utxCCC.pdb 1340
6q15AA.pdb 184
6zhcBBB.pdb 105
1yauH.pdb 203
5t9zA.pdb 163
1z4sA.pdb 138
5i2rA.pdb 312
6cdid.pdb 453
6n4cD.pdb 1358
4uzdA.pdb 254
6e5pB.pdb 126
6wl9A.pdb 29
6ztmAR.pdb 54
6qypA.pdb 151
6cp7K.pdb 73
4m65A.pdb 316
6x36A.pdb 105
3rvhA.pdb 351
6ztlAU.pdb 70
6i7rC.pdb 98
6sd1A.pdb 151
6vjsE.pdb 90
4cuzA.pdb 254
5is8A.pdb 353
6q14E.pdb 222
4a3eH.pdb 133
4a3kJ.pdb 65
6hjnB.pdb 173
6kpjA.pdb 328
5pd8A.pdb 115
4zneE.pdb 215
6bqfE.pdb 213
2qg2A.pdb 207
6cuuA.pdb 227
6krkA.pdb 244
2kv7A.pdb 83
4kijA.pdb 142
5thfA.pdb 319
3howL.pdb 44
5kipA.pdb 129
6yfbAA.pdb 166
4x19A.pdb 57
6rt0A.pdb 74
4by1F.pdb 85
1cmkI.pdb 20
5l8fA.pdb 89
4kjoA.pdb 129
6rfoA.pdb 316
1q83A.pdb 536
1l8hA.pdb 156
2gnqA.pdb 316
2rctA.pdb 141
5hmiA.pdb 96
5uirA.pdb 270
1iphA.pdb 727
4kwoA.pdb 352
4lqvA.pdb 171
6ugxA.pdb 207
4xxjA.pdb 228
1ykoA.pdb 200
4bkeA.pdb 582
1btiA.pdb 58
2uvwA.pdb 342
6p9fA.pdb 258
3mv4M.pdb 238
6rmjA.pdb 149
2xdeA.pdb 137
3zunC.pdb 137
4gyhA.pdb 263
6yfcAA.pdb 124
6csxB.pdb 1019
5lqpAB.pdb 129
6gprA.pdb 214
6qn1AB.pdb 81
6yf9AA.pdb 140
5r3pA.pdb 330
3kj4L.pdb 219
6tt7B.pdb 488
4fr3A.pdb 227
2zthA.pdb 206
6l9mJ.pdb 278
2qbnA.pdb 405
3g4iA.pdb 331
6u8eA.pdb 375
5kmtA.pdb 261
1pscA.pdb 329
2wbjA.pdb 178
2e8hA.pdb 265
3v0lA.pdb 278
2v2jA.pdb 170
2dtuA.pdb 896
6s91L.pdb 173
1l1fA.pdb 496
3vcmA.pdb 335
6q3gE1.pdb 54
2jdpA.pdb 114
3uilA.pdb 171
4v8tC.pdb 361
4v6bAA.pdb 158
6ft6h.pdb 119
5datd2.pdb 130
6xiqP.pdb 183
2ku2A.pdb 237
5jupGB.pdb 185
1a91A.pdb 79
5wlcLC.pdb 125
6em1Q.pdb 131
5datM5.pdb 204
6n8ni.pdb 132
6faiX.pdb 144
6xiqAE.pdb 127
6hd7g.pdb 127
3j7728.pdb 63
6cb1M.pdb 128
6lqpSG.pdb 213
4v6yAC.pdb 206
6cb1F.pdb 242
5jupIB.pdb 155
1dlhB.pdb 188
3f3uA.pdb 261
6qtzi.pdb 84
4v6iBC.pdb 388
6rbdY.pdb 134
4pjiF.pdb 240
6ta2B.pdb 468
5it8AF.pdb 106
4mneB.pdb 270
6zqcDN.pdb 150
5apoO.pdb 197
6emlS.pdb 260
6r847.pdb 191
6t83Gy.pdb 233
7btbi.pdb 99
5ktuA.pdb 107
3rx4A.pdb 318
6tvtA.pdb 312
5jcsf.pdb 106
6hhqn.pdb 156
4v7hBV.pdb 142
6q15Q.pdb 144
5jusIA.pdb 109
4d00B.pdb 175
6em5T.pdb 22
3j7863.pdb 193
2atcA.pdb 305
6ylyA.pdb 180
6sv4AY.pdb 100
6zqbDH.pdb 184
1w4nA.pdb 618
6sv4AK.pdb 124
1vj9U.pdb 247
1j4eA.pdb 341
3j7777.pdb 135
2w6gD.pdb 467
2ontA.pdb 73
3p98A.pdb 263
6z6kLl.pdb 50
1ee2A.pdb 373
6wl7A.pdb 29
5fl8R.pdb 188
6llxA.pdb 209
5l1fA.pdb 777
4v8tg.pdb 112
5uioA.pdb 160
5jcsk.pdb 77
1pr0A.pdb 237
4u4rN0.pdb 172
4bb5A.pdb 263
5sw1A.pdb 207
6y7cB.pdb 214
5vr0A.pdb 387
6nahA.pdb 175
5e7k71.pdb 133
2qfnA.pdb 137
1c5mD.pdb 241
3zyhA.pdb 121
5b8aA.pdb 168
3j7818.pdb 145
3j9qA.pdb 385
6xiqAR.pdb 81
6pa6A.pdb 326
5r0dA.pdb 237
3gibA.pdb 64
6hd7D.pdb 91
6xh2A.pdb 93
5iy4A.pdb 250
5jhvA.pdb 181
5u4if.pdb 100
6rd6T.pdb 46
1i6hB.pdb 1097
6upzK.pdb 114
3qmoA.pdb 551
6hhqs.pdb 169
3j6xL5.pdb 296
5voxT.pdb 150
5apoo.pdb 105
4v1mI.pdb 119
2auqA.pdb 145
4b9tA.pdb 580
6szsc.pdb 206
4uer2.pdb 188
3gtlA.pdb 1395
6tt0A.pdb 532
5fu8A.pdb 297
6utxAAA.pdb 230
6cydA.pdb 343
4oc7A.pdb 213
6k42B.pdb 340
6duqL.pdb 409
4iliA.pdb 290
3hoxC.pdb 266
6rdsX.pdb 542
3o73A.pdb 230
2vitA.pdb 210
6mvvA.pdb 222
5oq7A.pdb 259
6mzuA.pdb 202
6emlg.pdb 60
4kgvB.pdb 145
2giwA.pdb 104
6o4kA.pdb 509
3sayA.pdb 347
1izlD.pdb 277
3de0X.pdb 279
5tnpA.pdb 293
1staA.pdb 137
5gasO.pdb 80
4moqA.pdb 569
2c7cO.pdb 93
7d42A.pdb 225
2jd80.pdb 167
4v5wAA.pdb 504
2vx3A.pdb 346
2dvgA.pdb 232
7jfoA.pdb 443
5jutWA.pdb 318
6tz5AA.pdb 175
5it7bb.pdb 57
2ppeA.pdb 336
6tb3a.pdb 87
5xkuA.pdb 208
5dgvS6.pdb 226
6mxoA.pdb 428
7dd8B.pdb 213
1jizA.pdb 166
4z6uA.pdb 355
1tdiA.pdb 218
5t7hA.pdb 106
6t7iLI.pdb 218
5y5sA.pdb 54
5y5sB.pdb 42
1bnfA.pdb 108
4n62B.pdb 169
6sz7A.pdb 163
6f7cE.pdb 118
4f5lA.pdb 398
2wsqA.pdb 242
1udrA.pdb 126
5t9rB.pdb 4168
3c9jA.pdb 25
5estE.pdb 240
5dhaA.pdb 206
6tu3G.pdb 239
6nkqB.pdb 160
6fyyh.pdb 25
6wsgA.pdb 301
5kp3A.pdb 126
4uwrB.pdb 229
6g4sX.pdb 141
6zjjA.pdb 263
6rbed.pdb 53
6bkxC.pdb 417
5vcoA.pdb 211
5hr2A.pdb 107
3pnsA.pdb 240
6t7iSD.pdb 222
6iebH.pdb 211
6xirAK.pdb 107
3zxwA.pdb 463
4kzzg.pdb 313
6zxhW.pdb 129
5lzwRR.pdb 132
6zxgL.pdb 136
6v9aH.pdb 415
6hhqU.pdb 143
3frrA.pdb 186
5obmC7.pdb 120
6dzuA1.pdb 189
4ctgAA.pdb 246
1tr7B.pdb 158
6u0rA.pdb 527
5lzsSS.pdb 144
6yalc.pdb 84
6qzpSH.pdb 186
4ctfD0.pdb 226
6owfC.pdb 95
4kzyE.pdb 263
5lksSF.pdb 187
6wh3A.pdb 334
6hcfO1.pdb 149
5a2qT.pdb 145
2c8tA.pdb 171
6q98a.pdb 59
6g5iG.pdb 230
4undA.pdb 356
3arfA.pdb 293
5zjuA.pdb 188
5us7A.pdb 506
6asgC.pdb 1086
1izlA.pdb 299
6n4vAf.pdb 258
4gzzD.pdb 1358
6d90ZZ.pdb 124
6hcqK2.pdb 185
4zkwA.pdb 156
6ovrE.pdb 94
2z2cA.pdb 417
6wftA.pdb 513
3fpaA.pdb 229
4f2vA.pdb 254
2djxA.pdb 313
6qrcA.pdb 215
6u1aA.pdb 217
6hcmW1.pdb 83
5wa8A.pdb 115
3a69A.pdb 347
6zmtf.pdb 54
6hrqA.pdb 401
3e4aA.pdb 961
6vu8B.pdb 184
2whiA.pdb 476
5lzuPP.pdb 120
6jytA.pdb 589
1w5cC.pdb 438
4hkcA.pdb 229
4tnhB.pdb 490
3tf5A.pdb 458
6w1pE.pdb 82
7drwD.pdb 232
3gqlA.pdb 287
6xiqX.pdb 121
6e4fA.pdb 270
6avoP.pdb 230
2w1iA.pdb 284
6epcE.pdb 233
5vycI1.pdb 206
5b66Z.pdb 62
4wh4A.pdb 56
5ln33.pdb 205
6jlkT.pdb 29
6rxvCi.pdb 115
5v2cI.pdb 37
5t0cAL.pdb 238
6msjQ.pdb 199
1pwkA.pdb 91
6olyA.pdb 313
3uneB.pdb 248
6w1vH.pdb 65
3uneG.pdb 244
3ukhA.pdb 504
5gieA.pdb 251
6w1oL.pdb 37
3l1yA.pdb 152
3enaA.pdb 134
6g5iM.pdb 123
6yysA.pdb 224
4rc9A.pdb 151
5apnU.pdb 102
5oskF.pdb 316
6pf9A.pdb 506
6ta3K.pdb 334
1ws5A.pdb 133
4v62AO.pdb 243
4ub6M.pdb 33
1ocrA.pdb 514
3v4yA.pdb 293
3du3M.pdb 302
5x06A.pdb 364
3wu2J.pdb 36
4in6H.pdb 240
4in5L.pdb 281
3pyyA.pdb 265
4d61Q.pdb 139
5luf6.pdb 73
5lybc5.pdb 135
1kxgA.pdb 144
6nmpB.pdb 226
6tk4A.pdb 265
5zcoC.pdb 259
4l31C.pdb 47
6nmfH.pdb 79
2xjoA.pdb 150
5e0hA.pdb 166
6ek5A.pdb 183
5sw6A.pdb 713
7bz2G.pdb 37
4pgcA.pdb 278
3ag1E.pdb 105
6hx2A.pdb 150
6skpA.pdb 244
3gzuC.pdb 397
1z6bA.pdb 142
6vq6g.pdb 150
6cxuA.pdb 381
6v7kA.pdb 95
5iy5L.pdb 46
2eimF.pdb 98
2einD.pdb 144
6odaA.pdb 364
6zp4b.pdb 224
6jy4G.pdb 72
5z86J.pdb 58
3abkM.pdb 43
1ld7A.pdb 313
2jlaA.pdb 548
6zmoLn.pdb 24
3bjpA.pdb 295
6lqhA.pdb 206
6iebL.pdb 207
1qgtC.pdb 142
6w1rX.pdb 38
1yauO.pdb 218
1n3tF.pdb 221
4hlmA.pdb 161
4u3nC0.pdb 96
2gllA.pdb 152
5hzsA.pdb 214
6mg7G.pdb 330
2xs0A.pdb 346
1qvuB.pdb 186
3d80A.pdb 186
4jp4A.pdb 165
6v2jA.pdb 435
6q92A.pdb 318
6dg3A.pdb 245
4p6eA.pdb 219
1c48A.pdb 69
4anvA.pdb 848
1bviA.pdb 104
6rkbA.pdb 499
4ylqH.pdb 249
3kbcA.pdb 411
3j9qS.pdb 166
6w1xC.pdb 290
4bacA.pdb 368
6n60F.pdb 318
6pzyA.pdb 388
1hqgA.pdb 313
1i37A.pdb 246
6qx70a.pdb 256
7kwjA.pdb 163
4g8eA.pdb 201
2g8vA.pdb 133
5kggA.pdb 273
5mqtA.pdb 230
1gfnA.pdb 327
4i0bA.pdb 199
5lqzD.pdb 471
5gw6A.pdb 182
3ko7A.pdb 161
2byzA.pdb 406
1o26A.pdb 219
4tn6A.pdb 292
6r1kA.pdb 104
6b1nA.pdb 377
6ncld0.pdb 432
1b34B.pdb 74
6qi1A.pdb 297
2dysK.pdb 49
3ukwB.pdb 426
6he5A.pdb 242
3o2dA.pdb 178
4kp8A.pdb 261
6igzC.pdb 80
3pmnA.pdb 312
3iknA.pdb 152
1fxqA.pdb 263
6bbfA.pdb 150
4aooA.pdb 143
6o7pA.pdb 476
3rytC.pdb 174
3py4A.pdb 594
5wb6A.pdb 238
4mq6A.pdb 289
6tmkH2.pdb 71
6o7qB.pdb 522
1bixA.pdb 275
5ws7A.pdb 156
4wd7A.pdb 268
7abgk.pdb 73
6id0e.pdb 79
3zhhA.pdb 266
4ij1A.pdb 335
5ryiA.pdb 460
4nccH.pdb 220
4yhdA.pdb 281
5hzqA.pdb 139
6yfiA.pdb 151
3cmpA.pdb 174
5t2cAF.pdb 63
4l75A.pdb 229
5c6bF.pdb 456
3jbmA.pdb 170
3su1A.pdb 200
2nd5A.pdb 103
3wcfA.pdb 334
5hugA.pdb 388
6fc7A.pdb 281
6rbeM.pdb 124
4i4gA.pdb 459
4pjgA.pdb 264
5iu0A.pdb 462
4u56N4.pdb 98
1uw9C.pdb 140
2wj8A.pdb 374
3uh2A.pdb 199
3lcxA.pdb 291
6w8hA.pdb 198
1znqO.pdb 333
1j2qH.pdb 202
3tlmA.pdb 987
6ewbA.pdb 307
4cf6A.pdb 270
5jtlE.pdb 471
5csjA.pdb 93
6up6A.pdb 243
7dnkB.pdb 472
4pryA.pdb 249
5ofoC.pdb 686
4edaA.pdb 321
4i6sA.pdb 88
6y5qi.pdb 74
4avsA.pdb 204
3r46A.pdb 30
6t13A.pdb 497
1gw7A.pdb 371
6po0A.pdb 499
4x14A.pdb 257
3mk3A.pdb 154
6yfnAA.pdb 141
6z86A.pdb 192
6yfoAA.pdb 131
4y2tA.pdb 546
5ukbD.pdb 419
6yfsAA.pdb 125
4y4yA.pdb 191
4mf3A.pdb 258
5fi7A.pdb 410
6hi5A.pdb 127
6yfpAA.pdb 164
6hoeA.pdb 187
5it7a.pdb 100
4v7gAA.pdb 152
2x8bA.pdb 536
4ixqF.pdb 35
2pg5A.pdb 464
6yfeAA.pdb 134
6yfdAA.pdb 198
6zxgB.pdb 211
1hw8A.pdb 404
6vaiA.pdb 267
1g21E.pdb 268
2wgmA.pdb 89
6ubwA.pdb 296
2wl6A.pdb 389
6fvyg.pdb 245
2rahA.pdb 340
4r9dA.pdb 138
3k06A.pdb 90
6ip82b.pdb 122
6swaJ.pdb 169
5lzuA.pdb 248
6lu8L.pdb 147
6zm7Le.pdb 128
4v6xCY.pdb 133
5lztR.pdb 180
6emiA.pdb 527
3i9nA.pdb 252
6ek0LB.pdb 402
3j92F.pdb 225
6zmeLV.pdb 131
6sgcH2.pdb 190
5aj0Ao.pdb 105
6lqmU.pdb 203
6t59l3.pdb 50
5d6iA.pdb 115
6d9jO.pdb 198
6ip52K.pdb 187
6p5kAp.pdb 91
4ujcBk.pdb 69
5ec1B.pdb 209
6ip82N.pdb 159
4v6iAE.pdb 254
3oe7A.pdb 482
6z6nLD.pdb 293
4fb1C.pdb 124
3j78S0.pdb 206
6t83Zb.pdb 82
5aj0AZ.pdb 134
3axlB.pdb 238
6a50A.pdb 527
1b09A.pdb 206
4cayB.pdb 92
1fgxA.pdb 272
3j7oL.pdb 210
5dhuA.pdb 263
3j7qi.pdb 102
6ip62k.pdb 125
4wzjC.pdb 82
5lzyf.pdb 109
3kqoA.pdb 257
5flxU.pdb 97
1i3oB.pdb 101
5wi6A.pdb 243
6p5nAg.pdb 114
6ytlA.pdb 267
1ht1E.pdb 408
4v75B5.pdb 223
1tf7A.pdb 484
6q7lA.pdb 711
3oahA.pdb 519
1v1jA.pdb 150
6o2mA.pdb 618
2glsA.pdb 468
5lzxZZ.pdb 75
6mooA.pdb 301
6tbaE3.pdb 84
4mcpA.pdb 692
2xyjA.pdb 263
5on6AN.pdb 52
5zhxe.pdb 163
4j6pA.pdb 128
6pwbAG.pdb 265
5i76A.pdb 213
3jwmA.pdb 165
4iryB.pdb 424
3g8fA.pdb 121
1mg2A.pdb 382
7c62A.pdb 187
6p5kB.pdb 217
6u0jB.pdb 73
6mb1A.pdb 385
3k4sA.pdb 329
2kx6A.pdb 125
6ekbA.pdb 62
2hi2A.pdb 157
5rkrA.pdb 119
3zwoA.pdb 252
4kzyC.pdb 226
4adx5.pdb 50
6w4xC.pdb 374
6qb8b.pdb 478
4v1gA.pdb 85
4r1rA.pdb 733
3p8uA.pdb 220
6xc3C.pdb 193
6hucH.pdb 219
2vxwA.pdb 69
6u2kB.pdb 604
4ug0LI.pdb 213
3ieqA.pdb 158
3ka0A.pdb 279
6y17A.pdb 129
2ga6A.pdb 118
1rzoA.pdb 259
3u6zA.pdb 246
5lzsKK.pdb 96
2g4aA.pdb 108
4lf1A.pdb 456
2iv1A.pdb 156
6tziA.pdb 355
7joqI.pdb 107
5wk5A.pdb 269
4emqA.pdb 214
6nb3A.pdb 1169
2an2A.pdb 360
4fmjA.pdb 269
5leg1A.pdb 63
1tjaC.pdb 288
2uv0E.pdb 159
3itvA.pdb 421
3znj1.pdb 94
7k7kA.pdb 171
3orxA.pdb 283
6iacG.pdb 18
6h04L.pdb 501
4ub6K.pdb 37
5vfjA.pdb 121
4qt5L.pdb 216
2fqiA.pdb 362
3t0uA.pdb 657
1r7rA.pdb 683
5wntR.pdb 73
4v96BA.pdb 164
6w8lA.pdb 278
4orhB.pdb 148
6ndcC.pdb 191
1nkxA.pdb 340
6dheV.pdb 137
6x65AD.pdb 135
3et1A.pdb 263
5jrbA.pdb 184
1qomA.pdb 420
4mq9F.pdb 339
3tucA.pdb 257
1rd8A.pdb 328
5rg5A.pdb 301
6pwnA.pdb 280
6yani.pdb 59
4v77AR.pdb 55
2pw8L.pdb 27
3e0vA.pdb 494
4bo1A.pdb 237
6p4hg.pdb 68
4uibA.pdb 305
5c44G.pdb 171
4j90A.pdb 217
5urrA.pdb 350
6odib.pdb 198
6iacD.pdb 139
6amiA.pdb 382
3stgA.pdb 260
3h1iH.pdb 70
4v9jAC.pdb 207
6ek0LS.pdb 175
5tqlA.pdb 249
3m4gA.pdb 68
5aewB.pdb 183
6x6jAX.pdb 164
3dw0A.pdb 265
1ohsA.pdb 125
2xsoA.pdb 433
5ja7A.pdb 222
4n56A.pdb 494
1fdpA.pdb 221
1mx9A.pdb 532
6ud3A.pdb 352
4fqqL.pdb 213
2aviA.pdb 121
3texA.pdb 701
6qxmA.pdb 392
4kmtH.pdb 218
2d9eA.pdb 121
2vbjB.pdb 152
6v7aA.pdb 357
3cd6S.pdb 81
3ccvJ.pdb 142
4jnfA.pdb 213
4zt7A.pdb 519
5e3lA.pdb 91
1vq9L.pdb 145
5raoA.pdb 340
2devA.pdb 68
4x80L.pdb 213
1ffkB.pdb 337
1efmA.pdb 158
1vqnN.pdb 186
5d03A.pdb 333
5qq5A.pdb 360
3cc7D.pdb 140
3ccuV.pdb 65
4alvA.pdb 274
1vqpT.pdb 119
1w2bC.pdb 246
3bsmA.pdb 358
4x4cA.pdb 76
4a8sA.pdb 664
3e3gA.pdb 207
5gtiU.pdb 96
3vhlB.pdb 178
5euyA.pdb 485
2vgkA.pdb 467
6tbfA.pdb 538
5iv7I.pdb 602
5xmsA.pdb 442
6i0jA.pdb 257
3n42F.pdb 395
6qzfA.pdb 51
3oj5A.pdb 157
6qvzA.pdb 229
4h34A.pdb 486
6nqlA.pdb 216
5uowA.pdb 797
6mhsB.pdb 607
4yniA.pdb 187
6y5eG.pdb 108
1bkmA.pdb 102
4wskA.pdb 445
6i4rA.pdb 472
1j2tA.pdb 257
1n9rA.pdb 68
3w9pA.pdb 175
6zp4Q.pdb 101
4zz9A.pdb 243
3fb5A.pdb 219
2ei7B.pdb 54
6gymD.pdb 157
5vjoB.pdb 211
5tyvA.pdb 327
3r94A.pdb 303
5hiaA.pdb 202
5gz0B.pdb 221
3eqfA.pdb 314
1k8xA.pdb 249
6mrtA.pdb 285
5afnA.pdb 205
1ttqB.pdb 389
3jzhA.pdb 359
2qeeA.pdb 415
4x4oA.pdb 437
6ejwA.pdb 101
6nleA.pdb 491
5yngA.pdb 154
3e8kA.pdb 256
3glcA.pdb 276
5kcs1J.pdb 131
3ov9A.pdb 245
4u4uE1.pdb 71
5dvxA.pdb 260
5dzkA.pdb 196
5kk4A.pdb 47
2w2dA.pdb 437
6y6aA.pdb 267
1infA.pdb 390
3cc2U.pdb 53
2vhcA.pdb 289
1r1rD.pdb 16
6hawA.pdb 438
6x6sAA.pdb 248
4bdoA.pdb 242
4m2xA.pdb 159
3j7oG.pdb 241
2r8xA.pdb 181
1f9xA.pdb 117
4aumA.pdb 673
4adxW.pdb 154
1vqkF.pdb 119
1sq3A.pdb 154
5j88AU.pdb 56
4ly6A.pdb 247
4xejAL11.pdb 147
5iqfA.pdb 298
6ogzE.pdb 794
2ylyA.pdb 219
2v8aB.pdb 160
1vqmP.pdb 143
1vq4Q.pdb 95
1ffkH.pdb 132
3ie5A.pdb 160
3ccv1.pdb 56
1k8a3.pdb 46
5fwqA.pdb 607
2f7oA.pdb 1014
1vqkO.pdb 115
6nd9A.pdb 131
3lg4A.pdb 157
6e9wA.pdb 383
1yj9R.pdb 147
1vq53.pdb 92
6avoS.pdb 213
4o46A.pdb 235
5lhzA.pdb 78
5olwA.pdb 222
1umsA.pdb 166
6f3aA.pdb 370
1nopA.pdb 425
3ccrA.pdb 237
1yitE.pdb 172
1ru2A.pdb 146
5thpB.pdb 119
2bwdA.pdb 334
6y5ql.pdb 83
3fvrA.pdb 320
6hz6A.pdb 290
4f6hA.pdb 223
5f73A.pdb 288
5lf0M.pdb 216
3pxoA.pdb 326
2rsvA.pdb 403
1bch1.pdb 154
3nazA.pdb 611
1ha7A.pdb 162
6jllY.pdb 29
2l86A.pdb 37
6ynzP1.pdb 75
1n0jA.pdb 198
3q38A.pdb 315
3tybA.pdb 265
4a61A.pdb 309
6ocrA.pdb 95
6fo0W.pdb 57
7cl5A.pdb 282
1mfuA.pdb 490
3wzjA.pdb 257
6nymA.pdb 750
3f5uA.pdb 279
6devA.pdb 225
6aucA.pdb 122
2uulB.pdb 172
6jxdF.pdb 87
6mdmA.pdb 699
3uofA.pdb 159
6hawB.pdb 413
1u9fA.pdb 29
6fo6F.pdb 98
2j7gA.pdb 437
5lwvA.pdb 711
1lwxA.pdb 150
5okdG.pdb 74
4a1xA.pdb 191
6tt1A.pdb 605
4oswA.pdb 491
2chsA.pdb 114
2ij5A.pdb 392
2hn2A.pdb 331
2racA.pdb 105
4hvhA.pdb 278
6z80L.pdb 83
6tfrA.pdb 363
2j3oA.pdb 217
3nj4A.pdb 431
5j79A.pdb 283
2a4gB.pdb 22
2yq6A.pdb 145
2oa6A.pdb 295
4ko8A.pdb 456
4p9oA.pdb 92
1n86C.pdb 295
4n37A.pdb 128
5l6sA.pdb 409
1vqnG.pdb 29
4mpbA.pdb 501
4irbA.pdb 217
2w4hB.pdb 150
6xokA.pdb 261
4x66S.pdb 81
2vmjA.pdb 326
1ot3A.pdb 197
1eonA.pdb 236
5h8iA.pdb 296
6c3pE.pdb 1359
4nj1A.pdb 31
1rd4A.pdb 184
2e82A.pdb 340
6r4pB.pdb 341
2r6pA.pdb 386
2wff4.pdb 22
4bcuA.pdb 188
2mysA.pdb 755
1qhiA.pdb 304
7cn2A.pdb 474
2qa4X.pdb 82
4kesA.pdb 313
7c0mK.pdb 366
2ii0A.pdb 463
2uyxA.pdb 218
6ta6D.pdb 345
5cuaA.pdb 115
6qbxb1.pdb 378
3uneK.pdb 201
2mysC.pdb 134
1vq6Y.pdb 142
4aqqA.pdb 462
7a96D.pdb 588
2at5X.pdb 184
2xnxB.pdb 313
6hj2A.pdb 274
7bquA.pdb 109
6r0wD.pdb 460
5jy3A.pdb 228
5uot0.pdb 596
3to4C.pdb 190
2vhsA.pdb 215
4we9A.pdb 491
6mubH.pdb 225
3kwvA.pdb 527
1ma7A.pdb 323
4lnkA.pdb 443
3tjfA.pdb 195
2z1gA.pdb 155
1osxA.pdb 26
6qumA.pdb 578
4lczA.pdb 208
3aoxA.pdb 298
4rbuA.pdb 87
5j7lDI.pdb 135
3ux1A.pdb 518
5f1lA.pdb 113
4tnwF.pdb 221
2xfcB.pdb 335
5lf0N.pdb 202
5c1yA.pdb 181
3curA.pdb 262
4ucxQ.pdb 543
4ctfC0.pdb 198
4lr7A.pdb 390
4mvjE.pdb 329
5z14A.pdb 743
5ixkA.pdb 219
3q9bA.pdb 341
5uawA.pdb 263
6yfkAA.pdb 137
4rxfA.pdb 220
3zfgC.pdb 242
6yflAA.pdb 141
3nogD.pdb 154
6wouA.pdb 3921
6tdxO.pdb 81
5ocwB.pdb 399
6yfjAA.pdb 118
6zloA.pdb 232
6yfuAA.pdb 146
5h23A.pdb 151
5mxnA.pdb 473
3kcsA.pdb 214
5bwkA.pdb 304
5f91A.pdb 447
6zlmA.pdb 232
6yfrAA.pdb 123
6yfqAA.pdb 135
5mluA.pdb 97
7jm9A.pdb 194
3j0rA.pdb 82
1mqbA.pdb 263
4udf1D.pdb 122
4udf1A.pdb 183
6bwxA.pdb 537
2yidA.pdb 844
4udf1C.pdb 109
6ljsA.pdb 136
4udf1B.pdb 229
6yfaAA.pdb 167
2qjhA.pdb 264
6zsbt1.pdb 46
5l4nA.pdb 253
1s1aA.pdb 241
2f9vA.pdb 183
5urfA.pdb 510
5nmiD.pdb 240
4a9gA.pdb 390
4ctgBA.pdb 200
1tnzB.pdb 346
5nh8A.pdb 436
5nqwA.pdb 210
6h9tA.pdb 81
4rftA.pdb 163
4n1hA.pdb 257
5iv7L.pdb 218
1rjnA.pdb 259
5ji2A.pdb 174
4s2hA.pdb 189
6qn1AA.pdb 81
6tt7G.pdb 272
6b9qA.pdb 551
6kftC.pdb 996
6hxza.pdb 176
3i81A.pdb 296
4eupG.pdb 201
5xbrA.pdb 210
4dcxA.pdb 497
4jqcA.pdb 258
3vazP.pdb 336
5vvlA.pdb 264
4y6oA.pdb 277
3p2qA.pdb 133
5cvtA.pdb 159
3si0A.pdb 314
6x2kA.pdb 547
3w9bA.pdb 317
6bx1A.pdb 540
3qfaC.pdb 105
6dwfG.pdb 163
3qj9A.pdb 549
1od4A.pdb 667
6jjoA.pdb 381
3jzfA.pdb 380
5yuzF.pdb 342
6x2iA.pdb 538
5m64K.pdb 100
6va5A.pdb 123
3j9xA.pdb 128
6bx0A.pdb 535
3f9pA.pdb 107
3rdaX.pdb 164
4y18A.pdb 214
4qf0A.pdb 441
6prxA.pdb 350
3qb1A.pdb 124
4tlbA.pdb 224
4k4sA.pdb 462
4depA.pdb 151
2pvfA.pdb 285
1xmvA.pdb 293
4mu1A.pdb 185
2zisB.pdb 401
6uyqA.pdb 74
5kgtA.pdb 429
5oa1C.pdb 304
3kthA.pdb 180
4dl1C.pdb 464
6qkaA.pdb 304
1fz8A.pdb 511
5u1bA.pdb 168
4cduA.pdb 297
1fz5C.pdb 388
4chwA.pdb 344
3zgnA.pdb 309
6uwrA.pdb 660
6z6lLX.pdb 120
3qgyA.pdb 246
3l7zA.pdb 251
2iupD.pdb 108
5lzsd.pdb 107
6ip82W.pdb 98
6e15H.pdb 279
3wgtA.pdb 341
6qxtI.pdb 287
6zih2.pdb 298
1sqqE.pdb 196
5kloA.pdb 484
4ajwA.pdb 765
1xywA.pdb 111
7cm5A.pdb 611
4c2zA.pdb 382
6vm1D.pdb 480
6vm1A.pdb 495
6oeeA.pdb 243
5j8lA.pdb 294
2h47A.pdb 360
5lpuC.pdb 89
6ip62Q.pdb 124
5x2yA.pdb 391
4ximA.pdb 391
2y0bA.pdb 140
3fz8A.pdb 455
5umlA.pdb 84
4jcrA.pdb 171
1xveE.pdb 166
2zl2A.pdb 174
5tcfA.pdb 249
6wbgA.pdb 344
6vixA.pdb 107
2jeaB.pdb 234
4zkbB.pdb 49
4fa4A.pdb 354
1tiiD.pdb 98
4pocA.pdb 246
6tmxA.pdb 544
5mx8A.pdb 233
4u60A.pdb 271
2vi5A.pdb 150
7bqxY.pdb 74
6be1A.pdb 399
3es9A.pdb 603
1z3gH.pdb 214
1un5A.pdb 121
3wqpA.pdb 436
2vs8A.pdb 183
1zyeA.pdb 162
3p57A.pdb 90
1wbfA.pdb 237
6py9A.pdb 424
2gsyA.pdb 428
5qqsB.pdb 428
5rzxA.pdb 284
6hbgC.pdb 238
3iqzA.pdb 282
6hbgB.pdb 247
5hfnA.pdb 280
5j3zA.pdb 249
6f6wD.pdb 1242
6xnjA.pdb 87
6zgzA.pdb 388
6c3pA.pdb 328
6nb6A.pdb 1052
1q0kA.pdb 117
1xvaA.pdb 292
2np9A.pdb 423
6hbhA.pdb 224
6bzoC.pdb 1111
2p7zA.pdb 207
6eckA.pdb 528
5cd4B.pdb 357
6ribA.pdb 101
6wxea.pdb 259
7bsiS.pdb 1333
5afxA.pdb 357
3matA.pdb 264
2zrlA.pdb 305
6r90K.pdb 825
5vy9A.pdb 849
1khbA.pdb 603
6wcjA.pdb 394
6ek6A.pdb 451
5cc7A.pdb 704
2vvnA.pdb 648
6tlfA.pdb 225
1x1kA.pdb 26
1awoA.pdb 57
4c6wA.pdb 414
6a38B.pdb 129
2nxzD.pdb 222
5i8wA.pdb 257
1py5A.pdb 301
6okpK.pdb 133
4ec2A.pdb 112
5dk4A.pdb 318
5lzuU.pdb 99
6wexE.pdb 325
2r23B.pdb 222
5l9vA.pdb 215
4k6tA.pdb 186
3wd3A.pdb 497
6mk1A.pdb 30
6j8wA.pdb 260
2ktbA.pdb 19
4fq9A.pdb 170
1yt0A.pdb 194
6w91A.pdb 160
6zkb4.pdb 40
4ebwA.pdb 259
6e2nA.pdb 263
3iz1A.pdb 185
1c5gA.pdb 379
3lczA.pdb 53
3iu3B.pdb 208
2y9jA.pdb 186
3hj2A.pdb 33
5irvA.pdb 471
4aojA.pdb 260
2yzbA.pdb 287
1xk1A.pdb 214
3rhrA.pdb 498
6exnt.pdb 117
3nyzA.pdb 247
4pi3A.pdb 215
1nocB.pdb 213
6wl1A.pdb 36
2z7wA.pdb 151
1gbaA.pdb 198
4h1nA.pdb 459
6odmT.pdb 1369
6hqeA.pdb 23
4d7nA.pdb 197
5lttK.pdb 211
4d2vA.pdb 313
5jo5L.pdb 212
1cudA.pdb 197
5tzoA.pdb 185
6ka6A.pdb 487
6hcqP3.pdb 153
2e9aA.pdb 218
6tzuA.pdb 296
6x62DX.pdb 228
1wq7A.pdb 229
5nrdA.pdb 284
1uppI.pdb 123
4pbrA.pdb 310
3be9A.pdb 327
5ayyA.pdb 289
5f52A.pdb 324
6x0qA.pdb 140
5t2cd.pdb 86
4m4sA.pdb 414
4u3zB.pdb 294
4eb1I.pdb 411
1tsyA.pdb 316
2v3kA.pdb 213
3esjA.pdb 162
1e86A.pdb 125
4fdpA.pdb 425
4cbkA.pdb 68
1xfyA.pdb 735
4iwgA.pdb 244
5u6xA.pdb 553
3ia0A.pdb 111
5yqaA.pdb 393
1rqrA.pdb 286
7c6wA.pdb 414
5tv3A.pdb 226
1ee3P.pdb 305
5cexA.pdb 207
5iv5D.pdb 328
2cfyA.pdb 484
3q92A.pdb 296
2ygdA.pdb 175
3d2aA.pdb 179
2aleA.pdb 132
6zkm1.pdb 430
6re1P.pdb 114
6j6hj.pdb 75
6n7pK.pdb 123
6rzvA.pdb 659
6n9uE.pdb 222
6uxmA.pdb 79
5bwnA.pdb 274
5oa1G.pdb 202
1of6A.pdb 350
4r0xA.pdb 122
6nvaA.pdb 293
6o8xL.pdb 122
4gkhA.pdb 248
6exnh.pdb 82
6ucq1v.pdb 728
6u61A.pdb 118
4v8zBq.pdb 145
2q7hA.pdb 260
5jbnA.pdb 160
4dphA.pdb 538
3ru4E.pdb 96
4plsA.pdb 280
6mpdA.pdb 455
6qx2J.pdb 480
1kyxA.pdb 147
6h6fA.pdb 2454
2gctB.pdb 131
5xxqA.pdb 380
1pxdB.pdb 16
3mo7A.pdb 258
3w1wA.pdb 359
5jtjA.pdb 356
1w6oA.pdb 133
5gmkl.pdb 82
6qx2k.pdb 188
1uajA.pdb 241
5y0yA.pdb 289
3mtfA.pdb 296
3b8jA.pdb 184
7ca4A.pdb 143
5iz7A.pdb 504
1ok4A.pdb 251
6fn1A.pdb 1182
6tq2AAA.pdb 112
3b64A.pdb 112
3jcmU.pdb 90
3vmiA.pdb 389
5n89A.pdb 121
1gt7A.pdb 274
1rlqC.pdb 56
7k1lA.pdb 347
3bhoA.pdb 203
3q53A.pdb 291
2yfdA.pdb 138
4pj1A.pdb 526
5l8vA.pdb 223
6bk8c.pdb 75
1jbmA.pdb 78
6m67A.pdb 265
6vj9A.pdb 179
1iakA.pdb 182
4u4ySM.pdb 159
5lz7A.pdb 371
5jyfA.pdb 324
1preA.pdb 449
5wpqA.pdb 454
1rghA.pdb 96
6v0iA.pdb 351
4d99A.pdb 327
2aobA.pdb 96
5zfpA.pdb 225
2o7eA.pdb 514
5nc2A.pdb 110
6wc7A.pdb 163
5do2H.pdb 215
6nzwA.pdb 313
3g5yA.pdb 213
2e8wA.pdb 316
6p1zA.pdb 92
6pqvF.pdb 458
5cinH.pdb 218
5x8iB.pdb 327
3td4A.pdb 122
5nb3M.pdb 183
1nfvA.pdb 169
1nhzA.pdb 239
3t3mE.pdb 214
6d7tA.pdb 611
6rwlA.pdb 270
4nwrA.pdb 151
6kffA.pdb 322
5t4pA.pdb 511
5tcp1.pdb 194
3t89A.pdb 270
4iv5A.pdb 303
3a68A.pdb 194
5mx5A.pdb 208
7jmdA.pdb 193
4m34A.pdb 161
5trea.pdb 142
4csfE.pdb 249
6uvnG.pdb 337
6u1eA.pdb 324
6rb5A.pdb 490
2h50A.pdb 93
5aqdA.pdb 164
4i5dH.pdb 233
4ihhA.pdb 337
5ag7A.pdb 411
6r5aA.pdb 192
3mmoA.pdb 518
6myiA.pdb 137
6k3hA.pdb 152
3n59A.pdb 139
6dqyA.pdb 208
6zy2A.pdb 149
4wnvA.pdb 464
3ldwA.pdb 358
2c8hA.pdb 204
2cgfA.pdb 212
6sbrA.pdb 891
3cjgA.pdb 280
5t6iA.pdb 427
1kc6A.pdb 249
4v4lA.pdb 1215
6lgnA.pdb 1354
2ycwA.pdb 297
2de6D.pdb 104
6zkv3.pdb 688
6ql6G.pdb 2036
2hv8A.pdb 169
6jgeA.pdb 606
5j4qA.pdb 241
3e8rA.pdb 251
2qj4A.pdb 172
6tg8AAA.pdb 288
6ureA.pdb 89
5wfvA.pdb 284
2aptA.pdb 109
6pwbAL.pdb 237
6epd7.pdb 216
1gavA.pdb 129
1z5vA.pdb 412
5gjrf.pdb 213
4v9fH.pdb 165
6lvyA.pdb 771
3cclM.pdb 194
2z3yA.pdb 643
5o35A.pdb 642
3puzA.pdb 370
6re4Q.pdb 72
6de3A.pdb 473
3q09A.pdb 241
5y7mA.pdb 125
5a1uA.pdb 159
6rdtR.pdb 177
5o6zA.pdb 257
1rkpA.pdb 311
6iraD.pdb 751
1xivA.pdb 307
3oppA.pdb 259
6ii4F.pdb 212
1mztA.pdb 39
6toaG.pdb 134
7abgm.pdb 82
2o2yA.pdb 290
1y2hA.pdb 322
2c82A.pdb 379
1zm9A.pdb 822
5h8hB.pdb 282
6re8S.pdb 277
6wq0A.pdb 131
5inhA.pdb 780
1to1E.pdb 281
3w8xA.pdb 461
3wxjA.pdb 513
1x1yD.pdb 90
6n5mA.pdb 152
1lf4A.pdb 325
6lqha.pdb 34
6h6iA.pdb 144
5ldwT.pdb 75
5okaA.pdb 462
5a4wA.pdb 211
4v4wAE.pdb 148
4m06A.pdb 235
5uq7u.pdb 23
4lszB.pdb 94
3k35A.pdb 274
5m3lB.pdb 145
3r1kA.pdb 396
4uujC.pdb 111
6yfmAA.pdb 150
1gszA.pdb 620
5bqyB.pdb 171
5o45A.pdb 129
2gtlA.pdb 147
6iziP.pdb 168
2gtlC.pdb 149
6omcA.pdb 299
4ibbA.pdb 123
6vqaI.pdb 161
5jwpA.pdb 342
3ko1A.pdb 505
3ze1B.pdb 464
6fe4A.pdb 72
5ch9A.pdb 327
1vpsA.pdb 285
6h1jA.pdb 312
6ojzA.pdb 355
3tdrA.pdb 256
7b19A.pdb 750
3nh1A.pdb 209
5kjdA.pdb 479
4cbxG.pdb 122
3vd0A.pdb 202
5e8cB.pdb 161
6qc2AL.pdb 139
5e8cA.pdb 233
4u6rA.pdb 403
1g7kA.pdb 211
6yffAA.pdb 126
7bv2B.pdb 114
2gd1O.pdb 334
2dsuA.pdb 361
3zdxA.pdb 457
4c4bA.pdb 125
3scoA.pdb 472
6zr2W.pdb 114
6lglD.pdb 100
5mnsA.pdb 395
4mqbA.pdb 199
6jr2A.pdb 268
3b05A.pdb 364
5f2lA.pdb 324
4aq3A.pdb 135
3in7A.pdb 99
3avoA.pdb 307
1q4kB.pdb 224
4u85A.pdb 144
1i41A.pdb 396
2ypzA.pdb 135
2gz1A.pdb 357
6y0gLC.pdb 365
6l55A.pdb 169
6xkkA.pdb 85
7aq7A.pdb 586
5y52A.pdb 295
4d87A.pdb 286
5iwoA.pdb 139
6hcft3.pdb 153
3l2dA.pdb 367
6qdvt.pdb 125
6qguA.pdb 333
5xo8A.pdb 263
6q8yP.pdb 219
5qrfA.pdb 171
6xz8A.pdb 465
1xbnA.pdb 195
5aqoB.pdb 112
6zkeY.pdb 171
6zkdt.pdb 177
6hxhA.pdb 1033
6bp7A.pdb 772
4ur3A.pdb 458
4hwkA.pdb 257
3zk2A.pdb 89
7kiwA.pdb 466
5d94A.pdb 119
6hzcA.pdb 473
6nhvN.pdb 118
1choI.pdb 53
4pofA.pdb 255
2o9uX.pdb 96
6ufqA.pdb 789
6p5iAC.pdb 362
6ffzA.pdb 346
5h37D.pdb 75
2w0fC.pdb 102
6urbA.pdb 180
2rdkA.pdb 101
3dviA.pdb 109
5ldnA.pdb 927
5w1vA.pdb 272
4qppA.pdb 329
4bn0A.pdb 225
6ed6A.pdb 378
5y7aA.pdb 451
6zkrX.pdb 87
2jkjA.pdb 139
5fq5B.pdb 1318
2hftA.pdb 205
6t17A.pdb 276
2c7xA.pdb 397
7jshA.pdb 272
5hzgC.pdb 130
6za5A.pdb 445
1l1zA.pdb 263
3jcxA.pdb 548
2xviA.pdb 445
1euiC.pdb 70
3kziy.pdb 28
5wvk5.pdb 212
1lemA.pdb 181
2rioA.pdb 396
2bwtA.pdb 440
2xh4A.pdb 438
2v64D.pdb 172
6i5fA.pdb 760
1ofiG.pdb 174
4x8jH.pdb 203
2veeA.pdb 190
6ve4A.pdb 304
5mc0A.pdb 478
5tt2C.pdb 342
6oazA.pdb 416
3bcoA.pdb 124
4an7A.pdb 223
6jttA.pdb 560
1mr7A.pdb 203
6gv2A.pdb 292
1i0hA.pdb 205
6dxiA.pdb 189
6t4qSC.pdb 216
4briA.pdb 359
1h641.pdb 71
4affA.pdb 110
3zt7A.pdb 649
6rweD.pdb 70
4eceA.pdb 282
6oj0T.pdb 178
2wr0A.pdb 490
5nsqA.pdb 519
5d80J.pdb 104
3lx9A.pdb 391
5g1qA.pdb 181
7bqx6.pdb 297
4akdA.pdb 150
2wmeC.pdb 488
5ecqB.pdb 214
1pmpA.pdb 131
1pfmA.pdb 68
2w19A.pdb 419
1i4kA.pdb 72
3q8qB.pdb 380
3j9vI.pdb 217
5m3fA.pdb 1459
6eikA.pdb 29
5i1sA.pdb 34
1vqnI.pdb 70
2lxzA.pdb 32
4c3dA.pdb 165
4duhA.pdb 195
3kedA.pdb 866
6ruoI.pdb 124
1oo6A.pdb 217
1mejB.pdb 201
2mipA.pdb 99
4z7vA.pdb 180
1t61A.pdb 223
1oq9A.pdb 338
6bxhA.pdb 468
5mknA.pdb 71
5w65B.pdb 1178
4ndpA.pdb 245
6rp2L.pdb 580
6w8uA.pdb 140
3vcdA.pdb 184
5tjfA.pdb 160
3gliB.pdb 359
6oiwA.pdb 504
4ndoB.pdb 268
1efkA.pdb 539
1kcrL.pdb 213
3oh6A.pdb 288
5qu7A.pdb 57
6f6bA.pdb 286
3idmB.pdb 227
6wl0A.pdb 36
5o31A.pdb 88
5zzyA.pdb 333
2grlA.pdb 287
4ytpA.pdb 613
5hukA.pdb 388
6zkte.pdb 86
1yjyA.pdb 405
1v37A.pdb 171
2wwxA.pdb 170
6wuuA.pdb 318
3bquA.pdb 211
2oybO.pdb 246
1e6gA.pdb 59
6d04C.pdb 679
7jsvA.pdb 66
1wu0A.pdb 72
5zobB.pdb 156
4o5nA.pdb 317
5jgeC.pdb 23
4i28A.pdb 352
6zkef.pdb 113
4lhzA.pdb 175
6r30A.pdb 500
4la7A.pdb 176
6v2dA.pdb 56
5oefA.pdb 574
1w05A.pdb 329
1idmA.pdb 343
6wkyB.pdb 29
6warA.pdb 211
6o20A.pdb 627
4a6nB.pdb 368
3dkuA.pdb 153
4pegA.pdb 349
6zkoV.pdb 139
3mj4A.pdb 365
4v5gAZ.pdb 374
3uicA.pdb 259
3a4sA.pdb 155
3zlpA.pdb 163
6ka1A.pdb 307
4gi6A.pdb 556
4m2gA.pdb 336
6zkiz.pdb 70
5uhfE.pdb 81
6xkyA.pdb 271
6a7aA.pdb 318
4q3rA.pdb 335
6bfyA.pdb 439
1ef9A.pdb 261
6zkkH.pdb 318
6y6xLz.pdb 217
3kieA.pdb 520
7c0cA.pdb 302
2hckA.pdb 437
4i3vA.pdb 473
6zkbl.pdb 105
3ueiA.pdb 137
6r6pm.pdb 52
4nvqA.pdb 267
6zksM.pdb 458
6zkpq.pdb 139
4hj1A.pdb 431
4zhxE.pdb 298
2bl2A.pdb 156
4gpfA.pdb 207
1rvvA.pdb 154
6zkuL.pdb 539
3iylA.pdb 41
5bsgA.pdb 272
3zvjD.pdb 168
3sqbA.pdb 191
3tgjE.pdb 215
6jzhA.pdb 390
1f8gA.pdb 368
4porA.pdb 270
1keeA.pdb 1058
5tinA.pdb 338
5ndfA.pdb 495
6zkcy.pdb 50
3bhkA.pdb 385
3jzuA.pdb 353
4ovuA.pdb 1044
6qc2D2.pdb 347
3zj5A.pdb 680
4mapA.pdb 156
4f35D.pdb 408
4tnwA.pdb 342
4zh8B.pdb 52
6qy3A.pdb 218
1fzcA.pdb 74
6xebA.pdb 368
2ps7A.pdb 354
6uqkA.pdb 2054
6zkfJ.pdb 169
5k8iA.pdb 436
1keeB.pdb 378
6irlB.pdb 99
1w4yA.pdb 306
4qn4A.pdb 389
6nbfN.pdb 126
6p4nA.pdb 114
6zkmK.pdb 97
3eb3A.pdb 326
4zh1A.pdb 293
1pc4A.pdb 106
3mkgA.pdb 124
3exfA.pdb 362
4qmqA.pdb 289
6sr0A.pdb 128
2aq3B.pdb 234
3soaA.pdb 436
6cfoB.pdb 330
2nlcA.pdb 36
6t63A.pdb 217
6rwxS.pdb 189
3khbA.pdb 203
7k5ia.pdb 101
4fjcB.pdb 92
6kwyH.pdb 220
5xdvA.pdb 305
1jthA.pdb 62
4l60A.pdb 256
1nskR.pdb 151
5b7eA.pdb 477
4nb4A.pdb 265
1rhoA.pdb 142
5voyB.pdb 457
6iolF.pdb 1024
5m32N.pdb 202
6qcmAB.pdb 115
3q4wA.pdb 175
6x62DK.pdb 148
3qbgA.pdb 261
6x62AC.pdb 200
3jaiff.pdb 62
6o7wC.pdb 593
6o9yA.pdb 500
5m64N.pdb 135
6a5qB.pdb 232
6kuqA.pdb 264
5uqhA.pdb 368
6xuqA.pdb 514
6cgeA.pdb 279
6euwA.pdb 156
6ot1n.pdb 105
2ms8A.pdb 102
3nahA.pdb 486
5juoXB.pdb 97
5dzpA.pdb 351
1tjwA.pdb 449
6gonA.pdb 114
6hkoM.pdb 129
6x66AH.pdb 89
5a4iS.pdb 264
3zqnA.pdb 68
5evzA.pdb 382
2c0uA.pdb 417
1y6oA.pdb 131
6cgvN.pdb 447
4c5rA.pdb 634
6wyyA.pdb 315
4tniU.pdb 97
5ji0E.pdb 19
3bsqA.pdb 223
4lbxA.pdb 321
1pwxA.pdb 252
6sk5D.pdb 40
6u59A.pdb 454
1z5gA.pdb 208
6ov9A.pdb 32
1f6pA.pdb 293
6wooX.pdb 121
1pypA.pdb 281
3bpwA.pdb 330
6cfnA.pdb 80
5fe8A.pdb 108
3q8uA.pdb 149
1kfuS.pdb 184
2c2vC.pdb 142
6k22A.pdb 316
1lp9F.pdb 237
1h5sC.pdb 290
1t9cA.pdb 596
6w1pV.pdb 137
5fjoA.pdb 367
5uczA.pdb 290
5mei5.pdb 100
3pi9B.pdb 145
6eduA.pdb 116
4ioaZ.pdb 58
6yanE.pdb 226
6lilA.pdb 346
6zqaCA.pdb 242
1qaiA.pdb 251
6fx1A.pdb 40
5b1sA.pdb 294
1sxvA.pdb 160
6msde.pdb 40
6bhrG.pdb 91
1xdlA.pdb 303
5h8hA.pdb 277
4b9rA.pdb 155
6nhhA.pdb 430
6kykC.pdb 169
1oozA.pdb 463
1c40B.pdb 146
6ylhy.pdb 243
1vmcA.pdb 61
6rmeA.pdb 373
3d9aH.pdb 210
3liqA.pdb 116
1ns0A.pdb 340
3d1aA.pdb 141
2qmsA.pdb 113
5ctyA.pdb 192
1g98A.pdb 555
6n1tA.pdb 511
4jx1C.pdb 106
6w2sf.pdb 57
3hnaA.pdb 280
5kliC.pdb 179
5a8gA.pdb 290
1jm0A.pdb 48
7cbhA.pdb 401
6ef4A.pdb 572
2vyeA.pdb 425
5h1uB.pdb 174
5cmsR.pdb 172
6t8qA.pdb 427
2v6mA.pdb 310
1hqmA.pdb 223
5gpnAj.pdb 133
5uxzA.pdb 290
2zjoA.pdb 444
6ninB.pdb 256
5ayfA.pdb 244
3csyI.pdb 236
6w24A.pdb 565
5icdA.pdb 414
7jvkA.pdb 455
6c4cA.pdb 427
6tqoG.pdb 178
5yg8A.pdb 322
4x4lA.pdb 493
2hbhA.pdb 239
5fr9A.pdb 319
5xrnA.pdb 141
3ij4A.pdb 406
4jqgA.pdb 164
3gduA.pdb 294
6xqbC.pdb 62
2pl0A.pdb 268
3mngA.pdb 161
2chuA.pdb 283
2qrvB.pdb 186
6ju1A.pdb 393
5qgsA.pdb 184
4ne3B.pdb 73
1svoA.pdb 362
5gjre.pdb 201
6o0gA.pdb 530
6zkhh.pdb 95
2j1kA.pdb 117
6snpA.pdb 568
6rdnM.pdb 217
5h1bA.pdb 308
6jpwA.pdb 38
5v7wA.pdb 169
4dx8A.pdb 139
4fpoB.pdb 658
6oliQ.pdb 153
6zkkr.pdb 99
6zkkp.pdb 128
6zkqn.pdb 79
6zkck.pdb 319
2jdzA.pdb 235
5vhzA.pdb 783
3tyhA.pdb 309
2lhbA.pdb 149
5hlvA.pdb 89
6re86.pdb 124
6tm3A.pdb 289
6drgA.pdb 135
6vieB.pdb 88
2rs13.pdb 236
6vyvI.pdb 218
3vw9A.pdb 176
3j80f.pdb 69
5hm8A.pdb 494
2wcfA.pdb 91
5m8mA.pdb 446
1osmA.pdb 342
3heaA.pdb 271
6nk2A.pdb 177
2vavA.pdb 347
6xijZ.pdb 30
3nrtA.pdb 90
6wavA.pdb 59
4n4yB.pdb 166
5vfqf.pdb 689
5ae1A.pdb 560
5m32m.pdb 375
1velA.pdb 163
3ie0A.pdb 431
1scnE.pdb 274
4q32A.pdb 337
1y55X.pdb 120
6vq8A.pdb 600
6cdeM.pdb 132
2hlnA.pdb 308
3lj5A.pdb 692
1rsgA.pdb 470
6dkaA.pdb 230
3b6pA.pdb 217
6f6rA.pdb 180
4g7sC.pdb 31
1td1A.pdb 282
6hbcB.pdb 440
6rdi1.pdb 595
6kig1.pdb 339
3ujsA.pdb 433
4aq6A.pdb 425
6mwxA.pdb 400
5ttpA.pdb 569
5k45A.pdb 328
6rdn9.pdb 97
2q0nA.pdb 293
6zvkC2.pdb 86
4v4dB.pdb 274
6rvrA.pdb 390
2ypeA.pdb 214
6he9H.pdb 390
6tt7I.pdb 47
5y65B.pdb 233
6zklm.pdb 80
5l4kV.pdb 293
2wqiA.pdb 45
5nw4Z.pdb 270
6ueoA.pdb 187
3s2gA.pdb 340
1ohyA.pdb 461
1je1A.pdb 232
6wjdX.pdb 380
6qbaA.pdb 176
5urw1B.pdb 414
3ug3A.pdb 482
6xbwD.pdb 461
2j1kC.pdb 182
6msdW.pdb 456
5urw1A.pdb 135
2vcfX.pdb 251
3dkbA.pdb 352
5hriA.pdb 175
5gm2A.pdb 281
1ko9A.pdb 312
1on2A.pdb 135
2wohA.pdb 718
3wu5A.pdb 182
5jzoA.pdb 281
6uz7Bq.pdb 217
5fh6A.pdb 111
6zkoo.pdb 120
1iefA.pdb 208
2d22A.pdb 427
1oatA.pdb 404
2bo4A.pdb 381
1dcoA.pdb 99
2br5A.pdb 226
3aa7A.pdb 269
6r7dA.pdb 149
2jfbA.pdb 153
5mayA.pdb 113
6epdO.pdb 376
2c7fA.pdb 496
6b86A.pdb 497
2j6xA.pdb 370
1ho4A.pdb 242
2r071.pdb 273
6t6rA.pdb 856
6s4sC.pdb 139
4h4lA.pdb 143
4v4eA.pdb 875
1mwtA.pdb 635
3rueA.pdb 336
4jekA.pdb 399
6re90.pdb 81
3eh4A.pdb 557
1rmu2.pdb 255
4f6rD.pdb 159
6unzA.pdb 539
4ixqK.pdb 37
6z0uA.pdb 454
1e9rA.pdb 420
6e8gS.pdb 167
2df5A.pdb 213
6re58.pdb 88
7aayA.pdb 273
6bupA.pdb 361
4x9dA.pdb 56
1qluA.pdb 550
1fbmA.pdb 46
2ajdA.pdb 728
4ezfA.pdb 76
5ughA.pdb 369
6rdr3.pdb 245
6x59K.pdb 362
6rdr5.pdb 123
4v4kM.pdb 552
3ztsA.pdb 141
4bpbA.pdb 634
4zpvH.pdb 213
6p9w3.pdb 228
6om0SA.pdb 221
5z2qB.pdb 215
3j9gA.pdb 125
3dclA.pdb 272
4unzA.pdb 317
2penA.pdb 110
3samA.pdb 541
7kv8A.pdb 493
4wtyA.pdb 314
6eduQ.pdb 107
3j7xA.pdb 343
6et5L.pdb 273
1lbgA.pdb 357
1urqD.pdb 62
6msbE.pdb 375
6vlgA.pdb 468
6j9uA.pdb 306
3ww9A.pdb 251
2x51A.pdb 737
6mrdO.pdb 100
1h42A.pdb 295
4k2uH.pdb 208
1hoyA.pdb 74
4casA.pdb 332
4obcA.pdb 554
6adjA.pdb 1297
3jqjA.pdb 147
5vfsD.pdb 380
4p9mH.pdb 224
4whgB.pdb 232
6zi9H.pdb 257
3l33A.pdb 224
6kgxC2.pdb 162
5h86A.pdb 167
3jbe2.pdb 267
4hzeA.pdb 306
5xpxA.pdb 384
4ktiA.pdb 344
6bh4A.pdb 296
6traB.pdb 740
1d0aA.pdb 168
1jhpA.pdb 346
6muxc.pdb 188
5np8A.pdb 404
5m7jC.pdb 323
6zkts.pdb 122
2p1bA.pdb 100
6epcS.pdb 476
6epcN.pdb 905
5hoqA.pdb 234
5xq2A.pdb 679
5louA.pdb 285
2yy2A.pdb 326
6izr1.pdb 349
5evbA.pdb 266
1r67A.pdb 151
6jguA.pdb 196
6yalM.pdb 98
6panA.pdb 560
4pe5B.pdb 720
2c57A.pdb 164
2wuzA.pdb 444
6v8mA.pdb 151
2jw8A.pdb 118
5wz1A.pdb 259
2rhiA.pdb 324
5nrnA.pdb 187
6isgA.pdb 754
3rvdA.pdb 336
1zz7A.pdb 178
3p67A.pdb 362
4p61A.pdb 243
6n54A.pdb 210
5g3nA.pdb 127
5ybiA.pdb 331
6n8uA.pdb 209
3uf2A.pdb 140
6s3zA.pdb 624
1e8cA.pdb 483
5eifA.pdb 256
2wvxA.pdb 709
3mjzA.pdb 131
3zcxA.pdb 338
1dgi4.pdb 62
5wheB.pdb 30
5x4gA.pdb 215
6c57A.pdb 277
6vhlE.pdb 77
6b1aA.pdb 269
1oy7A.pdb 99
6okdA.pdb 619
1kljL.pdb 56
5cbqA.pdb 399
3oe1A.pdb 565
4rgoS.pdb 225
6gsxA.pdb 217
4ohmA.pdb 585
3j1bA.pdb 519
4uzlA.pdb 339
6rdd7.pdb 176
6mhzA.pdb 235
2v9xA.pdb 193
6kgxD2.pdb 171
6xpsA.pdb 153
1zn9A.pdb 179
3lb0A.pdb 259
6rdf2.pdb 441
2ejdA.pdb 515
3t5gA.pdb 170
2zb2A.pdb 798
6i43A.pdb 362
3iyiA.pdb 384
2vcgA.pdb 368
5micA.pdb 499
5l4gJ.pdb 391
5ymtA.pdb 160
1xl4A.pdb 289
6i7oK.pdb 69
3o4gA.pdb 577
2x5iD.pdb 61
4tq7A.pdb 140
3h2vA.pdb 174
6tpqt.pdb 36
5yb4E.pdb 36
6rec4.pdb 290
3jc1Ab.pdb 160
5x8cA.pdb 189
5jncA.pdb 259
1k01L.pdb 130
4gsqA.pdb 245
1m79A.pdb 192
6ifnF.pdb 220
1uvuH.pdb 244
5y6pc4.pdb 172
4lh2A.pdb 534
5xigA.pdb 486
5cwmA.pdb 226
4oiwA.pdb 408
1xleA.pdb 393
6pk2A.pdb 426
5n7oA.pdb 191
3i4wA.pdb 97
6cgr6.pdb 276
2o7uB.pdb 329
5y6pa4.pdb 162
6fwpA.pdb 341
4cewB.pdb 245
5gaqA.pdb 288
2ycrA.pdb 282
4gqhA.pdb 142
1q2eA.pdb 425
1nauA.pdb 27
4a7iA.pdb 53
3rddA.pdb 164
4l9vA.pdb 133
5loxA.pdb 236
6n1rA.pdb 483
2b3hA.pdb 304
6e3bA.pdb 169
4jzkA.pdb 214
2wv2A.pdb 443
5iytA.pdb 182
7aonA.pdb 64
3j98L.pdb 66
4f2wA.pdb 231
1b9jA.pdb 517
4cxmA.pdb 281
2h2qA.pdb 514
6y115.pdb 196
2a2qL.pdb 132
5futA.pdb 355
6w8xA.pdb 132
3pnpA.pdb 263
5mp0D.pdb 149
6y117.pdb 127
7d65A.pdb 288
1wx4B.pdb 71
3g8oA.pdb 250
1ksgB.pdb 128
6ie8A.pdb 184
2zmxA.pdb 277
6r74A.pdb 157
5j7fA.pdb 101
6n3aA.pdb 50
2gl7A.pdb 512
4p2oA.pdb 175
6hreA.pdb 77
6mhtA.pdb 327
3vr4D.pdb 438
3ias1.pdb 437
1fyuA.pdb 239
6xa1LU.pdb 101
5obfL.pdb 217
4dchA.pdb 434
4p2oB.pdb 176
3udtA.pdb 385
3aa9A.pdb 104
2yxsA.pdb 149
6hg1A.pdb 370
1kdeA.pdb 65
5b2mA.pdb 255
2fug3.pdb 737
5q0cA.pdb 328
6ds2B.pdb 108
5nikA.pdb 428
6i1p6.pdb 166
3vr6A.pdb 587
3gdqA.pdb 376
6ruvB.pdb 913
5k4tA.pdb 321
2bp2A.pdb 123
1sg1A.pdb 99
2ybb8.pdb 154
3janSU.pdb 104
2ybb2.pdb 179
1k01K.pdb 197
5wklA.pdb 303
5wbyD.pdb 317
2ybb4.pdb 378
6s26A.pdb 187
3f2hA.pdb 204
6vq8M.pdb 114
4er3A.pdb 311
3f99A.pdb 282
4hqjA.pdb 985
5ckeA.pdb 101
3otfA.pdb 197
4olyL.pdb 208
5emuA.pdb 249
1xyvA.pdb 147
4rytA.pdb 254
5jvhT.pdb 74
6o0iA.pdb 98
6jv9A.pdb 486
1t2aA.pdb 338
3vxkA.pdb 263
6n1hA.pdb 83
3e84A.pdb 164
4mfeA.pdb 596
4nj7A.pdb 76
5tq0A.pdb 364
5d4zA.pdb 105
6j3y11.pdb 176
2zzsA.pdb 81
6ocqA.pdb 262
3cyqB.pdb 133
2nowA.pdb 368
1sidA.pdb 366
6l7uA.pdb 442
1xs2A.pdb 360
2tmaA.pdb 284
2dfdA.pdb 314
1itcA.pdb 516
5o30A.pdb 257
6pwbAO.pdb 184
2e69A.pdb 237
3u09A.pdb 248
4j43A.pdb 251
1r2qA.pdb 170
4wl1A.pdb 221
5weoA.pdb 988
3x0cA.pdb 319
6o1iA.pdb 328
3dfyA.pdb 338
2evsA.pdb 205
6xo4B.pdb 414
1d5eB.pdb 101
6olzAc.pdb 103
4d0vA.pdb 108
4de4A.pdb 288
6o21A.pdb 220
6mfpN.pdb 24
4e2sA.pdb 258
4o0eA.pdb 297
6m35A.pdb 310
2zjr2.pdb 46
2on6A.pdb 282
4v6hA.pdb 482
1xnyA.pdb 521
2ii5A.pdb 234
5lnwA.pdb 274
3ii0A.pdb 405
4u1tA.pdb 367
5lucA.pdb 387
6a4iA.pdb 322
3wf2A.pdb 605
5nv5A.pdb 200
2rjhA.pdb 358
6npwB.pdb 192
6mzyA1.pdb 95
6g69A.pdb 29
6iu5A.pdb 72
3swbA.pdb 86
3si7A.pdb 265
5xmkG.pdb 54
5k0yi.pdb 215
5v28A.pdb 174
3n2cA.pdb 407
4io93.pdb 63
1mylA.pdb 45
5a5xA.pdb 411
4fm4A.pdb 204
4v4aBP.pdb 100
4icmA.pdb 335
1xxeA.pdb 268
3wc1A.pdb 238
4cc8F.pdb 227
1a34A.pdb 147
4i7sA.pdb 175
6whxA.pdb 791
6mhhA.pdb 211
6zqmH.pdb 132
6hmdA.pdb 328
5l8aA.pdb 62
6moiB.pdb 209
5zdrA.pdb 266
6l0fA.pdb 363
6om7N.pdb 139
2ux6A.pdb 122
4qq8A.pdb 563
1l0xB.pdb 221
5oivA.pdb 445
1nkwO.pdb 117
4zgdB.pdb 206
5c34B.pdb 108
5dw4A.pdb 511
2zpiB.pdb 211
3wvdA.pdb 194
5m0qA.pdb 275
6sb5A.pdb 543
4b6eA.pdb 646
4lr3A.pdb 164
2zgpA.pdb 158
4fc5A.pdb 259
1kq1A.pdb 60
5y0lA.pdb 331
4oazR.pdb 72
6v48B.pdb 168
1ntkK.pdb 53
3a6oA.pdb 585
2b9vA.pdb 608
6ugeA.pdb 304
2j91A.pdb 457
6nvgA.pdb 272
3aajA.pdb 167
6qehA.pdb 365
6qzpLX.pdb 120
5fbrB.pdb 167
6pawA.pdb 316
5ukmA.pdb 621
1iflA.pdb 53
2c18A.pdb 333
6kh3A.pdb 170
6fnvA.pdb 140
6kokA.pdb 152
4fj1A.pdb 261
3jand.pdb 107
4um4A.pdb 175
2ognB.pdb 205
5k89A.pdb 85
5kscA.pdb 261
5jtnA.pdb 155
6uriB.pdb 480
4mxqA.pdb 174
3lflA.pdb 236
2x85A.pdb 597
5mr8A.pdb 186
2e3sA.pdb 224
1fwbB.pdb 101
6e69A.pdb 218
3h1kC.pdb 380
6mksA.pdb 90
2gzjB.pdb 130
5bwlA.pdb 267
5yi1A.pdb 132
1x9sA.pdb 673
3bq4A.pdb 192
3p53A.pdb 486
4gkyA.pdb 229
1geiA.pdb 399
1ejvC.pdb 552
6flgA.pdb 264
2gvxA.pdb 312
4c85A.pdb 143
6nc4A.pdb 303
2y4zA.pdb 135
3vgsA.pdb 140
4tzaC.pdb 213
7a5kM3.pdb 287
4epeA.pdb 100
6bs0A.pdb 272
3d0nA.pdb 263
1gxqA.pdb 105
2cr2A.pdb 159
1jn0O.pdb 334
3k65B.pdb 274
5jhdE.pdb 239
4zvzA.pdb 312
1xk9A.pdb 204
1gldG.pdb 489
4v92BM.pdb 120
6r0zJ.pdb 186
2jhbA.pdb 143
6azrB.pdb 120
5kviA.pdb 479
6kq0B.pdb 289
5iunA.pdb 216
6crsC.pdb 235
6jc7A.pdb 511
1s07A.pdb 429
6qu5A.pdb 452
5exgA.pdb 142
6ct2A.pdb 273
3wuuA.pdb 54
4nc4A.pdb 369
3ruxA.pdb 265
4e9zA.pdb 284
3qvbA.pdb 251
6x3wA.pdb 334
2ojwA.pdb 360
4xz9A.pdb 216
6s69A.pdb 192
4n8x1.pdb 99
3miaB.pdb 247
1uwqA.pdb 487
1t6uA.pdb 117
1es7A.pdb 104
6utlA.pdb 166
1k7tA.pdb 170
5x6fA.pdb 158
4ebfA.pdb 326
5w5fA.pdb 163
2betA.pdb 157
6e9gB.pdb 214
2x86A.pdb 307
6cv2A.pdb 287
1bzsA.pdb 165
5ivdA.pdb 566
6zscXK.pdb 177
4f7nB.pdb 268
5esjA.pdb 528
6trxB.pdb 839
4zf3A.pdb 216
1fkvA.pdb 121
3qf3A.pdb 131
5knpA.pdb 177
7k13A.pdb 330
5bydA.pdb 315
6cs4B.pdb 238
3j1wA.pdb 106
3utpD.pdb 199
1b5pA.pdb 382
2fmoA.pdb 261
2bosA.pdb 68
1geqA.pdb 241
6ut8A.pdb 390
4kxmA.pdb 130
5lqzK.pdb 73
3gqgA.pdb 142
2dubA.pdb 254
3vszA.pdb 461
5lcvA.pdb 406
3j8xK.pdb 316
3nl2A.pdb 505
5a0yC.pdb 248
1qilA.pdb 194
5a0yB.pdb 442
4ne2A.pdb 304
5looA.pdb 257
4i4iA.pdb 319
6j0jA.pdb 248
4gypA.pdb 444
4rtoA.pdb 249
1jo5A.pdb 48
5wc3A.pdb 139
5n5ee.pdb 98
3dkiA.pdb 310
4l80A.pdb 345
5cbxA.pdb 72
5ik9A.pdb 536
2btpA.pdb 248
1ik4A.pdb 152
6prlB.pdb 32
6wfkA.pdb 153
6gvvA.pdb 480
3zkbA.pdb 380
6j0bA.pdb 352
5jvgQ.pdb 93
5k6rA.pdb 581
1gutA.pdb 67
5l6wC.pdb 165
4ne1C.pdb 93
6uzca.pdb 456
5cpmA.pdb 359
1vh5A.pdb 138
5inxA.pdb 461
6lglj.pdb 241
6ksaA.pdb 607
4isiL.pdb 55
4usvA.pdb 457
1dwpA.pdb 262
1l3iA.pdb 178
4g7tA.pdb 212
5v3aA.pdb 154
2bx9A.pdb 53
3us3A.pdb 353
5uw5A.pdb 696
6ue9A.pdb 221
5jfmA.pdb 439
2d03H.pdb 212
6khkA.pdb 310
6ixhA.pdb 135
7c6bA.pdb 134
4fdlA.pdb 232
6jz4A.pdb 576
5demA.pdb 257
5a02A.pdb 335
1cevA.pdb 299
5k3kA.pdb 439
1mi3A.pdb 319
2iwmA.pdb 334
4kk1A.pdb 397
2vutA.pdb 318
4bmtA.pdb 287
2r5dA.pdb 45
7c2iA.pdb 298
6y63AAA.pdb 257
3zk6A.pdb 144
6s3xA.pdb 474
5wq9A.pdb 493
5g0rA.pdb 543
6otrQY.pdb 84
3mmwA.pdb 309
2cb4A.pdb 253
6o5dA.pdb 174
5uqoB.pdb 434
4ob5L.pdb 112
4wy0A.pdb 247
4d06A.pdb 282
1r0hA.pdb 53
3pioV.pdb 65
4qd8A.pdb 139
5xybA.pdb 348
6glrA.pdb 158
1yc6A.pdb 154
3mifA.pdb 310
1xsjA.pdb 773
1lswA.pdb 117
2d3bA.pdb 353
6qakA.pdb 471
4rhsA.pdb 114
5ecyA.pdb 132
4mbyA.pdb 276
6nerA.pdb 185
6ub8A.pdb 249
1g8rA.pdb 403
5w1xA.pdb 422
6i3zL.pdb 208
7d43A.pdb 293
3jpyA.pdb 358
1cmbA.pdb 104
6t41A.pdb 346
5disB.pdb 172
4omgA.pdb 280
4hm4A.pdb 446
3miaA.pdb 324
1qcvA.pdb 53
5tduC.pdb 83
5zapf.pdb 107
6ppbS.pdb 1281
4iw4C.pdb 137
4kpfA.pdb 482
5m4rA.pdb 86
6i7uA.pdb 372
6yvaC.pdb 155
6dyzA.pdb 273
3oxgA.pdb 424
2tsrA.pdb 281
6oncA.pdb 625
2y74A.pdb 694
3zoyA.pdb 80
2eghA.pdb 400
6lomA.pdb 295
3dhgB.pdb 304
2ab6A.pdb 217
2eyrB.pdb 241
6sghA.pdb 236
5jvgR.pdb 110
1nenA.pdb 588
5ya1C.pdb 85
3dv2A.pdb 187
5w6gA.pdb 326
3j27B.pdb 72
1ar61.pdb 283
4x2pA.pdb 357
1etrL.pdb 36
3audA.pdb 56
4cjcA.pdb 241
6y1bA.pdb 251
1kjxA.pdb 431
6hh1A.pdb 303
1g3wA.pdb 211
1o7pB.pdb 193
6y2lLM.pdb 139
4nb3A.pdb 123
1ct4E.pdb 185
2ggpA.pdb 73
1wluA.pdb 117
5t7bA.pdb 802
4gk0A.pdb 198
3q3nA.pdb 491
2mpzA.pdb 26
5ks9B.pdb 181
2vhwA.pdb 371
5u7oE.pdb 213
5nyqA.pdb 208
4dumA.pdb 187
2rmjA.pdb 134
5fylD.pdb 242
1h2yA.pdb 710
1rj9B.pdb 282
6gawAU.pdb 86
5w6iA.pdb 322
4cr3Y.pdb 19
6zsbXN.pdb 221
7a5hJ.pdb 140
5ks9F.pdb 240
2e83A.pdb 122
6b43G.pdb 78
6mtcZZ.pdb 75
6vmik.pdb 96
1j1jA.pdb 217
4bm0A.pdb 329
6epeH.pdb 396
6l49A.pdb 89
1m56B.pdb 260
4k4yA.pdb 463
4zwrA.pdb 130
2a3bA.pdb 394
4ba4A.pdb 427
5hi9A.pdb 602
6phzA.pdb 347
6nr3A.pdb 854
1av1A.pdb 201
5mh0A.pdb 142
6aqoA.pdb 210
2l0jA.pdb 41
3evkA.pdb 211
5cscB.pdb 429
3zbiA.pdb 197
2qm4A.pdb 223
3l71D.pdb 241
4cr7A.pdb 260
4qhsA.pdb 244
3ofnI.pdb 55
5ds6E.pdb 93
4lacC.pdb 290
6r3bA.pdb 323
5lksLb.pdb 75
6cstA.pdb 446
3h1lF.pdb 101
7ce3A.pdb 326
2bwbA.pdb 46
7c07B.pdb 56
5da8A.pdb 499
4y4rA.pdb 447
3p8pA.pdb 275
6l40E.pdb 175
3tjxA.pdb 305
4nxwA.pdb 325
5lu5A.pdb 193
1xt3A.pdb 60
5ya8A.pdb 366
6igrA.pdb 599
5maqA.pdb 257
3lzqA.pdb 157
2ypwA.pdb 112
7a54A.pdb 472
4iyiA.pdb 80
6yrdA.pdb 305
2xctB.pdb 669
5tihL.pdb 212
1yzwA.pdb 220
2zjpW.pdb 55
3lo3A.pdb 93
4qomA.pdb 480
4njtA.pdb 99
3bk9A.pdb 277
5wrpA.pdb 473
6arfA.pdb 395
5ofzA.pdb 120
6zxkH.pdb 699
2z2bA.pdb 330
3i2xA.pdb 178
4zflA.pdb 229
1salA.pdb 42
5wbgA.pdb 463
5irzD.pdb 394
6pqzA.pdb 451
2v5cA.pdb 584
6c8tA.pdb 368
6pqqA.pdb 604
5k5rC.pdb 91
6cwaA.pdb 299
1p22B.pdb 131
2aqoA.pdb 377
4v9gA5.pdb 42
2rgxA.pdb 203
2v8hA.pdb 431
2j5qA.pdb 303
1kza1.pdb 115
3fmdA.pdb 329
2l7hA.pdb 58
6o58K.pdb 268
1kh3A.pdb 380
3h1kG.pdb 80
5i1yA.pdb 86
6jluA.pdb 334
4ioaI.pdb 141
4hntA.pdb 1052
2j5iI.pdb 246
4dpxA.pdb 330
4bpvA.pdb 219
2dd4C.pdb 217
3h1jA.pdb 443
2gciA.pdb 354
1ykfA.pdb 352
6hgeA.pdb 353
6fi0A.pdb 53
5d4vA.pdb 257
2cajA.pdb 128
6x9qH.pdb 259
2p7oA.pdb 127
2wqjA.pdb 30
3h1hB.pdb 421
4u3fE.pdb 196
6rw5K.pdb 101
3fa4A.pdb 284
6azsA.pdb 230
4wfnL.pdb 104
6x6sAM.pdb 180
6l0rA.pdb 382
2euhA.pdb 474
5oyaI.pdb 139
6dbvB.pdb 351
5oyaA.pdb 460
3h1iJ.pdb 61
4bog2.pdb 370
3wvpC.pdb 298
3r37A.pdb 140
4yndA.pdb 428
2vjoA.pdb 427
6ydwCL.pdb 45
3j92E.pdb 236
5u8qL.pdb 107
2zx7A.pdb 442
6shbD.pdb 285
3zbiB.pdb 130
2iyyA.pdb 169
6k7yE.pdb 54
6q6gU.pdb 515
4fgiA.pdb 144
3ziaG.pdb 265
3qnuA.pdb 395
6qy3K.pdb 11
6puuA.pdb 1309
2otgC.pdb 155
6o8qA.pdb 75
2gsmA.pdb 535
5yshA.pdb 551
1nwxD.pdb 178
2ib8A.pdb 391
4r98A.pdb 256
4xyjA.pdb 768
2rfuA.pdb 342
6ls3B.pdb 164
4ay3A.pdb 160
4yh8A.pdb 180
1so5A.pdb 213
1itiA.pdb 133
6q6hY.pdb 499
5h2fF.pdb 33
4b27A.pdb 64
1oazL.pdb 108
1n7lA.pdb 53
5k8nA.pdb 420
6xkjC.pdb 85
2dd4B.pdb 152
3g1rA.pdb 325
4iroB.pdb 146
3nbxX.pdb 481
4v4oA.pdb 527
2dxcA.pdb 119
4wfoA.pdb 826
3j2tA.pdb 1144
3dllK.pdb 113
6kaf1.pdb 218
6dl7A.pdb 175
3dllH.pdb 134
5nywA.pdb 225
5gk6A.pdb 333
1nulA.pdb 142
6s8iB.pdb 110
4ye3A.pdb 99
6bfkA.pdb 143
5mklA1.pdb 79
6d0cB.pdb 110
6s6tA.pdb 1472
2aaqA.pdb 461
6pw2A.pdb 147
1m5qA.pdb 123
1z0bA.pdb 203
6q6gG.pdb 27
5khrJ.pdb 504
5gt6A.pdb 491
4i4yA.pdb 146
6t3lB.pdb 315
3irqD.pdb 64
4eo5A.pdb 161
3lqeA.pdb 313
3aejC.pdb 386
2wdvB.pdb 238
4u67A.pdb 260
6u9tA.pdb 82
6tljF.pdb 483
2jcqA.pdb 150
5zkyA.pdb 413
3qucA.pdb 225
6g6bA.pdb 30
3h5fA.pdb 28
3pxiA.pdb 708
6qljA.pdb 207
4p5hA.pdb 286
3dblA.pdb 522
5hl7R.pdb 102
5dihA.pdb 201
4cnoA.pdb 247
3l1rA.pdb 467
1f14A.pdb 291
1t37A.pdb 119
5wgbA.pdb 291
5lxgL.pdb 107
7jjcA.pdb 159
6tmlA1.pdb 512
5v2nA.pdb 161
5e9sA.pdb 427
5oolH.pdb 95
6x5pA.pdb 232
4wce2.pdb 44
6j6xB.pdb 298
1si9A.pdb 106
6wrsF.pdb 87
4wce3.pdb 60
7aerB.pdb 131
4mmsB.pdb 370
3f62B.pdb 145
2wwmD.pdb 100
6osy7.pdb 102
3d57A.pdb 245
6o03B.pdb 302
3oe7H.pdb 120
4v2sA.pdb 71
1j0bA.pdb 325
6wqnZ.pdb 120
1nenC.pdb 129
6ni8A.pdb 226
6fxcAM.pdb 119
3cz2A.pdb 118
4tk2A.pdb 411
3hhqA.pdb 126
2gv6A.pdb 241
6gazAC.pdb 132
3rqgA.pdb 197
5ew5E.pdb 83
1sl8A.pdb 181
5mflA.pdb 332
3c5lA.pdb 217
4wfaN.pdb 116
3snyA.pdb 87
6ptom.pdb 663
6bi9A.pdb 280
3izxB.pdb 1191
5n92A.pdb 109
6wqqS.pdb 192
5hl7G.pdb 145
5hl7A.pdb 269
5fikV.pdb 67
5e9eA.pdb 255
2r88A.pdb 365
5t7vLC.pdb 214
6s0zJ.pdb 146
5w9jE.pdb 119
4gogA.pdb 268
3twuA.pdb 160
2wu2D.pdb 105
6o40A.pdb 50
1u6hA.pdb 252
3fowA.pdb 234
6wqqY.pdb 136
3txxA.pdb 337
5ywhA.pdb 372
4wfbT.pdb 75
4nrkB.pdb 168
1t8rA.pdb 459
4hi2A.pdb 88
1b6qA.pdb 56
3hrkA.pdb 416
5ne7A.pdb 319
5c7fA.pdb 196
5tdtE.pdb 102
3lxnA.pdb 287
6wqnD.pdb 100
4adqA.pdb 185
7a5kM6.pdb 116
4ud4A.pdb 324
5nrgM.pdb 111
5j1sA.pdb 277
6s0xQ.pdb 110
5l3dA.pdb 666
1oi3A.pdb 336
4oz1A.pdb 111
5jsyB.pdb 481
6i4jA.pdb 351
3kp6A.pdb 139
3plzA.pdb 231
6nhvR.pdb 297
5nd82.pdb 57
1pipA.pdb 212
5ngmAW.pdb 67
6azrA.pdb 234
6qzyA.pdb 382
5ot7t.pdb 99
6vlwH.pdb 216
5lc5E.pdb 186
5v8f3.pdb 654
5lfjA.pdb 109
4yvsC.pdb 231
4g55A.pdb 358
6qs9A.pdb 580
1m7wA.pdb 223
1j1oH.pdb 114
1x82A.pdb 185
3nwhA.pdb 102
6g7mS.pdb 268
5a5jA.pdb 455
4ilsA.pdb 350
4qoyA.pdb 862
5h16A.pdb 163
4v7qBA.pdb 255
3h5aA.pdb 357
2ympA.pdb 224
2pzfA.pdb 224
5temC.pdb 266
6objA.pdb 338
6pgrA.pdb 347
5ui4A.pdb 149
3i46A.pdb 289
3cxoA.pdb 402
3rauA.pdb 358
1w4zA.pdb 259
6gsl38.pdb 143
2w25A.pdb 147
5swgB.pdb 255
5ypcA.pdb 49
5kz8A.pdb 302
1hjwA.pdb 362
4v8rAD.pdb 515
5fliA.pdb 183
5muuC.pdb 39
3psoA.pdb 182
3rseD.pdb 280
5gw5g.pdb 518
6tmkB2.pdb 479
4ktyA.pdb 695
5gw5q.pdb 543
5gn8B.pdb 143
2uziL.pdb 104
6pqvX.pdb 156
2z3bA.pdb 180
6aq1A.pdb 134
2yj0A.pdb 68
2xafB.pdb 133
6ks6a.pdb 546
6fr5A.pdb 202
1ounA.pdb 125
5gw4h.pdb 519
5gw4b.pdb 517
3uqbA.pdb 191
5njgA.pdb 286
3vhnA.pdb 255
4biwA.pdb 245
5dupA.pdb 195
6ks7e.pdb 501
5ws5R.pdb 34
6yw7B.pdb 286
3mkkA.pdb 664
1c26A.pdb 32
6hljA.pdb 156
5uggA.pdb 246
6hafA.pdb 585
1bfnA.pdb 490
1g6yA.pdb 245
6wgg6.pdb 576
3pio4.pdb 37
4ioaE.pdb 171
6bdoB.pdb 394
1s3tC.pdb 569
1o3yA.pdb 166
6krez.pdb 529
6kpxG.pdb 32
4zblA.pdb 225
4eikA.pdb 58
5ii8A.pdb 131
3rmeA.pdb 377
1kf6A.pdb 577
3gz1A.pdb 144
3nirA.pdb 46
3rzpA.pdb 250
5f9dA.pdb 417
2z0pA.pdb 158
6e9vQ.pdb 211
6waeA.pdb 201
3o8eA.pdb 197
4bl5A.pdb 314
2b4jC.pdb 82
5a20H.pdb 161
3h3yA.pdb 326
5iv5A.pdb 658
1ndqA.pdb 269
4yzuB.pdb 57
6r5qE.pdb 216
6jwyA.pdb 538
6ahcA.pdb 419
6nmkA.pdb 252
1k3tA.pdb 359
3q1cA.pdb 351
2hfnA.pdb 149
3ukuA.pdb 399
5kuaA.pdb 161
1hj4A.pdb 551
2g3tA.pdb 169
6oabD.pdb 537
1u3uA.pdb 374
5c6eA.pdb 141
3us2A.pdb 193
6x65N.pdb 136
2ihtA.pdb 550
4yvnA.pdb 505
1yovB.pdb 397
5qsxC.pdb 315
5cvdA.pdb 231
6hl3B.pdb 416
6ganL.pdb 551
2d00A.pdb 109
5mr6A.pdb 396
2qo2A.pdb 282
5dg2A.pdb 128
6qxjA.pdb 513
5v8aA.pdb 148
6y8jA.pdb 343
6vlzAT.pdb 168
4cbhA.pdb 333
1kyiA.pdb 321
4cn5A.pdb 81
4xm1A.pdb 263
6uhcF.pdb 166
3g0aA.pdb 257
6vzvA.pdb 404
4bjxA.pdb 127
6d5fA.pdb 194
5eucA.pdb 197
5v8f4.pdb 741
5v8f2.pdb 603
1lbxA.pdb 252
1tdzA.pdb 265
3rliA.pdb 243
5t1dH.pdb 213
3lutB.pdb 390
4l8yC.pdb 287
6h77A.pdb 301
7k7eA.pdb 509
6svaB.pdb 146
6rkcA.pdb 372
6zjaB.pdb 568
5jbiA.pdb 410
4ceuA.pdb 99
6f0l5.pdb 634
1igcH.pdb 222
2b95A.pdb 96
4cexB.pdb 122
4rz6A.pdb 316
1lgbB.pdb 47
5booA.pdb 374
6zjaA.pdb 238
5im4F.pdb 131
3zxfA.pdb 134
3aabA.pdb 110
3dwpA.pdb 116
6b3sA.pdb 191
3sg6A.pdb 383
1eaoA.pdb 124
5y9fA.pdb 420
4gckA.pdb 190
5xryA.pdb 674
1x50A.pdb 164
3zwzA.pdb 297
6d5fa.pdb 131
6ml8H.pdb 227
4xjrA.pdb 429
5c4gE.pdb 466
6hgwA.pdb 319
6n24A.pdb 306
6fvsA.pdb 309
5tfyI.pdb 164
4ws1A.pdb 224
3by1A.pdb 280
6p1yA.pdb 24
6trcL.pdb 152
5w7gA.pdb 131
3gklA.pdb 120
6ot4A.pdb 106
3zedA.pdb 765
4fe1J.pdb 41
6eb9A.pdb 101
6qg2K.pdb 245
2xmjA.pdb 63
6qb8e.pdb 505
1u0vA.pdb 388
6ojaA.pdb 241
4cthA.pdb 697
5zf0K1.pdb 46
6vtdA.pdb 336
3dxmG.pdb 137
1xi1A.pdb 571
5bvpL.pdb 213
6iybA.pdb 171
3esyA.pdb 168
4assA.pdb 90
6pfyD.pdb 138
6epcM.pdb 415
4ofcA.pdb 335
6vx6E.pdb 366
2i81A.pdb 193
3s8aA.pdb 664
1sv6A.pdb 261
6zpuA.pdb 587
5amnA.pdb 287
5apyA.pdb 62
3kxvA.pdb 125
5wdaA.pdb 129
5dbyA.pdb 580
6i7pA.pdb 883
6roaA.pdb 109
7abgA5.pdb 732
4e2cA.pdb 233
3wtsC.pdb 118
3kcvA.pdb 250
6traM.pdb 31
6lfmD.pdb 71
5izaA.pdb 341
4f30A.pdb 521
1mj5A.pdb 298
1vstA.pdb 215
6p3cA.pdb 461
6ofcA.pdb 660
6asoC.pdb 79
7a5fs3.pdb 370
1cxfA.pdb 686
1j38A.pdb 598
5a2tA.pdb 204
1tyqE.pdb 169
6trdI.pdb 37
6trdE.pdb 70
3ku3A.pdb 324
4s0jA.pdb 139
1tyqC.pdb 342
5nx1A.pdb 222
5o4fB.pdb 250
2o6uA.pdb 139
2beuA.pdb 390
4adyA.pdb 829
5t5fL.pdb 216
2zjsH.pdb 220
6otlA.pdb 121
1i7mA.pdb 237
6finA.pdb 294
5dbtA.pdb 201
2qpaA.pdb 305
2y7wA.pdb 207
5k0pA.pdb 103
2j9fB.pdb 330
2ot8A.pdb 824
6y59A.pdb 383
1i7cB.pdb 61
2b99A.pdb 146
3valA.pdb 174
6xb8A.pdb 205
6mpwA.pdb 26
3pcqA.pdb 740
5zvtX.pdb 1018
1s3yA.pdb 206
5u0vA.pdb 257
5a5bV.pdb 247
2wu6A.pdb 350
6kd6A.pdb 80
6q140.pdb 189
2gswA.pdb 163
5zqbA.pdb 247
1l0nI.pdb 57
1z8kA.pdb 173
6oz8B.pdb 90
5nqyA.pdb 261
3szjA.pdb 120
1nwyG.pdb 143
4wzjB.pdb 86
4v4tBZ.pdb 177
2drwA.pdb 362
1j0qA.pdb 82
6c04F.pdb 319
4oemB.pdb 68
2y9jY.pdb 170
6qwvA.pdb 143
4dabA.pdb 231
6qi8A.pdb 317
4fccA.pdb 442
4mumA.pdb 198
5vjxB.pdb 37
6j2nO.pdb 387
3flgA.pdb 135
4jkbA.pdb 221
3bf1A.pdb 248
6fccA.pdb 209
2p6sA.pdb 155
6fnyA.pdb 515
1kgjA.pdb 123
4iycA.pdb 277
5ojqa.pdb 155
3qmnA.pdb 124
6qskA.pdb 292
3oglB.pdb 568
3my0A.pdb 296
3hybA.pdb 115
1objA.pdb 413
2n83B.pdb 105
2bgnE.pdb 352
6t7gAAA.pdb 661
1jivA.pdb 351
3vr9C.pdb 153
6ezmU.pdb 212
1gqoA.pdb 142
5k4xA.pdb 330
2yjyA.pdb 337
3ixvA.pdb 626
1kqcA.pdb 216
6u5kM.pdb 291
2felA.pdb 337
2dg1A.pdb 321
5ldjA.pdb 167
6vsuA.pdb 316
1odlA.pdb 234
6rwxa.pdb 177
5mxn1.pdb 170
6dmqA.pdb 32
2af6A.pdb 241
4tm3A.pdb 414
2hcrA.pdb 305
1rqlA.pdb 257
4kxhA.pdb 120
2yjjA.pdb 149
1up7A.pdb 414
6drkA.pdb 1265
3vrbB.pdb 249
6zs9XR.pdb 140
6jk6A.pdb 364
3vrbA.pdb 613
6uk4E.pdb 244
6m5wA.pdb 470
4d2bA.pdb 445
4nl2D.pdb 73
2x44D.pdb 121
4lleA.pdb 115
1iv2A.pdb 150
2cseS.pdb 365
2w9rA.pdb 97
6gboA.pdb 73
6ax3A.pdb 236
6ousA.pdb 72
1uuyA.pdb 161
3mqtA.pdb 377
2b76C.pdb 130
2mfeA.pdb 59
6qpaA.pdb 308
5ganC.pdb 855
4bbdA.pdb 114
3h0rB.pdb 410
2oj6A.pdb 162
4bi6A.pdb 255
6vgcA.pdb 144
2j4lA.pdb 214
4rapA.pdb 379
2ay4A.pdb 394
1bd3D.pdb 224
2a1tA.pdb 386
5gl1A.pdb 3645
6sgcb2.pdb 104
4yb5A.pdb 291
1qprA.pdb 284
3nrjA.pdb 176
3jc9Pa.pdb 155
5zbcA.pdb 403
5kafR.pdb 34
2nuaB.pdb 388
3mp4A.pdb 296
2mmxA.pdb 111
3aicA.pdb 842
6co2A.pdb 180
6i5uF.pdb 289
5araS.pdb 168
4oyjA.pdb 182
4x2qA.pdb 472
6j0n1.pdb 148
2bfgA.pdb 501
3jc8Oa.pdb 189
3jc8Na.pdb 223
3jc8Ta.pdb 163
3wceA.pdb 341
1dqxA.pdb 267
3jc8Qa.pdb 418
4lpcA.pdb 587
3s2yA.pdb 184
6o58L.pdb 49
5ndyA.pdb 243
3gqtA.pdb 383
5t7lA.pdb 68
6kwwM.pdb 317
6hjqB.pdb 203
3qilA.pdb 125
7kesA.pdb 260
5decA.pdb 188
6t59E3.pdb 216
1nwy1.pdb 53
5owqA.pdb 255
3teoA.pdb 199
6zs95.pdb 393
6nnoA.pdb 447
1kflA.pdb 342
2gljA.pdb 455
6fktA.pdb 299
5y57A.pdb 245
6hf6A.pdb 166
5oe9A.pdb 406
3jc9Ma.pdb 355
5vr7B.pdb 310
5gziB.pdb 346
7cr1A.pdb 250
5ab3A.pdb 241
1nn6A.pdb 222
1nsiA.pdb 420
5gjrU.pdb 283
4e4gA.pdb 470
5wqhA.pdb 140
1uluA.pdb 240
2bieA.pdb 358
1i32A.pdb 358
5weuA.pdb 273
3pgmA.pdb 230
3h1hI.pdb 46
5xk3A.pdb 217
2w3rB.pdb 760
5odvA.pdb 207
3kipA.pdb 143
1n9gB.pdb 364
5mpbT.pdb 266
4h6bA.pdb 180
1n6fA.pdb 1023
5n6pA.pdb 369
1vhjA.pdb 234
7a5fX3.pdb 243
7jfoB.pdb 138
4md9A.pdb 201
6fdhA.pdb 110
2yl9A.pdb 411
3k43A.pdb 141
6pspA.pdb 191
4p26A.pdb 292
3koxE.pdb 109
3h0mC.pdb 91
5f7kC.pdb 113
6wjdB.pdb 384
6fl0A.pdb 183
6gjvA.pdb 425
6j2cR.pdb 400
1hsrA.pdb 336
7a5h6.pdb 324
3s29A.pdb 781
5g2qA.pdb 461
2b76B.pdb 243
4z76A.pdb 277
4atpA.pdb 442
2qrwA.pdb 126
4nzfA.pdb 431
3h0mA.pdb 478
3j9mo.pdb 94
4xdaA.pdb 306
3koxA.pdb 728
3vc1A.pdb 277
4jaqD.pdb 352
6msdb.pdb 191
6wx6A.pdb 172
3jcpK.pdb 361
4mhqA.pdb 400
5cojA.pdb 252
6gwkA.pdb 63
5v12E.pdb 435
4aw4A.pdb 301
1on7A.pdb 162
3k9fC.pdb 222
3wheM.pdb 226
7b1gA.pdb 691
6bzaA.pdb 500
1y9rA.pdb 239
3j2nA.pdb 211
5vcbb.pdb 121
5xl4A.pdb 319
3bdjA.pdb 1286
6mpgm.pdb 132
3cayA.pdb 23
4cr4P.pdb 415
5eujA.pdb 555
1aueA.pdb 92
4v4kk.pdb 145
6k7yA.pdb 273
2dwnA.pdb 105
5d6wA.pdb 115
6hifG.pdb 531
6cue6.pdb 107
4emhA.pdb 58
3oroA.pdb 272
6c5vA.pdb 655
1du0A.pdb 53
2wg6A.pdb 87
1fd4A.pdb 41
6n6bA.pdb 388
1bddA.pdb 60
3gobA.pdb 342
1bayA.pdb 193
6dwnA.pdb 476
2ki6C.pdb 96
3jcoQ.pdb 431
5n98A.pdb 849
4jbhA.pdb 333
1nmmA.pdb 123
3f9kA.pdb 204
2vp3A.pdb 291
5xb8A.pdb 389
4plwA.pdb 317
4yr9A.pdb 308
5jr5A.pdb 52
7knpA.pdb 653
2lmsA.pdb 165
1e3aB.pdb 560
6d90s.pdb 196
4yszD.pdb 129
2islA.pdb 219
4ggpA.pdb 391
5y02A.pdb 104
6u3bB.pdb 34
4emlA.pdb 261
2vusI.pdb 42
5uogA.pdb 317
5fxxA.pdb 444
4d52C.pdb 310
1xbtA.pdb 160
3l1gA.pdb 95
6aptA.pdb 169
5mcjA.pdb 441
4hk6A.pdb 369
2fkzA.pdb 155
4u6iA.pdb 217
2hr5A.pdb 170
2zjpJ.pdb 136
1tzmA.pdb 331
6e9rB.pdb 171
6dv5B.pdb 156
1u0gA.pdb 556
4b7xA.pdb 329
5bxiA.pdb 152
1fpmA.pdb 549
3kjjA.pdb 113
1s7vA.pdb 276
6jqoA.pdb 678
6awfD.pdb 119
4astA.pdb 307
4zttA.pdb 162
3cseA.pdb 225
6j2cH.pdb 359
3ub5P.pdb 139
6aobA.pdb 180
2vzxA.pdb 220
6r4gA.pdb 652
4cmyA.pdb 163
4udgA.pdb 320
6fvuJ.pdb 405
4uukB.pdb 208
3j3r1.pdb 94
4gezA.pdb 365
1scuA.pdb 287
6t8oA.pdb 395
6zs9XV.pdb 202
6v3kA.pdb 259
6zkpw.pdb 101
4zriA.pdb 293
4pwnA.pdb 245
6mdnK.pdb 286
6j30M.pdb 367
4wxgA.pdb 410
2xf8A.pdb 326
6tlsA.pdb 333
2w8iA.pdb 322
2ahbA.pdb 334
2w55A.pdb 450
5tb7A.pdb 312
3lteA.pdb 118
2f15A.pdb 89
4gy3B.pdb 171
5t5pA.pdb 229
5o08A.pdb 160
3m9bA.pdb 186
7d06G.pdb 191
6qzf0A.pdb 291
4dvrG.pdb 288
3cjrA.pdb 249
4v93B0.pdb 140
4pqtA.pdb 185
6rxoA.pdb 235
4f49A.pdb 300
7jhiA.pdb 330
6aoyA.pdb 153
1vg4A.pdb 280
3c50A.pdb 499
4zmtA.pdb 214
2wmpA.pdb 216
2nzuG.pdb 275
2oqyA.pdb 374
4orxA.pdb 159
1pzuB.pdb 276
6h2fA.pdb 331
5ldwI.pdb 176
1igcA.pdb 58
1fj1A.pdb 213
1h2aL.pdb 534
1cyuA.pdb 98
5ggbA.pdb 289
3notC.pdb 483
3nitA.pdb 89
5wrhA.pdb 186
5gpnx.pdb 46
3gmbA.pdb 360
2pbnA.pdb 285
5gpnw.pdb 107
6dmyB.pdb 151
2gqwA.pdb 401
6vlzW.pdb 111
4ff2A.pdb 1095
2vqmA.pdb 391
4w7mA.pdb 446
3a4gA.pdb 395
5oolc.pdb 275
4ht7A.pdb 203
7jx3C.pdb 227
6vlzS.pdb 156
4u0sA.pdb 323
4au2A.pdb 367
1edhA.pdb 211
3cvhL.pdb 209
5owfA.pdb 235
4ytpB.pdb 239
2b0uA.pdb 116
2ecsA.pdb 60
3he2A.pdb 240
4b8lA.pdb 249
6zkgx.pdb 49
5u4iv.pdb 356
3jcoZ.pdb 763
4xxgA.pdb 499
3x1gA.pdb 296
2ns2A.pdb 201
6r7iN.pdb 75
6mblA.pdb 481
3jqpA.pdb 266
5mpdS.pdb 475
5gpna.pdb 147
5vxyA.pdb 144
5lzvii.pdb 419
5egqA.pdb 413
1bvnP.pdb 496
4m76B.pdb 179
6qc5S3.pdb 208
6zs9r.pdb 152
6v7ba.pdb 126
6lqqRK.pdb 360
6o8bA.pdb 656
6v7bA.pdb 119
3b9jC.pdb 758
2x3wA.pdb 291
6ax9A.pdb 340
3fzbA.pdb 130
4i7dA.pdb 187
1akcA.pdb 401
6zkmv.pdb 155
7a5fD3.pdb 236
6zm6e.pdb 228
6zscj.pdb 86
4y2lA.pdb 147
6zke9.pdb 176
2g03A.pdb 172
1km7A.pdb 100
5cyfA.pdb 290
6zm5O.pdb 154
5ipmF.pdb 277
4j5lA.pdb 368
6zsaa.pdb 97
6i9rZ.pdb 120
2zl1B.pdb 116
6nu3U.pdb 111
6mtbcc.pdb 62
5ooli.pdb 97
6ta5A.pdb 455
5hwfA.pdb 167
3j9mL.pdb 115
5oolg.pdb 129
2ez6A.pdb 218
4xlvA.pdb 307
6zseXY.pdb 178
6zsa7.pdb 291
6t3jE.pdb 112
6g5kA.pdb 421
2nutA.pdb 708
2ah2A.pdb 624
4iavA.pdb 322
3lu9A.pdb 44
6at4A.pdb 535
3b7aA.pdb 124
1bfxA.pdb 94
3v0jA.pdb 319
7a5kE3.pdb 300
7btoF.pdb 436
3l9zA.pdb 149
1nveA.pdb 378
6n4aA.pdb 85
5o0qA.pdb 290
6zse2.pdb 46
6zm59.pdb 124
6s6uG.pdb 472
5w0kB.pdb 94
4bsuC.pdb 103
5dwvA.pdb 431
5fjzA.pdb 262
6j00A.pdb 575
6zse0.pdb 108
6hu4B.pdb 151
2eugA.pdb 225
5c01A.pdb 258
6jybA.pdb 264
6zku5.pdb 208
2hrkB.pdb 121
6zm61.pdb 55
6zs9XI.pdb 211
7a5fT3.pdb 166
1imfA.pdb 264
3zkmA.pdb 375
5ltqA.pdb 217
4dnqA.pdb 262
2jvkA.pdb 132
2qa4Z.pdb 73
4co2A.pdb 112
6aejA.pdb 421
4k0gA.pdb 237
7a5kF3.pdb 250
6kmuD.pdb 87
6znaAb.pdb 94
7a5gP3.pdb 133
1uowA.pdb 157
3w8eA.pdb 260
4lo7B.pdb 286
2oyiA.pdb 65
6hsmA.pdb 164
2w8cA.pdb 106
6o81C.pdb 317
6zsaf.pdb 143
2o9fA.pdb 232
6vmi8.pdb 99
6vmi3.pdb 95
6milA.pdb 138
3txzA.pdb 399
3nqnA.pdb 149
5gpjA.pdb 732
7a5jp.pdb 127
6tt7R.pdb 84
5hliA.pdb 146
6zsgh.pdb 108
3dlrA.pdb 154
4bvlA.pdb 335
1xmlB.pdb 282
3i01A.pdb 673
4hjyA.pdb 183
1ta0A.pdb 180
2nndA.pdb 148
3wolA.pdb 696
5avsB.pdb 268
4al6A.pdb 157
2e32B.pdb 130
2o39C.pdb 126
6jy0A.pdb 410
5lg6A.pdb 865
5iptB.pdb 615
6po2B.pdb 872
6totA.pdb 300
1rm0A.pdb 525
3rjmA.pdb 159
6lvbB.pdb 124
5mzvA.pdb 303
2pueA.pdb 338
4tr8A.pdb 379
3ly6A.pdb 683
4m7cA.pdb 195
6pph6.pdb 302
4fogA.pdb 260
5qspA.pdb 435
5a1xF.pdb 139
1tzzA.pdb 374
6vmiQ.pdb 240
6nilA.pdb 177
3ex7C.pdb 392
5zwoA.pdb 2172
3qjmA.pdb 98
1y5rA.pdb 265
5xtqA.pdb 248
6cyaA.pdb 310
3paeA.pdb 244
2r7oA.pdb 1071
4kh5A.pdb 591
6cjnA.pdb 219
3r5jB.pdb 97
3a3yA.pdb 992
5vokA.pdb 90
5ycxA.pdb 229
6exiA.pdb 468
3io9B.pdb 23
1vqdA.pdb 86
6ujbA.pdb 593
6zlfA.pdb 409
6zkuW.pdb 139
4s2eA.pdb 190
6e08L.pdb 486
6dbwA.pdb 614
6igmB.pdb 398
6et2A.pdb 354
3b6jA.pdb 197
3cfhA.pdb 164
3l4qA.pdb 120
4ycqA.pdb 183
5ayrA.pdb 224
2ibtA.pdb 393
6wkiA.pdb 266
1s0wC.pdb 165
3ta0A.pdb 97
3nwfA.pdb 605
4cdfA.pdb 120
5n5yQ.pdb 410
3vh9A.pdb 291
4cdfB.pdb 162
7abfr.pdb 844
4h2tA.pdb 295
5ljvA.pdb 325
2oszA.pdb 86
6hpeA.pdb 241
1zxyA.pdb 344
1ukqA.pdb 686
6zsbl.pdb 80
5btaB.pdb 245
6x80A.pdb 574
2ktrB.pdb 99
5o5lA.pdb 224
2rdzA.pdb 441
1ahpA.pdb 796
3pw8A.pdb 247
4oeeA.pdb 132
4faoA.pdb 105
6hxoA.pdb 260
7d45I.pdb 427
1iknA.pdb 283
3e2eA.pdb 832
5bnsA.pdb 317
6fraA.pdb 201
3ttnA.pdb 330
1asuA.pdb 162
6njnF.pdb 169
5otaA.pdb 254
1wn5A.pdb 125
3cn5A.pdb 237
3w1jA.pdb 391
6eszB.pdb 279
5fauA.pdb 794
6lvvA.pdb 762
2qfwA.pdb 407
2io3A.pdb 224
6ix5A.pdb 389
5eckA.pdb 569
5l4kT.pdb 272
6kmvB.pdb 167
4yz5A.pdb 656
6qmhA.pdb 151
1gn3A.pdb 198
6t7mA.pdb 244
1jubA.pdb 311
2vjeA.pdb 60
3ktpA.pdb 78
2hoyA.pdb 402
4c4wC.pdb 115
6o9zI.pdb 240
5avwG.pdb 39
6ruoR.pdb 330
1ar2A.pdb 109
4uy5A.pdb 322
6qbxV2.pdb 212
3kacA.pdb 113
6ke6RS.pdb 251
6ilhA.pdb 502
6c22A.pdb 275
6zkdu.pdb 65
2gttA.pdb 401
2zuvA.pdb 741
4f87A.pdb 61
6u91A.pdb 291
6troD.pdb 189
4d6tE.pdb 73
2vitC.pdb 267
1zc4A.pdb 173
6ssmA.pdb 218
4xjyA.pdb 144
3tw9A.pdb 394
7a5fm3.pdb 45
3hy2A.pdb 185
6iijA.pdb 287
4mqmA.pdb 269
5c1oA.pdb 297
5a4dA.pdb 327
6v4pB.pdb 375
1gzuA.pdb 225
4z88A.pdb 65
1xjmA.pdb 622
6au7A.pdb 38
3znvA.pdb 269
5tekA.pdb 249
7bzoC.pdb 239
2gglA.pdb 302
6o9wA.pdb 227
6w8bA.pdb 285
5jqlC.pdb 166
7a5pA.pdb 491
6ps5A.pdb 442
3zteA.pdb 69
6x9xB.pdb 213
5mx5B.pdb 209
1oazH.pdb 122
1k04A.pdb 142
4zvuA.pdb 139
3p16A.pdb 375
6lrrT.pdb 106
1eixA.pdb 231
3x0qA.pdb 154
2p6eA.pdb 442
6ayoA.pdb 229
2uuoA.pdb 429
2vx1A.pdb 274
1t6mA.pdb 296
1jymA.pdb 176
3is2B.pdb 149
6c1aA.pdb 68
6nc2B.pdb 129
4i64A.pdb 373
3ifzA.pdb 487
2p0eA.pdb 184
6e2gA.pdb 611
1wuhS.pdb 267
1r2xA.pdb 133
4w98A.pdb 145
4r55A.pdb 53
7d43G.pdb 353
2z8yM.pdb 728
6iczv.pdb 144
6tcpH.pdb 215
2y2hA.pdb 467
3veeA.pdb 308
5h4dA.pdb 271
4gukA.pdb 183
4z25A.pdb 649
2ax3A.pdb 484
2yy1A.pdb 141
5akcC.pdb 285
5iycD.pdb 129
4ww2C.pdb 275
4pzeA.pdb 283
2qajA.pdb 216
3sfeD.pdb 102
5ypyA.pdb 91
6inqF.pdb 84
3aryA.pdb 575
3j31P.pdb 373
2og3A.pdb 112
5oo6B.pdb 148
2fg6X.pdb 322
2go1A.pdb 374
2j6kA.pdb 57
4wfbE.pdb 156
5yndA.pdb 1055
6gz5AK.pdb 202
4p23D.pdb 201
6vxpA.pdb 277
7k17A.pdb 3629
6yo0D1.pdb 470
3japl.pdb 128
1xizA.pdb 155
4c93A.pdb 424
3ws2A.pdb 360
6yo0C1.pdb 513
3ax5A.pdb 69
6x48A.pdb 654
6ztzK.pdb 641
5x1lA.pdb 455
6k0rD.pdb 303
6c9rA.pdb 337
2xr5A.pdb 131
6j4xE.pdb 213
5a1uE.pdb 824
6ncvA.pdb 91
4fnrA.pdb 718
3p9gA.pdb 140
3uciA.pdb 72
5ovtA.pdb 179
1hx5A.pdb 82
2l4tA.pdb 124
5i4tG.pdb 91
3g2uA.pdb 140
4lszA.pdb 140
6q2xL.pdb 40
3u3rA.pdb 288
3r5dA.pdb 320
5x4zL.pdb 46
6vpxA.pdb 430
6e9xC.pdb 168
5entA.pdb 580
1k44A.pdb 135
5ocbA.pdb 454
1j4gA.pdb 241
6navA.pdb 131
1f1aA.pdb 153
6drtA.pdb 230
1sixA.pdb 153
6v8iBH.pdb 634
3j1rA.pdb 26
4f7bA.pdb 393
6t0bC.pdb 385
6b5bB.pdb 903
2jkvA.pdb 482
6hc3A.pdb 192
1qbzA.pdb 102
5n4wR.pdb 86
1x9fD.pdb 140
5guwM.pdb 538
6ivxB.pdb 14
5aawC.pdb 96
5xogH.pdb 133
2if9A.pdb 132
3e6dA.pdb 202
4m6aA.pdb 87
7cgnB.pdb 263
3vbjA.pdb 186
1e9bA.pdb 209
1s0yA.pdb 62
6sfxH.pdb 193
6vvtJ.pdb 84
1ozvA.pdb 429
5ghwH.pdb 233
2eiyA.pdb 297
1wnrA.pdb 75
6a5lK.pdb 113
6ha0A.pdb 162
6a5lJ.pdb 66
6oeqB.pdb 346
5j7oA.pdb 611
5iycG.pdb 171
3vccA.pdb 386
5claA.pdb 231
4nwpA.pdb 145
3j81k.pdb 365
4etkA.pdb 165
4kf6A.pdb 206
6ukpA.pdb 367
6n1vi.pdb 102
5mdpA.pdb 332
4hurA.pdb 211
6o3hA.pdb 409
5w7gB.pdb 126
1e39A.pdb 568
5qi8A.pdb 182
4aj6A.pdb 104
2ii9A.pdb 92
1ai5A.pdb 206
1cb2A.pdb 363
6sh4A.pdb 376
3jusA.pdb 445
6kloA.pdb 368
3km8A.pdb 349
3m8kA.pdb 384
6zk9a.pdb 44
6cxiG.pdb 104
5gqiA.pdb 246
1qi0A.pdb 302
5hfeA.pdb 119
6j4wG.pdb 171
5ll3A.pdb 417
6shbA.pdb 153
5wykB1.pdb 536
6j4yC.pdb 263
1q5qA.pdb 219
6j4wD.pdb 168
6t15H.pdb 93
7adcA.pdb 495
6ylgq.pdb 126
5ngmAV.pdb 58
5jqlH.pdb 70
4gm2A.pdb 183
6zse4.pdb 38
4c8wI.pdb 104
3ej3B.pdb 61
6zkld.pdb 297
6zqcUU.pdb 848
4e2lA.pdb 240
2wqzC.pdb 177
5t4oH.pdb 136
1st9A.pdb 137
6giqG.pdb 126
7aapA.pdb 911
6ytvA.pdb 252
3musA.pdb 85
7bu6B.pdb 120
6giqA.pdb 431
6ommE.pdb 232
6yaeS.pdb 142
1kncA.pdb 174
2z77A.pdb 133
5w64O.pdb 640
4o7wA.pdb 232
6bn7A.pdb 803
3aefC.pdb 138
3cxhB.pdb 352
3d5iA.pdb 92
5kyhA.pdb 242
6j51B.pdb 1157
3ngrA.pdb 117
5h8tA.pdb 139
3h81A.pdb 256
3zwaA.pdb 727
6lpgB.pdb 28
1n7sA.pdb 63
6w19f.pdb 315
5x4zA.pdb 1384
2emtA.pdb 313
6z9gA.pdb 277
6inqI.pdb 111
6ozmA.pdb 245
6tfmA.pdb 129
4tq1A.pdb 258
4owjA.pdb 131
7jg6C.pdb 504
5voxe.pdb 250
5or2A.pdb 179
1kohA.pdb 258
1pioA.pdb 256
3hw3A.pdb 177
6cipA.pdb 1165
1ogfA.pdb 131
7jgaD.pdb 464
3a18A.pdb 353
5nfrA.pdb 313
6y5xA.pdb 275
1kvtA.pdb 338
3b9gA.pdb 317
6tlaA.pdb 132
5y5yG.pdb 210
1gumA.pdb 217
1e0tA.pdb 446
2c6qA.pdb 328
2qqcB.pdb 112
1w2bY.pdb 73
3gf1A.pdb 70
1rv6X.pdb 92
6iemA.pdb 450
3vnmA.pdb 289
5bkcA.pdb 289
6k27A.pdb 173
4rjjA.pdb 555
4hydA.pdb 246
2p4mA.pdb 218
6lqs3F.pdb 437
5knvA.pdb 169
6m7gA.pdb 176
4zacA.pdb 503
3uwpA.pdb 341
1zuaX.pdb 317
1zavU.pdb 30
7k0cA.pdb 227
4rdiA.pdb 240
4ro9A.pdb 353
6ughB.pdb 301
4wh7A.pdb 178
3wdxA.pdb 298
6h6bA.pdb 58
4ml0B.pdb 90
6o7iA.pdb 741
6g2dB.pdb 625
6ixhP.pdb 485
3t99A.pdb 327
7k66B.pdb 217
6oweA.pdb 446
5jgbA.pdb 295
6cvpA.pdb 176
5onbA.pdb 270
2xj3A.pdb 66
3tdfA.pdb 291
6codA.pdb 259
3n42B.pdb 338
1fleI.pdb 47
5fxmA.pdb 274
3garA.pdb 209
4c5nA.pdb 268
2y8eA.pdb 165
6vynA.pdb 79
4kugA.pdb 282
3ab2B.pdb 160
4mtzA.pdb 78
3kzlA.pdb 257
5y38B.pdb 78
3l7lA.pdb 410
1vpxA.pdb 207
6ppnC.pdb 75
4kdeA.pdb 331
5k3gA.pdb 629
4pb6A.pdb 502
5vlmA.pdb 188
1crwG.pdb 333
5ur9A.pdb 134
2f3mA.pdb 218
4qceA.pdb 354
5whuA.pdb 120
6zseA2.pdb 116
5iirA.pdb 33
4mj2A.pdb 595
6vsaV.pdb 235
3fkyA.pdb 336
4mdfA.pdb 171
3i59A.pdb 214
1szrC.pdb 347
5hhjA.pdb 294
5id2B.pdb 157
5xvoA.pdb 288
4lbqD.pdb 125
5uk4p.pdb 125
3wq8A.pdb 448
2r5hA.pdb 419
2qhlA.pdb 110
2xqtA.pdb 81
1bzqK.pdb 124
4heaL.pdb 605
1wc1A.pdb 197
6hsqA.pdb 148
1ecbA.pdb 475
1h7wA.pdb 1016
4ur7A.pdb 302
5w5cF.pdb 261
3cquA.pdb 318
6qgqB.pdb 223
6z47C.pdb 150
4ucaA.pdb 219
4nr0A.pdb 259
6lqp5K.pdb 175
3ll2A.pdb 123
6qcvA.pdb 717
4l2zA.pdb 397
6uzaA.pdb 734
2p2nA.pdb 304
3ez4A.pdb 242
3nfbA.pdb 367
3dv0A.pdb 349
2g0kA.pdb 113
6tuiA.pdb 370
6sloA.pdb 214
4zdeA.pdb 259
1rxxA.pdb 398
2vkqA.pdb 273
6nd4Q.pdb 862
1m90J.pdb 156
6o24K.pdb 121
1m90N.pdb 194
6oo7A.pdb 602
4c5yA.pdb 435
6y65AAA.pdb 265
6qc9S6.pdb 95
4lrhA.pdb 207
6qcvB.pdb 746
2e7sA.pdb 112
5naxC.pdb 224
4x7zA.pdb 250
3wdmA.pdb 259
5jr9A.pdb 188
2z8kA.pdb 350
6hy0D.pdb 148
4yowA.pdb 227
1v8oA.pdb 130
4z3yA.pdb 653
6zjlH.pdb 353
6zjlK.pdb 95
5ytoA.pdb 155
3qygB.pdb 219
6a4kL.pdb 216
5xq3B.pdb 878
5u23C.pdb 361
7a5gE6.pdb 122
3k1qF.pdb 276
3w6fA.pdb 150
4lrvA.pdb 104
6n3cA.pdb 32
1yj3A.pdb 282
1djiA.pdb 513
1xg4A.pdb 287
2vycA.pdb 755
6toaC.pdb 192
5dmjA.pdb 165
4aq7A.pdb 860
4x90A.pdb 376
2jcnA.pdb 157
4jz8A.pdb 316
3bfjA.pdb 382
6o71A.pdb 433
6hsvA.pdb 104
6x36B.pdb 3529
3f6rA.pdb 147
6w3yA.pdb 248
5ze2B.pdb 341
2jjmA.pdb 360
2c3yA.pdb 1231
6adoA.pdb 48
3zc0A.pdb 190
6k7rA.pdb 275
1c2yA.pdb 155
6cqoA.pdb 93
4fb2A.pdb 392
3t5pA.pdb 285
4j3nA.pdb 666
4cqlA.pdb 246
2xz6A.pdb 206
5d1yA.pdb 714
4wwdA.pdb 112
3dv0B.pdb 324
1xe0A.pdb 108
6u2tA.pdb 919
6jtlA.pdb 333
5svpA.pdb 323
3g36A.pdb 51
2y7qB.pdb 287
4a34A.pdb 140
5fa5A.pdb 625
6rr7B.pdb 744
4l02A.pdb 360
6hjmA.pdb 128
4m0wA.pdb 317
4v98AM.pdb 17
4v98AN.pdb 216
4be5A.pdb 224
4v98AO.pdb 127
1mt1A.pdb 46
1sffA.pdb 425
1oijA.pdb 254
3qz9A.pdb 199
3bfdA.pdb 263
6lkvF.pdb 141
3azyA.pdb 251
4l2aA.pdb 192
1qmvA.pdb 195
2vuaA.pdb 423
4j57E.pdb 103
1rluA.pdb 305
7co1A.pdb 194
1tk6A.pdb 180
6zjnJ.pdb 160
4uxaA.pdb 131
4koxA.pdb 159
6bchA.pdb 289
1w9eA.pdb 164
2axyA.pdb 69
4z3xE.pdb 166
1h1mA.pdb 344
4tvuA.pdb 548
6qcmA.pdb 118
3dbrI.pdb 85
6pbqA.pdb 152
6q8oN.pdb 427
6eciA.pdb 122
4wwsA.pdb 247
5dbiA.pdb 361
4tthB.pdb 256
6j5eG.pdb 40
3ns1A.pdb 164
3dbyA.pdb 257
3o91A.pdb 188
2fp9A.pdb 305
3cfkH.pdb 224
5nwiA.pdb 240
3f0lA.pdb 243
6wp7A.pdb 207
5le4A.pdb 313
5uteA.pdb 191
6qyaB.pdb 314
2pt7A.pdb 323
2wj6A.pdb 274
3nvyB.pdb 334
5xcpX.pdb 309
5j34A.pdb 359
1hkxA.pdb 141
3ul2A.pdb 248
4kibA.pdb 326
3blxB.pdb 346
6jpiA.pdb 92
3blxA.pdb 335
6d9jM.pdb 137
6q146.pdb 53
5mofA.pdb 343
3zw2A.pdb 87
6xbxA.pdb 268
5hk5A.pdb 105
5wipA.pdb 143
4minA.pdb 339
5c5kA.pdb 490
1jznA.pdb 135
2wo3A.pdb 176
1q3rA.pdb 518
4vubA.pdb 101
1j86A.pdb 174
1s5uA.pdb 129
2ianD.pdb 198
4lcjA.pdb 330
1lw5A.pdb 329
5j36E.pdb 206
6d1sA.pdb 314
2stdA.pdb 162
1sntA.pdb 352
4k0wA.pdb 234
6zqbCJ.pdb 282
2jktM.pdb 409
2wbkA.pdb 837
5hkxA.pdb 374
4u5hA.pdb 85
2dbuB.pdb 185
6zqbCI.pdb 182
4amwA.pdb 1024
4qj1A.pdb 342
6b70a.pdb 21
3rydA.pdb 261
4ffwA.pdb 727
5c78A.pdb 564
2ycaA.pdb 393
6ahqA.pdb 108
2zj1A.pdb 485
4fbsA.pdb 120
6cjuA.pdb 390
6t0wC.pdb 86
5vc5A.pdb 261
6schA.pdb 352
2w0hA.pdb 485
6y11A.pdb 117
5c8cA.pdb 259
6jysA.pdb 308
6y11M.pdb 467
3r8rA.pdb 212
1y0lL.pdb 216
1xn1A.pdb 148
6zqbUA.pdb 834
6x3vB.pdb 338
5gn2A.pdb 272
5y8lA.pdb 292
3ailA.pdb 283
6ms4A.pdb 181
6uweA.pdb 467
6f9pA.pdb 347
6e0fJ.pdb 174
3mzlA.pdb 279
6u8qA.pdb 270
2uw9A.pdb 316
1tvfA.pdb 369
4l0nA.pdb 51
1xj5A.pdb 283
3flcO.pdb 495
6em8A.pdb 744
1ul9A.pdb 150
1fw4A.pdb 65
6mr2A.pdb 404
7aquA.pdb 525
6x3tJ.pdb 116
4ptnA.pdb 298
5im6A.pdb 152
6ylxu.pdb 123
3o5bA.pdb 479
5mvzL.pdb 215
5hdlA.pdb 265
2p9gA.pdb 404
2zy3A.pdb 510
2qctA.pdb 282
6m81A.pdb 239
4b2cB.pdb 71
3lt7A.pdb 54
7a5ia6.pdb 201
1bodA.pdb 74
2zvwI.pdb 11
3h8rA.pdb 204
2wo2B.pdb 136
3j31A.pdb 344
3j89A.pdb 29
2x531.pdb 372
1jpkA.pdb 357
3wmpA.pdb 94
4gxfA.pdb 279
1k6fA.pdb 29
2ro8A.pdb 79
4u2gA.pdb 233
1b2lA.pdb 254
6oy9A.pdb 223
5iy6H.pdb 150
6xeyG.pdb 108
6uibA.pdb 132
5dloA.pdb 115
4ybhB.pdb 89
5fqdB.pdb 381
3jctb.pdb 642
6p7nA.pdb 1070
6yecB.pdb 341
6wdsL.pdb 106
1s5iH.pdb 220
6jahA.pdb 404
1j2vA.pdb 100
6ymuB.pdb 199
4yg1A.pdb 72
6oeuA.pdb 964
6xzrAP1.pdb 696
6nd4a.pdb 368
6ke6RF.pdb 241
1k4mA.pdb 213
6odmL.pdb 101
6f5pB.pdb 710
6iw4A.pdb 388
3x0dA.pdb 624
3c72A.pdb 306
4eknB.pdb 304
3mpwG.pdb 98
6uclA.pdb 60
4c2aB.pdb 266
4n22A.pdb 642
6snbB.pdb 238
4az8A.pdb 186
6nu3AY.pdb 108
6nu3AP.pdb 96
5f8nA.pdb 462
6zsaAN.pdb 107
6lqr5E.pdb 193
2kwoB.pdb 19
3c5kA.pdb 108
5jvgM.pdb 119
6vlzAU.pdb 177
2zm7A.pdb 384
6rw51.pdb 276
2lybA.pdb 131
1sk6A.pdb 481
4aydA.pdb 123
6zsgAB.pdb 218
6zsaAZ.pdb 86
5xv0A.pdb 238
1io7A.pdb 366
1ojmA.pdb 722
6kmjA.pdb 112
5jqqA.pdb 276
4zxbA.pdb 214
3ereD.pdb 156
4uow1.pdb 93
4lw4A.pdb 392
6rrvA.pdb 127
1a5rA.pdb 103
5t4dA.pdb 463
6zsbAJ.pdb 108
3gknA.pdb 159
4xpfL.pdb 214
5vsuF.pdb 77
4dc9A.pdb 257
2qarA.pdb 86
5o9kA.pdb 141
6kmvL.pdb 214
5okoA.pdb 427
2klvA.pdb 46
5acqA.pdb 217
5wkrA.pdb 215
6wqqN.pdb 50
5i96A.pdb 417
6hgaH.pdb 221
1uplA.pdb 304
6lyqB.pdb 356
5hjsA.pdb 226
5nelA.pdb 205
2f3rA.pdb 201
5wykBD.pdb 325
6drdF.pdb 68
3uv2A.pdb 119
1svpA.pdb 160
5iqsA.pdb 280
7a5kG6.pdb 305
2wwiA.pdb 208
6zs9AH.pdb 135
2ztuA.pdb 235
4ljaA.pdb 321
5iwhA.pdb 97
4ozhF.pdb 240
1yasA.pdb 256
6ke3B.pdb 338
4rphB.pdb 391
5yvlA.pdb 200
7a5gR6.pdb 242
5wbuB.pdb 1058
5vayE.pdb 21
3dzlA.pdb 157
5twhA.pdb 194
4p9dA.pdb 135
7a5gV6.pdb 328
6x1yA.pdb 327
1fwrA.pdb 213
6ea9A.pdb 195
2wv7A.pdb 298
6t34A.pdb 207
6zsgAL.pdb 164
2btvP.pdb 349
4wfnG.pdb 142
4m61B.pdb 220
2rd2A.pdb 529
6vmiAS.pdb 135
5gan5.pdb 75
1ni0A.pdb 157
6g2zA.pdb 266
2dvwA.pdb 229
2iahA.pdb 752
4g73A.pdb 472
7a41A.pdb 354
3hlcA.pdb 416
4x9pA.pdb 314
3cx5D.pdb 248
1kyoE.pdb 185
4cyuB.pdb 155
6d0cA.pdb 109
6zscAF.pdb 201
1kkmA.pdb 176
6j2nU.pdb 255
6r8nA.pdb 353
4ks1A.pdb 389
2uy7B.pdb 156
4m78F.pdb 65
2ef4A.pdb 282
5j9qE.pdb 292
3bt1U.pdb 273
5fezA.pdb 346
7ajtUV.pdb 1081
1cwwA.pdb 102
5z7nA.pdb 540
3etiA.pdb 168
4foiA.pdb 899
2j5xA.pdb 164
1ab8A.pdb 177
6f8lG.pdb 146
1w581.pdb 338
4v1xA.pdb 473
6swcM.pdb 128
6j2hA.pdb 273
5bw8D.pdb 51
4g3eA.pdb 314
6xgrA.pdb 275
6zscAW.pdb 97
3kjqB.pdb 90
4pj7F.pdb 238
3kjqA.pdb 152
4ednA.pdb 127
7a5fI6.pdb 136
4c9lA.pdb 408
4n5lA.pdb 244
1t1gA.pdb 357
4drbJ.pdb 73
1shsA.pdb 115
6zm6AD.pdb 343
3c94A.pdb 458
4ubtA.pdb 396
4uxeA.pdb 391
3c1tA.pdb 320
6pqlA.pdb 385
4j0dA.pdb 470
5k98A.pdb 414
6pepAM.pdb 39
2mk3A.pdb 68
4c2aA.pdb 202
5c5eA.pdb 284
5g0gA.pdb 360
5l24A.pdb 420
6zsdA3.pdb 69
3powA.pdb 251
1b26A.pdb 409
1pdiA.pdb 278
1aizA.pdb 129
1bggA.pdb 447
5jpqW.pdb 227
2jqfR.pdb 166
6zljA.pdb 314
4q85A.pdb 559
5y5xM.pdb 320
2zblA.pdb 416
1e72M.pdb 499
2ih8A.pdb 559
6cnlA.pdb 186
5o66D.pdb 340
4iv1D.pdb 45
2a8yA.pdb 263
4zd6A.pdb 225
5nkvA.pdb 179
1frzA.pdb 266
5kwgC.pdb 561
5gteA.pdb 149
5yrgA.pdb 142
6vmge.pdb 129
6o7hC.pdb 278
4blbA.pdb 734
4nrtA.pdb 500
4dqyA.pdb 86
6tapA.pdb 164
1sm4A.pdb 296
6x0aa.pdb 87
2cfaB.pdb 178
3o3jA.pdb 180
1h6dA.pdb 383
6djuA.pdb 610
6qm9A.pdb 673
6nzuI.pdb 118
6rfdN.pdb 99
5tqxA.pdb 563
3wrcA.pdb 399
5g1pA.pdb 292
6f3pA.pdb 460
6avzA.pdb 108
5lflA.pdb 177
1rj1A.pdb 148
6sjnA.pdb 304
2ayoA.pdb 355
2hejA.pdb 318
4x83A.pdb 389
5zjkA.pdb 204
6j5gA.pdb 373
4llhA.pdb 524
3tlcA.pdb 335
5tefA.pdb 680
1nxeA.pdb 426
2f7kA.pdb 323
6im3A.pdb 222
5zlpA.pdb 476
2ky3A.pdb 33
3kfdA.pdb 112
2zo1B.pdb 206
4dw3A.pdb 161
3v5sA.pdb 289
1mf8B.pdb 164
4v8vA.pdb 2822
4zo6A.pdb 724
3r6qA.pdb 462
1mpnA.pdb 421
1qmtA.pdb 134
3ei6A.pdb 410
5iv5O.pdb 526
7chdA.pdb 170
1kgnA.pdb 296
4d60A.pdb 161
3qpbA.pdb 250
4kdiA.pdb 157
3bueA.pdb 78
2vhgA.pdb 126
4yakB.pdb 229
6v8iBJ.pdb 167
1woiA.pdb 303
5nmzA.pdb 101
5bwkE.pdb 291
6zsdAO.pdb 185
6nwaW.pdb 329
6c66B.pdb 334
3ixyD.pdb 81
4nzsA.pdb 393
4c69X.pdb 283
6rr7A.pdb 716
6ah0p.pdb 94
1a4kH.pdb 217
6ba1A.pdb 316
3kprD.pdb 201
6j30I.pdb 362
4iyoB.pdb 380
5u62C.pdb 26
3wfsC.pdb 436
3qb7C.pdb 191
3mciA.pdb 177
1hrbA.pdb 113
6k7nC.pdb 325
5cvjD.pdb 361
3qq9H.pdb 214
4wenA.pdb 253
3k33B.pdb 67
5a9eA.pdb 255
3ju4A.pdb 670
2fnqA.pdb 669
4rm1B.pdb 472
2h9rA.pdb 46
4e44A.pdb 104
6gg01.pdb 347
5b0bA.pdb 92
4r1oA.pdb 496
6sprA.pdb 544
4yfsA.pdb 285
4xz3A.pdb 452
1mp0A.pdb 373
6osrA.pdb 481
5lzvG.pdb 233
4h67A.pdb 337
6j5jD.pdb 469
6iz4A.pdb 224
3qb4B.pdb 88
5hoxA.pdb 19
3o15A.pdb 219
2lyvA.pdb 196
2o6mA.pdb 162
6vofg.pdb 321
6kltA.pdb 138
4s37A.pdb 168
4hh4A.pdb 254
4j2jA.pdb 118
4l62A.pdb 190
3jbaL.pdb 115
4fjcA.pdb 447
1jb6A.pdb 31
3fr3A.pdb 201
6hvjA.pdb 430
2reyA.pdb 91
4ricA.pdb 615
3cm9A.pdb 462
6vqaQ.pdb 212
6j7yB.pdb 165
4eatA.pdb 518
4gqcA.pdb 160
6ikma.pdb 225
2c62A.pdb 66
6jf6A.pdb 159
2pdoA.pdb 134
6icpA.pdb 335
1jkuA.pdb 266
3znbA.pdb 226
6m2fA.pdb 121
5o65A.pdb 270
2xmeA.pdb 201
3jxiA.pdb 253
6vm6A.pdb 438
3j6uA.pdb 493
6gmhE.pdb 209
4p9aA.pdb 383
6ov8A.pdb 420
1qpbA.pdb 555
5xqzA.pdb 178
6hgfB.pdb 34
4cpmA.pdb 390
6x0aA.pdb 91
3d53A.pdb 170
4amvA.pdb 608
5jyoD.pdb 311
3zpv0.pdb 36
1qotA.pdb 235
1f7nA.pdb 117
3zx4A.pdb 251
3zpv1.pdb 62
3ffnA.pdb 728
1xxcA.pdb 72
2z5iA.pdb 49
6rzrA.pdb 219
5uz0A.pdb 589
2dexX.pdb 627
6rr7C.pdb 737
7cquA.pdb 429
2j0tA.pdb 161
5d9zB.pdb 112
1tjjA.pdb 164
6wkkG.pdb 150
5vlbA.pdb 434
6k1gA.pdb 586
3hyxA.pdb 428
2jluA.pdb 451
3q06A.pdb 231
6ur3A.pdb 363
4ep0A.pdb 488
1tnxA.pdb 145
6ju5A.pdb 542
1z03A.pdb 427
6oo2H.pdb 41
3zqgA.pdb 208
3gmeA.pdb 482
5grzG.pdb 225
5ey3A.pdb 442
4d1lA.pdb 39
6lqsB3.pdb 757
6o9zL.pdb 175
6lyqD.pdb 208
2zqrA.pdb 266
6d63A.pdb 127
5xmiA.pdb 319
5urw11.pdb 160
3qznA.pdb 121
5t1xA.pdb 109
6h76A.pdb 308
6bwvD.pdb 135
5cirA.pdb 149
1edeA.pdb 310
6l3uA.pdb 201
4en0A.pdb 145
5c8eA.pdb 273
3rccA.pdb 129
5jrhA.pdb 640
6u2pA.pdb 92
1xi4J.pdb 70
4idvA.pdb 335
3gjzA.pdb 327
6z3mC.pdb 74
6n0xA.pdb 321
1o8uA.pdb 249
3no1A.pdb 345
2ji1A.pdb 125
4whyH.pdb 215
6ke6AE.pdb 777
3zbnA.pdb 430
6r02A.pdb 378
4jezA.pdb 378
6p3eA.pdb 246
7cntA.pdb 337
4n8uA.pdb 275
3roxA.pdb 227
3ci7A.pdb 58
1ia0K.pdb 328
6i3uA.pdb 557
1q5xA.pdb 160
6n6bK.pdb 221
1x8tA.pdb 427
6jpqA.pdb 577
6iczE.pdb 303
4wfbD.pdb 139
3flrA.pdb 217
1s2lA.pdb 165
1qwtA.pdb 239
1odeA.pdb 117
3w6xA.pdb 225
1c03A.pdb 163
1lcoA.pdb 480
3dx9A.pdb 198
1y6hA.pdb 177
1h8vA.pdb 217
5z1lA.pdb 199
5wxvA.pdb 198
6wvvA.pdb 509
5tshA.pdb 375
4ldbA.pdb 266
6ql5M.pdb 112
5cbfA.pdb 102
4b3lA.pdb 461
6vcfA.pdb 453
3q4dA.pdb 368
5z58o.pdb 162
4z03A.pdb 195
6cncD.pdb 119
6babA.pdb 290
5z575.pdb 108
2dcnA.pdb 308
5a9kA.pdb 272
1uu0A.pdb 329
5wdlA.pdb 372
1w4vA.pdb 110
2e4gA.pdb 528
3pcqF.pdb 141
5l5yK.pdb 211
1ok3A.pdb 252
3f3pA.pdb 300
5iydJ.pdb 67
3vvnA.pdb 445
3aawA.pdb 387
2o70A.pdb 165
2y1rI.pdb 94
2lbuA.pdb 71
5yguB.pdb 150
2nv2A.pdb 268
6eu0G.pdb 212
6c61B.pdb 243
6ci9A.pdb 256
6izqA.pdb 332
6lquRL.pdb 805
6fdnA.pdb 232
5iniA.pdb 482
4fosA.pdb 263
1vj2A.pdb 114
5x70A.pdb 779
4z86A.pdb 195
5fhkA.pdb 197
2ec6A.pdb 802
4y20A.pdb 129
6t6mA.pdb 307
2uyaA.pdb 375
6zqaUC.pdb 128
2j9eA.pdb 112
3pdhA.pdb 237
5oxtA.pdb 327
5eq2A.pdb 201
3gacA.pdb 115
5un9A.pdb 418
1iyeA.pdb 304
5tvqB.pdb 75
6vstA.pdb 317
4r2xC.pdb 247
1oz0A.pdb 590
5ygkA.pdb 210
5bp4A.pdb 1102
6wa9A.pdb 326
5aihA.pdb 125
1p5uB.pdb 149
6k33a1.pdb 329
4yofA.pdb 140
5gv2C.pdb 307
6g5gA.pdb 426
6td3C.pdb 248
1exuA.pdb 256
4z2rA.pdb 566
6lgeA.pdb 570
5l88H.pdb 217
6mgeA.pdb 154
2a5yB.pdb 501
5bxfA.pdb 263
1n0fA.pdb 141
1e4nA.pdb 489
2hd3A.pdb 93
6tz6C.pdb 116
4n8hA.pdb 440
4elpA.pdb 308
6stuA.pdb 204
3rdtA.pdb 199
6j2cL.pdb 361
6vmgd.pdb 177
4r7wA.pdb 411
5lqxJ.pdb 43
6v4kE.pdb 455
5x6uA.pdb 124
7aasA.pdb 377
4ntmA.pdb 110
4jh6A.pdb 138
1pquA.pdb 371
4j23A.pdb 198
2fgkA.pdb 241
5ijzA.pdb 447
1znvA.pdb 87
1g59A.pdb 468
4hrqA.pdb 189
6qemA.pdb 445
6vhdA.pdb 255
4xc9A.pdb 247
5h33A.pdb 181
1clwA.pdb 543
5it5F.pdb 385
2e1cA.pdb 147
6drdL.pdb 37
3t60A.pdb 143
4tvxW.pdb 157
6rfyA.pdb 405
6pijI.pdb 358
1lhrA.pdb 305
1rscM.pdb 109
5a5hA.pdb 167
5hptC.pdb 151
5im5P.pdb 208
4h80A.pdb 446
6d89C.pdb 571
6i8dA.pdb 315
3nd5A.pdb 152
5gxbA.pdb 387
1daaA.pdb 277
5abuA.pdb 175
4d8fA.pdb 327
1rj7A.pdb 144
5u3cA.pdb 534
4h19A.pdb 372
3d2uD.pdb 182
4v96AA.pdb 299
6d4cA.pdb 361
6ea4A.pdb 883
2ar9A.pdb 230
5m5eB.pdb 203
5mpeX.pdb 127
3plaA.pdb 375
6vpyA.pdb 216
4nyuA.pdb 406
6baeE.pdb 63
6n8lW.pdb 133
5qhsA.pdb 164
1ibvB.pdb 228
1k1eA.pdb 177
4lv8B.pdb 390
4fbbA.pdb 278
2qudA.pdb 125
6h3cE.pdb 440
5w43A.pdb 202
2ivzA.pdb 392
1o7aA.pdb 484
1t7zA.pdb 273
3p31A.pdb 120
3n20C.pdb 83
6zjrA.pdb 989
4p5mB.pdb 199
1j0rA.pdb 114
1cerO.pdb 331
2rdwA.pdb 359
1shuX.pdb 181
6et51.pdb 55
6et5z.pdb 58
3cc4Z.pdb 73
1wtoA.pdb 65
4ps1A.pdb 238
6tedB.pdb 1122
3nicA.pdb 210
5y4rA.pdb 273
2ykuA.pdb 433
5bt1C.pdb 85
1u4dA.pdb 258
5a1wH.pdb 380
4b8mC.pdb 41
6r0zI.pdb 103
5kr4A.pdb 457
5iy7I.pdb 125
2i94A.pdb 182
5mbcA.pdb 342
2pahA.pdb 329
5tthB.pdb 621
2hc1A.pdb 290
3rngA.pdb 491
5c3rA.pdb 333
3phwA.pdb 156
2dpsA.pdb 228
6d83C.pdb 165
6iukA.pdb 513
1xplA.pdb 389
3qd6A.pdb 135
3b1zA.pdb 251
5oold.pdb 211
1viuA.pdb 177
4zdhB.pdb 241
3n6wA.pdb 360
6gy6B.pdb 338
6qb8q.pdb 483
6qb8a.pdb 490
5ldwg.pdb 97
3vdmA.pdb 479
4f69A.pdb 110
1zcyA.pdb 257
1plcA.pdb 99
4g4kA.pdb 98
6k8bA.pdb 280
4rhqA.pdb 307
1go1A.pdb 102
4b2tD.pdb 481
5fv7A.pdb 283
1r1uA.pdb 94
1sbdA.pdb 232
2o1kA.pdb 43
6iqzA.pdb 535
1v7fA.pdb 29
6yudA.pdb 100
6zq6A.pdb 510
6ktwA.pdb 430
5dlkA.pdb 443
1gdnA.pdb 224
5o66M.pdb 36
3d9oA.pdb 133
6ke63E.pdb 431
6bj2E.pdb 241
4ahzA.pdb 258
4wkvC.pdb 548
1pnjA.pdb 86
3v4jA.pdb 184
1t0qB.pdb 322
6gc4H.pdb 50
4xh4A.pdb 394
4b2tH.pdb 481
4b2tG.pdb 481
6qc9S7.pdb 156
5xv3B.pdb 204
3r5lA.pdb 114
1ibtA.pdb 81
6vlzA4.pdb 549
4b2tZ.pdb 481
6s5aL.pdb 212
6wq2a.pdb 202
6wq2A.pdb 154
6wg1A.pdb 215
4faoC.pdb 75
3f3fC.pdb 475
4cnrA.pdb 257
5vzjB.pdb 241
3mkjA.pdb 382
2wqnA.pdb 259
6z3mE.pdb 205
6dqpA.pdb 172
6hgoA.pdb 126
4qj4A.pdb 318
5n6wA.pdb 157
4p2rD.pdb 196
3uwoA.pdb 194
4wm7D.pdb 37
1br1A.pdb 787
2qkeA.pdb 98
5f4mA.pdb 308
6u7eA.pdb 900
3s92A.pdb 110
6kd9B.pdb 287
3gqqA.pdb 163
4gwpF.pdb 209
5v87A.pdb 147
1o90A.pdb 368
6ykuA.pdb 846
1hybA.pdb 161
5gipC.pdb 122
5ux6A.pdb 355
2x4wA.pdb 125
3ueqA.pdb 632
1qt9A.pdb 98
2ozbA.pdb 126
4z3aA.pdb 197
5vsuB.pdb 98
1lm4A.pdb 189
5a6bD.pdb 616
5hc4A.pdb 341
5jeaA.pdb 299
3fu1A.pdb 115
3vwvA.pdb 182
1p8xA.pdb 316
6zd0B.pdb 77
3m99D.pdb 84
3a8xA.pdb 334
1un0A.pdb 440
2nntA.pdb 31
5je5A.pdb 243
6dfxH.pdb 237
3oeiE.pdb 81
6a28A.pdb 236
5wviW.pdb 197
5ylzp.pdb 81
5dstA.pdb 316
3om6A.pdb 448
6t8cA.pdb 374
4l42A.pdb 299
4obbA.pdb 363
3b1qA.pdb 303
2w60A.pdb 218
4y72A.pdb 292
3tcfA.pdb 517
1dzpA.pdb 149
1lh1A.pdb 153
7b0yK.pdb 115
6blgA.pdb 375
4c5qA.pdb 56
4ybqC.pdb 115
6nd4L.pdb 473
5j4nA.pdb 437
4k7hA.pdb 760
2xg6A.pdb 343
2bx2L.pdb 500
5bq8B.pdb 94
5iulC.pdb 132
6lqrAG.pdb 826
4r2dA.pdb 87
1obpA.pdb 158
5ds7A.pdb 91
6pdlA.pdb 421
1ooaA.pdb 313
6bzvF.pdb 214
4p57A.pdb 178
5j63A.pdb 302
1idrA.pdb 127
1jrlA.pdb 178
6qc4C1.pdb 46
5j3qA.pdb 125
2bhsA.pdb 292
5mfoA.pdb 199
5x3fA.pdb 493
6pdwB.pdb 294
1rgzA.pdb 363
1a7nH.pdb 116
4cooA.pdb 493
5ifeD.pdb 89
1w28A.pdb 272
1mg2D.pdb 147
2p6bA.pdb 357
5a21A.pdb 439
3v1aA.pdb 48
4qegA.pdb 89
6g6jB.pdb 73
5cxiA.pdb 180
2r8kA.pdb 511
4nhzA.pdb 232
4wbyA.pdb 372
3nzhH.pdb 222
6bokGD.pdb 255
3sekB.pdb 109
6ek9A.pdb 121
2wydA.pdb 164
4fwjA.pdb 750
5t36A.pdb 147
1vhlA.pdb 208
6lquRN.pdb 607
5or1A.pdb 380
3ntoA.pdb 338
3e2uA.pdb 71
6otdA.pdb 153
5efqA.pdb 321
6lmwA.pdb 184
5kf7A.pdb 1211
1sstA.pdb 233
6zqeUD.pdb 663
4avpA.pdb 93
5a9zCA.pdb 593
2f1wA.pdb 144
5zwoo.pdb 135
4a1nA.pdb 290
1pzhA.pdb 329
6lb7A.pdb 304
6q67A.pdb 126
4qqzA.pdb 903
5oikA.pdb 1421
2ihoA.pdb 292
6lquAF.pdb 493
5uxuA.pdb 275
4cewD.pdb 58
7dfoA.pdb 194
1e4aP.pdb 205
3qvnA.pdb 205
3ss3A.pdb 394
6exvC.pdb 257
6c6lB.pdb 344
1g8yA.pdb 242
5bobA.pdb 202
4k1wA.pdb 395
6j6gT.pdb 157
6b9tA.pdb 447
3q68A.pdb 232
6y4zA.pdb 221
6zbba.pdb 224
2hzvA.pdb 129
6ailA.pdb 206
4d4bA.pdb 333
1rjfA.pdb 321
3pqeA.pdb 314
4yegA.pdb 266
5z56L.pdb 342
4yizA.pdb 392
1g9mG.pdb 305
2buyB.pdb 238
3umpA.pdb 309
6rjcA.pdb 665
3glfA.pdb 333
2ayeA.pdb 86
3jb0D.pdb 292
6dfzA.pdb 332
4wozA.pdb 290
4rvnA.pdb 418
2j7aA.pdb 495
6epyA.pdb 655
1ucpA.pdb 91
3ao0A.pdb 453
5vw9A.pdb 309
5g60A.pdb 488
6l2nA.pdb 217
5kbnC.pdb 96
2hquA.pdb 138
6d52B.pdb 156
5vmvA.pdb 116
2q0dA.pdb 325
5iufA.pdb 314
2ohjA.pdb 403
4gdmA.pdb 253
3fxrA.pdb 296
1evjA.pdb 340
4b98A.pdb 441
6n3rA.pdb 139
3nuiA.pdb 425
3eiuA.pdb 418
1so2A.pdb 363
3qdvA.pdb 142
6kf7A.pdb 309
5wlcSY.pdb 241
6q2rE.pdb 572
3ljqA.pdb 281
5yuoA.pdb 101
2z1yA.pdb 389
4a0qA.pdb 187
6ud4E.pdb 132
1w3hA.pdb 348
6eu2P.pdb 123
3vlkA.pdb 714
4egcB.pdb 255
4ho0A.pdb 285
5z581.pdb 1038
1cr1A.pdb 245
4csaA.pdb 161
6et52.pdb 24
1f8rA.pdb 483
3rwaA.pdb 232
6cbnA.pdb 409
6nmsS.pdb 116
6s7qA.pdb 497
3fxgA.pdb 401
6h04A.pdb 1219
2r0tA.pdb 386
3mm9B.pdb 363
3ikjA.pdb 513
6v8oI.pdb 293
5lupA.pdb 50
1hr8A.pdb 452
2qcxA.pdb 222
6myoD.pdb 102
6qg1I.pdb 431
2wmjA.pdb 572
6tpqe.pdb 146
1w6tA.pdb 429
4xixA.pdb 238
6gb1A.pdb 107
1hr9B.pdb 439
4z42A.pdb 99
6dmxD.pdb 81
5vkuQ.pdb 63
6xkxD.pdb 235
2q2wA.pdb 253
1i45A.pdb 246
5gtdA.pdb 484
4hzcA.pdb 245
5xr3A.pdb 285
5g5lO.pdb 463
6ixnA.pdb 405
3hlmA.pdb 400
6bgpA.pdb 303
4ad7A.pdb 358
1g5qA.pdb 174
4oc6B.pdb 243
5vkuA.pdb 1329
4oc6A.pdb 98
4apwA.pdb 324
3riuA.pdb 204
4hnnA.pdb 306
1qdwA.pdb 87
2cqtA.pdb 822
6acfA.pdb 367
6wslC.pdb 248
4o9aA.pdb 392
4u0vA.pdb 243
5t10A.pdb 132
6nohA.pdb 402
5o4uA.pdb 207
5hq0C.pdb 74
6q2aA.pdb 339
3a8eA.pdb 148
3dpkA.pdb 279
2imkA.pdb 220
3j7eL.pdb 115
1zplA.pdb 168
5mzzD.pdb 241
5vzjE.pdb 257
6xkvE.pdb 181
6od3A.pdb 62
3rggA.pdb 156
6lqr5I.pdb 461
5rw1A.pdb 867
1io4A.pdb 63
5v05Z.pdb 346
4oejA.pdb 464
6d8pA.pdb 758
3nnkA.pdb 410
4bwqA.pdb 134
4q2uA.pdb 83
5nffB.pdb 156
3npsC.pdb 211
3ifnH.pdb 215
6zy9E.pdb 256
5gm6P.pdb 246
3q2kA.pdb 346
6id0R.pdb 270
6ic8A.pdb 146
6qg2A.pdb 302
5mzyA.pdb 262
2aqtC.pdb 155
5tiiA.pdb 241
6ummB.pdb 441
5fqkA.pdb 263
2el9A.pdb 372
3rjqA.pdb 292
1ww5A.pdb 160
2pl6A.pdb 71
1pgrA.pdb 161
6qg5G.pdb 355
3c16A.pdb 190
1r37A.pdb 347
2nvaA.pdb 369
6jlu1.pdb 172
6vatA.pdb 344
6ff4x.pdb 79
2h6uA.pdb 114
7as8U.pdb 117
5oixA.pdb 26
5c0wD.pdb 222
6e7dA.pdb 121
3j1vA.pdb 139
4pb5A.pdb 379
5l9gA.pdb 325
1dolA.pdb 71
3mhhC.pdb 93
2q51A.pdb 296
5k36C.pdb 340
5ib0A.pdb 137
5o4jA.pdb 264
3mknA.pdb 303
6dk7A.pdb 223
1mspA.pdb 124
6t7tLW.pdb 126
6vz8F.pdb 159
1fvxA.pdb 138
4cujA.pdb 330
2olkA.pdb 242
6vx3C.pdb 225
3f65A.pdb 206
6rtmA.pdb 587
4wgfA.pdb 199
5xv1A.pdb 181
5jxtB.pdb 328
5gmkQ.pdb 185
2v2gA.pdb 220
3s04A.pdb 209
4oncA.pdb 277
5gmkO.pdb 337
2y28A.pdb 178
5ybnA.pdb 296
6q1fJ.pdb 61
6q1fA.pdb 1343
3j9kB.pdb 102
5u5dA.pdb 187
4x3iA.pdb 71
5er0A.pdb 450
2exkA.pdb 533
1dzdA.pdb 127
4on0A.pdb 97
5xggA.pdb 64
4hg3A.pdb 304
7c99A.pdb 309
3jskA.pdb 291
6muuE.pdb 285
6z5rD.pdb 49
5duwA.pdb 138
6z5rC.pdb 45
6oerA.pdb 608
4iqbA.pdb 288
5x20A.pdb 312
7cdxA.pdb 272
5ip0A.pdb 107
4iy9A.pdb 235
7a7bA.pdb 323
5zdzA.pdb 618
3n43A.pdb 51
1f2dA.pdb 341
3la6A.pdb 259
3eooA.pdb 290
5bpdA.pdb 263
1zi7A.pdb 402
1qoxA.pdb 449
4jkoA.pdb 219
5glpA.pdb 330
5m4xA.pdb 461
5u6pA.pdb 504
4v3fA.pdb 494
5zfjA.pdb 199
6cndN.pdb 110
6k19A.pdb 194
6kxkH.pdb 550
3t6rA.pdb 70
6pccA.pdb 402
1ys1X.pdb 320
2rfwA.pdb 429
4ybrA.pdb 197
4l9xA.pdb 454
1n5bA.pdb 128
3wodG.pdb 127
6qg6C.pdb 345
6jfnA.pdb 166
3foaA.pdb 479
5julA.pdb 1232
2ilvA.pdb 378
5gm5A.pdb 218
6b8lA.pdb 68
1t7oA.pdb 599
5h00A.pdb 291
4ab7A.pdb 405
3ot4A.pdb 197
5wewA.pdb 140
2dreA.pdb 172
4go4A.pdb 487
1glbF.pdb 162
4p8xA.pdb 365
7aqdg.pdb 101
4kjuA.pdb 82
6p54A.pdb 325
3nb3D.pdb 346
7aqdi.pdb 65
6aygA.pdb 439
5vcoE.pdb 222
3trhA.pdb 160
5tp1A.pdb 150
5svuB.pdb 135
3wb2A.pdb 160
5yvcA.pdb 259
6zy9B.pdb 93
3l9qA.pdb 171
6rwkX.pdb 138
4hkpA.pdb 256
5cvqA.pdb 158
1h7gA.pdb 245
5ituA.pdb 268
3nfyA.pdb 249
6lgoA.pdb 387
1gq2A.pdb 541
5w3bA.pdb 171
4yy0B.pdb 159
6tv9A.pdb 372
3gmeD.pdb 21
3shvA.pdb 189
5nlzA.pdb 138
6zqeUS.pdb 494
2iscA.pdb 227
6no1A.pdb 233
3opqA.pdb 154
7ajtUI.pdb 104
3lycA.pdb 236
4yf6A.pdb 163
7as8T.pdb 115
5jeaG.pdb 235
5ux9A.pdb 210
3uj9A.pdb 258
6rgjA.pdb 344
6kl2A.pdb 116
1nd5A.pdb 342
6wiuA.pdb 445
5i6xA.pdb 544
6q6vA.pdb 112
1hp1A.pdb 516
1uxiA.pdb 308
6yy3B.pdb 390
6yy3D.pdb 515
2hmqA.pdb 113
6k1mA.pdb 382
6f9iA.pdb 261
6f42M.pdb 159
5h3oA.pdb 510
2wbpA.pdb 333
3azvA.pdb 405
6en4A.pdb 1180
5l6hA.pdb 1005
4cqlB.pdb 227
2wwrA.pdb 315
3f5oA.pdb 138
3be7A.pdb 398
5j4eA.pdb 133
6ld5A.pdb 575
4yl9A.pdb 123
1m0pA.pdb 431
3j3vE.pdb 206
3axxA.pdb 377
3zqdA.pdb 169
2ae5B.pdb 522
5zn7A.pdb 680
1u9jA.pdb 332
5kovA.pdb 216
6id0P.pdb 118
6zqeUP.pdb 60
6xb3A.pdb 234
4xdjA.pdb 251
5ab7A.pdb 392
2r9gA.pdb 180
6l6zD.pdb 562
3da4A.pdb 270
2c44A.pdb 467
3ex8A.pdb 359
6trkA.pdb 108
5kopA.pdb 459
2qdhA.pdb 366
3q1mA.pdb 276
4wsbA.pdb 699
1yq4C.pdb 140
4g6aC.pdb 220
7as9F.pdb 206
4j2qA.pdb 340
6nruA.pdb 196
1rz1A.pdb 147
5a8nA.pdb 336
6lyvB.pdb 100
6tnnW.pdb 275
7ajtJM.pdb 135
1zxeA.pdb 261
4qrnA.pdb 352
2greA.pdb 307
6k5kA.pdb 287
2dc3A.pdb 172
3hayC.pdb 53
6j90A.pdb 390
4ns3A.pdb 541
3u60B.pdb 319
4v4aBY.pdb 73
4r7zA.pdb 316
4dxoA.pdb 212
6j4nA.pdb 372
4uorA.pdb 417
6y41A.pdb 219
2ib5A.pdb 218
1yq4B.pdb 242
2ynoA.pdb 310
3g5gA.pdb 76
5n49A.pdb 122
6za91.pdb 74
1utlM.pdb 222
6ebcA.pdb 140
1aw2A.pdb 255
3qxwA.pdb 124
5iolA.pdb 149
3vs8A.pdb 404
6r8kB.pdb 77
3hf3A.pdb 348
6ubhA.pdb 91
4oc9A.pdb 419
5huoA.pdb 283
3tpyA.pdb 113
5x9rA.pdb 416
2fjcA.pdb 151
5fa7A.pdb 260
3rg2A.pdb 611
3mjeA.pdb 470
4zkuA.pdb 179
4pv6C.pdb 153
5lxoA.pdb 78
6fszII.pdb 222
2bumA.pdb 202
5m4oA.pdb 166
4qfoA.pdb 507
4dopB.pdb 322
5v6dA.pdb 140
4xwsA.pdb 212
1rwbA.pdb 261
6t0nC.pdb 250
1zhqA.pdb 113
6l6fA.pdb 715
6ap4A.pdb 378
6r5pB.pdb 729
6t8wAAA.pdb 288
6uriA.pdb 611
7aqdJ.pdb 142
1q7mA.pdb 559
6yl3C.pdb 563
2vqgA.pdb 76
4bj8A.pdb 119
4p1xA.pdb 265
6a3vB.pdb 138
3htyA.pdb 90
6evkB.pdb 748
6hufA.pdb 171
4rknA.pdb 660
6t1rA.pdb 166
2q0qA.pdb 211
6lqsM3.pdb 215
3sq3A.pdb 424
4rufA.pdb 257
1zmoA.pdb 243
1yqzA.pdb 437
6i5qA.pdb 342
6aqqA.pdb 318
5jpqi.pdb 659
5fjaA.pdb 1403
6ppkb.pdb 53
3ip8A.pdb 232
6xxdA.pdb 125
5e5iA.pdb 421
1zrtC.pdb 427
5kkhA.pdb 228
7a5gq3.pdb 128
1ghdA.pdb 152
4v0kA.pdb 151
1j0gA.pdb 92
3wleA.pdb 335
3t0kA.pdb 421
6t8zAAA.pdb 373
6hhxA.pdb 574
3dhwA.pdb 203
2ipzA.pdb 34
7as8Y.pdb 101
6f2bA.pdb 325
3q6cA.pdb 64
5ll1A.pdb 287
6fgwA.pdb 103
6ifnC.pdb 124
1wnaA.pdb 123
6f07A.pdb 510
5f7fA.pdb 113
3uvaA.pdb 402
6ha12.pdb 44
5jx4A.pdb 65
5iq3A.pdb 361
6tkoB.pdb 344
3k72A.pdb 884
3n4mB.pdb 74
2dyvA.pdb 322
4r0qA.pdb 400
6bclB.pdb 967
3s4tA.pdb 323
2hvyA.pdb 320
6i7tI.pdb 268
1w63A.pdb 590
1rrcA.pdb 276
6v4jA.pdb 447
4cc7A.pdb 59
5mu2X.pdb 13
5whiA.pdb 146
6oquG.pdb 284
5eo8A.pdb 311
2ifcA.pdb 380
6v35A.pdb 914
2j7vA.pdb 265
4h31A.pdb 335
1gwmA.pdb 153
2aazA.pdb 305
6mb6A.pdb 268
5m4oB.pdb 325
3jv4B.pdb 115
2nv0A.pdb 191
5kchA.pdb 212
6oi6A.pdb 406
5v21A.pdb 245
3v94A.pdb 332
5ylzN.pdb 261
4devA.pdb 372
2wueA.pdb 283
3fv9G.pdb 373
2noxA.pdb 261
4ge1A.pdb 195
6ywdA.pdb 223
3hkwA.pdb 561
5kxbA.pdb 238
5tj4A.pdb 553
5y72A.pdb 294
1c7oA.pdb 394
1ldbA.pdb 294
6xxeA.pdb 111
5xayA.pdb 210
6jgxA.pdb 143
3mwkA.pdb 207
5wykP1.pdb 173
3d3xA.pdb 407
6nhjJ.pdb 60
6v37A.pdb 263
6x9fA.pdb 304
2kfbA.pdb 174
5ca3A.pdb 758
6zqbUG.pdb 533
5jiaA.pdb 206
4c3xA.pdb 508
6nhjA.pdb 1335
1iscA.pdb 192
6ha1T.pdb 90
4x9oA.pdb 316
6d83M.pdb 415
5cc0A.pdb 73
6a2qA.pdb 97
3c5yA.pdb 201
5hbzA.pdb 219
5x31A.pdb 125
1r11A.pdb 303
5es4B.pdb 674
5xs8A.pdb 474
1ak1A.pdb 308
6h3oA.pdb 649
2h9dA.pdb 84
6wcjB.pdb 109
1iwbB.pdb 178
3qmzA.pdb 2136
5kpzA.pdb 355
5k83D.pdb 185
1dz7A.pdb 92
5cx7A.pdb 138
4wf6A.pdb 503
4gx2A.pdb 375
3j3wS.pdb 112
2xq1A.pdb 491
1qk3A.pdb 228
5dajA.pdb 192
2taaA.pdb 478
5nzvB.pdb 800
2bjeA.pdb 90
6xjeA.pdb 219
4ffiA.pdb 480
6gbhB.pdb 108
5gltA.pdb 278
4rzyA.pdb 439
4whyG.pdb 199
1sqlA.pdb 120
3tujC.pdb 337
3mm7A.pdb 417
6eu3I.pdb 42
6ntxA.pdb 43
6mb2A.pdb 94
4z12A.pdb 504
6eu3B.pdb 1114
5x6kA.pdb 185
6to0A.pdb 380
6f44O.pdb 534
3j3vN.pdb 120
1ydgA.pdb 201
4n7zA.pdb 219
6vxcA.pdb 789
3b5dA.pdb 100
6ij2A.pdb 236
4ld7A.pdb 397
2nspA.pdb 342
4mifA.pdb 572
6pevA.pdb 478
5h77A.pdb 84
3ijrA.pdb 277
1mxcA.pdb 378
1uc4G.pdb 137
6ih4A.pdb 329
1jtzX.pdb 155
6mx4C.pdb 160
1uquA.pdb 452
2w0cA.pdb 269
5nzsC.pdb 843
4a6hA.pdb 108
3d9sA.pdb 245
3vmzA.pdb 48
4jusA.pdb 84
6owzA.pdb 85
6p46A.pdb 690
4a3yA.pdb 469
5nmlA.pdb 120
7c1kA.pdb 409
6n1iA.pdb 85
6nwhA.pdb 162
3somA.pdb 225
5n05A.pdb 234
6o0tA.pdb 135
2vckA.pdb 202
5v92A.pdb 129
2k0gA.pdb 142
5y5pA.pdb 170
3gsnA.pdb 199
1i5dA.pdb 190
2ol0A.pdb 124
4tvyA.pdb 329
2w2xC.pdb 109
6e9yA.pdb 227
3syaA.pdb 328
6om8A.pdb 463
6d36C.pdb 338
2ceaA.pdb 407
5bv7A.pdb 377
6nskA.pdb 182
4ho7A.pdb 173
1akmA.pdb 322
5hkkA.pdb 475
5i8hE.pdb 223
3llsA.pdb 404
3gcfA.pdb 367
1hc1A.pdb 634
6q9bB5.pdb 139
5lj5H.pdb 399
4ni7A.pdb 151
6wm2R.pdb 753
3csyJ.pdb 98
4zpkA.pdb 268
4e50A.pdb 160
6cb0A.pdb 357
6invA.pdb 438
1nkzA.pdb 52
5wlcSS.pdb 197
6ryiA.pdb 59
1rs2A.pdb 121
5lnka.pdb 41
6i9gA.pdb 265
3vhuA.pdb 249
4d10B.pdb 403
6tdyD.pdb 487
6yidA.pdb 259
1l1mA.pdb 62
5wgbB.pdb 75
4e9yA.pdb 317
3j7nA.pdb 149
2y9kA.pdb 137
6hcge.pdb 68
4d18D.pdb 406
4llfA.pdb 289
3cnfT.pdb 355
6g42A.pdb 301
2eulA.pdb 156
6gylO.pdb 180
5xvvA.pdb 458
6qztA.pdb 454
7btbt.pdb 287
5j5dA.pdb 297
1xcbA.pdb 204
6gy8A.pdb 337
4bd6A.pdb 147
2n1fA.pdb 89
2cf2B.pdb 304
1lx8A.pdb 55
6hugG.pdb 121
5n8dA.pdb 194
3i3uA.pdb 80
6aghA.pdb 281
3drbA.pdb 376
5qiyA.pdb 225
4jp8A.pdb 395
5otuB.pdb 27
2qujA.pdb 388
4aocA.pdb 117
3csnC.pdb 163
3jtmA.pdb 351
1z6kA.pdb 219
3oglQ.pdb 18
5a1yC.pdb 1126
6kr1A.pdb 176
3dd9A.pdb 117
2cpgA.pdb 43
1d9zA.pdb 590
4qi2A.pdb 153
4kntA.pdb 285
4j4rA.pdb 248
5vku0.pdb 285
3vksA.pdb 538
4fkyA.pdb 152
3rbkA.pdb 194
1ovlA.pdb 226
6df1L.pdb 213
3ce0A.pdb 352
5xpbA.pdb 83
2q9aA.pdb 304
6b6mA.pdb 155
7cwsC.pdb 109
5aka5.pdb 109
7bt6z.pdb 55
2finB.pdb 69
1xdqA.pdb 262
5w1tM.pdb 140
5jdrA.pdb 209
2nupB.pdb 731
6ah0D.pdb 1874
6tatA.pdb 164
4wrfA.pdb 142
2f95A.pdb 220
3ohxM.pdb 84
6te0L.pdb 170
3sohA.pdb 188
5y6pC2.pdb 245
3njmA.pdb 122
5vu0C.pdb 165
1qqvA.pdb 67
5ktsA.pdb 303
6n23A.pdb 363
5n8nA.pdb 132
2e7lA.pdb 112
6x6zA.pdb 438
5n8nB.pdb 461
6qc2S4.pdb 126
4uj4C.pdb 36
6kc5B.pdb 182
1gvjA.pdb 142
4pgsA.pdb 207
3tw3A.pdb 336
2w9qA.pdb 87
3w6lA.pdb 377
5dxtA.pdb 879
5lj5P.pdb 36
1o8dA.pdb 353
1nisA.pdb 753
4qqoA.pdb 130
5jkaB.pdb 199
4k8uA.pdb 178
5z57T.pdb 313
4yddA.pdb 895
6ebxA.pdb 62
4dsrA.pdb 174
4ojpA.pdb 758
5f31A.pdb 256
6phdC.pdb 167
5w68A.pdb 350
2hg0A.pdb 400
3h0tB.pdb 223
5nemA.pdb 589
4q1jA.pdb 248
4afgA.pdb 212
6cwcA.pdb 164
1yv6A.pdb 103
6o7vM.pdb 210
4iduB.pdb 223
2olpA.pdb 151
5m1cA.pdb 437
2ldoA.pdb 71
4xy6A.pdb 122
4dclA.pdb 188
6oc3E.pdb 212
5y9nA.pdb 238
3m5hA.pdb 310
6keoAA.pdb 225
3e7nA.pdb 136
5dtfL.pdb 211
4gawA.pdb 224
5lzvOO.pdb 136
2g62A.pdb 302
1mixA.pdb 206
3r7dA.pdb 291
4wsnH.pdb 173
1kzuB.pdb 41
6vqhH.pdb 104
3tcxA.pdb 85
3rl8A.pdb 94
4f0kA.pdb 446
6ai1A.pdb 345
1ut8A.pdb 272
6d8bB.pdb 171
6lhbC.pdb 226
6qt9h.pdb 175
4jhaH.pdb 226
1mx0A.pdb 456
7cdbA.pdb 122
5l9tL.pdb 170
5ik2D.pdb 461
4ncjA.pdb 311
4aq8A.pdb 208
4wuzA.pdb 226
3wp3A.pdb 190
3t6wA.pdb 495
6iczN.pdb 143
6xmrA.pdb 362
6kcqB.pdb 221
1uflA.pdb 108
6wusB.pdb 151
6eodA.pdb 285
4d18C.pdb 401
5bpwA.pdb 659
4gllA.pdb 307
4a2fA.pdb 496
5bxbA.pdb 105
3mx5A.pdb 516
3r25A.pdb 390
1obqA.pdb 181
4jzwA.pdb 336
5dy0A.pdb 220
6h82E.pdb 175
5lcbA.pdb 59
4odaD.pdb 51
2reqB.pdb 619
5zdhP.pdb 84
4oylA.pdb 189
6oz6A.pdb 331
3jagW.pdb 63
4i0nA.pdb 264
6lgne.pdb 289
1vh8A.pdb 151
6fo2U.pdb 65
3a9cA.pdb 320
3biwA.pdb 533
6kysA.pdb 118
6zsbb.pdb 148
2i0fA.pdb 147
3txqA.pdb 87
3irsA.pdb 281
6sb0A.pdb 2178
6v1iA.pdb 137
2pleA.pdb 105
5tz2C.pdb 114
5dj4A.pdb 366
2dd8S.pdb 192
3q5yA.pdb 240
6tcaA.pdb 345
6b5tH.pdb 211
3zr6A.pdb 641
4egrA.pdb 434
5iavA.pdb 196
1p5gX.pdb 454
4oxmA.pdb 38
7a01r2.pdb 75
3k2pA.pdb 131
1wuqA.pdb 184
1k4sA.pdb 489
6ykmA.pdb 255
5fk9B.pdb 241
6ydeA.pdb 223
5ns2A.pdb 381
3tacA.pdb 324
1zoxA.pdb 110
2vtxJ.pdb 93
5e7oB.pdb 329
3lobA.pdb 312
6h9cD.pdb 174
5osaA.pdb 313
5wlnG.pdb 396
5c2nA.pdb 46
5td7A.pdb 626
4reqA.pdb 726
4z87A.pdb 498
6rvxA.pdb 430
6u9lS.pdb 266
7kayA.pdb 583
5zdhA.pdb 497
2pu7A.pdb 283
5a12A.pdb 242
3gfdA.pdb 220
5k1gA.pdb 155
5g33A.pdb 114
5vl7B.pdb 437
6i1xA.pdb 486
2ve9A.pdb 63
4h7qA.pdb 304
5yecB.pdb 106
4p16A.pdb 314
7bufG.pdb 132
6tpcA.pdb 305
2zt6A.pdb 530
2az3A.pdb 152
3znrA.pdb 368
5hk2A.pdb 217
4f0hB.pdb 138
6gd5B.pdb 21
2y0fA.pdb 403
4kt0E.pdb 68
7bu8I.pdb 107
1yqsA.pdb 345
6gj3D.pdb 311
1jr3E.pdb 334
4j1uB.pdb 208
1x0vA.pdb 340
2v5bA.pdb 236
5is5A.pdb 785
2wy2A.pdb 103
5lczA.pdb 195
5wq7A.pdb 472
4mjhA.pdb 86
5goqA.pdb 425
6tduAA.pdb 526
6y5zAAA.pdb 264
6zfmA.pdb 71
3o05A.pdb 261
2r5jA.pdb 417
6sszA.pdb 241
5eogA.pdb 328
2x4yB.pdb 17
5x42C.pdb 195
6ydpBg.pdb 148
4jdaA.pdb 177
1kixA.pdb 446
6hcgP.pdb 93
4rerA.pdb 458
6i1yA.pdb 496
3r52A.pdb 152
4pmiB.pdb 53
6hcgA.pdb 592
1q0tA.pdb 241
5x37A.pdb 36
2jayA.pdb 193
2rhlA.pdb 305
2hnvA.pdb 81
5fwyB.pdb 379
2eb6A.pdb 267
5yq7E.pdb 44
3g5aA.pdb 296
5yq7T.pdb 36
6b50A.pdb 252
3puiA.pdb 574
5i9eB.pdb 351
4d0dA.pdb 275
5nziA.pdb 482
5bquC.pdb 144
6ydiF.pdb 168
3tpuB.pdb 240
6ncfA.pdb 675
6iopA.pdb 239
2ephA.pdb 358
6zy1A.pdb 700
1y1eX.pdb 272
6mx2A.pdb 182
2b2tA.pdb 173
2lanA.pdb 74
4l6vM.pdb 31
2izxA.pdb 39
1ijrA.pdb 104
1lnxA.pdb 74
3muiA.pdb 330
4l6vA.pdb 739
4rraA.pdb 136
4borC.pdb 370
6slnC.pdb 481
6ur8B.pdb 358
1ngsA.pdb 678
6ptnh.pdb 553
3dlqI.pdb 131
3qq4B.pdb 99
3we0A.pdb 540
6vdhA.pdb 308
7jtqA.pdb 703
5oqfA.pdb 388
3j9wBH.pdb 175
5yakA.pdb 215
2z2rA.pdb 275
1ynfA.pdb 420
1jfiC.pdb 183
5f1aA.pdb 553
2cgtO.pdb 83
6cluA.pdb 253
5aunA.pdb 136
2j90A.pdb 263
5xwdA.pdb 611
6zyeE.pdb 222
3f8fA.pdb 114
4r4hH.pdb 220
6a3fA.pdb 381
6qc3B8.pdb 157
3gp5A.pdb 248
5x12A.pdb 178
1th7A.pdb 78
1yfnA.pdb 109
4qxhB.pdb 68
6jzwA.pdb 142
2ylsA.pdb 532
6bqwA.pdb 275
6lqvA8.pdb 532
3h4pa.pdb 202
6jckB.pdb 66
6a0uB.pdb 331
1qxmA.pdb 283
3fwcA.pdb 145
4wp9A.pdb 165
6tqoB.pdb 134
6lenA.pdb 384
5gw0A.pdb 170
7cgrA.pdb 306
6r8aA.pdb 237
6b45A.pdb 424
4p39A.pdb 69
1a2aA.pdb 122
6afkA.pdb 237
3wjoA.pdb 302
5yd2A.pdb 349
6qc7A9.pdb 287
3nuhA.pdb 472
6i3dA.pdb 213
4cyrA.pdb 525
1ibzA.pdb 111
4oziF.pdb 243
1phwA.pdb 272
2h6jH.pdb 242
2ipmA.pdb 307
1m0f1.pdb 143
5l9uE.pdb 56
5i7cA.pdb 59
5n7dA.pdb 423
1zdcA.pdb 34
2xcyA.pdb 381
3ssnA.pdb 386
6b44B.pdb 305
6hcjm3.pdb 52
2cjpA.pdb 320
3v21A.pdb 289
5gr0A.pdb 755
3d67A.pdb 401
3v5xA.pdb 151
3wzvA.pdb 364
1nr2A.pdb 62
1m15A.pdb 356
3vymA.pdb 80
6rb9A.pdb 248
6j6nJ.pdb 27
1ni7A.pdb 149
6gv9A.pdb 140
5gs7A.pdb 323
4z0zA.pdb 346
6jepE.pdb 101
6hh5A.pdb 327
5eloA.pdb 502
5frxA.pdb 196
6w4kB.pdb 125
5t3mA.pdb 35
3qdoA.pdb 109
4qshA.pdb 1072
5yh2C.pdb 395
6v7xA.pdb 57
6m13a.pdb 681
3aoeA.pdb 422
5fo0A.pdb 334
6fonA.pdb 252
4yxmA.pdb 349
4v83B1.pdb 30
5v42A.pdb 268
2zf3A.pdb 186
2jwoA.pdb 82
2vzoA.pdb 851
3iklA.pdb 364
6f6wE.pdb 76
6nf7B.pdb 99
5vx4A.pdb 162
1v4gA.pdb 508
6w7iA.pdb 361
6gyba.pdb 111
1pqfA.pdb 126
6exwA.pdb 98
2cm5A.pdb 141
6tflA.pdb 62
6o6mA.pdb 407
6sk7D.pdb 17
2w2cA.pdb 128
5ifuA.pdb 438
6rxvCA.pdb 242
6ezyA.pdb 211
3t3zA.pdb 464
4nmeA.pdb 972
2j5gA.pdb 249
3qeqD.pdb 194
2fxkA.pdb 187
1qujA.pdb 321
1u5yA.pdb 137
6h3nA.pdb 627
6j15C.pdb 110
6p59C.pdb 155
6q2cA.pdb 449
2kr9A.pdb 190
5l8rJ.pdb 42
1h4hA.pdb 206
6z17AAA.pdb 203
3kt3A.pdb 409
6ky9A.pdb 143
2yioA.pdb 128
2aoxA.pdb 288
7c38A.pdb 344
1nswA.pdb 105
4pj1O.pdb 100
6a99A.pdb 200
4ljkA.pdb 212
5lcwM.pdb 59
3uljA.pdb 87
7kapC.pdb 55
6l8eA.pdb 83
1b4wA.pdb 122
2caqA.pdb 204
5zgaA.pdb 241
6l8eE.pdb 87
6hnlA.pdb 123
6hc2A.pdb 365
4z32A.pdb 441
5z09A.pdb 401
2r1dA.pdb 182
5d17A.pdb 157
2fn7A.pdb 317
4hxgA.pdb 608
6njtA.pdb 225
4ui9B.pdb 84
3ufaA.pdb 199
5b6mA.pdb 221
5xkqA.pdb 154
3vx3A.pdb 235
4bd4A.pdb 109
6cepA.pdb 331
2oogA.pdb 267
6gdyA.pdb 334
4cz5A.pdb 29
4nyzA.pdb 460
5w3tA.pdb 332
4zfnA.pdb 173
2cdfA.pdb 191
2uxpA.pdb 206
3zrvA.pdb 108
2putA.pdb 339
3v8eA.pdb 215
6kfvA.pdb 525
4pt7A.pdb 131
4v7dBZ.pdb 686
6l61A.pdb 375
1fdhG.pdb 146
3eyaA.pdb 527
5wdgA.pdb 538
2pfjA.pdb 129
6g4bA.pdb 451
5njdN.pdb 207
5ez8A.pdb 30
6is2A.pdb 121
4fqiH.pdb 215
3jweA.pdb 271
2hk8A.pdb 266
1xa4A.pdb 384
6r7iE.pdb 298
4uj5C.pdb 169
1kfdA.pdb 560
1yslB.pdb 383
2gtlM.pdb 217
4b5tA.pdb 251
3rebA.pdb 106
6o7tc.pdb 195
6dbzA.pdb 138
5cdiA.pdb 528
6nwaD.pdb 141
6hxlA.pdb 263
6z5s2.pdb 47
6gtfA.pdb 1280
6hqmA.pdb 401
6z5s1.pdb 45
4z2qA.pdb 141
1rf4A.pdb 427
3wjcA.pdb 153
5n2kA.pdb 216
6t1nA.pdb 141
1wr5A.pdb 108
4g42A.pdb 271
1vf5B.pdb 138
6w6mA.pdb 412
4i9mA.pdb 304
4kztA.pdb 431
4j3oG.pdb 144
4wxhA.pdb 344
3cufA.pdb 314
6e0yA.pdb 161
5a43A.pdb 121
6yjrAAA.pdb 495
3t4kA.pdb 268
3h4pA.pdb 232
6mkgA.pdb 640
3snvA.pdb 125
1v57A.pdb 229
3hrxA.pdb 254
2zo9B.pdb 271
3wqmA.pdb 294
6qtsA.pdb 298
6z46A.pdb 218
4fxtA.pdb 191
5w4nA.pdb 273
6diiA.pdb 602
6z46H.pdb 183
2q2bA.pdb 141
2hmwA.pdb 135
6e11C.pdb 209
4umdA.pdb 173
4k2hA.pdb 185
4bssA.pdb 466
1t6pA.pdb 640
2ch7A.pdb 309
5mgrA.pdb 125
2h7xA.pdb 279
4iocU.pdb 72
1e2vA.pdb 251
1mtzA.pdb 290
4nxbA.pdb 108
1u7fB.pdb 193
3cliA.pdb 465
3lz7A.pdb 140
2eq8A.pdb 460
6cfdA.pdb 181
6kp0A.pdb 432
4ifcA.pdb 327
6fumB.pdb 240
1i1dA.pdb 156
3c20A.pdb 465
3k75D.pdb 248
3obtA.pdb 412
5u8uA.pdb 472
4rgxA.pdb 136
3qsiB.pdb 81
4mdtA.pdb 300
2vvmA.pdb 481
6efhA.pdb 557
2qzzA.pdb 310
2vnkA.pdb 257
3wtsA.pdb 119
5kcyA.pdb 381
6f48A.pdb 302
3swpA.pdb 141
5aesA.pdb 291
2jfyA.pdb 255
4a65A.pdb 311
5iv7O.pdb 126
4wsnF.pdb 288
4gpkA.pdb 343
5k42A.pdb 461
4nhuA.pdb 197
2w2qA.pdb 275
7c9rA.pdb 70
3reyA.pdb 291
5go3A.pdb 362
5mfbA.pdb 238
4xphH.pdb 219
3noeA.pdb 292
6trdX.pdb 27
3dwfA.pdb 271
2ce4A.pdb 203
4oa8A.pdb 214
2fkdA.pdb 110
6zqiB.pdb 101
2dmrA.pdb 771
3elqA.pdb 564
1vsuA.pdb 325
6zymO.pdb 252
4lxqA.pdb 273
6k0yC.pdb 116
3e5bA.pdb 397
3j0iA.pdb 252
1zdnA.pdb 151
4jo7B.pdb 40
2xteA.pdb 66
4v1oO.pdb 180
5f49A.pdb 150
4akzA.pdb 138
1y7hA.pdb 248
3st8A.pdb 475
6uzvB.pdb 733
3jc5B.pdb 181
3q7hA.pdb 180
3p6yC.pdb 79
3j9vP.pdb 461
4popA.pdb 177
4xgwA.pdb 304
3wogA.pdb 238
5nycA.pdb 261
3r3mB.pdb 82
4bog0.pdb 370
4qxcA.pdb 329
4addA.pdb 400
4bog3.pdb 371
6hazA.pdb 113
5cfoA.pdb 182
5b31G.pdb 104
1eyzA.pdb 389
6cd0C.pdb 452
6lyvA.pdb 234
1xetA.pdb 387
6zmrg.pdb 74
1fydA.pdb 271
3mafB.pdb 395
7l52A.pdb 264
6bwvA.pdb 143
2io2C.pdb 156
4o4sA.pdb 194
6f4iA.pdb 92
5wmhA.pdb 399
2g6xA.pdb 213
1fe8A.pdb 186
3nbyA.pdb 1041
4f85A.pdb 246
4pcvA.pdb 187
4ynpA.pdb 213
5m29A.pdb 229
2kc8A.pdb 95
1ksoA.pdb 93
5mjaA.pdb 271
6vy1A.pdb 121
6ji1A.pdb 462
1jl4B.pdb 185
6mrxA.pdb 522
2f1cX.pdb 252
1gqwA.pdb 277
5wooA.pdb 288
3h8fA.pdb 497
3cgnA.pdb 151
4w4mA.pdb 61
1opsA.pdb 64
4peyA.pdb 549
1xrhA.pdb 331
4xptA.pdb 535
2w9zB.pdb 287
4axhA.pdb 631
7bp6D.pdb 90
7bp6C.pdb 89
3h12A.pdb 392
6ppfO.pdb 104
4gd9A.pdb 120
3p45B.pdb 72
3ba8A.pdb 313
6u0mA.pdb 208
1rz4A.pdb 207
4zynA.pdb 367
5fhzA.pdb 489
1rzmA.pdb 338
6wj3F.pdb 281
4delA.pdb 345
6wj3G.pdb 308
3e2zB.pdb 410
5oqle.pdb 215
6ohsA.pdb 584
1feaA.pdb 487
3t0jA.pdb 266
3gbmH.pdb 214
5uhoB.pdb 120
4yb4A.pdb 333
1niqB.pdb 125
3cbjA.pdb 258
3bfrA.pdb 205
4v8iAY.pdb 95
4gydA.pdb 86
3gdoA.pdb 338
5iknD.pdb 485
4bhdA.pdb 415
3t9nA.pdb 266
5ijnA.pdb 650
4ot8A.pdb 414
6hv9F.pdb 218
6e5bN.pdb 199
4zu5A.pdb 138
2aajA.pdb 129
4bbsM.pdb 189
3o44A.pdb 581
6vfnA.pdb 167
6vpqA.pdb 86
4cg5B.pdb 62
4ih2A.pdb 148
1rlmA.pdb 269
4gw4L.pdb 198
3tk2A.pdb 277
4mjwA.pdb 532
3crpB.pdb 34
3bpdA.pdb 90
5gnyA.pdb 448
3k7oA.pdb 151
5v51A.pdb 132
1xwnA.pdb 166
2ehjA.pdb 208
5h3dA.pdb 364
1dibA.pdb 285
6ke6RP.pdb 2052
1mo1B.pdb 84
4xc7A.pdb 1053
5lnku.pdb 66
5wb4A.pdb 188
2es2A.pdb 67
4dqoH.pdb 238
4p3aA.pdb 70
1hb8A.pdb 86
3spdA.pdb 200
6za9T.pdb 70
3lpfA.pdb 590
1bxoA.pdb 323
1p0zA.pdb 131
1ox7A.pdb 151
3v6iB.pdb 101
5uzbA.pdb 143
2w0vA.pdb 451
4tquS.pdb 363
4lluA.pdb 220
3dc5A.pdb 194
4dpmA.pdb 354
3ho2A.pdb 411
5ofwB.pdb 195
2k9eA.pdb 34
6hwmA.pdb 185
1nonA.pdb 161
3oacB.pdb 248
6gybb.pdb 223
6gybc.pdb 205
1z6fA.pdb 354
6v1hA.pdb 117
3kl5A.pdb 389
6sdbA.pdb 195
1fwkA.pdb 296
5iqqA.pdb 83
2g3iA.pdb 303
7ajtUF.pdb 293
3h55A.pdb 387
5vwvB.pdb 25
5xfcA.pdb 150
3oabA.pdb 279
5awfC.pdb 243
1w1rA.pdb 479
6tpqw.pdb 58
5g5kA.pdb 333
2xm3A.pdb 126
6em5n.pdb 411
4ezhA.pdb 455
5empA.pdb 71
2qkbA.pdb 148
2gtfX.pdb 180
4purA.pdb 195
3hsfA.pdb 92
3nflA.pdb 92
6qbqA.pdb 224
6rxzCE.pdb 121
4a6aA.pdb 189
3puwF.pdb 490
6mv9A.pdb 674
3ukoA.pdb 378
5utqA.pdb 334
1f6lL.pdb 106
6e4nA.pdb 71
3ai2A.pdb 263
4yv3A.pdb 75
5kwaA.pdb 454
1v1sA.pdb 302
4jscA.pdb 83
4iidA.pdb 834
4zdlA.pdb 444
6urtG.pdb 331
4xnlA.pdb 425
3t8xA.pdb 275
1qlxA.pdb 104
5ffoC.pdb 305
5a31O.pdb 685
6j9kA.pdb 112
5yp2A.pdb 724
3te9A.pdb 310
5li3A.pdb 374
4ki0G.pdb 289
6qntA.pdb 178
3zbiC.pdb 29
2e74A.pdb 215
2cg6A.pdb 90
3woeA.pdb 130
6qvcB.pdb 599
5gmsA.pdb 297
6mn5A.pdb 259
2whtA.pdb 215
1sqeA.pdb 101
3qn9A.pdb 118
4aw9A.pdb 263
3bqjA.pdb 297
6k9cA.pdb 416
5npzA.pdb 277
2z6fA.pdb 112
5nikD.pdb 340
3cw0A.pdb 203
1jd6A.pdb 102
3tl0A.pdb 99
5eulA.pdb 746
1zwcA.pdb 37
3vldA.pdb 449
3jqoC.pdb 26
4m8dA.pdb 262
5hy4A.pdb 361
6j54a.pdb 223
1jakA.pdb 499
4iy4A.pdb 152
5bzzA.pdb 314
1tj1A.pdb 450
5u6aC.pdb 54
3aqfA.pdb 77
5ylzT.pdb 344
1n57A.pdb 272
3synA.pdb 258
6i24A.pdb 135
1fv3A.pdb 451
4ze8A.pdb 491
6sveA.pdb 35
2pi0A.pdb 98
1c3qA.pdb 284
1czzA.pdb 187
5efcA.pdb 163
5e7sA.pdb 288
5vc8A.pdb 123
6tt7O.pdb 40
5vlrB.pdb 170
1rwyA.pdb 109
6khi1.pdb 98
3kzcA.pdb 327
5oa6A.pdb 430
3d2hA.pdb 498
4xjnA.pdb 395
6gd2A.pdb 84
5lj3O.pdb 198
2mlyA.pdb 432
3tm7B.pdb 94
6ysty.pdb 139
1fliA.pdb 98
2cvlA.pdb 121
3rvdI.pdb 22
2w35A.pdb 224
4jerA.pdb 181
3lrjA.pdb 199
6mjmA.pdb 453
2ek1A.pdb 76
6xdlB.pdb 13
4bmjA.pdb 62
1c28A.pdb 125
6hz9M.pdb 336
5ezvA.pdb 441
6iacB.pdb 220
3uavA.pdb 227
5lmrW.pdb 71
3gm2A.pdb 127
4tuiC.pdb 313
2wfnA.pdb 227
6b4jE.pdb 426
3njzA.pdb 364
3o5wA.pdb 248
6uqvA.pdb 287
6duqM.pdb 43
1o95C.pdb 233
6p9rA.pdb 263
5m9bA.pdb 707
5sxpA.pdb 61
3sczA.pdb 263
4n6v2.pdb 91
5nuhC.pdb 54
2f7wA.pdb 168
2wldA.pdb 210
6za0A.pdb 240
6py8C.pdb 429
6q0pA.pdb 234
6mvnA.pdb 162
3lnxA.pdb 94
4kxxA.pdb 621
7c17G.pdb 127
7c2sG.pdb 127
6v8nA.pdb 326
2z34A.pdb 155
6j5vA.pdb 816
4adgA.pdb 432
5yb2H.pdb 23
3hkzL.pdb 92
4wmiA.pdb 299
1iglA.pdb 67
2jgbA.pdb 187
2rb3A.pdb 79
6j3qA.pdb 346
4mgpA.pdb 23
1o83A.pdb 70
1l1yA.pdb 642
6qnaL.pdb 211
1lveA.pdb 114
5cw7A.pdb 57
2vkgA.pdb 62
6p7mC.pdb 98
3nz2A.pdb 178
6thgB.pdb 419
6u9dC.pdb 253
2ix2C.pdb 241
3f4zA.pdb 27
7ao8E.pdb 369
2p1wA.pdb 196
4j8tA.pdb 128
1q5aA.pdb 540
5f4vA.pdb 235
3le5A.pdb 87
3bkuA.pdb 68
5ojmK.pdb 123
5gihA.pdb 210
3dglA.pdb 69
4wjoB.pdb 15
3nk2X.pdb 425
5bvzA.pdb 180
5cbnA.pdb 176
6q6hA.pdb 1551
1w77A.pdb 212
1w7nA.pdb 415
3ohxC.pdb 293
2wseA.pdb 730
2pmsA.pdb 331
3kpsE.pdb 241
6d2gA.pdb 386
2cixA.pdb 298
5njfB.pdb 444
5jjrA.pdb 845
2kg6A.pdb 86
2xzbB.pdb 175
2jk8A.pdb 291
1k3iA.pdb 650
2duoA.pdb 245
3a8jA.pdb 363
1kg2A.pdb 224
3f23A.pdb 65
5y6pA2.pdb 277
2cf4A.pdb 327
4qneA.pdb 342
5msrA.pdb 514
1l2yA.pdb 20
4jyhA.pdb 239
1j70A.pdb 512
3ezbA.pdb 259
4ygdB.pdb 69
5td5A.pdb 179
6junF.pdb 347
4jghA.pdb 163
2v4aA.pdb 176
4xstE.pdb 287
4kisA.pdb 315
6nxyA.pdb 251
3qluC.pdb 372
2c0lA.pdb 292
4mkoA.pdb 236
4jhbA.pdb 110
2gqmA.pdb 173
1ea1A.pdb 447
3jvoA.pdb 92
5nvjA.pdb 60
6ferA.pdb 271
1f08A.pdb 148
2y0sD.pdb 262
4v67AX.pdb 362
7cvzO.pdb 216
6qxpI.pdb 47
7ctgC.pdb 592
3ew2A.pdb 114
3sf5A.pdb 229
6amaA.pdb 54
6n2yA.pdb 500
3edhA.pdb 201
1vclA.pdb 431
6r22A.pdb 74
6qe5A.pdb 270
7jflC.pdb 36
4ux1A.pdb 993
5kw1A.pdb 198
4wjuA.pdb 457
6ue7C.pdb 534
1ndgB.pdb 210
6a4kA.pdb 223
3t4aB.pdb 183
7karA.pdb 441
3wv0A.pdb 119
4dwqA.pdb 481
5tivA.pdb 246
2i8tA.pdb 149
6v8oR.pdb 262
3kvhA.pdb 192
4bj0A.pdb 167
5zdaA.pdb 244
1nxxA.pdb 114
6o7uo.pdb 156
5fhgA.pdb 426
1ortA.pdb 335
5dcaA.pdb 1948
4bzwA.pdb 276
5tddA.pdb 72
4s3iA.pdb 374
2nnwB.pdb 227
6uzvI.pdb 37
3u33A.pdb 540
5hvjA.pdb 283
6zmw6.pdb 350
4wmkD.pdb 35
1uf2P.pdb 414
6o7xN.pdb 115
6m62r.pdb 230
5gm6t.pdb 155
4kn9L.pdb 489
3vinA.pdb 472
6jnxP.pdb 147
3ee7A.pdb 106
3nvmA.pdb 342
7c9rE.pdb 42
2io4B.pdb 246
1l9uH.pdb 322
3qb0A.pdb 427
2ntlA.pdb 202
5ow8A.pdb 123
5w3dA.pdb 354
6vl6A.pdb 122
3clrD.pdb 319
1oypA.pdb 226
6icvC.pdb 17
2wfpA.pdb 389
6ff78.pdb 144
2xf5A.pdb 46
3zldA.pdb 363
3jc6C.pdb 159
6iczO.pdb 285
5arlA.pdb 121
4qrmB.pdb 74
5y88I.pdb 541
6mzdT.pdb 180
4jc4A.pdb 194
4kfrA.pdb 205
5jh9A.pdb 475
1qv1A.pdb 187
3m74A.pdb 306
6d3hA.pdb 286
1sehA.pdb 140
1gouA.pdb 109
4uclA.pdb 364
4wfbS.pdb 157
1daiA.pdb 219
6f1tg.pdb 397
3p2kA.pdb 197
3j26A.pdb 508
3u83A.pdb 300
5zc0A.pdb 281
6l1cA.pdb 68
6xphA.pdb 99
6ogtA.pdb 99
3vxuE.pdb 241
4nkqC.pdb 105
6eu3Q.pdb 40
3u82A.pdb 231
5i1qA.pdb 135
5svaQ.pdb 253
3wpuA.pdb 538
5gmkI.pdb 102
6n16B.pdb 217
6cb1K.pdb 260
5tbkI.pdb 419
3sdeB.pdb 239
7a5pE.pdb 305
6oeoN.pdb 54
6zmoi.pdb 33
5mtuA.pdb 372
5vnoC.pdb 137
1xwbA.pdb 106
3ih9A.pdb 448
7cftD.pdb 57
1mg9B.pdb 143
2wseB.pdb 733
1i3mA.pdb 347
6nfzA.pdb 268
6q6hN.pdb 653
6giqI.pdb 54
6gveP.pdb 75
3gu2A.pdb 329
3d7wB.pdb 262
2ocvB.pdb 245
1yu0A.pdb 376
6r7gA.pdb 209
3gpcA.pdb 532
2m9pA.pdb 240
1h8tC.pdb 238
1h8tB.pdb 253
6kw4f.pdb 398
7aqdF.pdb 178
2rgsA.pdb 206
1zywA.pdb 66
3a4nA.pdb 237
5vfrd.pdb 257
6o7ve.pdb 64
3j0eG.pdb 185
4g27B.pdb 87
5mq0T.pdb 633
5zqtA.pdb 456
4qfsB.pdb 158
3ef7A.pdb 467
3hy0A.pdb 441
6oqra.pdb 266
1czuA.pdb 169
5iv7P.pdb 193
3l1iA.pdb 294
2ikqA.pdb 262
4i6mB.pdb 393
5uc9A.pdb 209
3n4dA.pdb 144
6ve1A.pdb 267
5vm4A.pdb 130
4nauA.pdb 159
2nslA.pdb 162
4z27A.pdb 124
3f1jA.pdb 138
7as43.pdb 102
6c24K.pdb 325
5b00A.pdb 261
2lbmA.pdb 142
1s2tA.pdb 291
4pc2C.pdb 280
4ofsA.pdb 214
5iv5C.pdb 1004
6i3nM.pdb 103
5xnhA.pdb 340
3lweA.pdb 61
5d6jA.pdb 630
4ef5A.pdb 177
6mgkA.pdb 729
4l6oA.pdb 746
4a7fC.pdb 689
1dg9A.pdb 157
6j3q0.pdb 97
2gdgA.pdb 114
5ly3A.pdb 427
4wxuA.pdb 255
5gwyA.pdb 298
5o28A.pdb 282
3vduA.pdb 197
5uppA.pdb 462
6m62o.pdb 133
5szeA.pdb 71
6yvpAAA.pdb 112
6u7aA.pdb 423
6e60A.pdb 538
8gepA.pdb 456
3qxhA.pdb 224
5li0j.pdb 102
6yi7A.pdb 254
6hymA.pdb 131
3x2jA.pdb 180
3vtpD.pdb 27
6lqpRI.pdb 252
6twlA.pdb 312
4ko4S.pdb 279
6ea5B.pdb 104
3m1xA.pdb 125
4uaxA.pdb 401
5gycA.pdb 272
4xd7D.pdb 457
5jctA.pdb 287
2qq3A.pdb 255
3g19A.pdb 84
2irxA.pdb 283
4mzqA.pdb 143
6w2s3.pdb 419
4eyaA.pdb 138
1n1zA.pdb 537
2hiiA.pdb 240
5z0uA.pdb 626
3jrqB.pdb 173
5h32H.pdb 109
2rfjA.pdb 108
6qzpLW.pdb 124
2fivA.pdb 113
6djqA.pdb 340
2kidA.pdb 148
3e8jA.pdb 285
3pmrA.pdb 195
2xfbA.pdb 391
5he8A.pdb 163
4yfbA.pdb 168
1rv8A.pdb 297
6usoA.pdb 596
1qviY.pdb 141
4wsnA.pdb 419
1h4sA.pdb 473
5u7nA.pdb 115
3m7nG.pdb 254
3m7nD.pdb 243
6sljB.pdb 900
2fepS.pdb 86
3ek6A.pdb 243
6fohA.pdb 212
5kz5A.pdb 169
6i6yA.pdb 95
5kz5a.pdb 118
2wesA.pdb 496
2ps3A.pdb 265
3ek9A.pdb 193
4l6vL.pdb 151
3japI.pdb 188
6k09A.pdb 267
6czxA.pdb 361
4m8iA.pdb 311
6q3gA2.pdb 301
3ts0A.pdb 136
3geyA.pdb 188
3e9qA.pdb 244
2w03A.pdb 574
3nugA.pdb 247
6bhwA.pdb 100
4u33A.pdb 661
2bj1A.pdb 133
6dktA.pdb 283
6ffjA.pdb 232
5n6hA.pdb 503
1xb1A.pdb 90
3we7A.pdb 267
5kf2A.pdb 317
2ppgA.pdb 378
6cnnA.pdb 360
2xepA.pdb 419
5uk1G.pdb 236
3a74A.pdb 484
1q6wA.pdb 149
2wz7A.pdb 66
6ob0E.pdb 83
3c1lA.pdb 174
5j9wH.pdb 118
5ohsA.pdb 661
1qp2A.pdb 70
6cue7.pdb 129
5kvsA.pdb 353
5wveS.pdb 96
3ctlA.pdb 219
5c97A.pdb 860
3rl6A.pdb 294
2pssA.pdb 269
6v11A.pdb 491
1a3zA.pdb 150
2ioiA.pdb 187
1pagA.pdb 262
2fv0A.pdb 377
4h0vA.pdb 413
5zqgA.pdb 292
6ncla9.pdb 47
1xfbA.pdb 342
6y31A.pdb 290
5gnuA.pdb 378
6ixjA.pdb 251
6s9iB.pdb 1712
4yo9A.pdb 306
4gcvA.pdb 140
1crkA.pdb 380
6gebA.pdb 369
5bswA.pdb 526
3mlrL.pdb 219
6qelG.pdb 229
4j4aA.pdb 27
4gpmA.pdb 157
2a96A.pdb 217
6jewA.pdb 169
3sdlA.pdb 95
4ww0A.pdb 420
1l8lA.pdb 222
6sc6B.pdb 119
2cwkA.pdb 153
3d5uA.pdb 288
4gykA.pdb 616
6n4qA.pdb 261
5vfsb.pdb 191
4n45A.pdb 392
3mqhA.pdb 191
3uglA.pdb 65
2wasA.pdb 113
4nk5A.pdb 258
6bulA.pdb 321
4nqkA.pdb 188
2prrA.pdb 184
5zqzB.pdb 420
4izhA.pdb 361
4eo4A.pdb 417
1yp4A.pdb 432
5ayeA.pdb 335
5ovqD.pdb 217
1e3wB.pdb 247
2wwsA.pdb 161
2duuA.pdb 322
3m8aA.pdb 71
7agqA.pdb 428
2a6tA.pdb 230
6bugC.pdb 414
6ocxA.pdb 159
6smyA.pdb 294
3wj8A.pdb 298
1k0wA.pdb 223
4w84A.pdb 335
6ppiA.pdb 413
4h8gA.pdb 29
4m3cB.pdb 239
6ewjA.pdb 399
4bc2A.pdb 516
2o54A.pdb 630
5x2bD.pdb 276
1g2cB.pdb 40
6aqzA.pdb 334
1d1tA.pdb 373
5j9uF.pdb 75
1gaqB.pdb 98
1qm6A.pdb 370
1h7pA.pdb 340
3m3wA.pdb 280
4h7rA.pdb 31
6qptA.pdb 320
3edeA.pdb 597
6su2A.pdb 498
1m5nS.pdb 485
4ai4A.pdb 186
4v93C2.pdb 215
2feoA.pdb 221
6kexA.pdb 349
1l7oA.pdb 199
3ckaA.pdb 315
6fwhA.pdb 196
6dsoA.pdb 69
4mo4A.pdb 345
2fliA.pdb 217
3itbA.pdb 345
5da7A.pdb 247
5vfyA.pdb 102
6k7vJ.pdb 84
5fuvA.pdb 173
4v8sAI.pdb 84
1xkyA.pdb 292
6bo7A.pdb 220
2y0eA.pdb 461
3ejxA.pdb 287
2bneA.pdb 234
3jaqU.pdb 106
6sigA.pdb 50
1thjA.pdb 213
3w78A.pdb 210
5l6lB.pdb 125
5l6lA.pdb 64
6ptoX.pdb 424
4yffA.pdb 264
1pp6A.pdb 194
5ztfA.pdb 972
2wdzA.pdb 254
6iwrA.pdb 546
6t7eAA.pdb 102
5xb6A.pdb 306
5mmsA.pdb 340
6v1yA.pdb 446
3tmqA.pdb 280
1gupA.pdb 347
7cpnA.pdb 238
4mlyA.pdb 196
6ey7A.pdb 225
2fpdA.pdb 61
5fglA.pdb 200
2ixlA.pdb 196
6f92A.pdb 760
6h9cZ.pdb 229
4qytA.pdb 189
4jdqA.pdb 102
1ji4A.pdb 144
5mz5A.pdb 481
4iuvB.pdb 129
6pheA.pdb 151
2fjzA.pdb 59
2ed6A.pdb 170
1saxA.pdb 120
2dhrA.pdb 458
6q5rA.pdb 30
2vq0A.pdb 196
5csuA.pdb 518
3i38A.pdb 102
5zmiA.pdb 178
3j4bA.pdb 184
6b6iA.pdb 173
3pf7A.pdb 477
5k0tA.pdb 496
3fq3A.pdb 174
4hnyA.pdb 733
5e1jA.pdb 616
3jsvC.pdb 83
2ddbA.pdb 207
6r0zN.pdb 648
2dvtA.pdb 325
4wrkA.pdb 158
6msvA.pdb 86
1qgkA.pdb 876
3qf4A.pdb 572
6hdtA.pdb 127
4u9pA.pdb 228
4ephA.pdb 625
2wb1E.pdb 174
2wflA.pdb 254
3f86A.pdb 23
2peiA.pdb 104
4hcwA.pdb 352
4nxpA.pdb 86
1ui6A.pdb 192
5dt7A.pdb 444
3gsdA.pdb 105
5wy2B.pdb 21
5us1A.pdb 189
1e7pC.pdb 254
5gusA.pdb 143
2gxaA.pdb 270
4dejA.pdb 202
3zv4A.pdb 265
5net2.pdb 207
4av2A.pdb 275
4exbA.pdb 253
5kstA.pdb 257
4p7tA.pdb 85
4kttE.pdb 306
1mr2A.pdb 187
3b2zA.pdb 290
6hukA.pdb 347
5jeaJ.pdb 936
5o7pC.pdb 582
6cv6A.pdb 145
1ra0A.pdb 423
2g2nA.pdb 111
6hupB.pdb 336
4wz6A.pdb 258
3w67A.pdb 251
5zchA.pdb 301
4ntiA.pdb 202
3a2lA.pdb 291
6bysB.pdb 288
1ld4E.pdb 28
1uijA.pdb 377
6hifY.pdb 86
1dcuA.pdb 330
1w36C.pdb 1122
3wieA.pdb 360
2y7dA.pdb 270
6q8iA.pdb 187
2b4tO.pdb 333
5u1aA.pdb 169
6u5jA.pdb 164
3qqyA.pdb 299
1lnwA.pdb 137
6w9rA.pdb 162
3h43A.pdb 74
5cw7B.pdb 94
2ipuH.pdb 223
1qf8A.pdb 159
5ve2A.pdb 247
2j74A.pdb 387
4hcfA.pdb 87
3aeuB.pdb 417
4rh5A.pdb 280
1yidB.pdb 331
7keuE.pdb 85
4enhA.pdb 426
1ue7A.pdb 106
3hefA.pdb 123
6v8iEB.pdb 166
5ed2A.pdb 385
3admA.pdb 26
6mstA.pdb 54
6id4D.pdb 215
6mx6A.pdb 143
4ykkA.pdb 247
6qv0B.pdb 570
3nn8A.pdb 121
3gayA.pdb 319
2ql3A.pdb 200
2xflA.pdb 137
2d73A.pdb 717
3o0jA.pdb 323
4hnxB.pdb 213
3na1C.pdb 26
4ckcB.pdb 284
1nyuA.pdb 92
6vmbI.pdb 153
6xa9B.pdb 79
4dzlA.pdb 29
5hfjA.pdb 201
1fx3A.pdb 143
2v8pA.pdb 270
5xfwA.pdb 313
6vq6p.pdb 52
3tozA.pdb 291
2w2bA.pdb 177
4yo5A.pdb 128
1g1jA.pdb 42
4cyjA.pdb 403
5ld2D.pdb 605
6v8iBN.pdb 121
4kctB.pdb 498
2xpeA.pdb 164
4cfeB.pdb 167
6pewD.pdb 521
6fbaC.pdb 327
2g3nA.pdb 691
6bnqI.pdb 701
1y2vA.pdb 142
2npoA.pdb 193
1uscA.pdb 178
6l07I.pdb 34
6l07A.pdb 255
4qrpD.pdb 203
6qxlA.pdb 483
2muvA.pdb 31
1gmlA.pdb 155
3japd.pdb 53
4k6aA.pdb 255
6pweC.pdb 103
1ftrA.pdb 296
2bk2A.pdb 456
4qfuA.pdb 447
4oudA.pdb 410
6m8dA.pdb 238
5aq5A.pdb 275
6rvbA.pdb 443
4f07A.pdb 152
6s81A.pdb 389
2drjA.pdb 233
6t0bF.pdb 75
6lgzA.pdb 304
6terA.pdb 418
1j7iA.pdb 260
6hc2B.pdb 45
3uwvA.pdb 255
4f2nA.pdb 209
1onqA.pdb 274
3rwrA.pdb 147
1s57A.pdb 153
4v7qBX.pdb 735
4g6iA.pdb 200
3zzgA.pdb 291
1h5qA.pdb 260
5a0zA.pdb 750
2a7wA.pdb 88
2qi9C.pdb 240
5hflA.pdb 69
6u5kB.pdb 99
2uygA.pdb 142
6lcjA.pdb 479
4wgxA.pdb 465
6u5kG.pdb 55
4cydA.pdb 223
6u5k0.pdb 151
3s1jA.pdb 131
6a6bA.pdb 63
1fr3A.pdb 67
4comA.pdb 601
6nyoE.pdb 78
3vyiA.pdb 46
2kblA.pdb 27
6r21M.pdb 190
2vzkA.pdb 173
5abbA.pdb 443
1zs3A.pdb 171
3b0sA.pdb 18
5jf4A.pdb 202
5lbhA.pdb 143
4u87A.pdb 191
6g6qA.pdb 158
4l9yA.pdb 314
6liuA.pdb 477
6q1fe.pdb 269
3sxnA.pdb 402
4aybN.pdb 65
6fkia.pdb 223
5kinA.pdb 247
4zb9A.pdb 219
3pvjA.pdb 275
1uwcA.pdb 261
3tmkA.pdb 216
4h69A.pdb 190
6tq5A.pdb 240
3dncA.pdb 90
1vkeA.pdb 117
5grbA.pdb 211
5c9gA.pdb 269
4ru1A.pdb 288
3bknA.pdb 161
5iy93.pdb 193
4n0bA.pdb 468
1hi2A.pdb 135
5d8dA.pdb 282
6lfdA.pdb 219
5ip1A.pdb 238
4av2M.pdb 82
5mr0F.pdb 286
5c0mA.pdb 174
4pnhA.pdb 155
1ojhA.pdb 50
5to7A.pdb 141
4qnuA.pdb 323
1s4dA.pdb 256
6takAAA.pdb 207
5gaiK.pdb 146
1slcA.pdb 134
2c41A.pdb 155
3redA.pdb 521
3ohvA.pdb 125
1mfzA.pdb 427
5zrvA.pdb 711
5wx7A.pdb 370
6pqrA.pdb 468
4kraA.pdb 341
5xubA.pdb 144
3g88A.pdb 238
6s37A.pdb 139
4uocA.pdb 394
3aerA.pdb 415
3zx3A.pdb 399
1fq9A.pdb 129
6vq8d.pdb 350
2id6A.pdb 194
4pzuA.pdb 235
3ehkA.pdb 384
6ycbA.pdb 214
1cy7A.pdb 563
4l1pB.pdb 132
6uzcE.pdb 496
5zmyA.pdb 280
2byuA.pdb 101
5lzlA.pdb 336
4wybB.pdb 40
5g3pA.pdb 326
6apjA.pdb 287
3fjmA.pdb 231
4lnmA.pdb 331
5gkiA.pdb 239
5l38A.pdb 91
3fpeA.pdb 264
2ox5Z.pdb 107
2y0sC.pdb 368
6u423V.pdb 297
6bj3D.pdb 202
3ge4A.pdb 161
4bx4A.pdb 738
6k76A.pdb 485
3nruA.pdb 159
6j3yD.pdb 341
6bq5A.pdb 292
3i2bA.pdb 138
6s6zA.pdb 1083
6wvkA.pdb 224
1gvmA.pdb 127
6tm4AAA.pdb 430
1ojkA.pdb 398
4ac9A.pdb 444
1qfgA.pdb 707
3eq5A.pdb 102
2qttA.pdb 248
1odtC.pdb 317
3stuA.pdb 258
2dx8A.pdb 60
3vstA.pdb 638
4obuE.pdb 462
4dirA.pdb 78
2o3oA.pdb 235
6czlA.pdb 336
4v0oB.pdb 333
6zcel.pdb 330
5ea1A.pdb 114
6ylcA.pdb 282
6vd2A.pdb 394
4razA.pdb 134
3kxyA.pdb 133
6vl6B.pdb 98
5facA.pdb 383
5lcwD.pdb 18
3kxpA.pdb 265
4u1qA.pdb 341
3lg2A.pdb 266
4nh5A.pdb 271
4firA.pdb 333
1vk0A.pdb 199
4faoE.pdb 91
4ymdA.pdb 154
3b1dA.pdb 387
4uxiA.pdb 164
3gqpA.pdb 141
6t6pA.pdb 245
6g65A.pdb 30
2a7sA.pdb 529
6fyxg.pdb 320
4gejA.pdb 134
4pw6A.pdb 188
6j5bA.pdb 57
3eblA.pdb 323
1r1qA.pdb 97
3hpyA.pdb 288
7karE.pdb 138
7karD.pdb 485
5aaoA.pdb 156
5x0vA.pdb 213
6liiA.pdb 345
6e111.pdb 717
6jdyA.pdb 319
4y86A.pdb 322
3a3pA.pdb 318
3wg9A.pdb 209
1s9cA.pdb 248
3up5A.pdb 537
3q0hA.pdb 109
5cktD.pdb 94
7a09L.pdb 372
5h5xA.pdb 248
6vfxC.pdb 333
4b7jA.pdb 387
5nxnA.pdb 342
4wacA.pdb 498
4lvhA.pdb 236
3qgkA.pdb 224
6nkkA.pdb 257
6jbuB.pdb 322
6ttjA.pdb 434
6j55A.pdb 202
3j2mU.pdb 609
3gggD.pdb 293
6b4cA.pdb 259
2v43A.pdb 261
6gylV.pdb 100
4psnA.pdb 217
6njoA.pdb 412
3jamD.pdb 223
2g18A.pdb 245
6euqA.pdb 386
4od4A.pdb 275
1ptoD.pdb 110
3w1kA.pdb 451
3n1tA.pdb 114
3tl6A.pdb 231
3tviA.pdb 421
3qs9A.pdb 130
2gqnA.pdb 391
3dtdA.pdb 142
5tkfA.pdb 223
5gwsA.pdb 233
4i3cA.pdb 139
4z1gA.pdb 430
3d01A.pdb 155
4fi3A.pdb 324
6n7lA.pdb 342
5jtiA.pdb 63
5v59A.pdb 379
3cq3A.pdb 97
2vakA.pdb 410
3d4iA.pdb 273
2cnjD.pdb 144
3e6qA.pdb 124
6ybpA.pdb 506
1f8yA.pdb 156
3pkiA.pdb 285
1t75A.pdb 214
1utbA.pdb 214
3dr4A.pdb 364
6bw5A.pdb 378
5n97A.pdb 778
6nd1F.pdb 92
6a46A.pdb 223
6qt9C.pdb 225
6mti1.pdb 127
4e4jA.pdb 399
3bg0A.pdb 283
5xf2A.pdb 138
1ov4A.pdb 267
2wdbA.pdb 139
6fqxA.pdb 468
1lt7A.pdb 305
6qx9A3.pdb 383
2j4eA.pdb 184
3piqH.pdb 224
6mu2B.pdb 2170
4zi6A.pdb 484
3ng8A.pdb 87
5o3zA.pdb 258
4my3A.pdb 381
1nutA.pdb 212
5kc1C.pdb 33
4f0pA.pdb 450
5v1aA.pdb 98
3nffB.pdb 110
5ihbA.pdb 213
6wprA.pdb 244
4xs7A.pdb 340
6yehA.pdb 410
4jykA.pdb 201
1vyaA.pdb 149
5f7tE.pdb 134
1uypA.pdb 432
1nkrA.pdb 195
2xkpA.pdb 207
6kgyA.pdb 435
4lg4A.pdb 289
6xicA.pdb 92
6ephB.pdb 394
3aluA.pdb 157
2ahuA.pdb 505
5iwyA.pdb 158
1bsmA.pdb 201
2f6qA.pdb 242
3ejeA.pdb 78
2jg9C.pdb 129
1dw2A.pdb 112
6qxaA.pdb 725
4bl0A.pdb 331
5o96A.pdb 242
6q26A.pdb 280
5g2rA.pdb 419
1ko4A.pdb 159
6tdaV.pdb 53
6m53A.pdb 334
5kh5A.pdb 230
5a2zA.pdb 466
5o3pA.pdb 97
5fa2A.pdb 336
3v1yO.pdb 336
5b1hA.pdb 302
1mokA.pdb 522
6afmA.pdb 268
4j3sA.pdb 854
5tf4A.pdb 264
6ysaA.pdb 417
6c71A.pdb 432
6ukvA.pdb 174
6axjA.pdb 143
6lptA.pdb 466
2b9uA.pdb 176
6kx8A.pdb 469
6vo3H.pdb 125
6pybA.pdb 172
3kegA.pdb 192
4jycA.pdb 311
2ji6A.pdb 559
5cz2A.pdb 151
3kkiA.pdb 386
5if0G.pdb 169
6crqE.pdb 100
3btsA.pdb 384
6psmA.pdb 447
3iwuA.pdb 114
6jbrA.pdb 465
2a42B.pdb 255
5xzqA.pdb 108
6pi5A.pdb 334
4bjmA.pdb 226
6bqjA.pdb 194
6oecA.pdb 156
3qs3A.pdb 175
1p72A.pdb 323
2omwB.pdb 105
5l8nA.pdb 125
1xr2A.pdb 715
4uzrA.pdb 142
3lmeA.pdb 129
6nq6B.pdb 144
3vvwB.pdb 114
3pvrA.pdb 304
7bwkB.pdb 113
4phzK.pdb 213
3jamG.pdb 226
4aybB.pdb 1103
5ynmB.pdb 120
4yo3A.pdb 153
1on9A.pdb 516
6wgkA.pdb 218
6acqA.pdb 281
2ac3A.pdb 277
1ik0A.pdb 113
6uzzA.pdb 352
4gloA.pdb 258
7bymA.pdb 354
7k3aB.pdb 165
1ycfA.pdb 398
6mhqA.pdb 177
2a8pA.pdb 191
2bnzA.pdb 50
4dyuA.pdb 155
2uynA.pdb 125
4n9fb.pdb 172
7l0rC.pdb 308
3qjgA.pdb 171
6fw5A.pdb 233
3v56A.pdb 144
4n9fU.pdb 299
2a81A.pdb 235
5vgaB.pdb 224
6z6vA.pdb 133
6z6vB.pdb 133
3lubA.pdb 246
6fspA.pdb 174
3b53X.pdb 633
5fvdA.pdb 343
5dyvA.pdb 135
6gjtA.pdb 179
4drfA.pdb 408
4kl7A.pdb 80
2x6rA.pdb 409
4c89A.pdb 334
2wn3A.pdb 254
1wddS.pdb 121
3abqB.pdb 252
3ck9A.pdb 508
5g4gA.pdb 721
4wkgA.pdb 636
6f2cA.pdb 124
1y5iB.pdb 509
3iawA.pdb 191
7a5iX6.pdb 316
4zhsD.pdb 347
5ys8A.pdb 182
5c6xA.pdb 109
2qrdA.pdb 114
6edzA.pdb 732
6biaA.pdb 451
6zhoA.pdb 577
1wvqA.pdb 162
4linA.pdb 289
4g5rE.pdb 21
5ddj3.pdb 220
2pmzH.pdb 74
6ehiA.pdb 159
3m21A.pdb 65
5wqoA.pdb 234
3kanA.pdb 117
3wz4A.pdb 134
3r84B.pdb 77
3zbdA.pdb 110
3iwkA.pdb 496
1w39A.pdb 169
6zmlA.pdb 359
3ltvA.pdb 153
3lhpL.pdb 111
4q9wA.pdb 217
4v8sAW.pdb 872
6qumO.pdb 73
1k5dC.pdb 344
5lhrA.pdb 245
6za9M.pdb 60
6rhvH.pdb 288
2z0rA.pdb 94
6s1kE.pdb 102
3qgaC.pdb 563
6le4A.pdb 380
1n63A.pdb 160
1qlbB.pdb 239
4v59A.pdb 1457
1rgbA.pdb 122
7bopA.pdb 365
1td9A.pdb 323
3zqpA.pdb 75
4mjsA.pdb 88
2gawA.pdb 136
1h18A.pdb 759
1rw5A.pdb 199
6on3A.pdb 147
2ooyB.pdb 92
4epfA.pdb 327
4bq4A.pdb 750
3zysA.pdb 330
2e7fA.pdb 262
6z3tA.pdb 382
6dvhA.pdb 394
2owbA.pdb 294
6ajaA.pdb 410
3gh1A.pdb 431
3vhbA.pdb 135
6oz6E.pdb 126
6cibA.pdb 356
2z3rA.pdb 113
6mryA.pdb 48
4bwyA.pdb 288
3djcA.pdb 255
1js2A.pdb 89
3nj8A.pdb 301
2wiwA.pdb 120
5vf3A.pdb 456
3tatA.pdb 397
4fo7A.pdb 258
2atpA.pdb 118
3bwnA.pdb 362
5navA.pdb 461
1b85A.pdb 348
3tibA.pdb 388
4z3eA.pdb 197
4r8kA.pdb 355
2ewoA.pdb 355
1z06A.pdb 165
2ekyA.pdb 97
6uqeA.pdb 562
3rurA.pdb 108
2jpaA.pdb 119
5xkdA.pdb 445
7ajpA.pdb 186
2akwB.pdb 785
6nlaA.pdb 56
5eeaB.pdb 61
2wb1P.pdb 43
5i4jA.pdb 177
1m3bA.pdb 58
5no9A.pdb 202
5gk1A.pdb 379
6dxsA.pdb 342
3f5tA.pdb 188
5h7aC.pdb 189
3s06A.pdb 162
7cftA.pdb 418
2r87A.pdb 334
4ykaA.pdb 83
1zg5A.pdb 63
2x1dA.pdb 353
3qwnA.pdb 203
4pn9A.pdb 29
4r1eA.pdb 142
5ne3A.pdb 269
2qdpA.pdb 292
5vyzA.pdb 1144
6uxjA.pdb 471
3blzA.pdb 123
4a5mA.pdb 96
6g6gA.pdb 30
1wkuA.pdb 225
2b3bA.pdb 392
6fyyK.pdb 96
4h1jA.pdb 263
4g8cA.pdb 275
2pc8A.pdb 394
4lhxC.pdb 72
5w93D.pdb 12
1y9eA.pdb 325
3ak2A.pdb 211
3b1jA.pdb 338
4pgnA.pdb 308
6cudA.pdb 704
3r3iA.pdb 457
3misA.pdb 161
3jaqM.pdb 117
3zmcA.pdb 271
5oeyA.pdb 325
3l3sA.pdb 224
3kzwA.pdb 494
5njfA.pdb 476
1tkkA.pdb 359
6nmiG.pdb 66
6r4mA.pdb 142
3fp9A.pdb 150
5yshB.pdb 177
2q8kA.pdb 354
1gytA.pdb 503
1gotG.pdb 58
6k8jG.pdb 85
5by9A.pdb 236
1jplA.pdb 156
1punA.pdb 129
5j43E.pdb 313
2vxaA.pdb 67
6yl3B.pdb 132
1q16A.pdb 1244
2iynA.pdb 110
4c0zA.pdb 208
3zlaA.pdb 229
5t2eA.pdb 99
6sweU.pdb 149
6rv3A.pdb 258
2i4lA.pdb 439
6uheA.pdb 207
3kl9A.pdb 340
6h82A.pdb 229
5w0pC.pdb 849
6n12A.pdb 251
2bwpA.pdb 398
2egrA.pdb 126
2f1hA.pdb 313
3lk4C.pdb 29
4y91A.pdb 66
6mckA.pdb 509
4gilA.pdb 307
6od7A.pdb 383
6lhbB.pdb 210
6b8oA.pdb 109
6n2mA.pdb 142
6eboA.pdb 311
5k59B.pdb 293
4v59G.pdb 2060
6id0Q.pdb 1322
2wymA.pdb 303
6vojJ.pdb 134
5vxjA.pdb 280
4whxA.pdb 305
4lu9C.pdb 336
6jt8A.pdb 1287
4zk7M.pdb 103
3stjA.pdb 300
1zxzA.pdb 192
3rfrA.pdb 386
2ohyA.pdb 525
3r84A.pdb 80
3sscA.pdb 154
3v7eA.pdb 81
1dxgA.pdb 36
6kbqA.pdb 339
6l3nA.pdb 419
4wssA.pdb 490
2pupA.pdb 371
6owwA.pdb 329
3t0tA.pdb 583
4xurA.pdb 161
5cbeE.pdb 64
3qvtA.pdb 392
4cybA.pdb 172
4we3A.pdb 342
1krrA.pdb 200
3kw5A.pdb 223
2cdaA.pdb 360
3zifA.pdb 903
2jbsA.pdb 399
2c8mA.pdb 241
6x2eA.pdb 330
3iwpA.pdb 249
1mrzA.pdb 266
6o3xA.pdb 148
6tztA.pdb 292
3nyuA.pdb 358
5xu5B.pdb 160
6qi5A.pdb 905
2bs2A.pdb 656
4b7fA.pdb 515
6d33A.pdb 224
2ge8A.pdb 112
2dyyA.pdb 125
6m9xA.pdb 215
2o69A.pdb 308
2ioaA.pdb 589
6oqrW.pdb 173
1z6oM.pdb 191
5x6rA.pdb 374
1z6oA.pdb 212
5r5tA.pdb 211
6kihA.pdb 400
5zwqA.pdb 387
2ewcA.pdb 116
2wrtA.pdb 217
2o9aA.pdb 182
7bwkC.pdb 149
5f1nA.pdb 275
4ffuA.pdb 151
3t1tA.pdb 189
5euaA.pdb 263
2hjrA.pdb 313
4y0oA.pdb 242
3kshA.pdb 152
2ybvB.pdb 104
5z0qC.pdb 379
3ejbB.pdb 380
7as4A.pdb 613
4tn1B.pdb 330
4l5rC.pdb 198
6whlA.pdb 241
6kxhA.pdb 293
3hdsA.pdb 116
5w19A.pdb 466
3ozfA.pdb 233
4mlgA.pdb 323
4xtcQ.pdb 492
2q68A.pdb 104
4kb3A.pdb 163
3re4A.pdb 252
1nmpA.pdb 247
6fyyT.pdb 143
3autA.pdb 262
6sjeB.pdb 1129
1yqqA.pdb 273
3k8eC.pdb 244
4ki3A.pdb 177
4hioA.pdb 139
2i9aA.pdb 123
4zz7A.pdb 489
6fm3A.pdb 304
5c6hB.pdb 25
1pkuA.pdb 149
6gbrA.pdb 67
3gysB.pdb 145
3bgvA.pdb 269
1gxrA.pdb 335
4u4mA.pdb 298
4x3tA.pdb 62
6c0gA.pdb 114
2m7kA.pdb 66
1d8wA.pdb 394
6vq7b.pdb 203
2je0A.pdb 149
5my2A.pdb 852
3tthA.pdb 160
1n63C.pdb 287
4p8jA.pdb 199
1p4eA.pdb 400
1n60B.pdb 803
5erlA.pdb 257
6oz9A.pdb 158
5c8bB.pdb 504
2xtkA.pdb 310
6jr7A.pdb 812
6um4A.pdb 326
6p5lA.pdb 341
2hd0A.pdb 127
4xooA.pdb 196
4pi0F.pdb 244
3v6nA.pdb 224
5li2A.pdb 427
5b7zA.pdb 269
5dndA.pdb 353
3h3pH.pdb 125
6sxvA.pdb 499
2oxhY.pdb 110
6l4bA.pdb 282
2ftyA.pdb 531
2pp1A.pdb 395
2plsA.pdb 83
6rrqA.pdb 448
6rxuUE.pdb 125
6hx3A.pdb 263
5vjiC.pdb 56
1yc2A.pdb 252
4m20A.pdb 121
3aeyA.pdb 350
1plgH.pdb 215
6gdvA.pdb 108
6tmsG.pdb 69
1uqrA.pdb 146
5tx1A.pdb 951
4qfeA.pdb 225
5vc7A.pdb 544
1g7yA.pdb 251
5bonA.pdb 156
5lkzA.pdb 550
3kavA.pdb 101
5wu2A.pdb 484
4yh2A.pdb 221
1nqhA.pdb 584
4v89AW.pdb 525
1ng3A.pdb 364
6dztD.pdb 94
2ja3A.pdb 167
3whlA.pdb 237
2i6aA.pdb 343
2xlgA.pdb 229
4rdvA.pdb 450
4jmqA.pdb 190
2vhiA.pdb 348
1zabA.pdb 137
3f8pA.pdb 307
1ismA.pdb 250
4e4pA.pdb 293
6vq7L.pdb 110
3g17A.pdb 286
4au8A.pdb 276
5gqcA.pdb 582
5xgoA.pdb 155
4ofmA.pdb 205
5wh1A.pdb 206
5xxeC.pdb 31
2vzkD.pdb 209
2fjbA.pdb 642
7jpvE.pdb 139
1dm5A.pdb 315
7kaiB.pdb 32
3b6cA.pdb 202
6wjnZ.pdb 279
4l5mA.pdb 196
6e6iA.pdb 332
4mk5A.pdb 200
6ij7A.pdb 402
7kliA.pdb 259
1pl7A.pdb 356
4mzuA.pdb 285
3onrA.pdb 71
3ovwA.pdb 399
4io3A.pdb 242
5ee5B.pdb 164
4bp0A.pdb 246
1zbe3.pdb 221
1vdmA.pdb 151
4mtiA.pdb 94
4z99A.pdb 164
3rijA.pdb 157
4xseC.pdb 279
4xjjA.pdb 105
3pnbA.pdb 157
2ooyG.pdb 324
6s5lA.pdb 125
5vwnA.pdb 231
6ac3A.pdb 419
5w60A.pdb 179
2fjeB.pdb 149
2jlbA.pdb 548
3gvdA.pdb 271
5zm3A.pdb 285
6bqrA.pdb 948
4d5rA.pdb 151
4rpoA.pdb 219
3pb0A.pdb 300
4yfaB.pdb 16
3pv2A.pdb 384
2j9iA.pdb 421
1kzgA.pdb 337
6d5bA.pdb 153
4lsvH.pdb 221
6knlA.pdb 290
5ds0A.pdb 343
1s1jA.pdb 136
6wm4M.pdb 114
3w5gA.pdb 705
5yrtC.pdb 136
4u6tA.pdb 86
6k40A.pdb 186
4yf9C.pdb 575
3qoeA.pdb 281
3n6jA.pdb 428
3ue6A.pdb 135
3gyrA.pdb 587
4di6A.pdb 169
5vpjA.pdb 135
6ephA.pdb 53
6s2qA.pdb 214
5mrrA.pdb 199
6g87A.pdb 192
6ybpG.pdb 283
3ro0A.pdb 207
6z05A.pdb 434
5ynqA.pdb 291
4qpoA.pdb 53
6u0pA.pdb 581
4d9kA.pdb 365
2bufA.pdb 292
1v5bA.pdb 356
4dalA.pdb 464
6eejA.pdb 264
6uk4D.pdb 202
1w73A.pdb 281
3kl2A.pdb 203
2c3qA.pdb 239
1fmxA.pdb 325
2yr6A.pdb 684
4r2sA.pdb 89
6hb2A.pdb 345
3cffL.pdb 58
1u8rA.pdb 221
5hd6A.pdb 166
4hn0A.pdb 198
4h0mB.pdb 171
5h2uA.pdb 265
4h0mA.pdb 162
4damA.pdb 113
2a1bA.pdb 101
5zcuC.pdb 162
4s1tA.pdb 342
5bxtA.pdb 633
3ja7A.pdb 428
4wysA.pdb 396
1qnnA.pdb 191
3ttsA.pdb 675
4b09A.pdb 216
4ofwA.pdb 387
3zo9A.pdb 549
6fofC.pdb 138
6eoqA.pdb 767
3h83A.pdb 198
5dn6J.pdb 74
3vz3A.pdb 453
3mlvH.pdb 221
2q5rA.pdb 316
4v93C1.pdb 220
6toqAAA.pdb 329
4d0mE.pdb 41
3llyA.pdb 133
3um3A.pdb 377
6bbrA.pdb 268
4fupA.pdb 199
5lutA.pdb 51
5ue3A.pdb 228
3mv9D.pdb 200
5vj6H.pdb 227
6id0I.pdb 568
2bjjX.pdb 692
5ykxA.pdb 117
7c13B.pdb 71
4iwyA.pdb 286
4x5uA.pdb 205
4uf2B.pdb 19
1ph1B.pdb 217
6valA.pdb 257
6o0vA.pdb 141
6jp8F.pdb 973
1uouA.pdb 438
1oc6A.pdb 364
1mx4A.pdb 156
6erhB.pdb 534
2bfuL.pdb 369
5n4bA.pdb 722
3dcnA.pdb 196
4gsxA.pdb 390
2rcjA.pdb 218
5of4E.pdb 184
1isrA.pdb 448
5t5mD.pdb 126
2rstA.pdb 132
5yd3A.pdb 231
1oxtA.pdb 352
5xovJ.pdb 245
6w8wA.pdb 828
6zazA.pdb 555
4lk0F.pdb 470
4uezA.pdb 306
6s3pA.pdb 436
3bshA.pdb 404
2q6iA.pdb 266
5z58v.pdb 98
3g8mA.pdb 417
6tpqf.pdb 138
5fq6E.pdb 146
4zdwA.pdb 166
5i44B.pdb 68
5vpfB.pdb 67
4uf5A.pdb 293
2jo8A.pdb 51
2mobA.pdb 94
1vgtA.pdb 207
6wxmF.pdb 19
6pekA.pdb 283
3k5mA.pdb 768
1c4tA.pdb 226
1jfjA.pdb 134
4iczA.pdb 292
1o6vA.pdb 464
3intA.pdb 383
1txyA.pdb 89
1bg8A.pdb 76
6gsgA.pdb 370
1a7bA.pdb 93
5yitA.pdb 350
5kc7A.pdb 135
6tz0A.pdb 1208
6qzuA.pdb 160
2d2cD.pdb 168
5x6gA.pdb 122
6py2E.pdb 243
3rppA.pdb 216
4o61A.pdb 212
3bynA.pdb 440
6j5k8.pdb 56
5yy9A.pdb 137
6s8mB.pdb 429
5adxJ.pdb 369
6inhA.pdb 450
1uz0A.pdb 131
3m0dA.pdb 63
4yyxA.pdb 104
4fe1X.pdb 29
3kt5A.pdb 198
6zp4C.pdb 633
1w80A.pdb 248
6rwyL.pdb 73
5oy0J.pdb 40
7ae6A.pdb 147
6x9rL.pdb 109
4nzdA.pdb 210
3spiA.pdb 332
4z0xA.pdb 105
4al8C.pdb 98
3vk7A.pdb 288
6f3aU.pdb 172
6cqcA.pdb 109
1dapA.pdb 320
6g11C.pdb 82
2f6gA.pdb 216
5vzjH.pdb 291
1gxfA.pdb 485
6myhB.pdb 176
6gtsB.pdb 71
6w9mA.pdb 251
2od9A.pdb 291
5yiwA.pdb 45
6u62A.pdb 1110
5fdu1x.pdb 97
6bh8A.pdb 371
4u9kA.pdb 187
6gu3B.pdb 264
5xl8A.pdb 486
6uprA.pdb 267
5ngdA.pdb 402
6tmkq.pdb 133
3ongB.pdb 158
3zn5A.pdb 169
2etiA.pdb 28
2fwgA.pdb 122
4qkgA.pdb 108
6cdeh.pdb 113
2winI.pdb 507
6ecbA.pdb 263
6ppqG.pdb 85
6tpqu.pdb 58
6jb6A.pdb 201
2a4nA.pdb 180
4o8xB.pdb 166
6kjxA.pdb 139
6tdbA.pdb 158
1nmbL.pdb 109
6igwA.pdb 119
4c7zA.pdb 906
6tggH.pdb 225
1h65A.pdb 254
6yu4A.pdb 442
5v1dA.pdb 193
4bk4A.pdb 514
4bmkA.pdb 399
3n9mA.pdb 503
1otvA.pdb 254
2o1cA.pdb 147
6ce7B.pdb 659
6vq6G.pdb 360
1oo4A.pdb 111
2osyA.pdb 432
5ydiA.pdb 537
5jbhN.pdb 145
6riqA.pdb 107
2driA.pdb 271
4neeE.pdb 139
4motA.pdb 193
6somA.pdb 178
6riqC.pdb 254
4ik0A.pdb 274
6zjbA.pdb 217
5hdpD.pdb 316
3avwA.pdb 1203
6r3zA.pdb 266
4fvjA.pdb 113
4kudD.pdb 93
1fk2A.pdb 93
5ellA.pdb 231
5wlcNK.pdb 175
2zudA.pdb 295
2gwdA.pdb 436
3ei1B.pdb 355
1lk3A.pdb 136
6ckmA.pdb 225
4of5A.pdb 211
5v5vA.pdb 527
4o9pC.pdb 84
1ff9A.pdb 447
1eutA.pdb 601
6tmgk.pdb 117
5z57K.pdb 152
2x7aA.pdb 57
5ztnA.pdb 395
3rwhA.pdb 276
1bn8A.pdb 399
3k7gB.pdb 157
1vf5G.pdb 23
4b4qA.pdb 142
5mlvE.pdb 429
1uk9A.pdb 271
6cg0A.pdb 614
4rgaA.pdb 390
2tdtA.pdb 274
5sumA.pdb 391
3ritA.pdb 354
4ewvA.pdb 478
2ztdA.pdb 189
6skfAr.pdb 54
3uknA.pdb 196
5jj4C.pdb 541
6ek7A.pdb 364
6hxrA.pdb 240
5w0bA.pdb 334
6y6xLb.pdb 109
4c2cA.pdb 424
1u2lA.pdb 307
6h9eA.pdb 137
1mucA.pdb 360
4ijiA.pdb 201
5t7rA.pdb 19
6e3kA.pdb 125
3as5A.pdb 183
5ftuC.pdb 365
6fpxA.pdb 177
5iegB.pdb 88
7a09J.pdb 576
6psrN.pdb 72
2tmvP.pdb 154
5oe3A.pdb 394
6lyrC.pdb 56
3poiA.pdb 113
3bg0B.pdb 423
2fshA.pdb 691
3vh8G.pdb 281
3mi8D.pdb 109
5fjhA.pdb 338
2fygA.pdb 128
3mi8A.pdb 144
2io5A.pdb 154
4ashA.pdb 177
5t5iA.pdb 568
4jurA.pdb 157
3lmgA.pdb 268
3mc0B.pdb 228
3pwvB.pdb 98
2cxvA.pdb 212
2c7nA.pdb 56
1fvrA.pdb 299
3htaA.pdb 190
6kmsA.pdb 115
1h0yA.pdb 89
3zykA.pdb 269
2evjA.pdb 290
4glaC.pdb 89
4nkmB.pdb 115
2vzdA.pdb 127
5apnx.pdb 579
1fwpA.pdb 69
6btyA.pdb 122
2eb7A.pdb 141
7bvfP.pdb 80
1s6cA.pdb 165
1hhvA.pdb 73
4v4nBB.pdb 202
4i72A.pdb 328
2dgnA.pdb 431
1aapA.pdb 56
6ds5A.pdb 160
3bjwA.pdb 122
1qp9A.pdb 76
7k72A.pdb 318
5vx8A.pdb 159
6x9tH.pdb 124
2qgvA.pdb 118
6th6Al.pdb 133
6o1sE.pdb 239
3gx4X.pdb 108
6uqdA.pdb 247
1lm6A.pdb 190
6mu7D.pdb 128
5va1A.pdb 560
3ilaA.pdb 164
4kmnA.pdb 103
5xjtA.pdb 80
3ffdB.pdb 217
4mr9B.pdb 403
4y04A.pdb 687
4czfA.pdb 329
2vonA.pdb 187
6uoaA.pdb 657
1pkhA.pdb 182
7kslC.pdb 488
3kczA.pdb 353
4y1qA.pdb 179
3a38A.pdb 83
6b435.pdb 319
1u3nA.pdb 162
5fk9C.pdb 216
4jcyA.pdb 92
4v6uAL.pdb 102
2avkA.pdb 133
6gx9A.pdb 912
6rqjC.pdb 147
5t61E.pdb 80
6egmA.pdb 35
2jd5A.pdb 353
4ilmA.pdb 279
5t61C.pdb 267
1r9fA.pdb 117
6tmkb.pdb 484
5t61F.pdb 345
6lqqRD.pdb 316
6d24C.pdb 493
6u423W.pdb 184
6cpmC.pdb 339
5zxkA.pdb 186
6qf9A.pdb 238
6digB.pdb 180
1kyoJ.pdb 127
3ho5A.pdb 446
6fo0Q.pdb 239
3au9A.pdb 410
6ppfV.pdb 73
4e2i2.pdb 78
2ddrA.pdb 288
2y9hA.pdb 213
1xlrA.pdb 164
4r79A.pdb 336
3enoC.pdb 77
5vf3O.pdb 79
6ri5w.pdb 367
6zmrd.pdb 34
2rhbA.pdb 345
4f80A.pdb 209
1oc9B.pdb 148
4rkdA.pdb 398
1bspA.pdb 277
4y8dA.pdb 262
4fqtA.pdb 125
3fi1A.pdb 376
6b07A.pdb 341
4pzoA.pdb 70
5j83A.pdb 574
2jc5A.pdb 259
1x8hA.pdb 228
1jvaA.pdb 427
2clpA.pdb 323
4d7zA.pdb 28
6cxiM.pdb 95
1mfbH.pdb 212
5o61BG.pdb 155
5aijA.pdb 631
7jpoD.pdb 406
5tjsA.pdb 348
4s0uA.pdb 124
8abpA.pdb 305
1j9bA.pdb 137
1v3zA.pdb 90
7jplA.pdb 1114
3c8hA.pdb 376
5y21A.pdb 131
7aqce.pdb 64
5xqlA.pdb 268
1xgmA.pdb 295
3dktA.pdb 264
1wu9A.pdb 59
5ds3A.pdb 243
6x8qH.pdb 213
5t61B.pdb 429
4zluA.pdb 432
4hrxA.pdb 266
6o44A.pdb 276
5jl7A.pdb 452
6k60A.pdb 257
3k07A.pdb 1025
1g9qA.pdb 205
5dafA.pdb 121
2puxA.pdb 43
3hvvA.pdb 167
4wfkA.pdb 258
6tnnq.pdb 48
3t7tA.pdb 245
1ra4A.pdb 117
4y9nA.pdb 256
5vvhA.pdb 200
5o8dA.pdb 451
6sw98.pdb 129
2gj8A.pdb 156
6zfnAAA.pdb 354
4igaA.pdb 116
4whvC.pdb 136
3aptA.pdb 292
5h9oA.pdb 857
6y9oA.pdb 97
5acoJ.pdb 103
5acoG.pdb 132
4oitA.pdb 106
2ki3A.pdb 126
2pnmA.pdb 178
1rk2A.pdb 305
4zdiA.pdb 531
4h13C.pdb 288
6dcmA.pdb 85
1vyhA.pdb 218
5h63A.pdb 309
1tb3A.pdb 332
3fqjA.pdb 353
3sjvD.pdb 197
6tu7AP1.pdb 765
3s2kA.pdb 610
4e2bA.pdb 378
6t0jA.pdb 429
6iqfA.pdb 130
6tp9A.pdb 85
3swnB.pdb 71
1lfmA.pdb 103
5nj3C.pdb 208
3ki2A.pdb 198
3di2B.pdb 195
6w2s5.pdb 324
1b7bA.pdb 307
1nosA.pdb 323
2fsaA.pdb 163
2k77A.pdb 145
6s2fA.pdb 1006
6ya0A.pdb 190
1lu2A.pdb 253
4folA.pdb 283
6tmiR.pdb 50
4fasA.pdb 502
1kb9K.pdb 107
5ijbA.pdb 593
4xa8A.pdb 301
5jzuA.pdb 429
2jdxA.pdb 359
2zqkA.pdb 183
6ek8A.pdb 249
5npfA.pdb 763
4ickA.pdb 147
4h0lE.pdb 32
5wq6A.pdb 467
2e76H.pdb 29
3rk3A.pdb 34
6sz0A.pdb 397
6ck9E.pdb 100
2e76F.pdb 32
1k51A.pdb 72
1axiA.pdb 175
2f8nK.pdb 105
5eq7A.pdb 257
7ajuEN.pdb 963
5zroA.pdb 128
3tvzA.pdb 145
5k3xA.pdb 343
6r84Y.pdb 62
1i6eA.pdb 100
4i18R.pdb 205
7bstF.pdb 106
4tq4A.pdb 288
4mk0G.pdb 59
7a5pT.pdb 253
3vbbA.pdb 451
3tu4K.pdb 214
4o8lA.pdb 168
1qq9A.pdb 277
2nreA.pdb 259
5h3rA.pdb 141
4e07A.pdb 205
1bzoA.pdb 151
1ll7A.pdb 392
6l9vA.pdb 139
6fgaI.pdb 150
1e8vA.pdb 447
5mc6BT.pdb 153
5ecfA.pdb 151
1akjD.pdb 114
4u5iA.pdb 295
2k74A.pdb 183
2qogB.pdb 122
2btoA.pdb 413
5e5qA.pdb 63
6f2sI.pdb 203
2ac1A.pdb 537
6c6lA.pdb 746
4re1A.pdb 206
4c1kA.pdb 262
6je9E.pdb 117
3w42A.pdb 199
6tmga.pdb 371
3oj4C.pdb 31
1wj1A.pdb 156
6veca.pdb 241
4v6uAI.pdb 129
4ct0A.pdb 486
1piv1.pdb 279
1piv3.pdb 235
5wjfA.pdb 135
5af6F.pdb 28
3cw9A.pdb 503
1f9kA.pdb 234
5lusA.pdb 50
1c8m3.pdb 238
4n1eA.pdb 94
6pc2A.pdb 482
6saxB.pdb 307
5y40A.pdb 151
5k6xA.pdb 374
3tnxA.pdb 310
6g7cA.pdb 234
6q61A.pdb 59
3gvhA.pdb 318
7cq5A.pdb 207
2i6eA.pdb 268
3assA.pdb 311
5v93C.pdb 272
4wn9B.pdb 458
1qfpA.pdb 119
4hmuA.pdb 202
3vgkA.pdb 311
1w1uA.pdb 551
3pqjA.pdb 98
6jq4A.pdb 137
1hm8A.pdb 458
3akjA.pdb 275
5zklA.pdb 66
4zdxA.pdb 240
1qjjA.pdb 200
5a7dB.pdb 354
2arcA.pdb 161
4wnlC.pdb 231
4ww4B.pdb 435
1h71P.pdb 456
2ad8B.pdb 69
4k07A.pdb 108
1kaqA.pdb 186
5fm6A.pdb 417
5b4pA.pdb 254
2hqeA.pdb 217
6velL.pdb 210
1ayn1.pdb 285
3q72A.pdb 138
3g5cA.pdb 486
5y3kA.pdb 750
3hq1A.pdb 573
4wszA.pdb 66
5fq7A.pdb 480
6djpE.pdb 115
2bapB.pdb 294
6vz0A.pdb 74
5t2tA.pdb 189
5z8kA.pdb 408
6k0nA.pdb 559
5usdA.pdb 322
2o1tA.pdb 413
2ix5A.pdb 416
1ukrA.pdb 181
4x2cA.pdb 207
2qcsB.pdb 291
6vbhA.pdb 326
4d10G.pdb 208
4ktpA.pdb 767
2jf4A.pdb 486
1napA.pdb 66
6sj4A.pdb 494
6ia5D.pdb 277
2z8xA.pdb 616
2c5rA.pdb 64
4wafB.pdb 250
5i7lA.pdb 192
4o6hA.pdb 203
4p80A.pdb 164
4mv3A.pdb 439
4uusB.pdb 69
3o1fB.pdb 81
3rf5A.pdb 116
1u2wA.pdb 105
1n5qA.pdb 112
4l5jA.pdb 308
4kvmE.pdb 153
1f39A.pdb 101
5yk9A.pdb 288
6ey5A.pdb 292
6r65A.pdb 611
6dzpQ.pdb 113
2iz1A.pdb 470
3rsyA.pdb 822
6iy0A.pdb 68
7cq7C.pdb 676
4cy4A.pdb 315
5zz7A.pdb 206
4nlgA.pdb 344
6ysgA.pdb 1264
4iw3A.pdb 201
2wniA.pdb 395
6p3sA.pdb 225
4l07A.pdb 208
4mivA.pdb 483
5zs9A.pdb 404
2bh0A.pdb 200
6gcgA.pdb 333
5kpgA.pdb 339
3jcuI.pdb 35
1tl9A.pdb 321
6gs8A.pdb 298
1o94A.pdb 729
5ma4A.pdb 294
3jcuB.pdb 487
1zxnA.pdb 366
5ngmAt.pdb 81
3jcuC.pdb 449
2z3rB.pdb 74
3x29B.pdb 117
7jjlA.pdb 412
2eeeA.pdb 149
6dwyA.pdb 483
6k72P.pdb 421
4v66BZ.pdb 213
3s7eA.pdb 368
3u14A.pdb 509
5d2rA.pdb 420
1cauA.pdb 181
4gbzA.pdb 475
1pk8A.pdb 306
6hwyA.pdb 236
6igfA.pdb 413
5t5uA.pdb 392
3ucnA.pdb 222
5z7yA.pdb 267
5b49A.pdb 239
6s3sA.pdb 191
6f3aV.pdb 165
2px2A.pdb 255
2nrmA.pdb 145
2pwyA.pdb 251
6sb1A.pdb 196
4c51A.pdb 717
3mvkA.pdb 137
5hkeA.pdb 316
4y5uA.pdb 444
6f8hA.pdb 96
5e2qA.pdb 725
6b9hB.pdb 14
5fyrA.pdb 289
6folA.pdb 148
3p1aA.pdb 281
1lapA.pdb 481
5t3tA.pdb 139
2oxvA.pdb 261
4o6cA.pdb 338
1jgtA.pdb 490
1w09A.pdb 92
1vngA.pdb 574
3a8jE.pdb 126
2x6jA.pdb 545
1pnoA.pdb 180
2fxiA.pdb 131
6mq9A.pdb 265
1q3bA.pdb 259
2mo5A.pdb 142
2gdqA.pdb 373
1dohA.pdb 273
5vkuh.pdb 292
2d5gA.pdb 83
1wyuB.pdb 473
5odrF.pdb 447
5zz8Q.pdb 350
6hs6A.pdb 69
2q5oA.pdb 529
5odrA.pdb 652
5uibA.pdb 342
1o66A.pdb 234
4ymvJ.pdb 240
1krfA.pdb 475
3x0vA.pdb 509
6ppnE.pdb 68
6d3gA.pdb 279
4zxaW.pdb 324
4d2lB.pdb 23
1e7jA.pdb 74
1d2tA.pdb 222
1wytA.pdb 437
5hyuB.pdb 125
1m70A.pdb 190
6y8vA.pdb 70
6xipB.pdb 115
4ou7A.pdb 71
3f1zA.pdb 117
7d09A.pdb 256
2r6tA.pdb 177
1tlbA.pdb 326
6q62A.pdb 269
3rtyA.pdb 306
4ymuD.pdb 215
7k60M.pdb 227
3hphA.pdb 194
1lqlA.pdb 141
3e1kA.pdb 395
5wfdA.pdb 466
6zv9A.pdb 166
5v93Q.pdb 122
5sujA.pdb 368
4v4rBH.pdb 164
1z4wA.pdb 448
2f1vA.pdb 182
6s3uA.pdb 1278
2zoyA.pdb 175
6qnaH.pdb 232
5f3mA.pdb 118
5m3kC.pdb 395
2zxkA.pdb 260
5xvnE.pdb 104
4o5oA.pdb 257
4njkA.pdb 209
1gz6A.pdb 297
6uw5B.pdb 326
3vc3A.pdb 322
3whbA.pdb 189
2cziA.pdb 259
2gr9A.pdb 277
1kphA.pdb 283
5m08A.pdb 247
5nd8d.pdb 197
2wosA.pdb 96
6w2jA.pdb 1422
6tmkt.pdb 92
1wmyA.pdb 140
2djwA.pdb 80
6r831a.pdb 3262
6c2sA.pdb 142
4v9lB4.pdb 35
6rm9A.pdb 654
6j9dA.pdb 276
5nriA.pdb 311
6m9uA.pdb 251
3euhC.pdb 206
4zm4A.pdb 418
4xhtA.pdb 94
5x2nB.pdb 459
5ngmAl.pdb 135
5y61B.pdb 123
3vyhB.pdb 226
6to4A.pdb 291
4rzuB.pdb 207
5ngmAp.pdb 89
5aysA.pdb 230
1y4zC.pdb 216
3kifA.pdb 93
4ttnA.pdb 29
3jsoA.pdb 188
2qmbA.pdb 141
5gkcA.pdb 238
5tcuL8.pdb 93
2cxeA.pdb 416
2a52A.pdb 64
2g45A.pdb 117
2ckiA.pdb 256
1m7gA.pdb 208
4k1fA.pdb 198
2orwA.pdb 171
1gkpA.pdb 457
5li0k.pdb 118
3vsqA.pdb 197
2j1sA.pdb 142
5x2oA.pdb 421
3dryA.pdb 166
6vggA.pdb 98
6lvnA.pdb 34
1tiuA.pdb 89
2p53A.pdb 382
6smdA.pdb 77
4mvcA.pdb 205
2d5fA.pdb 383
4pibA.pdb 172
1qhbA.pdb 595
5vb0A.pdb 139
3venA.pdb 571
7l35A.pdb 634
3dwtA.pdb 126
5mzeA.pdb 153
4f0xA.pdb 456
5uimA.pdb 398
3f63A.pdb 218
6tmkg.pdb 112
6o7eB.pdb 159
5ngmAf.pdb 95
5ngmAh.pdb 131
2g46A.pdb 119
5kyaB.pdb 216
5ngmAe.pdb 156
5yllB.pdb 309
3ao9A.pdb 97
5i5dA.pdb 331
4afzC.pdb 61
6fzvA.pdb 241
4w7zA.pdb 64
2m14A.pdb 115
5yq8A.pdb 130
6umsA.pdb 375
6u9rA.pdb 149
6rw8A.pdb 2337
1bh1A.pdb 26
1sneA.pdb 17
4rnwA.pdb 383
4mj0A.pdb 265
5iweA.pdb 279
4p3nA.pdb 402
2xvaA.pdb 199
6b5eA.pdb 283
5e5cA.pdb 477
5g6sA.pdb 289
3zksD.pdb 112
6kdtB.pdb 198
3wycA.pdb 327
7d08C.pdb 95
1ifcA.pdb 131
3vk5A.pdb 253
4btsAL.pdb 140
7a1gE.pdb 117
2nnnA.pdb 133
6xucA.pdb 230
4hj4A.pdb 177
5x41A.pdb 263
5f5xA.pdb 333
4uqfA.pdb 186
4ct3A.pdb 163
2gakA.pdb 374
5cc8A.pdb 296
4oogA.pdb 109
6e7dQ.pdb 117
1qjy2.pdb 252
6iudA.pdb 264
4qeyA.pdb 123
6sq8A.pdb 486
5d9oA.pdb 347
5zolA.pdb 222
5u6sA.pdb 444
6ch8R.pdb 211
6ch8Q.pdb 228
5jqaB.pdb 20
3nagA.pdb 284
6jnaA.pdb 419
6mi7G.pdb 230
3layA.pdb 79
3ktmA.pdb 175
4dipA.pdb 121
3vzxA.pdb 227
5wc2A.pdb 364
5dioA.pdb 125
6q1f6.pdb 282
3dh7A.pdb 318
2zsuA.pdb 280
6yz7DDD.pdb 127
3mpjA.pdb 389
3lssA.pdb 438
5xfiA.pdb 152
1j3iC.pdb 327
5ammA.pdb 267
6s3tA.pdb 374
3miwB.pdb 44
4a9wA.pdb 330
6i3iA.pdb 428
6q5vA.pdb 208
5uveA.pdb 280
6haaA.pdb 370
6fpfA.pdb 257
2v0gA.pdb 876
4ckpA.pdb 176
2c91A.pdb 325
4wesA.pdb 519
6syqB.pdb 1180
4gviA.pdb 333
5bngB.pdb 60
1vz7A.pdb 376
3jxgA.pdb 257
3qluA.pdb 372
2or1L.pdb 63
3fokA.pdb 282
4fh8A.pdb 171
6j2zF.pdb 82
4fluA.pdb 758
4w81A.pdb 131
2zvwA.pdb 255
5n77A.pdb 257
6tlcB.pdb 535
5mdxM.pdb 29
2gl5A.pdb 401
5araU.pdb 122
4l63B.pdb 105
2gm4A.pdb 179
4hqbA.pdb 143
2i2sA.pdb 163
6s0eA.pdb 496
6tmgo.pdb 149
4lsxA.pdb 740
5odhE.pdb 298
3ndjA.pdb 405
6ub6A.pdb 252
4zglA.pdb 101
6nxlA.pdb 75
5odhB.pdb 291
4mwsA.pdb 413
4xtmA.pdb 233
2z8gA.pdb 549
5fm8A.pdb 101
6t3fF.pdb 454
6pnuA.pdb 475
6bj2D.pdb 202
5mzfA.pdb 155
6vw2A.pdb 24
1nxuA.pdb 317
6d86B.pdb 178
4ocvA.pdb 355
1jfzA.pdb 148
6pubA.pdb 210
6m37A.pdb 113
2rk1A.pdb 58
7c7aI.pdb 242
3p0eA.pdb 285
3uppA.pdb 445
3it1A.pdb 328
5mjwA.pdb 195
7d6nA.pdb 588
6ralB.pdb 571
5d98C.pdb 762
4bmvA.pdb 256
6xrbB.pdb 145
6tumA.pdb 197
1zmiA.pdb 28
3td6A.pdb 184
6v4aA.pdb 589
1nnuC.pdb 60
3oe9A.pdb 420
4y28D.pdb 141
1rrhA.pdb 850
3bxeA.pdb 248
2chlA.pdb 298
1wxwA.pdb 373
5xnlT.pdb 32
3n2nF.pdb 185
7afwA.pdb 161
2p88A.pdb 369
3bjqA.pdb 290
1jc4A.pdb 139
5ocdA.pdb 226
3x44A.pdb 321
1h32A.pdb 260
1a4pA.pdb 92
4r33A.pdb 384
1h32B.pdb 135
4br2A.pdb 420
5jydA.pdb 291
5nd8q.pdb 85
5okiD.pdb 131
3vpmA.pdb 286
6dxbA.pdb 388
4jg7A.pdb 307
6v86B.pdb 72
5w27A.pdb 121
5fl7K.pdb 73
3abdX.pdb 21
4zhvA.pdb 139
4rigA.pdb 344
2ot3B.pdb 157
6o9m0.pdb 732
1eq2A.pdb 272
1umkA.pdb 271
2r17C.pdb 294
6m36B.pdb 100
6ramA.pdb 588
2fpsA.pdb 158
3pc6A.pdb 99
3tm2A.pdb 367
1lqkA.pdb 134
6as3A.pdb 95
1c6sA.pdb 87
6eytA.pdb 309
4h2hA.pdb 368
5a40A.pdb 127
6khxA.pdb 210
1gmwA.pdb 134
4m77G.pdb 70
6tr0A.pdb 205
1ebuA.pdb 358
4loqM.pdb 18
3k6cA.pdb 89
5y6lB.pdb 173
2gn4A.pdb 329
4yp1A.pdb 178
5aanA.pdb 183
1f9zA.pdb 128
5y6lD.pdb 213
3wrxA.pdb 412
5frtA.pdb 119
6o83A.pdb 954
1eirA.pdb 289
1gx3A.pdb 276
2msvA.pdb 154
5m7rA.pdb 466
6i70A.pdb 351
1ep6A.pdb 157
1ozsA.pdb 73
1x0pA.pdb 142
1sz7A.pdb 159
1nfrA.pdb 239
6cdfA.pdb 333
2frvS.pdb 261
4d81A.pdb 263
2a9zA.pdb 351
2ptsA.pdb 438
1k23A.pdb 302
5m24A.pdb 236
3hobM.pdb 156
4nupA.pdb 217
3caeA.pdb 132
3v05A.pdb 193
4yp9A.pdb 337
2kmtA.pdb 105
4a2lA.pdb 747
5i0yA.pdb 150
6wfjAcA.pdb 816
3e5yA.pdb 156
3oq0A.pdb 97
1v7oA.pdb 152
6e7oA.pdb 167
5ylfA.pdb 329
2c0gA.pdb 228
4w4rA.pdb 270
7l3pA.pdb 596
5udlA.pdb 460
5zteA.pdb 195
4lkaA.pdb 126
5de9A.pdb 402
1pyyA.pdb 607
2amfA.pdb 257
1exgA.pdb 110
5lb5A.pdb 430
4wolA.pdb 33
3libA.pdb 271
6a03A.pdb 175
3lrhA.pdb 109
4ej0A.pdb 330
4gghA.pdb 397
5zsqA.pdb 387
5vfqF.pdb 376
6s08A.pdb 206
3wwzA.pdb 328
7asdAB.pdb 45
1zfnA.pdb 244
6tclL2.pdb 167
7asdAA.pdb 413
6mujA.pdb 289
2rcjC.pdb 523
3x2eA.pdb 401
1oxhA.pdb 408
3zvmA.pdb 380
1cb7B.pdb 483
4y1gA.pdb 170
5e51A.pdb 190
2yazA.pdb 257
1bf6A.pdb 291
5u8rA.pdb 801
1e1oA.pdb 484
3eo1B.pdb 216
3dgaA.pdb 219
3aowA.pdb 404
1yq9H.pdb 530
5odcC.pdb 184
6wegC.pdb 193
2rf1A.pdb 290
6j1eA.pdb 546
5v6eB.pdb 47
1zofA.pdb 170
6wfhA.pdb 139
6uurA.pdb 40
5vl3A.pdb 214
3aq5A.pdb 117
6r92L.pdb 363
5oacA.pdb 310
6jdqA.pdb 1069
6hvlA.pdb 158
6g58A.pdb 382
4bhuA.pdb 123
6f2yA.pdb 720
1um5L.pdb 216
6r69A.pdb 203
4bkqA.pdb 415
4oplA.pdb 452
6rgsA.pdb 627
1wvzA.pdb 101
1e2yA.pdb 161
1yudA.pdb 152
5azoA.pdb 444
3rphA.pdb 277
3kvrA.pdb 293
2qncA.pdb 157
6j0xA.pdb 465
5duoA.pdb 157
3lueK.pdb 109
4fkmA.pdb 208
3ncpA.pdb 112
4fqbB.pdb 148
4s0nA.pdb 122
4xx0A.pdb 303
1ypzA.pdb 260
2o05A.pdb 286
6o7xO.pdb 392
5lnpA.pdb 93
6xl1A.pdb 373
5gxjA.pdb 160
4jpnA.pdb 75
2qw7A.pdb 96
5kcvA.pdb 353
4pbbA.pdb 314
2zdyA.pdb 354
2n5tA.pdb 573
4yd9C.pdb 366
4y7kA.pdb 250
6ptkA.pdb 472
2j9vA.pdb 99
5d9dA.pdb 306
1t4bA.pdb 367
1c41A.pdb 165
6ctdA.pdb 95
1mliA.pdb 96
2y4gA.pdb 500
1f7tA.pdb 119
4ldeA.pdb 454
2i45A.pdb 93
6mpaA.pdb 423
1gqkA.pdb 708
7dhdA.pdb 148
6kgxA2.pdb 257
6gtaA.pdb 531
6tebD.pdb 134
2c63A.pdb 233
3r0kA.pdb 347
6vzyA.pdb 464
6gudA.pdb 282
1bzfA.pdb 162
4mqwB.pdb 109
4uotA.pdb 33
2xn6A.pdb 338
5vxsA.pdb 277
4oclA.pdb 163
1g1sA.pdb 158
6hysA.pdb 632
5jjcA.pdb 330
5krvA.pdb 394
5lybN4.pdb 98
6yewA.pdb 2285
5xw5A.pdb 362
3hhzA.pdb 73
2rusA.pdb 437
5c55A.pdb 307
3nfpI.pdb 124
4tlfA.pdb 194
1yeeH.pdb 222
2gdrA.pdb 202
1l0oA.pdb 141
4luqA.pdb 409
4coqA.pdb 225
1s30A.pdb 190
5c9bA.pdb 123
4l0pB.pdb 139
6en2A.pdb 314
5n15A.pdb 137
4ey8B.pdb 61
1z1gA.pdb 342
2o6iA.pdb 436
3t30B.pdb 92
5v93K.pdb 121
4k50A.pdb 460
6w2sR.pdb 142
5jaaA.pdb 101
2ajzL.pdb 216
4py3A.pdb 213
5a5tA.pdb 600
1jqiA.pdb 384
4bilA.pdb 476
5ymxA.pdb 202
6marM.pdb 135
4p74C.pdb 235
5y9qA.pdb 196
5lbpA.pdb 196
6sgbFQ.pdb 257
3ounB.pdb 256
1ehlH.pdb 217
2y51A.pdb 529
5zetN.pdb 134
5uqtA.pdb 538
1vr4A.pdb 103
3dtpE.pdb 196
3qfhA.pdb 424
2pqmA.pdb 338
5ltmB.pdb 536
2lzrA.pdb 48
5x80A.pdb 137
6z1eA.pdb 274
2rmcA.pdb 182
4qaiA.pdb 404
6q1qA.pdb 284
5jo4C.pdb 221
5bpkA.pdb 348
4yd9B.pdb 825
3o32A.pdb 256
2h9bA.pdb 216
6tmgp.pdb 108
6tmhe.pdb 65
6tmgc.pdb 122
2xwnA.pdb 221
6zqjA.pdb 504
1fm0E.pdb 142
6tmgh.pdb 226
6tmgd.pdb 254
4exhA.pdb 114
3o8jA.pdb 364
4dc3A.pdb 339
3vg8G.pdb 104
5fejA.pdb 138
5dftA.pdb 89
6tmlf7.pdb 188
1adwA.pdb 123
4aj5K.pdb 108
6k5lA.pdb 565
5jsoA.pdb 190
4aj51.pdb 99
5nfyA.pdb 512
6tmkx.pdb 82
2vvrA.pdb 147
6tmkl.pdb 207
4wq5C.pdb 227
4pn8A.pdb 30
1ps7A.pdb 321
5u0kA.pdb 98
3ng9A.pdb 520
6i35A.pdb 953
6j13A.pdb 163
4zybA.pdb 133
6o9lO.pdb 99
3fsyA.pdb 304
3pgjA.pdb 272
2bedA.pdb 313
7c2bA.pdb 112
2r1aA.pdb 131
4w91A.pdb 403
4jneA.pdb 600
2vdyA.pdb 361
6q72A.pdb 386
2wcvA.pdb 138
1z84A.pdb 311
5nmpA.pdb 265
4zcqA.pdb 130
3eutA.pdb 378
5jxzA.pdb 373
3hugB.pdb 62
3hugA.pdb 80
6excA.pdb 219
4aj5A.pdb 79
4baxA.pdb 344
2agsA.pdb 634
2rd7C.pdb 159
6p2jA.pdb 408
5vyuA.pdb 244
6qzlA.pdb 103
6ue2A.pdb 243
5unpA.pdb 347
4n69A.pdb 243
5bpqA.pdb 119
5y1bA.pdb 572
4v9nB2.pdb 62
2ltnB.pdb 48
6jmpA.pdb 469
5golA.pdb 135
3gfyA.pdb 372
5xjxK.pdb 544
5gjaA.pdb 299
4qufA.pdb 57
2qq4A.pdb 138
3hjqA.pdb 256
3m1aA.pdb 269
5w7zA.pdb 380
2c2bA.pdb 445
6tmln7.pdb 160
1uhgA.pdb 378
6k61D.pdb 135
4itlA.pdb 308
4wkmA.pdb 197
5d4sA.pdb 70
2oeiA.pdb 37
6k61J.pdb 45
6tmlg1.pdb 272
1pweA.pdb 315
3ah5A.pdb 215
6tmlw7.pdb 96
3dxeA.pdb 124
1yiyA.pdb 418
5zvtA.pdb 41
3u17A.pdb 433
3hrmA.pdb 128
6lyhB.pdb 350
2d3rA.pdb 236
1y5yA.pdb 159
4r43A.pdb 601
6s1cB.pdb 342
6p4xA.pdb 491
5odnA.pdb 99
2y4dA.pdb 372
5hagA.pdb 266
6hjeA.pdb 357
1h9bA.pdb 485
6olpI.pdb 109
2e21A.pdb 317
5twkC.pdb 157
4mmnA.pdb 141
3u9uE.pdb 585
5t01A.pdb 62
1we0A.pdb 166
2d6mA.pdb 151
6r6bA.pdb 189
4qaqA.pdb 195
6sqzA.pdb 114
5akqA.pdb 400
5xc2A.pdb 717
1dqiA.pdb 124
2z4pA.pdb 75
4rt0A.pdb 108
3i5yA.pdb 509
4q94A.pdb 129
2m52A.pdb 105
6tjzA.pdb 334
3ho7A.pdb 220
4is4A.pdb 339
6uxvD.pdb 159
6hrrA.pdb 173
6sjyA.pdb 167
4qirA.pdb 846
2ftkA.pdb 181
6nhjz.pdb 284
5brfA.pdb 364
4q0wA.pdb 316
4y0wA.pdb 215
4isvB.pdb 212
3batA.pdb 77
3ppoA.pdb 272
4j5hA.pdb 250
5fbbA.pdb 267
5mlbB.pdb 156
5mg5B.pdb 145
2ns1B.pdb 113
3wkjD.pdb 93
2v1cA.pdb 199
2d39A.pdb 209
4qnrA.pdb 243
6f00B.pdb 99
5mg5A.pdb 358
3ekgA.pdb 380
4fgcA.pdb 139
2qvcA.pdb 291
2iezA.pdb 178
4k3hA.pdb 109
2ejgC.pdb 69
1g8eA.pdb 98
5h9fK.pdb 159
3wy6A.pdb 270
2wt8A.pdb 95
2obxA.pdb 150
4ojmX.pdb 382
3d8fA.pdb 127
2wv6D.pdb 92
4fw2A.pdb 210
2bvgA.pdb 453
3upcA.pdb 113
6rj9A.pdb 183
6sw9Z.pdb 197
4wchD.pdb 140
5w7xD.pdb 102
5tw1F.pdb 302
3vv2B.pdb 65
1sw1A.pdb 265
4r60A.pdb 397
5tvgA.pdb 468
6mzeE.pdb 492
1jv1A.pdb 490
2xreA.pdb 227
1ownA.pdb 474
5gcnA.pdb 166
1wx0A.pdb 211
3sbcA.pdb 195
1smkA.pdb 313
4pcbA.pdb 280
5jhyA.pdb 735
6p5jE.pdb 228
2zx0A.pdb 195
1z0uA.pdb 249
1y0oA.pdb 125
5cgxA.pdb 362
4aggA.pdb 144
6sw99.pdb 253
5el3A.pdb 104
6m1yA.pdb 936
7kyeA.pdb 184
4aihA.pdb 139
4yprA.pdb 355
1uwzA.pdb 130
6y53o.pdb 160
6pbtA.pdb 425
4mpfA.pdb 243
7k22L1.pdb 98
7k22H1.pdb 99
5uk3A.pdb 135
4k5aA.pdb 164
5y8qA.pdb 222
3s7vA.pdb 257
6m20A.pdb 476
4phcA.pdb 444
6nudI.pdb 295
6si7A.pdb 35
4i1mA.pdb 285
4gmlA.pdb 235
6aheA.pdb 260
1y3iA.pdb 231
6eb0A.pdb 518
5x7qA.pdb 1247
5uyrA.pdb 597
3cryA.pdb 169
3ojvC.pdb 213
2e4xA.pdb 518
6lahA.pdb 277
5kklB.pdb 839
3o2tA.pdb 304
2aq6A.pdb 143
4j6dA.pdb 407
1ntmI.pdb 57
6e3uB.pdb 292
6a8hA.pdb 315
2flfA.pdb 189
1fj0A.pdb 113
4y5sA.pdb 289
1a7wA.pdb 68
6staA.pdb 157
1vyhC.pdb 310
5jcmA.pdb 429
4lylA.pdb 223
6frwA.pdb 411
2ofxA.pdb 205
6hjaA.pdb 311
1yxjA.pdb 127
6w5sA.pdb 1194
4lloB.pdb 121
4mcjA.pdb 143
6y7nA.pdb 319
6zqbJC.pdb 354
2coiA.pdb 358
4i7vA.pdb 293
6l2rA.pdb 324
1p35A.pdb 299
4adtA.pdb 273
3bwqA.pdb 267
6jeoaA.pdb 739
6z96A.pdb 155
3fhqA.pdb 601
5miqA.pdb 303
2ra6A.pdb 141
3tyuA.pdb 265
3g1zA.pdb 317
2iszA.pdb 140
5n8yG.pdb 93
1bbhA.pdb 131
5bjxA.pdb 339
1x8lA.pdb 342
2wv5A.pdb 200
3d8aA.pdb 63
4z20A.pdb 298
2e7xA.pdb 150
6pq9A.pdb 276
4hfkB.pdb 98
1c5fA.pdb 177
6iijD.pdb 41
4j4xA.pdb 250
3fuxA.pdb 264
3e4oA.pdb 250
4ua2A.pdb 115
6g6kA.pdb 89
5jb3V.pdb 99
5o8fA.pdb 332
3hgsA.pdb 368
6f87A.pdb 340
1mzzA.pdb 334
6mtdv.pdb 838
1fqvA.pdb 325
6th2A.pdb 214
4io1A.pdb 218
5m86A.pdb 312
5b25A.pdb 335
6i3pA.pdb 626
3r5hA.pdb 383
5x90G.pdb 108
5virA.pdb 181
2xffA.pdb 486
4ovmA.pdb 123
4ux8D.pdb 93
5fonA.pdb 281
7bspA.pdb 1028
5m1pA.pdb 187
6kmnA.pdb 361
1n2mA.pdb 159
4klyA.pdb 218
2j5tA.pdb 355
6j7wC.pdb 39
6fjdA.pdb 129
3e0pB.pdb 246
5d08A.pdb 376
2k0rA.pdb 128
2iirA.pdb 400
1u7zA.pdb 216
1ap2A.pdb 112
6ev1A.pdb 211
6rv7A.pdb 379
4uttA.pdb 229
3eeyA.pdb 195
4jvmA.pdb 292
5m6hA.pdb 104
5xnmZ.pdb 62
3dkwA.pdb 227
5xnlE.pdb 75
5bo7A.pdb 290
6ahdA0.pdb 73
3kz1A.pdb 360
5d9kA.pdb 280
3n95A.pdb 470
3hxrA.pdb 651
6a8jA.pdb 473
6zmnA.pdb 120
6tmkd2.pdb 143
4fc4A.pdb 249
5yf5A.pdb 641
3r95A.pdb 180
1m3uA.pdb 262
3l4xA.pdb 863
4gypC.pdb 427
4nkrA.pdb 148
2ad7A.pdb 571
6kf8C.pdb 87
4llrA.pdb 194
6aooA.pdb 316
1yeyA.pdb 416
3klyA.pdb 257
6ylys.pdb 36
2zw5A.pdb 293
6mquA.pdb 27
4bzfA.pdb 322
5xxeA.pdb 211
4ga5B.pdb 493
2r4eA.pdb 494
4eipA.pdb 521
5ktbA.pdb 151
4fi3F.pdb 245
1gawA.pdb 304
2xd0A.pdb 162
4e3yA.pdb 240
6brqB.pdb 581
2dcbA.pdb 251
2cntA.pdb 151
5gxyA.pdb 599
4zccA.pdb 320
6ovfA.pdb 154
5jlwA.pdb 57
3tneA.pdb 339
4ic1A.pdb 199
6m79A.pdb 460
7a5pS.pdb 46
1m4fA.pdb 25
3p0jA.pdb 657
2jaqA.pdb 189
6w5oA.pdb 233
1wq3A.pdb 322
5jtwC.pdb 281
6bpaA.pdb 297
5jtwA.pdb 651
5xfdA.pdb 159
6aipA.pdb 310
2f2tA.pdb 151
5xj2A.pdb 454
6el8A.pdb 89
4bl4A.pdb 180
4kq6A.pdb 158
4e27A.pdb 164
5xnlL.pdb 37
4g8aC.pdb 140
4yd9A.pdb 1656
5o60f.pdb 37
1sizA.pdb 66
4hx6A.pdb 173
3n0tA.pdb 452
3apzA.pdb 299
5y9fL.pdb 222
3hazA.pdb 983
3wjlC.pdb 160
3udxA.pdb 598
2nz0B.pdb 136
1c9uA.pdb 444
6nudJ.pdb 741
1hv4A.pdb 141
5a49A.pdb 75
6hjxF.pdb 124
3ooqA.pdb 373
6kk1A.pdb 423
4mjiD.pdb 192
4a0hA.pdb 748
5o091C.pdb 238
5km8A.pdb 102
4p75A.pdb 791
3chiA.pdb 301
6tmgm.pdb 96
3sylA.pdb 290
3vweA.pdb 186
6sihA.pdb 488
6jn7A.pdb 262
3i6uA.pdb 390
5n5fA.pdb 91
4rgvA.pdb 328
3r4hA.pdb 28
4geuA.pdb 138
5ou7A.pdb 173
4g1iA.pdb 189
1h4vB.pdb 404
5odhD.pdb 137
4rrfA.pdb 138
3r1pA.pdb 108
1qcoA.pdb 417
5ipyA.pdb 445
1gylA.pdb 352
6bgiA.pdb 510
7bstD.pdb 472
4b56A.pdb 816
5a0dA.pdb 175
4zxaA.pdb 163
6kcjA.pdb 495
6o1kA.pdb 262
6tmgs.pdb 95
6tmkG2.pdb 180
3wbrA.pdb 128
4v83B2.pdb 52
3h1zA.pdb 233
3x2zA.pdb 227
1nprA.pdb 242
1y0bA.pdb 190
4mfrA.pdb 164
6a09A.pdb 174
6g1dC.pdb 310
4an3A.pdb 280
2b9iA.pdb 338
2tgfA.pdb 50
4pg4A.pdb 394
6euyA.pdb 277
3er9B.pdb 445
2is4A.pdb 646
2wzpD.pdb 122
6tmlv7.pdb 110
6tmle7.pdb 140
1c7zA.pdb 191
5nd9o.pdb 88
7a5oA.pdb 1205
6nbyG.pdb 191
5iy7N.pdb 113
3a9sA.pdb 589
2iu8A.pdb 346
5aexA.pdb 456
5o61BB.pdb 32
5o5b2.pdb 260
5v44A.pdb 223
6zbbj.pdb 48
4b04A.pdb 152
5wx5A.pdb 392
3zqlA.pdb 236
3jrxA.pdb 496
1mqfA.pdb 475
2p40A.pdb 263
7jprE.pdb 387
6tuiE.pdb 110
6pz8H.pdb 116
6tmli7.pdb 90
4u8uA.pdb 148
6bfsH.pdb 211
3hsqA.pdb 259
3wo3B.pdb 294
7cycA.pdb 959
1bhmA.pdb 198
2vl8A.pdb 539
1fw3A.pdb 249
6tmlu7.pdb 94
4gyvA.pdb 212
6tmlj7.pdb 176
1ga6A.pdb 369
4hkeA.pdb 120
4rwdA.pdb 401
6erhA.pdb 490
6fneA.pdb 350
6cz5A.pdb 427
4p6jA.pdb 24
4hx3B.pdb 113
6yhxA.pdb 30
1rlcS.pdb 123
5zebh.pdb 130
1wk8A.pdb 182
2q9qB.pdb 196
6nhwA.pdb 36
6banM.pdb 81
2hdvA.pdb 103
1c78A.pdb 130
7k08A.pdb 332
1q9cA.pdb 160
6s5tA.pdb 752
1k7qA.pdb 462
4lwmA.pdb 205
4z9wA.pdb 247
6pciA.pdb 225
3chgD.pdb 257
2lxmA.pdb 163
4k0eA.pdb 977
2npiC.pdb 22
5ns7A.pdb 439
1kidA.pdb 193
5zixA.pdb 303
6ie3A.pdb 312
1m2kA.pdb 249
4rh6A.pdb 187
3a9mA.pdb 152
2yg6A.pdb 449
6wujB.pdb 318
3ts5A.pdb 68
6wc5I.pdb 55
1dcmA.pdb 121
6jvuA.pdb 255
2a2mA.pdb 225
1b0iA.pdb 448
4mdkA.pdb 168
3muoA.pdb 684
4cg2A.pdb 261
1mc4A.pdb 369
6wa9L.pdb 83
4jgsA.pdb 82
4aqgA.pdb 464
6ijoA.pdb 741
3rybA.pdb 563
4jpbW.pdb 140
5tx11.pdb 31
3gldA.pdb 294
4jdoA.pdb 211
4lgwA.pdb 238
5w42A.pdb 319
1hqz1.pdb 139
5y5sM.pdb 318
7odcA.pdb 387
5eo4A.pdb 155
5oqlD.pdb 292
2wt1A.pdb 299
4rynA.pdb 154
3tnpB.pdb 270
5igyA.pdb 295
2dbrA.pdb 333
3f02A.pdb 322
6vwoA.pdb 383
5i68A.pdb 662
4v3hA.pdb 314
3tjoA.pdb 198
6g2bA.pdb 123
2p2oA.pdb 184
6n22A.pdb 231
6ybd4.pdb 257
6tz0B.pdb 501
2p2gA.pdb 295
1dilA.pdb 381
2oqpA.pdb 134
3jd5m.pdb 118
2flhA.pdb 144
3jd5i.pdb 98
6w7tI.pdb 107
7ce3B.pdb 345
6iwpA.pdb 90
5b6bJ.pdb 71
2q1cX.pdb 291
6vpsA.pdb 31
6s5uA.pdb 302
6vzxA.pdb 17
2efdB.pdb 152
4bt9A.pdb 236
6yo0s.pdb 31
5lq3A.pdb 1033
5y0sA.pdb 421
2jj4A.pdb 284
6l6lA.pdb 85
5f9eA.pdb 334
4gnpA.pdb 605
6mzdH.pdb 72
5c2cA.pdb 447
4f15B.pdb 208
2gyzA.pdb 97
5jk2A.pdb 128
2ayhA.pdb 214
6iqsA.pdb 256
3e80A.pdb 746
6ydpAJ.pdb 140
5zu3A.pdb 577
6dzkL.pdb 122
1vrcA.pdb 129
3vncA.pdb 148
5mpvD.pdb 78
4a12A.pdb 183
5g58A.pdb 184
5w3nA.pdb 61
6rwyg.pdb 86
1eucB.pdb 393
4zcgB.pdb 189
6k0rA.pdb 316
4u8uC.pdb 151
6nk3A.pdb 263
3p9iA.pdb 357
4c8gA.pdb 153
5g00A.pdb 185
5l8rE.pdb 66
4fz0M.pdb 37
4v49BH.pdb 143
6ycxG.pdb 125
4iq0A.pdb 300
7bruA.pdb 138
3b0fA.pdb 43
2h77A.pdb 251
2uuqA.pdb 394
1hqtA.pdb 324
5v93W.pdb 74
2idxA.pdb 148
6q8iC.pdb 41
3ezqA.pdb 115
6ky0A.pdb 180
6vh7A.pdb 107
3d7lA.pdb 196
5cltA.pdb 646
6iirA.pdb 98
6khiC.pdb 120
3ocwA.pdb 247
3eiqA.pdb 364
6wnlA.pdb 356
5dd4A.pdb 213
5k5yA.pdb 146
5nurD.pdb 199
4kbqA.pdb 130
6rakC.pdb 121
3d8nA.pdb 250
1qxaA.pdb 214
3exsA.pdb 208
5t49A.pdb 736
4kktA.pdb 265
1g9gA.pdb 629
4p0sA.pdb 275
2a18A.pdb 104
3ankA.pdb 377
5iycS.pdb 138
2nzxA.pdb 340
5lguB.pdb 133
5nd8i.pdb 128
5mezA.pdb 125
5ngmAn.pdb 60
6l7pE.pdb 101
2yj5A.pdb 246
5zzwB.pdb 400
6l7pA.pdb 365
2p58A.pdb 50
6m9gA.pdb 280
6xy6A.pdb 135
5li0s.pdb 84
3ne9A.pdb 137
4kryA.pdb 317
1rhzA.pdb 432
3dihA.pdb 122
7jlpA.pdb 485
2k0qA.pdb 74
4c5bA.pdb 306
1nobA.pdb 185
3ahuA.pdb 66
6e5xA.pdb 127
3r66C.pdb 150
5o5zA.pdb 454
5nd9c.pdb 203
3j2zB.pdb 218
1q56A.pdb 195
5oupA.pdb 276
6uh4A.pdb 329
5l1rA.pdb 397
2rlkA.pdb 36
3hy7A.pdb 217
5mdjL.pdb 598
2hcjB.pdb 334
6r7nQ.pdb 88
4c9cA.pdb 158
4q2oA.pdb 92
5nd8g.pdb 143
3kymB.pdb 220
1x2tB.pdb 123
6lqiA.pdb 1301
3fifA.pdb 52
1j1fA.pdb 191
5e62A.pdb 424
4at6A.pdb 212
6khiB.pdb 492
4ebaA.pdb 585
4wqdA.pdb 227
3c00B.pdb 83
6ireB.pdb 193
6um7A.pdb 462
3r8fA.pdb 319
2cyxA.pdb 169
1e8sA.pdb 71
4z8sB.pdb 261
4n1kA.pdb 88
1yr8A.pdb 246
4qkfA.pdb 190
4rxvA.pdb 229
6nbqN.pdb 148
6dffS.pdb 142
6nbqO.pdb 69
6nbqM.pdb 111
4iawA.pdb 180
4ojyA.pdb 685
6nbqK.pdb 212
1xfpA.pdb 131
4ihtA.pdb 89
6vhwA.pdb 396
3ponA.pdb 19
5jvjA.pdb 865
4w9mC.pdb 352
6s0x1.pdb 47
6b8hd.pdb 157
1lotA.pdb 436
3prnA.pdb 289
6wtdX.pdb 223
6jjcA.pdb 193
4o8uA.pdb 224
1s4eA.pdb 334
5x2jA.pdb 199
6hcpA.pdb 671
5f8cA.pdb 353
7aerA.pdb 116
3ieiA.pdb 310
3hr7A.pdb 151
2ijcA.pdb 139
4u8dA.pdb 172
2j60A.pdb 214
5b5nL.pdb 280
4wngA.pdb 330
5zj3A.pdb 56
6p4oA.pdb 442
4gu8A.pdb 279
3n3bB.pdb 284
2ixhA.pdb 184
1kfnA.pdb 53
1urqB.pdb 64
7jlxB.pdb 166
5f84A.pdb 365
3r8kA.pdb 180
6tuiF.pdb 134
5e64B.pdb 149
5wzuA.pdb 123
2ms1A.pdb 55
5ysiA.pdb 143
6cp7Z.pdb 54
6svlC.pdb 95
7cwnE.pdb 122
4ddgA.pdb 399
2yhfA.pdb 118
5d2gA.pdb 263
3bzvA.pdb 24
1wwiA.pdb 145
5z2cA.pdb 445
3j1oK.pdb 88
4g31A.pdb 248
4bsxA.pdb 141
6cnfS.pdb 217
4gxrA.pdb 475
4hc1A.pdb 198
1gq7A.pdb 301
5iv5YD.pdb 364
3tisA.pdb 174
3lgaA.pdb 253
1fr1A.pdb 361
2wwxB.pdb 200
4uw8A.pdb 401
2ao9A.pdb 117
4o9pD.pdb 244
1brlB.pdb 319
1izoA.pdb 411
1buhB.pdb 70
6khjJ.pdb 158
2zz8A.pdb 230
3wgdA.pdb 111
2ynsA.pdb 422
5v7uH.pdb 216
4lzjA.pdb 293
1yzsA.pdb 121
6i89A.pdb 274
3ujpA.pdb 274
6zr2r.pdb 99
4mwiA.pdb 266
6tjvS.pdb 55
6tjvL.pdb 76
2kqyA.pdb 108
5bqyA.pdb 324
5l6eA.pdb 199
2iunA.pdb 211
6asoH.pdb 83
2m3gA.pdb 229
2gbwA.pdb 449
3fxjA.pdb 363
6lcbA.pdb 82
1cgdA.pdb 20
6lhfG.pdb 112
5th3A.pdb 221
1oniA.pdb 136
5js4A.pdb 547
6zqbJN.pdb 186
3pitA.pdb 168
5lnlA.pdb 131
1k28A.pdb 557
4odbD.pdb 102
7bwyA.pdb 203
4n23A.pdb 123
1b4fA.pdb 74
1axsL.pdb 211
6y1nH.pdb 214
1si6X.pdb 280
7k1kB.pdb 490
3hysA.pdb 275
7a8pA.pdb 911
2bsqA.pdb 144
5caaA.pdb 137
1nmtA.pdb 392
3wu1B.pdb 105
3udoA.pdb 347
2zmuA.pdb 213
5iydT.pdb 222
3p9aA.pdb 139
6nybA.pdb 348
4uqeA.pdb 390
6ynve.pdb 417
6outA.pdb 492
4monB.pdb 50
1rz9A.pdb 193
3wnkA.pdb 712
3vuyD.pdb 33
5uraA.pdb 134
5j7yBK.pdb 49
4mhhH.pdb 222
6ynzi2.pdb 64
1ahkA.pdb 129
1lv9A.pdb 63
6vtlA.pdb 446
5ywoA.pdb 500
5h93A.pdb 233
5iy9R.pdb 165
3o3wA.pdb 117
5y7gA.pdb 542
3dnoA.pdb 35
5tgaSM.pdb 159
1vk3A.pdb 570
3dnoC.pdb 83
5d3xA.pdb 151
4bceA.pdb 424
7a7dA.pdb 554
5wgwA.pdb 664
5jm8A.pdb 556
4extA.pdb 96
1qi5A.pdb 418
3l7qA.pdb 124
4wnpA.pdb 273
2xesA.pdb 226
6tmki2.pdb 40
6habA.pdb 493
1f1fA.pdb 88
3ru8L.pdb 213
5xhhA.pdb 150
2v92B.pdb 73
2hkfH.pdb 210
6r1oA.pdb 424
5oj5A.pdb 310
6ya6A.pdb 344
6s09F.pdb 166
6lxiH.pdb 232
3a1dA.pdb 268
6neqf.pdb 98
2cmgA.pdb 262
4cgtA.pdb 678
5tvnA.pdb 393
6lxlA.pdb 90
3bx8A.pdb 167
3etxA.pdb 106
1b5dA.pdb 246
3wbbA.pdb 297
4pvgA.pdb 264
3dffA.pdb 263
3rfvA.pdb 265
4v4pAN.pdb 122
3ifvA.pdb 216
3j2oA.pdb 362
6rxxCP.pdb 201
6fb3A.pdb 1836
1huvA.pdb 349
6ahdu.pdb 124
1nx4A.pdb 242
1dqtA.pdb 117
1b6rA.pdb 349
4wkzB.pdb 184
5kedD.pdb 231
2pffB.pdb 2006
6trfA.pdb 1319
6eyqA.pdb 271
5d8kB.pdb 106
2j8rA.pdb 170
2btqB.pdb 391
3nc0B.pdb 293
5vopA.pdb 282
6n1v4.pdb 215
6of9E.pdb 134
3c3gA.pdb 20
1xalA.pdb 336
4pshA.pdb 225
6j5vB.pdb 327
5npeA.pdb 780
4nzqA.pdb 508
2chvA.pdb 314
3qflA.pdb 108
4uoqA.pdb 683
3zzsA.pdb 65
5i0aA.pdb 142
1m1rA.pdb 91
6c45A.pdb 286
5lhoA.pdb 229
3kpbA.pdb 119
2vtbB.pdb 491
6v7gA.pdb 356
5lsvA.pdb 232
6vtmA.pdb 223
5wxgA.pdb 63
2tnfA.pdb 148
5lm5A.pdb 315
6b8hf.pdb 84
6p8jC.pdb 300
1v1hA.pdb 103
2c3gA.pdb 98
4pvkA.pdb 490
6ylgI.pdb 130
6dekA.pdb 595
2b7hA.pdb 141
4o30A.pdb 217
3u2lA.pdb 115
3o3vA.pdb 335
2uwbA.pdb 267
5ulkC.pdb 49
3bnjA.pdb 471
1k3qA.pdb 151
6s1wB.pdb 108
6icvA.pdb 480
3q6nA.pdb 360
6ejqA.pdb 138
4fsdA.pdb 322
5y6oA.pdb 105
2jp1A.pdb 60
3zc4A.pdb 156
3qa8A.pdb 622
5ke9A.pdb 88
6rinF.pdb 156
3k1sA.pdb 103
6x40E.pdb 333
4hmmA.pdb 97
3wxmA.pdb 432
4x0vA.pdb 375
6er7A.pdb 117
6f1ti.pdb 268
4ucuA.pdb 318
4rg3A.pdb 529
2fjyA.pdb 136
1ub5H.pdb 209
2vbmA.pdb 509
6zluB.pdb 804
6s8cA.pdb 331
4bemA.pdb 81
6c6bA.pdb 197
1wa3A.pdb 202
5freA.pdb 194
2wpqA.pdb 99
1q6bA.pdb 107
4ipjA.pdb 351
4ghaA.pdb 122
6l5lA.pdb 366
3dwhA.pdb 193
6wunA.pdb 260
2zv3A.pdb 108
3w8kA.pdb 346
5ck4A.pdb 214
3j6tB.pdb 72
1mjuH.pdb 211
5jlrA.pdb 396
2egoA.pdb 88
2xqlA.pdb 91
5kbeA.pdb 199
4cq1A.pdb 191
6ejaA.pdb 696
2gb5A.pdb 257
6j4vA.pdb 246
6izhA.pdb 138
6p60A.pdb 221
6ra2A.pdb 264
2fr8C.pdb 174
1sktA.pdb 90
5to1A.pdb 295
5t96A.pdb 325
6zu9A.pdb 101
7c2eR.pdb 380
4mqeA.pdb 409
6pbxA.pdb 648
4gvsA.pdb 315
3fpvA.pdb 141
2xz7A.pdb 324
2w8bC.pdb 104
5nt2I.pdb 173
4xzgA.pdb 121
5wbtA.pdb 57
2vm9A.pdb 252
4ndcA.pdb 187
4xclA.pdb 214
3b93A.pdb 123
6tljR.pdb 383
5fd5A.pdb 137
5gmdA.pdb 325
4dxrA.pdb 196
5lqzA.pdb 506
5fwoA.pdb 129
6xxgAAA.pdb 560
6v6wJ.pdb 213
3o2pA.pdb 199
5j8kAH.pdb 67
5ayaA.pdb 259
5g4aB.pdb 259
1n69A.pdb 78
3h2wA.pdb 528
2ajtA.pdb 498
6g52I.pdb 133
1kehA.pdb 683
4utbH.pdb 225
1mn1A.pdb 357
5nedA.pdb 184
3dscA.pdb 333
2l38A.pdb 175
4r7qA.pdb 209
4yduA.pdb 336
1jzdA.pdb 219
3zvaA.pdb 189
2af7A.pdb 114
1fthA.pdb 117
2f5jA.pdb 157
1npoA.pdb 81
3sjcC.pdb 54
3bt8A.pdb 166
1o1nA.pdb 282
3iebA.pdb 207
3c3dA.pdb 298
6ymxQ.pdb 75
2qlsB.pdb 146
3w93A.pdb 31
2mrjA.pdb 100
1a6rA.pdb 459
6u4aA.pdb 120
1x9jA.pdb 373
5mwnA.pdb 312
4hl9A.pdb 91
2odhA.pdb 233
2w492.pdb 141
3bbtB.pdb 274
3tmhA.pdb 82
2xoaA.pdb 461
2fp2A.pdb 162
1dd9A.pdb 310
3n7pA.pdb 97
3rgiA.pdb 282
4uhkA.pdb 129
5xwmA.pdb 346
6ff7o.pdb 229
5f0mA.pdb 458
4po5A.pdb 162
1ya6A.pdb 380
4c8xA.pdb 144
2b1qA.pdb 244
1xi5J.pdb 114
1pdgA.pdb 87
4d4oA.pdb 414
6cdcA.pdb 164
4kvrA.pdb 221
6vbqJ.pdb 15
3wiaA.pdb 273
3bhiA.pdb 275
5lmrX.pdb 168
4jffD.pdb 197
6fywC.pdb 129
3ww7A.pdb 82
1zeiA.pdb 53
3lw8E.pdb 181
3n7sC.pdb 91
2wzqA.pdb 581
5zt9A.pdb 256
5yq0A.pdb 301
4kssA.pdb 521
4iucS.pdb 265
6qf7B.pdb 244
4p1yB.pdb 264
5wtbD.pdb 313
1vpmA.pdb 152
6y0cC.pdb 761
1b8fA.pdb 506
3axeA.pdb 234
2bskB.pdb 59
2iaeB.pdb 376
6k67A.pdb 109
1l9nA.pdb 673
5y46A.pdb 18
4q57B.pdb 243
1ucyE.pdb 109
4lorA.pdb 276
5gmcA.pdb 174
1ivtA.pdb 122
4z9oA.pdb 342
5wthB.pdb 217
4mpaA.pdb 91
2samA.pdb 99
3rdsA.pdb 123
1h8tA.pdb 290
4jb0A.pdb 367
4pd8A.pdb 404
3w3zA.pdb 991
4ilgC.pdb 245
6m1dB.pdb 748
2o8cA.pdb 830
3s6xA.pdb 290
3whoA.pdb 101
6ns4A.pdb 685
2ww7A.pdb 22
4hgaA.pdb 207
6gk2H.pdb 106
5b4eA.pdb 303
6r5kN.pdb 429
4ldxA.pdb 332
3c6nB.pdb 567
6ya7B.pdb 107
3n13A.pdb 326
6s1oB.pdb 431
5iydQ.pdb 180
4ob3A.pdb 202
5ijdC.pdb 137
4bg9A.pdb 311
5iydM.pdb 310
1foxA.pdb 76
2kz1B.pdb 196
2ba1A.pdb 179
4cctA.pdb 495
6v6wI.pdb 226
6i0uA.pdb 350
3rtxA.pdb 262
1bwrA.pdb 212
2dttA.pdb 105
4nsoB.pdb 91
4uohA.pdb 128
3rk3E.pdb 50
2zewA.pdb 146
3ou2A.pdb 204
1pt5A.pdb 415
4yiqA.pdb 107
5cd4H.pdb 219
3fctB.pdb 216
1ndlA.pdb 152
3riiA.pdb 209
7dfvB.pdb 520
3hi7A.pdb 714
1gdcA.pdb 72
4zfgA.pdb 220
4e79A.pdb 346
3cb4D.pdb 525
3ppxA.pdb 184
5mldA.pdb 252
6o9l2.pdb 453
6jhrC.pdb 246
6cgzA.pdb 275
3g3bA.pdb 169
4pydA.pdb 142
1ohaA.pdb 258
1kd8B.pdb 35
4upgA.pdb 169
1kd8A.pdb 35
6l7oI.pdb 190
6wtd8.pdb 42
1fxzA.pdb 371
7a5vO.pdb 121
5n1jA.pdb 206
3eueA.pdb 295
6skxA.pdb 281
4u8uB.pdb 142
2q2aA.pdb 241
6cc8A.pdb 71
4aa6A.pdb 69
5an5B.pdb 21
1s7lA.pdb 177
1fu1A.pdb 174
2vx2A.pdb 256
2k79B.pdb 108
6humH.pdb 393
1nb5A.pdb 220
4g01A.pdb 237
3gypA.pdb 225
6cjpA.pdb 214
5g5nA.pdb 338
1vpiA.pdb 122
5k5uA.pdb 428
7jm2A.pdb 272
6g3xA.pdb 313
3surA.pdb 504
3o2yA.pdb 160
5w1mQ.pdb 151
5brmG.pdb 21
1qmbA.pdb 326
4oopA.pdb 133
3oftA.pdb 396
5lj8A.pdb 205
6yezP.pdb 99
6yez1.pdb 193
6kg1A.pdb 359
6k61M.pdb 31
2gizA.pdb 216
2q0jA.pdb 310
6kjhA.pdb 359
1brzA.pdb 53
5i8qA.pdb 752
5zepj.pdb 97
6e3kC.pdb 207
2rkyA.pdb 90
1rb9A.pdb 51
2qyqA.pdb 186
5wsnB.pdb 74
6i8mA.pdb 348
6u9gA.pdb 652
3gs2A.pdb 109
1qvwA.pdb 235
1c8cA.pdb 64
5a8bA.pdb 132
2hsgA.pdb 328
1tmwA.pdb 141
6o8oA.pdb 94
3pfcA.pdb 250
5o7fA.pdb 321
4v8kAH.pdb 258
4zwvA.pdb 361
3d1dA.pdb 109
4fcjA.pdb 128
2b7pA.pdb 273
6metA.pdb 363
6r6gAC.pdb 105
4y6tA.pdb 145
6xgpA.pdb 327
6uktA.pdb 481
2co7A.pdb 112
2jaxA.pdb 257
4jyxA.pdb 317
6knhA.pdb 383
1eiyA.pdb 345
4qhgA.pdb 108
2ypaC.pdb 126
2ylnA.pdb 240
3unnA.pdb 108
6u9fB.pdb 133
1mqlB.pdb 172
3sreA.pdb 329
3o6tA.pdb 108
5hc9A.pdb 425
2kv4A.pdb 53
6wl3A.pdb 179
1c5eA.pdb 95
3kr9A.pdb 222
3s0eA.pdb 119
5v4nC.pdb 200
4odjA.pdb 386
3uenA.pdb 195
5zebf.pdb 96
1lmb3.pdb 87
2v8lA.pdb 106
5mhrG.pdb 211
6gpnA.pdb 289
6k3fA.pdb 343
1dpdA.pdb 243
4dxeA.pdb 113
6w1dD.pdb 126
4h4gA.pdb 135
3wv8A.pdb 201
6rccX.pdb 98
1krlA.pdb 44
2ehoD.pdb 177
4ilqA.pdb 147
1kf9B.pdb 193
5h35C.pdb 195
3zrtA.pdb 197
6gjsB.pdb 122
4wn3A.pdb 220
2deoA.pdb 195
2gbxB.pdb 170
4zjdA.pdb 93
5z2jA.pdb 270
4gs0A.pdb 279
2bhuA.pdb 580
2ykqA.pdb 196
1z8oA.pdb 402
4qyiA.pdb 170
3il4A.pdb 316
2yllA.pdb 436
3dnlB.pdb 170
4u39J.pdb 36
4u7uA.pdb 480
4hz5A.pdb 191
4dgjA.pdb 235
3f51A.pdb 94
6wruO.pdb 47
3esqA.pdb 182
6dgfA.pdb 330
4utpA.pdb 283
1xebA.pdb 146
3d1nI.pdb 146
4r8xA.pdb 315
2hakA.pdb 309
3pfwO.pdb 336
4y4mA.pdb 260
6c6lN.pdb 52
1g87A.pdb 611
5dm6S.pdb 175
4yanA.pdb 252
6k54A.pdb 428
5jk7C.pdb 331
3hdeA.pdb 165
3guyA.pdb 204
7jw1A.pdb 279
3frwA.pdb 91
7depA.pdb 99
6ynzd.pdb 206
5vplD.pdb 216
3u35A.pdb 142
5tgdA.pdb 249
2jo5A.pdb 20
6ynzb.pdb 354
3fxtA.pdb 90
4chcA.pdb 161
3v79K.pdb 218
1hg3A.pdb 224
6humF.pdb 611
3dpmA.pdb 522
5w56A.pdb 275
1npxA.pdb 446
6s58A.pdb 233
2cjbA.pdb 474
5cb8A.pdb 174
6c43A.pdb 473
4mttA.pdb 128
6bm8A.pdb 665
4dciA.pdb 144
1t0bA.pdb 240
4zwnA.pdb 310
2zvfA.pdb 164
1fzdA.pdb 197
1cvjA.pdb 169
5guwA.pdb 142
4xgnA.pdb 255
6rt8A.pdb 314
5x6bE.pdb 68
5hynC.pdb 125
2i6rA.pdb 316
3o7xA.pdb 116
4y4nA.pdb 259
2japA.pdb 245
5ubgA.pdb 222
1d1zA.pdb 101
2nr5A.pdb 56
4ofiA.pdb 105
5zi6A.pdb 55
1f4rA.pdb 199
1pn2A.pdb 269
1teeA.pdb 368
3e1kB.pdb 14
6smhI.pdb 179
2o56A.pdb 392
2g0bA.pdb 188
3qmwA.pdb 246
5ou5A.pdb 553
1tzbA.pdb 301
1b9mA.pdb 255
2on5A.pdb 206
6czpA.pdb 219
3kblA.pdb 54
2gf2A.pdb 296
5e5nA.pdb 563
1xa8A.pdb 196
3g0vA.pdb 76
4z1cA.pdb 257
4bxcA.pdb 929
6f49A.pdb 208
5vaeA.pdb 511
2j7aC.pdb 145
5mmmC.pdb 253
1ymtA.pdb 235
4zdqA.pdb 230
2xidA.pdb 416
2au1A.pdb 292
6oitC.pdb 334
1to0A.pdb 142
2z95A.pdb 333
5lnxA.pdb 367
1k1fA.pdb 64
6h95A.pdb 212
4kwbA.pdb 237
2h6rA.pdb 203
4f21A.pdb 217
4kduA.pdb 207
1u10A.pdb 226
7ahhA.pdb 526
4ok2A.pdb 706
6ptaA.pdb 165
6zehC.pdb 65
1ilvA.pdb 235
4tqoI.pdb 71
2ga0A.pdb 164
2bmdA.pdb 173
2nz1A.pdb 371
6banB.pdb 113
6aesA.pdb 143
4bh6I.pdb 64
6s9eE.pdb 120
1z9hA.pdb 274
5fq7B.pdb 943
5y0oA.pdb 414
5ts9A.pdb 164
1hjsA.pdb 332
6yuqA.pdb 245
5egnA.pdb 260
5bzaA.pdb 447
2r2vA.pdb 33
1m4zA.pdb 203
1tidB.pdb 115
3wtbA.pdb 244
6k7mA.pdb 983
6zxdx.pdb 178
6u1sA.pdb 310
2b34A.pdb 192
4lmxB.pdb 177
1oxbB.pdb 124
6psdE.pdb 73
5di0A.pdb 318
3qvgA.pdb 82
5zs3A.pdb 110
4z7lA.pdb 218
1gybA.pdb 122
2h16A.pdb 149
3mh8A.pdb 196
5oo6C.pdb 14
5jd3A.pdb 218
6kutB.pdb 696
3d2sA.pdb 67
3gxxA.pdb 94
3ht4A.pdb 407
3facA.pdb 109
2pd4A.pdb 274
4bv1A.pdb 109
5lsmA.pdb 339
1b9lA.pdb 119
2gagB.pdb 403
6baqA.pdb 196
2mh7A.pdb 101
6td5C.pdb 272
6td5B.pdb 229
6td5G.pdb 230
6td5E.pdb 235
1aspA.pdb 552
2hsdA.pdb 253
4l51A.pdb 246
2wb2A.pdb 508
6j5ji.pdb 41
3kikE.pdb 27
3kmvA.pdb 136
6vamA.pdb 214
5d96D.pdb 234
4e8yA.pdb 308
6joaA.pdb 718
3pcoB.pdb 795
2m9eA.pdb 33
4k8oA.pdb 254
4d3sA.pdb 285
6hpgA.pdb 121
6u426T.pdb 564
1e7qA.pdb 314
1r19A.pdb 286
5meeA.pdb 569
6e8vA.pdb 214
6hm2A.pdb 316
4by6A.pdb 508
4i9yA.pdb 167
1r0dA.pdb 189
1no4A.pdb 77
3nx1A.pdb 162
4r4nA.pdb 333
6uymE.pdb 145
4wx3A.pdb 154
4lxsJ.pdb 63
5ekeA.pdb 288
6u426I.pdb 329
3eiiA.pdb 208
6qxpA.pdb 342
5hmsA.pdb 330
3wkrA.pdb 361
3q0cX.pdb 147
3i3yA.pdb 280
6l9jB.pdb 94
6smnD.pdb 479
2qmiA.pdb 447
1np3A.pdb 327
2iqiA.pdb 173
5ti1A.pdb 426
5e1kA.pdb 137
4ynnA.pdb 400
3cm5A.pdb 294
4hdgA.pdb 612
6kmsC.pdb 206
5b0oE.pdb 135
4o6bA.pdb 319
7jppB.pdb 307
4rh0A.pdb 340
6j3zT.pdb 30
5ficA.pdb 527
6j3zU.pdb 93
6j3zO.pdb 245
6j3zL.pdb 38
3vylA.pdb 297
6zcem.pdb 90
6kk8A.pdb 299
4xhaA.pdb 663
3lmnA.pdb 132
3ca3A.pdb 257
4lsdA.pdb 96
1kuxA.pdb 166
5eixA.pdb 702
6nh9A.pdb 86
1g8wA.pdb 233
4woiAV.pdb 183
1jq3A.pdb 295
7k48A.pdb 229
1v0sA.pdb 495
3hzbA.pdb 86
2is5A.pdb 156
1uznA.pdb 239
5wljA.pdb 26
3ek1A.pdb 485
5xxoA.pdb 745
6uffA.pdb 362
4txoC.pdb 177
5exeC.pdb 314
2v9uA.pdb 132
3rjlA.pdb 513
2ljbA.pdb 30
1k1dA.pdb 459
2oieA.pdb 102
1gyhA.pdb 318
1r5iD.pdb 214
1ulsA.pdb 236
1sruA.pdb 100
6u9jA.pdb 160
6esvA.pdb 256
4ewlA.pdb 299
6igiA.pdb 162
5txtA.pdb 448
4rdoA.pdb 149
4pelB.pdb 557
3hlsA.pdb 63
4v3qA.pdb 247
2z2mB.pdb 363
5zepV.pdb 97
6g9wA.pdb 460
1zemA.pdb 260
5gt2A.pdb 296
2ebaA.pdb 380
1ox4A.pdb 534
6tqoS.pdb 267
5ve4A.pdb 349
2ap6A.pdb 100
6s13Z.pdb 48
3g5zB.pdb 217
5xvkA.pdb 261
6ha4A.pdb 55
6tefAAA.pdb 338
5izrA.pdb 674
2rc5A.pdb 306
6zj8A.pdb 141
6flzA.pdb 144
5kvbA.pdb 146
4rusA.pdb 237
6s3sG.pdb 89
1j0jA.pdb 588
4uunA.pdb 335
3n0zA.pdb 175
2ov2I.pdb 34
4z9yA.pdb 253
4eg2A.pdb 286
3toxA.pdb 254
1gnlA.pdb 543
4d8jB.pdb 148
6k2qA.pdb 227
4jdrA.pdb 471
4rf3A.pdb 251
2r7aA.pdb 255
6l2gA.pdb 396
4eqvA.pdb 509
2gaeA.pdb 333
5e2xA.pdb 101
1o7cT.pdb 98
4o23A.pdb 376
2zagA.pdb 474
1zryA.pdb 125
6j40H.pdb 66
1irfA.pdb 112
3oktA.pdb 656
2vo4A.pdb 219
3imqJ.pdb 87
5tesA.pdb 425
1h7sA.pdb 317
6j40C.pdb 451
4zppA.pdb 311
6aw3B.pdb 351
5d67A.pdb 84
5lg5A.pdb 236
5exdB.pdb 286
3n1hA.pdb 161
6x0nP.pdb 474
3ug6A.pdb 303
1j08A.pdb 225
3ts5B.pdb 142
2r91A.pdb 286
6fjlA.pdb 345
4e1cA.pdb 356
6kcxA.pdb 470
6yo0g1.pdb 90
4n5cA.pdb 728
4lryC.pdb 294
3q6aA.pdb 131
5hxtA.pdb 221
3gvmA.pdb 96
1yk3A.pdb 198
1d7cA.pdb 189
6rksA.pdb 508
4hmoA.pdb 308
6jzqA.pdb 340
6j31A.pdb 385
3wfeB.pdb 449
4xgrA.pdb 124
3wklA.pdb 180
4xgrB.pdb 33
5e01A.pdb 126
5h4gA.pdb 145
5hkfA.pdb 162
4ow1A.pdb 86
3ne2A.pdb 244
5wlkA.pdb 26
3popA.pdb 493
5zebM.pdb 145
1bxbA.pdb 387
1qh8A.pdb 478
1gz0A.pdb 235
5zebS.pdb 102
3k8kA.pdb 639
3ulaA.pdb 276
4ovaA.pdb 200
1umbA.pdb 362
3iv1A.pdb 75
3olcX.pdb 272
2o2zA.pdb 304
5hh0A.pdb 195
3wjrA.pdb 336
6ag5A.pdb 157
2x18A.pdb 111
6j3yX.pdb 37
3j9wBK.pdb 133
4b1bA.pdb 437
3pu2A.pdb 146
4x6gA.pdb 298
1qftA.pdb 175
4j5iA.pdb 248
6j3yV.pdb 136
3pqaA.pdb 456
3be6A.pdb 289
4a0sA.pdb 445
6pm9A.pdb 309
2j41A.pdb 167
3fcpA.pdb 356
6g3gA.pdb 497
3oqbA.pdb 368
6gcaA.pdb 301
5a3lA.pdb 209
1eyyA.pdb 504
6b27A.pdb 118
1w7jA.pdb 752
4c1rA.pdb 267
3k77A.pdb 152
5u9oA.pdb 145
2v1vA.pdb 29
4bifA.pdb 131
1g5hA.pdb 399
2hydA.pdb 578
4mkvS.pdb 123
3kweA.pdb 166
5mw9C.pdb 46
4njcA.pdb 58
5exkA.pdb 306
2aneA.pdb 110
6aozB.pdb 69
4imiA.pdb 332
4ly4A.pdb 290
5hfzA.pdb 167
5n74A.pdb 55
1gxdC.pdb 192
1guaB.pdb 76
5xymD.pdb 212
3m9uA.pdb 288
5a7dL.pdb 284
3uf5A.pdb 145
6dw0D.pdb 299
4uxyC.pdb 332
3g25A.pdb 488
4dilA.pdb 392
4bh6A.pdb 304
2z0jA.pdb 237
3sfyB.pdb 482
6z5lA.pdb 251
6p12B.pdb 281
1gv1A.pdb 305
5enyA.pdb 563
6fuwA.pdb 1181
6x4sA.pdb 152
4h2sC.pdb 33
3bywA.pdb 155
5mp2A.pdb 214
6st1A.pdb 298
5j78A.pdb 452
6tugA.pdb 408
2o1pA.pdb 523
4j1gA.pdb 228
2ghpA.pdb 228
3o4fA.pdb 282
6kntA.pdb 246
1o65A.pdb 218
5xonV.pdb 102
2xi5A.pdb 184
4ifuA.pdb 330
5mmm2.pdb 60
5mwnD.pdb 119
1okdA.pdb 148
4iggA.pdb 750
3ai7A.pdb 813
4dkmA.pdb 213
2f98A.pdb 141
5h72A.pdb 67
5xgrA.pdb 198
3bezA.pdb 465
4ml3A.pdb 127
1z7nE.pdb 203
1z7nA.pdb 313
1kulA.pdb 108
4zgsA.pdb 346
6h7wS.pdb 184
2fo8A.pdb 108
3jujA.pdb 273
6jjmA.pdb 452
4nf1A.pdb 146
1fhiA.pdb 125
6h7wB.pdb 349
4e5tA.pdb 392
6xi7B.pdb 126
6li9A.pdb 623
2i3aA.pdb 344
3tj7A.pdb 170
4f8lA.pdb 138
5l0yA.pdb 155
6w8sA.pdb 362
5zb5A.pdb 196
4mg4A.pdb 250
4m52A.pdb 465
3oteA.pdb 240
2hbgA.pdb 147
5c4iA.pdb 394
1ao0A.pdb 455
4gfvA.pdb 286
4k3uA.pdb 350
6d7wA.pdb 275
6c8qA.pdb 268
1ypyA.pdb 182
4zoqA.pdb 61
3ovrA.pdb 221
6g9cA.pdb 368
5ij7S.pdb 127
3lizA.pdb 329
4zoqI.pdb 337
4k38A.pdb 369
2w4u1.pdb 90
4om3A.pdb 117
7cbsA.pdb 132
5ij7A.pdb 465
2q78A.pdb 130
1u5wA.pdb 162
3pnwC.pdb 60
2qlcA.pdb 126
5t1iA.pdb 68
4ma7H.pdb 218
4qyjA.pdb 481
2nq8A.pdb 229
5a8rB.pdb 442
3kloA.pdb 217
1qh1B.pdb 519
6lbsA.pdb 143
2rcvA.pdb 200
2n1eA.pdb 19
2nxpA.pdb 145
7jg5d.pdb 427
7d0aB.pdb 263
6y88G.pdb 253
4iivA.pdb 242
7byvA.pdb 428
6wzlA.pdb 220
4zgwA.pdb 245
5an1A.pdb 219
3iswA.pdb 93
3j0fE.pdb 439
4u0qA.pdb 286
3j0fA.pdb 159
4k2eA.pdb 94
3e1eA.pdb 136
6g3tA.pdb 116
2f9rA.pdb 285
6b1tQ.pdb 119
5e4lA.pdb 428
4xr0A.pdb 308
5ky8B.pdb 39
1dj7A.pdb 109
7kp4B.pdb 134
2j3vA.pdb 430
3eoeA.pdb 472
4arxA.pdb 579
6hkqA.pdb 166
6qtlH.pdb 117
6k91A.pdb 295
5xymZ.pdb 58
5f1mA.pdb 254
3gcxP.pdb 92
1qk1A.pdb 379
4n09A.pdb 345
5gpcA.pdb 190
3ov2A.pdb 389
2j3jA.pdb 336
6vsoA.pdb 77
1rziB.pdb 216
6muwK.pdb 195
3r6yA.pdb 390
3l4gA.pdb 318
3ipvA.pdb 249
3l4gB.pdb 589
4yv4A.pdb 47
5vu2M.pdb 382
2jipA.pdb 720
6rxgA.pdb 509
2lxbA.pdb 74
5hldA.pdb 649
2zc3C.pdb 125
2pi2E.pdb 117
6et9E.pdb 128
1xccA.pdb 219
3lxzA.pdb 210
1dkoA.pdb 410
4a3pA.pdb 210
3dpjA.pdb 187
5iu2A.pdb 312
3hhgA.pdb 293
1pvnA.pdb 362
6bv8A.pdb 472
3japC.pdb 217
4i59A.pdb 449
2cfxA.pdb 140
6bapA.pdb 505
4pn1A.pdb 259
4jmdA.pdb 257
2oyyA.pdb 71
4i4jA.pdb 138
2pvxA.pdb 53
4le4A.pdb 248
4n3zB.pdb 82
2xoyA.pdb 212
2xciA.pdb 354
1gcqA.pdb 56
6ncwA.pdb 561
5xchA.pdb 180
6nv6A.pdb 189
1t35A.pdb 167
1knzA.pdb 154
6ph3A.pdb 255
1z9lA.pdb 120
2clbA.pdb 165
7jurB.pdb 277
6gpcA.pdb 126
3gk0A.pdb 252
5ohlA.pdb 89
4okjA.pdb 160
6jp2A.pdb 277
5fb7A.pdb 151
3q1oA.pdb 303
6d9sA.pdb 180
3gqeA.pdb 162
1p4aA.pdb 269
6gevA.pdb 247
6s93A.pdb 102
5svcC.pdb 166
3dexA.pdb 79
2l50A.pdb 102
4kbrA.pdb 206
5svcA.pdb 763
4ivfA.pdb 221
1smtA.pdb 98
5o6tC.pdb 75
3eobH.pdb 215
2wtzA.pdb 503
1ybuA.pdb 166
4tqoB.pdb 573
2nqjA.pdb 279
1vi6A.pdb 193
3cjxA.pdb 157
3utmA.pdb 320
1lpmA.pdb 534
6br7A.pdb 121
6dd8A.pdb 124
6xnqA.pdb 389
7aheC.pdb 382
3s3tA.pdb 144
3e7kA.pdb 54
6cyyA.pdb 330
2igsA.pdb 211
4mteA.pdb 149
3a2eA.pdb 108
2izyA.pdb 47
6nf5L.pdb 99
6ncpB.pdb 212
6ncpA.pdb 228
5hkcA.pdb 114
3b8oA.pdb 213
1gx7E.pdb 107
6pxvD.pdb 48
1szqA.pdb 461
6jnfE.pdb 37
1dj7B.pdb 73
4mygA.pdb 335
6kxwA.pdb 252
3c6kA.pdb 335
4c7uA.pdb 203
3pz8A.pdb 82
6j85A.pdb 395
4xasA.pdb 440
3zrmX.pdb 23
2vpoA.pdb 307
4ckbA.pdb 809
1twyA.pdb 243
6eriAK.pdb 120
2pthA.pdb 193
4zilA.pdb 210
5vl2A.pdb 125
2eiuA.pdb 115
3hb7A.pdb 184
4ynyA.pdb 209
2q9qA.pdb 175
6nejA.pdb 343
2nwaA.pdb 76
4ynyB.pdb 209
6utuA.pdb 63
5idtA.pdb 289
2i87A.pdb 345
3kfqA.pdb 220
2gujA.pdb 128
5ochA.pdb 551
2nx5E.pdb 243
4gfnA.pdb 193
4bd3A.pdb 58
6fi9A.pdb 144
6tozA.pdb 481
2vyrE.pdb 124
4y0eA.pdb 301
1j31A.pdb 255
3eykA.pdb 319
4dr9A.pdb 182
3obkA.pdb 352
5zvgB.pdb 384
4x8iA.pdb 337
3vlvA.pdb 490
3m3iA.pdb 177
4f8yA.pdb 196
5mkeA.pdb 475
5butI.pdb 431
6m0aA.pdb 255
4xtkA.pdb 311
4bvsA.pdb 364
1uzdC.pdb 129
3c0dA.pdb 106
4zxvA.pdb 394
1wbiA.pdb 123
3piiA.pdb 337
6idwA.pdb 322
4xsuB.pdb 367
5n8qA.pdb 160
6idkH.pdb 131
5dnyB.pdb 359
2p3nA.pdb 256
2q9lA.pdb 90
6la5E.pdb 125
4aswC.pdb 81
5vmtA.pdb 333
3wgyA.pdb 323
5fu2A.pdb 97
1dd4A.pdb 128
6ledA.pdb 304
2a2uA.pdb 158
6ynzo.pdb 99
1shlA.pdb 198
3d3wB.pdb 244
3asyA.pdb 201
6ynzl.pdb 246
4wvaA.pdb 413
4d2hA.pdb 37
3e9nA.pdb 189
3p12A.pdb 129
3g5pA.pdb 183
1vz0A.pdb 187
3tmlA.pdb 262
3nipA.pdb 316
4dibA.pdb 323
6zdmAAA.pdb 383
4tzlA.pdb 228
3g2qA.pdb 247
5ub6A.pdb 279
4ix3A.pdb 346
3grkA.pdb 248
1b8aA.pdb 438
6ynyf.pdb 200
1bxgA.pdb 349
6b0bA.pdb 180
3fjpA.pdb 219
6v4oI.pdb 364
1dr2A.pdb 186
4ls7A.pdb 413
2gwoA.pdb 169
2ocpA.pdb 229
2i2xA.pdb 459
6pe4F.pdb 74
2i2xB.pdb 258
1ogyA.pdb 790
7angA.pdb 177
3e05A.pdb 188
2goyA.pdb 222
3mddA.pdb 385
3ndzA.pdb 345
2qzyA.pdb 596
3epkA.pdb 402
6emjA.pdb 212
6ub1A.pdb 230
4gfkA.pdb 184
2rakA.pdb 382
5abbB.pdb 116
2wl9A.pdb 300
2o8oA.pdb 110
6asyA.pdb 606
6pw5A.pdb 734
1kuhA.pdb 132
6f7vA.pdb 430
5olcA.pdb 351
1cdpA.pdb 108
6e15F.pdb 154
4zqhA.pdb 408
1o64A.pdb 203
4cpcA.pdb 143
3wmuA.pdb 151
6nl2A.pdb 594
4z5rK.pdb 213
5ngoA.pdb 178
1zljA.pdb 67
6uppA.pdb 150
2ht0B.pdb 93
1h4iA.pdb 595
4nknA.pdb 113
5xbkD.pdb 369
5ysdA.pdb 387
6knyA.pdb 173
6g15A.pdb 287
4xwzA.pdb 438
2w9sA.pdb 157
3hitA.pdb 257
4xa9A.pdb 247
6ooiA.pdb 250
1vqyA.pdb 102
2omoA.pdb 101
6o23E.pdb 18
4p96A.pdb 278
6v8eA.pdb 119
3ub9A.pdb 162
2rh6A.pdb 382
7dagA.pdb 867
2bisA.pdb 440
6zjmA.pdb 452
1ktzA.pdb 82
6exqA.pdb 215
5xsiA.pdb 333
7jg1A.pdb 231
4kaqH.pdb 220
1e44A.pdb 84
2jerA.pdb 365
4tzoB.pdb 14
4b3hC.pdb 398
3vi3B.pdb 427
3zdbA.pdb 246
1jofA.pdb 355
6jbyA.pdb 521
5iy9V.pdb 475
6ey2A.pdb 99
3sanA.pdb 394
4ak8A.pdb 130
5cssA.pdb 214
1rpuA.pdb 139
3a8pA.pdb 232
4ymgA.pdb 234
1dykA.pdb 374
1amkA.pdb 250
4jhmA.pdb 363
6n9iA.pdb 276
6rivB.pdb 216
5y9jH.pdb 218
5ohmD.pdb 89
4rf8A.pdb 686
6o03C.pdb 87
5o5jM.pdb 116
4uykB.pdb 87
5itsA.pdb 183
4cvyA.pdb 240
3jxdL.pdb 66
1v7yA.pdb 248
2ux8A.pdb 255
2pamA.pdb 135
2xbuA.pdb 201
3ph1A.pdb 180
4kgmA.pdb 230
4n83A.pdb 285
4h3dA.pdb 252
1w7pB.pdb 182
1iqvA.pdb 166
1p1bA.pdb 193
6idiD.pdb 166
5ovxA.pdb 286
3gzbA.pdb 146
1gxyA.pdb 223
1wqhA.pdb 183
6qzoA.pdb 361
5w4aA.pdb 210
4nkhA.pdb 236
6ex4A.pdb 198
3wgcA.pdb 321
2npiA.pdb 422
2x60A.pdb 333
1g78A.pdb 195
4bi9A.pdb 418
6fk3A.pdb 530
2qdeA.pdb 375
1f6mA.pdb 320
3sbxA.pdb 177
1uisA.pdb 224
3k3sA.pdb 84
5e4mA.pdb 177
3rvvA.pdb 223
4o8mA.pdb 303
3s2wA.pdb 142
4fuwA.pdb 140
4hy1A.pdb 360
4y28L.pdb 160
3mkvA.pdb 413
1jkqC.pdb 46
2bm6A.pdb 179
6ywe00.pdb 48
7jg9b.pdb 138
2pghB.pdb 146
1usgA.pdb 346
6md5A.pdb 273
6ilfB.pdb 98
1ulqA.pdb 398
6lqqRB.pdb 134
3ktsA.pdb 185
3v3kB.pdb 165
5wp9B.pdb 329
5wp9A.pdb 590
2y0sF.pdb 90
3vroA.pdb 284
1dlaA.pdb 309
1j3wA.pdb 134
6zasA.pdb 345
3gdfA.pdb 267
6sgxG.pdb 241
6gyoA.pdb 501
4hpgA.pdb 315
1b4nA.pdb 611
5mp4A.pdb 197
3v7aF.pdb 220
6hwjA.pdb 428
3lg0A.pdb 385
3qaeA.pdb 370
1zbhA.pdb 289
6vklG.pdb 615
5n6yC.pdb 112
2rdxA.pdb 369
1t70A.pdb 255
6kssA.pdb 753
5t1pA.pdb 324
5fmgC.pdb 220
5fmgE.pdb 217
6s8sA.pdb 168
4tklA.pdb 246
5fmgH.pdb 191
5fmgI.pdb 186
6swuAAA.pdb 294
2z2lA.pdb 159
6o07C.pdb 139
6d8gA.pdb 832
3p56C.pdb 116
3p56A.pdb 249
2pozA.pdb 373
1pxvC.pdb 111
2pkhA.pdb 139
6cn7A.pdb 547
5aamA.pdb 228
3pufB.pdb 185
6h1zA.pdb 227
6af4A.pdb 119
3a3dA.pdb 453
6et9A.pdb 392
1f6bA.pdb 176
4yweA.pdb 476
2n74A.pdb 73
3hhlC.pdb 127
6wjeA.pdb 126
6giqj.pdb 57
5bk0B.pdb 222
5o61E.pdb 209
5o61F.pdb 182
2yq5A.pdb 328
6sf0B.pdb 530
6zqbJK.pdb 42
2fmjA.pdb 222
2w5wA.pdb 345
2cx9A.pdb 385
1kawA.pdb 96
2h3aA.pdb 72
2x3dA.pdb 90
3b4sA.pdb 89
1b3vA.pdb 301
3l9kA.pdb 95
6et9I.pdb 347
6wv5A.pdb 370
6s99A.pdb 105
3o9zA.pdb 310
6pd2A.pdb 615
4ll7A.pdb 94
5jaaC.pdb 97
3mtnA.pdb 316
3heiB.pdb 132
5o5oA.pdb 269
5mc6j.pdb 392
3rz2A.pdb 152
2vpwC.pdb 251
6j3yB.pdb 484
3q5jA.pdb 205
4mmwA.pdb 381
1nbuC.pdb 118
4mbqA.pdb 49
5m1xA.pdb 125
1susA.pdb 227
2dwxA.pdb 129
3s3fA.pdb 287
6sw8A.pdb 73
5z3rA.pdb 131
5kovC.pdb 223
6i1fA.pdb 343
7btrB.pdb 163
6gawBT.pdb 240
4j3zA.pdb 388
3lzdA.pdb 340
2ch2A.pdb 387
1e2tA.pdb 274
1j2wA.pdb 212
2v4bA.pdb 280
3hs2A.pdb 56
3im7A.pdb 174
2z9vA.pdb 392
1qqyA.pdb 130
5vnaA.pdb 134
6rs1A.pdb 337
3k2hA.pdb 503
2qwwA.pdb 141
3zhgD.pdb 133
3hwkA.pdb 366
2x06A.pdb 335
2ev1A.pdb 185
7jtkO.pdb 249
4gnaA.pdb 297
5o2kD.pdb 259
3obvE.pdb 419
4cx8A.pdb 212
3ju6A.pdb 348
1xkvA.pdb 515
5x0yO.pdb 583
4p5aA.pdb 226
3pztA.pdb 293
1bvsA.pdb 183
2pqaA.pdb 128
3b0iA.pdb 121
6b1gB.pdb 80
7d3fA.pdb 1369
3vmsA.pdb 220
4paaA.pdb 816
3zz0A.pdb 649
4orgH.pdb 236
2waqG.pdb 113
4bf9A.pdb 311
6yu9A.pdb 630
6lxwA.pdb 225
4rauB.pdb 219
2fl1A.pdb 225
6sncB.pdb 230
3nfgA.pdb 93
6sncA.pdb 213
7adyB.pdb 465
2gm7A.pdb 212
3hh2C.pdb 278
6lygA.pdb 232
5u19A.pdb 311
4p4nA.pdb 264
3i53A.pdb 325
5l90A.pdb 385
6h6pA.pdb 115
6w2uA.pdb 380
3wwyA.pdb 333
6w2uE.pdb 340
3e6mA.pdb 145
4kvoA.pdb 718
6ajlA.pdb 275
6eykA.pdb 280
2ch6A.pdb 343
3rojA.pdb 346
7jg7a.pdb 207
4i4cA.pdb 402
6tfjA.pdb 764
3ahcA.pdb 802
4cvnA.pdb 179
5dh1A.pdb 277
3wwpA.pdb 265
1ed3A.pdb 275
4g0kA.pdb 327
6hr8B.pdb 396
1tw9A.pdb 191
4rc6B.pdb 212
6muwA.pdb 251
1um0A.pdb 365
6muwB.pdb 229
6muwD.pdb 233
6xfm1.pdb 39
3rloA.pdb 196
6muwF.pdb 236
3rcyA.pdb 396
6s8uB.pdb 186
1ye9A.pdb 223
1ga5A.pdb 82
1ye9E.pdb 256
6ajeA.pdb 378
3isgA.pdb 248
2bi4A.pdb 382
7bqxK.pdb 68
3b9iA.pdb 123
6rjmA.pdb 453
1kfzA.pdb 62
2wknA.pdb 408
3ayvA.pdb 241
1geuA.pdb 448
5xpyA.pdb 454
4eytA.pdb 97
6j0kA.pdb 191
6e2tA.pdb 320
3ocpA.pdb 127
5yerA.pdb 206
4gnbA.pdb 297
6rbgA.pdb 308
4od7A.pdb 187
6v6nA.pdb 248
3hfvA.pdb 405
2uuuA.pdb 550
3anpC.pdb 196
6wonA.pdb 241
2xmsA.pdb 281
4ix1A.pdb 231
3mi3A.pdb 370
5jc7A.pdb 641
2jb2A.pdb 479
5n70A.pdb 339
3bsdA.pdb 359
7dl2E.pdb 267
4cfpA.pdb 327
1drwA.pdb 272
5nhkA.pdb 131
4q3oA.pdb 317
3oetA.pdb 370
4zkyA.pdb 139
4whbE.pdb 459
5du9A.pdb 427
3mayA.pdb 86
5j7kA.pdb 84
1qq6A.pdb 244
5jj8A.pdb 209
1eisA.pdb 85
3eirA.pdb 245
5zeb5.pdb 45
4o96A.pdb 163
3gwpA.pdb 412
3i12A.pdb 360
4bikA.pdb 456
6fyyP.pdb 117
5yoxA.pdb 179
5zeb6.pdb 63
5zeb3.pdb 54
4rmoA.pdb 150
3cq5A.pdb 364
1r3eA.pdb 305
1oc2A.pdb 346
4opxC.pdb 456
4lvhC.pdb 210
4bzqA.pdb 173
2x68A.pdb 350
4l0oH.pdb 373
2dtdA.pdb 255
6x1gA.pdb 216
5jxpA.pdb 662
2gv8A.pdb 438
3hchA.pdb 145
4alfA.pdb 581
2vpyB.pdb 194
1wz0A.pdb 104
3ih0A.pdb 299
4trrA.pdb 256
5fufA.pdb 449
4cz1A.pdb 207
3zusA.pdb 851
1jq1A.pdb 34
6j7tA.pdb 286
6vilA.pdb 156
7c9uA.pdb 228
3vsjB.pdb 303
2q62A.pdb 220
2b7jA.pdb 158
5cwuA.pdb 296
6g6fA.pdb 30
3lzbA.pdb 265
5oymH.pdb 85
6c0fp.pdb 437
6p3kA.pdb 351
3va2A.pdb 107
1xxqA.pdb 154
5b0sA.pdb 354
4ohwA.pdb 399
6hkmA.pdb 327
1hi6B.pdb 213
1fxiA.pdb 96
6af3B.pdb 87
3lvlB.pdb 388
6j4jH.pdb 175
6eujC.pdb 472
2psjA.pdb 306
2j06A.pdb 59
6ka2A.pdb 151
4fc7A.pdb 274
4k4cA.pdb 137
6avgC.pdb 196
4wv7A.pdb 145
4x01A.pdb 49
3mq9A.pdb 451
6tczA.pdb 245
6tczD.pdb 240
4k88A.pdb 490
2cmeC.pdb 76
4c5gA.pdb 441
2oi5A.pdb 449
2cinA.pdb 435
2bphA.pdb 129
6xzcA.pdb 242
6jcuB.pdb 22
4ng2E.pdb 94
6uenB.pdb 60
2c45A.pdb 114
5me6A.pdb 175
1jbsA.pdb 149
4chkA.pdb 98
7kkjA.pdb 118
6dwiA.pdb 211
6dwiB.pdb 202
2bskA.pdb 73
4uwaA.pdb 3324
4a2cA.pdb 346
5lv0A.pdb 666
2y05A.pdb 328
1v4bA.pdb 197
5o5jD.pdb 200
3zvhA.pdb 414
3oz7A.pdb 416
3w98A.pdb 97
5iznA.pdb 91
4qt3A.pdb 125
4mafA.pdb 402
2i22A.pdb 179
1s3oA.pdb 107
2a9dA.pdb 369
4o5lH.pdb 234
5h92A.pdb 567
2yguA.pdb 117
4q3lA.pdb 275
3mk7B.pdb 197
1n1eA.pdb 349
4obxA.pdb 235
2v8cA.pdb 139
1i4lA.pdb 185
2ajxH.pdb 219
1doaB.pdb 200
2vpxA.pdb 735
4cntA.pdb 485
6bl5A.pdb 129
3q4iA.pdb 204
2ox4A.pdb 393
2cv9A.pdb 246
4xbzA.pdb 312
6kiwN.pdb 347
3l8rA.pdb 102
5h05A.pdb 497
6ymxb.pdb 236
2g4oA.pdb 337
1wmxA.pdb 173
6m2wA.pdb 3949
6ubvA.pdb 392
6pejA.pdb 257
4oo7A.pdb 64
1to4A.pdb 156
1fwxA.pdb 591
3ha4A.pdb 127
4mwaB.pdb 254
4x1zA.pdb 332
5x5iA.pdb 160
5f8vA.pdb 366
6arqD.pdb 300
5ha5A.pdb 250
2awpA.pdb 197
1eyhA.pdb 144
4ejqA.pdb 154
1v3vA.pdb 333
2as5F.pdb 83
4ap9A.pdb 193
4f1oA.pdb 276
3gxkA.pdb 185
2vzzA.pdb 211
2jg7A.pdb 509
3s51A.pdb 1134
5u1lA.pdb 317
5dzxA.pdb 414
1m2bA.pdb 101
5lb7B.pdb 78
4phxB.pdb 130
5a77A.pdb 157
1z7xW.pdb 460
1xq6A.pdb 253
6kjdB.pdb 400
5ix3A.pdb 166
6dlvb.pdb 683
5j7dA.pdb 106
2nqoB.pdb 186
6l7oP.pdb 41
3vpcA.pdb 282
3ftnA.pdb 352
6nl7A.pdb 56
5ahsA.pdb 391
6ef8A.pdb 407
7al6A.pdb 285
2kb1A.pdb 103
1zedA.pdb 481
2wmyA.pdb 143
6pkuA.pdb 263
6q7pA.pdb 229
4btsAK.pdb 140
4acyA.pdb 335
2cseX.pdb 417
5svcB.pdb 710
3c9tA.pdb 307
5lp7H.pdb 386
1zflA.pdb 67
4xmhA.pdb 185
7jfoq.pdb 22
5h6jA.pdb 221
6dzkT.pdb 85
3ucfA.pdb 187
6y1kL.pdb 216
6ba5A.pdb 110
4nhrA.pdb 137
1sfkA.pdb 73
4lutA.pdb 375
4mx2A.pdb 424
6ifyH.pdb 345
6ay1A.pdb 138
3vvfA.pdb 241
2hk0A.pdb 283
5lh9A.pdb 444
1e6eB.pdb 113
4mz9A.pdb 114
5avmA.pdb 281
2cdpA.pdb 138
3i6xA.pdb 164
5f5pC.pdb 55
6guaA.pdb 821
6xk9X.pdb 196
5koiA.pdb 271
1sf8A.pdb 112
4lj2A.pdb 322
5vu2E.pdb 46
6kyzA.pdb 180
5vu2Q.pdb 81
6muwJ.pdb 205
6c5rA.pdb 142
4pfqA.pdb 173
4gvpA.pdb 208
1dmhA.pdb 309
3nzzA.pdb 286
5t9aA.pdb 811
3lllA.pdb 287
1lluA.pdb 341
5u6kA.pdb 190
1kahA.pdb 425
3cgcA.pdb 444
1f6gA.pdb 160
5k7fA.pdb 179
2p9jA.pdb 155
4mcuA.pdb 188
1on6A.pdb 254
6jo5B.pdb 732
3bquC.pdb 186
3vqtA.pdb 495
6lk2A.pdb 357
1lckA.pdb 164
1xq5B.pdb 146
3asuA.pdb 218
3nb2A.pdb 612
3cueD.pdb 186
4ei6B.pdb 244
6sojE.pdb 87
2efrA.pdb 155
6wu96.pdb 38
4bxtA.pdb 24
2ovlA.pdb 346
1xl7A.pdb 574
5wckA.pdb 263
2ewwA.pdb 334
5kakA.pdb 116
1pozA.pdb 159
1qzgA.pdb 170
5ejcC.pdb 31
4nrrA.pdb 416
6n8nW.pdb 377
4gtuA.pdb 217
3oolA.pdb 223
4lihA.pdb 494
4hn8A.pdb 413
2fflA.pdb 732
6a9pA.pdb 103
6kiuK.pdb 179
2uvdA.pdb 246
1setA.pdb 421
4hrrB.pdb 151
4a9cA.pdb 289
6xydA.pdb 106
1fohA.pdb 649
5cj1A.pdb 98
1yadA.pdb 190
4q0nA.pdb 113
5duiA.pdb 86
3k2wA.pdb 475
6vrgA.pdb 191
5n1wA.pdb 170
5f6iC.pdb 210
6ucvB.pdb 50
5djqA.pdb 466
6ucvE.pdb 50
6rimA.pdb 435
6ucvA.pdb 313
3n2lA.pdb 205
6cguA.pdb 207
1xruA.pdb 270
2wb1J.pdb 35
4zyeA.pdb 152
3pifA.pdb 1057
3zkaA.pdb 278
5nb0A.pdb 225
3qhxA.pdb 376
2gb7A.pdb 293
5zeuq.pdb 92
1t8bA.pdb 208
3dusA.pdb 112
2zbcA.pdb 78
6m0vA.pdb 1030
2w96A.pdb 249
6akfA.pdb 184
4iuyA.pdb 249
3jxpA.pdb 304
5yw2A.pdb 178
4qv2A.pdb 311
4phfA.pdb 163
1k2xA.pdb 155
6expA.pdb 96
3zhbA.pdb 288
2xtyA.pdb 208
4ag5A.pdb 374
1f6dA.pdb 366
1eluA.pdb 381
4nf0A.pdb 291
3tw6A.pdb 1006
1j5kA.pdb 76
1c4pA.pdb 137
3i4kA.pdb 364
4as3A.pdb 327
6jzoA.pdb 668
4lo8A.pdb 233
2hyxA.pdb 333
1iltA.pdb 143
2etxA.pdb 194
2o20A.pdb 271
6qucA.pdb 859
2vpdB.pdb 34
1uf3A.pdb 222
4hnmA.pdb 465
1bwuQ.pdb 109
4okmA.pdb 346
6d48E.pdb 125
7krkA.pdb 240
4g19A.pdb 251
1qsoA.pdb 149
2vm2A.pdb 110
6rkuB.pdb 381
3q12A.pdb 285
4v18A.pdb 149
3lemA.pdb 634
4yihA.pdb 192
6vvwA.pdb 121
5d0oE.pdb 83
6cwzC.pdb 312
6ucuC.pdb 37
3wl5A.pdb 337
4qqgA.pdb 71
6dv9F.pdb 174
3jtnA.pdb 89
6muwG.pdb 234
3gf7A.pdb 543
5t64A.pdb 406
1c9pB.pdb 50
5k13A.pdb 235
1gegA.pdb 255
5evcA.pdb 237
1yliA.pdb 142
5m95B.pdb 120
2otuA.pdb 115
5zebo.pdb 87
5m95A.pdb 395
5cosA.pdb 56
5en7A.pdb 177
4nzzA.pdb 287
1x13A.pdb 368
5ao1A.pdb 457
3sivB.pdb 237
4r75A.pdb 318
3nxkA.pdb 322
3kdgA.pdb 191
4ywuA.pdb 455
5gpeA.pdb 123
5zeuk.pdb 117
3onwC.pdb 35
5fwmA.pdb 638
3uhjA.pdb 353
4fd3A.pdb 254
5oqlP.pdb 190
5f7qC.pdb 385
2q4jA.pdb 460
5wa4A.pdb 310
6dliA.pdb 256
4m8xA.pdb 99
4tmbA.pdb 390
2pnxA.pdb 51
3okwA.pdb 540
6pxzA.pdb 99
5dprA.pdb 124
6pvtA.pdb 33
7br7B.pdb 35
6pk7A.pdb 557
3lpoA.pdb 870
3rv2A.pdb 373
2odfA.pdb 252
7c2bB.pdb 88
6xr5A.pdb 392
4s11A.pdb 129
6ynzc.pdb 96
4pu7B.pdb 64
6rl5A.pdb 417
5ijnF.pdb 335
6wu2A.pdb 489
1td4A.pdb 102
1vjeA.pdb 148
5f8yA.pdb 149
3bl7A.pdb 286
6pv2A.pdb 28
1qztA.pdb 332
1l3lA.pdb 228
1jkgA.pdb 139
3vviA.pdb 21
5ijnH.pdb 169
5ijnC.pdb 636
4e4fA.pdb 386
5ijnG.pdb 171
4ushA.pdb 103
5v0tA.pdb 454
2uviA.pdb 404
3oqjA.pdb 213
6bwfA.pdb 766
5m0jD.pdb 232
4kpnA.pdb 318
4n0pA.pdb 134
3g7gA.pdb 149
6dcbA.pdb 225
3afnB.pdb 257
2dddA.pdb 223
3iw0A.pdb 407
7cakD.pdb 107
1hdoA.pdb 205
3s55A.pdb 269
1j1wA.pdb 738
6wivB.pdb 671
7kzxA.pdb 281
4h32B.pdb 168
4ptvA.pdb 445
4h32A.pdb 320
6pxyA.pdb 225
5zepU.pdb 94
1w2fA.pdb 270
5ejjA.pdb 517
6n30b1.pdb 157
5vu3A.pdb 169
2du4A.pdb 466
6a8uA.pdb 140
2fz6A.pdb 72
3hm2A.pdb 169
2qtvA.pdb 733
2v1xA.pdb 527
1xkdA.pdb 427
6ydpAG.pdb 208
3ndyE.pdb 107
4k1pA.pdb 339
3b83A.pdb 95
5xjxC.pdb 365
6hpcB.pdb 134
5v52C.pdb 125
7adrA.pdb 473
7bwnL.pdb 32
5jy7I.pdb 435
3r8bB.pdb 114
6sbiA.pdb 216
1lrhA.pdb 160
4btsAG.pdb 192
4q4kA.pdb 351
2q30A.pdb 103
4g91C.pdb 117
5choA.pdb 165
1gdrA.pdb 105
6mdra.pdb 231
1zmqA.pdb 32
1rkrA.pdb 129
3ctmA.pdb 272
3n9yA.pdb 471
1wz7A.pdb 98
4ldaA.pdb 124
5svaM.pdb 156
6aprE.pdb 325
5ig9P.pdb 12
5ig9A.pdb 319
4wwuA.pdb 71
5xswA.pdb 485
3gafA.pdb 249
1wdlA.pdb 715
5kavA.pdb 165
5gnjG.pdb 73
6mghA.pdb 147
6upeA.pdb 246
2woeA.pdb 291
4kmiA.pdb 381
6ttwA.pdb 198
3ih6A.pdb 176
3dl3A.pdb 95
6qm7F.pdb 238
7coiA.pdb 209
1p31A.pdb 449
2ji5A.pdb 219
6muxL.pdb 204
6muxN.pdb 224
3szsA.pdb 42
1xygA.pdb 345
6vi1M.pdb 23
5nv3A.pdb 466
5whxA.pdb 250
4uskA.pdb 345
1i7oA.pdb 421
3lvzA.pdb 272
3i26A.pdb 365
3krzA.pdb 335
5c6cA.pdb 119
5kobA.pdb 171
4fduA.pdb 397
2lw5A.pdb 78
6j6iA.pdb 193
5wzrA.pdb 630
5volA.pdb 260
6xxnA.pdb 125
1vzjA.pdb 25
3wvrA.pdb 423
2otwB.pdb 118
1xrfA.pdb 363
7caeC.pdb 384
6brmA.pdb 262
5e9gA.pdb 524
4ambA.pdb 370
5yttA.pdb 75
2k2xA.pdb 75
6fsuA.pdb 388
4hrgA.pdb 114
3orsA.pdb 161
4fscA.pdb 264
1jn9B.pdb 134
3s2lA.pdb 393
3p45A.pdb 133
6ylhm.pdb 439
4f13A.pdb 352
2r6aC.pdb 135
5cylA.pdb 361
4m8zA.pdb 315
1s4zA.pdb 75
6iqdA.pdb 336
3mweB.pdb 320
1wrmA.pdb 156
6culA.pdb 264
4fvlA.pdb 368
3wcvB.pdb 144
6ynzq.pdb 108
1wdmC.pdb 390
1mxfA.pdb 244
6rfrL.pdb 89
1rk5A.pdb 474
3j81Z.pdb 70
6intA.pdb 413
5wbsA.pdb 137
3al5A.pdb 302
2jfdA.pdb 404
6ejtA.pdb 109
5mqpA.pdb 600
5h2tA.pdb 544
7agfD.pdb 231
3ougA.pdb 105
4bofA.pdb 408
6qf5A.pdb 228
6kuaA.pdb 163
4if6A.pdb 278
5wb8A.pdb 501
6znlM.pdb 340
5nhiA.pdb 111
2wkfA.pdb 101
2cvzA.pdb 283
1xf5P.pdb 16
5mgyH.pdb 316
6d1wA.pdb 451
6djlB.pdb 221
6yq3AAA.pdb 252
3rhhA.pdb 475
6j40E.pdb 75
6ifcA.pdb 132
4e2gA.pdb 109
1uzhC.pdb 122
3pbmA.pdb 309
4pslA.pdb 141
4pxvA.pdb 47
6h4hA.pdb 458
6iqqC.pdb 645
1wndA.pdb 474
1ncnA.pdb 110
6xk1A.pdb 226
1y8nA.pdb 374
5zlrA.pdb 370
7kycB.pdb 374
3wquA.pdb 370
1gy8A.pdb 367
5a8rC.pdb 262
1wu4A.pdb 374
4j76A.pdb 372
1g5gA.pdb 357
4a7xA.pdb 234
1ob3A.pdb 277
6j27A.pdb 344
5a8rA.pdb 542
5zeb8.pdb 23
5zq6A.pdb 812
4fw1A.pdb 210
6ynxr.pdb 145
6bhlA.pdb 292
6wj3A.pdb 96
6f2dG.pdb 89
6oz7A.pdb 242
6e78A.pdb 114
6ynxp.pdb 150
4djmA.pdb 196
6ynxj.pdb 269
6czaA.pdb 814
6tczJ.pdb 204
6em3A.pdb 145
2z0lA.pdb 293
3tkuA.pdb 395
2rd5C.pdb 125
2o94A.pdb 68
5vslA.pdb 262
43caB.pdb 117
6tczM.pdb 214
3i6eA.pdb 356
4xzeA.pdb 472
6tczN.pdb 218
5fgrA.pdb 121
6v00C.pdb 47
1zp7A.pdb 153
2uweE.pdb 194
1jnuA.pdb 104
3wt1A.pdb 244
6is5A.pdb 301
5eq6A.pdb 357
6x91A.pdb 592
6bntA.pdb 250
3f4nA.pdb 242
3euaA.pdb 319
4eacA.pdb 395
2kdmA.pdb 56
6vyfA.pdb 432
4gx8A.pdb 306
4fquA.pdb 312
4e8hA.pdb 214
3fvmA.pdb 349
5mifA.pdb 302
7kpbF.pdb 141
4bjqA.pdb 78
3cmvA.pdb 1190
3b97A.pdb 432
4jgrA.pdb 197
3u6nA.pdb 585
6u8jA.pdb 372
6gi5A.pdb 267
3x39A.pdb 82
2vbiA.pdb 554
2q14A.pdb 391
5xprA.pdb 411
4b4oA.pdb 291
6t0bJ.pdb 76
3fg6A.pdb 296
5x9uA.pdb 494
3t6sA.pdb 341
4wnzA.pdb 237
5wd7A.pdb 382
3r9iA.pdb 257
5aegA.pdb 667
5zqsA.pdb 533
3zf3A.pdb 155
6q0tX.pdb 229
6ms8A.pdb 208
5jvrA.pdb 61
5bo0A.pdb 77
6t5mC.pdb 277
5jpqc.pdb 192
2isaA.pdb 481
1yveI.pdb 513
3q7eA.pdb 313
4dnlA.pdb 133
6orfA.pdb 449
5k5zA.pdb 310
3es2A.pdb 220
3vibA.pdb 193
1js4A.pdb 605
3wswA.pdb 316
6muvM.pdb 211
5vbfA.pdb 478
4ohsA.pdb 219
3bh3A.pdb 244
3vndA.pdb 259
6rfs6.pdb 138
1m8aA.pdb 61
4ntzA.pdb 213
5liqA.pdb 583
5ft1A.pdb 250
5hy1A.pdb 367
3odmA.pdb 525
4h1vA.pdb 358
6zivAAA.pdb 426
3vsiA.pdb 270
5ftuB.pdb 326
5iobA.pdb 308
2a9eA.pdb 487
3l56A.pdb 194
5b7sA.pdb 396
4zewA.pdb 290
5haaA.pdb 447
3e5kA.pdb 382
6mdmH.pdb 147
2qyjA.pdb 154
3u9sB.pdb 537
4k79A.pdb 218
5h42A.pdb 1108
3vh0A.pdb 322
3bewA.pdb 271
2qgqA.pdb 266
4udpA.pdb 520
3ia4A.pdb 161
1x6rA.pdb 120
6k35A.pdb 640
1xbwA.pdb 99
2v0uA.pdb 146
5i3lA.pdb 112
3eeuA.pdb 133
6c6tD.pdb 85
6vziB.pdb 120
1tv7A.pdb 327
2xedA.pdb 252
6giqc.pdb 262
6giqg.pdb 29
4f4oA.pdb 141
5u96A.pdb 50
5hutA.pdb 469
6ajcA.pdb 413
3ajvB.pdb 180
2v0vA.pdb 181
5m7fA.pdb 317
4oa4A.pdb 297
6uxtA.pdb 163
2a8mA.pdb 310
3zbhA.pdb 90
2qsdA.pdb 145
5h7dE.pdb 113
2owcA.pdb 498
5a88A.pdb 147
6xnnA.pdb 180
1yi7A.pdb 530
2cy8A.pdb 402
4ihuA.pdb 200
2yvxA.pdb 442
3bidA.pdb 57
6c4xA.pdb 24
5djqC.pdb 303
3j70A.pdb 212
5n38A.pdb 379
4qawA.pdb 537
6lm2A.pdb 184
4xxoA.pdb 186
1fvcA.pdb 109
1e5kA.pdb 188
6qnsS.pdb 16
6cu5A.pdb 314
5jpgA.pdb 144
4b7yC.pdb 115
6wn4A.pdb 214
5o61P.pdb 126
1s18A.pdb 317
1npdA.pdb 276
6ro6A.pdb 57
5o61K.pdb 146
6oz5A.pdb 241
4yxvA.pdb 398
7c11A.pdb 557
6tf9VP1.pdb 571
7jgaH.pdb 117
3l6bA.pdb 322
3ob8A.pdb 1024
6gk3A.pdb 64
1sl6A.pdb 168
2d04B.pdb 111
2grjA.pdb 175
1h9gA.pdb 223
6ic3A.pdb 91
5y3bA.pdb 82
2oelA.pdb 411
5tw0A.pdb 165
5d3uA.pdb 403
1w1a1.pdb 236
3eizA.pdb 182
4dmzA.pdb 278
7jk3C.pdb 614
3muxA.pdb 247
5tebA.pdb 166
5k9lA.pdb 89
2k1wA.pdb 85
3uj2A.pdb 423
1bpwA.pdb 503
2vi6A.pdb 55
3wcvC.pdb 150
3hznA.pdb 213
3wknE.pdb 29
3hf6A.pdb 280
5xymG.pdb 139
5z8yA.pdb 328
3wcvA.pdb 146
3ijhB.pdb 221
2fwlA.pdb 129
1zzwA.pdb 147
1ygzA.pdb 168
3v0vL.pdb 212
1mkiA.pdb 299
5e9cB.pdb 74
4ts7A.pdb 209
3a0xA.pdb 149
1xerA.pdb 102
6gykR.pdb 132
5cdhA.pdb 326
3vgfA.pdb 555
6gymQ.pdb 148
4r83A.pdb 474
6warB.pdb 121
6trqA.pdb 332
5dvfA.pdb 389
3pusA.pdb 365
4r2nA.pdb 353
3zj7A.pdb 467
4l3fA.pdb 311
4nb2A.pdb 119
4auvA.pdb 35
4hrrA.pdb 149
6t0bi.pdb 55
6c3cA.pdb 365
5mhbA.pdb 323
5cyoA.pdb 272
5b1xA.pdb 130
3esvF.pdb 229
4jeiA.pdb 299
6vbwH.pdb 135
6dziH.pdb 151
6ynzk.pdb 179
6a0fA.pdb 302
4u7oA.pdb 234
1zowA.pdb 312
1vgoA.pdb 233
3tbfA.pdb 351
6me8A.pdb 449
5hk5E.pdb 128
3hc2A.pdb 372
5k2mA.pdb 273
2ro4A.pdb 53
1hkwA.pdb 442
4mlmA.pdb 183
1pkrA.pdb 80
1q15A.pdb 491
3gwzA.pdb 336
6v35E.pdb 198
1xcqL.pdb 66
4lfkB.pdb 172
5vitD.pdb 276
4l0cA.pdb 248
6yaoA.pdb 453
1uxqA.pdb 499
3a28C.pdb 257
4w2qA.pdb 116
3etfA.pdb 445
6ju6A.pdb 437
4nv1C.pdb 241
2c3vA.pdb 92
1ekjA.pdb 210
5fxyB.pdb 69
1zwsA.pdb 278
2bxxA.pdb 134
5mpwA.pdb 115
2p1iA.pdb 258
5nmwA.pdb 406
4ituA.pdb 253
2bwmA.pdb 401
4pd4I.pdb 57
3oeiC.pdb 85
5hkrA.pdb 30
4rkqA.pdb 282
6r3pA.pdb 246
2q5eA.pdb 181
6jxnA.pdb 211
5v93c.pdb 207
1ek2A.pdb 487
4urqU.pdb 154
6x5zG.pdb 705
6aa1A.pdb 234
5mhaA.pdb 308
2zhoA.pdb 151
3niyA.pdb 326
5zerA.pdb 350
6lmtA.pdb 254
4m8qA.pdb 125
1yfsA.pdb 448
4gc2A.pdb 275
3ip3A.pdb 323
4iuaA.pdb 254
4otxH.pdb 206
3rg1C.pdb 138
6f8cA.pdb 394
5fllA.pdb 251
3v47A.pdb 441
3rg1A.pdb 594
6rtsA.pdb 509
3oceA.pdb 461
5itwA.pdb 255
4dmmA.pdb 246
6dbaA.pdb 123
6pzmA.pdb 240
6gazAp.pdb 190
4oy7A.pdb 196
5kufA.pdb 750
4xciB.pdb 449
6g1nA.pdb 132
6j7uA.pdb 247
4cztA.pdb 294
2of5A.pdb 91
4wl2A.pdb 347
2ereA.pdb 60
7c3fC.pdb 107
2pgwA.pdb 362
1p51A.pdb 92
6dzgA.pdb 279
4xkmA.pdb 435
3ec7A.pdb 328
1lk5A.pdb 229
1ptoA.pdb 224
3m91A.pdb 45
3klcA.pdb 260
1r0kA.pdb 380
5dofA.pdb 153
4xgcE.pdb 402
2rqfA.pdb 227
3cfiB.pdb 160
6lrrO.pdb 141
3u7dA.pdb 305
3ugvA.pdb 363
1r87A.pdb 371
5i84A.pdb 314
1r0aH.pdb 225
7c9wC.pdb 238
3nixA.pdb 398
5fxfA.pdb 525
5k25C.pdb 150
2ra3A.pdb 224
3wctD.pdb 147
3k52A.pdb 260
3wy3A.pdb 535
4kikA.pdb 618
1yxbA.pdb 81
5g5mA.pdb 253
2nrvA.pdb 218
1z48A.pdb 327
6nbqD.pdb 504
6scfA.pdb 113
1umcB.pdb 323
6iw2C.pdb 107
3qxfA.pdb 328
6jkpA.pdb 376
3tpcA.pdb 220
6brsF.pdb 41
2qrkA.pdb 365
6cn1A.pdb 422
3x00A.pdb 124
6e57A.pdb 399
6nesA.pdb 431
4d4kA.pdb 439
5lc4A.pdb 171
6gfcA.pdb 119
3on4A.pdb 186
2c59A.pdb 364
3hnqA.pdb 123
1cfyA.pdb 133
6wk9C.pdb 90
6mtvA.pdb 98
4bbnA.pdb 378
1qutA.pdb 312
5fhhA.pdb 395
6gkzA.pdb 328
6yw544.pdb 260
3afbA.pdb 300
6gos1.pdb 284
4ma3L.pdb 218
3oo6A.pdb 390
5ibxC.pdb 250
6bypA.pdb 481
6cjbA.pdb 380
2yowA.pdb 178
6pk8A.pdb 225
6en8A.pdb 184
4hu8A.pdb 450
5x8hA.pdb 248
3duuB.pdb 121
6ewzA.pdb 202
4bgfA.pdb 270
2a2zA.pdb 222
4ei5C.pdb 201
1k5gB.pdb 146
3ezqB.pdb 99
3n70A.pdb 140
3i23A.pdb 339
6rxtUJ.pdb 445
4y26A.pdb 133
4oneA.pdb 253
6cz7B.pdb 234
6w5qA.pdb 106
6ah7A.pdb 439
1w5jA.pdb 33
6hx3B.pdb 263
4hznA.pdb 296
6kstA.pdb 367
2wdcA.pdb 542
6zpzAAA.pdb 627
6kurA.pdb 511
5i1wA.pdb 498
4fz5A.pdb 116
5vvwA.pdb 305
4ox5A.pdb 181
2obkA.pdb 84
4wxkA.pdb 164
5crjO.pdb 324
5nqdA.pdb 843
2iz6A.pdb 159
4kn8A.pdb 255
4dkfA.pdb 161
6ynxi.pdb 209
6crdA.pdb 438
6imcA.pdb 339
4k9dA.pdb 338
3t04A.pdb 98
1ws7A.pdb 107
5xnlF.pdb 30
6ynxg.pdb 256
1icpA.pdb 358
2guzA.pdb 71
4c8uA.pdb 146
6ynxa.pdb 433
3ajrA.pdb 314
2guzB.pdb 65
2vkxA.pdb 199
5yhwA.pdb 453
2ev9A.pdb 261
4ysmA.pdb 475
2bggA.pdb 395
2x7hA.pdb 343
4iqjA.pdb 1164
2exxA.pdb 305
3p7iA.pdb 300
4kcdA.pdb 290
6p40A.pdb 364
5brqA.pdb 555
3tykA.pdb 288
1ogyB.pdb 127
2c9jA.pdb 213
6a8aA.pdb 327
1k26A.pdb 150
1s99A.pdb 179
2zyaA.pdb 465
5awfB.pdb 414
4x7cC.pdb 116
6zxfy.pdb 233
6danA.pdb 323
5t7dA.pdb 173
5cxkA.pdb 222
1zrsA.pdb 294
3di0A.pdb 291
5a4xA.pdb 158
5lxrB.pdb 40
6su6A.pdb 467
2b8tA.pdb 206
3hupA.pdb 121
6xjfA.pdb 98
6wcbA.pdb 367
1ihwA.pdb 52
4mfpA.pdb 323
2iyiA.pdb 108
6h6vA.pdb 440
6n6sB.pdb 65
6ipvA.pdb 221
1m4gA.pdb 181
4wp2A.pdb 60
4mggA.pdb 369
5ho5A.pdb 83
5csmA.pdb 250
1jopA.pdb 140
5tbkA.pdb 417
6edjA.pdb 141
1w0mA.pdb 226
1cnoA.pdb 86
5wwtA.pdb 461
6hu9a.pdb 534
5vl1A.pdb 486
6hb0A.pdb 302
6kmtA.pdb 234
3qm3A.pdb 350
5iaoA.pdb 171
5vklA.pdb 202
3qeeA.pdb 298
4fymA.pdb 223
5h9vA.pdb 158
6jenA.pdb 440
1f4nA.pdb 60
6sxlA.pdb 277
2z5tM.pdb 89
6ynym.pdb 221
4iajA.pdb 74
5nv3I.pdb 129
6ynyn.pdb 119
3askA.pdb 213
6minA.pdb 139
1xwrA.pdb 79
6as7A.pdb 870
7jsxq.pdb 22
5o2nA.pdb 564
4amuA.pdb 344
6du7A.pdb 448
3mm2A.pdb 439
3pefA.pdb 286
6zzoA.pdb 249
2c9iA.pdb 225
5excA.pdb 59
1d8hA.pdb 288
5excI.pdb 164
3emkA.pdb 241
3qhyB.pdb 271
5uhqA.pdb 93
2rflA.pdb 145
5hr6A.pdb 353
1h4iB.pdb 73
5z6zA.pdb 122
3abzA.pdb 834
6rd1A.pdb 304
4mutA.pdb 187
5thkA.pdb 255
5b7nA.pdb 248
6ztzC.pdb 1008
2fipA.pdb 115
3umgA.pdb 247
6y97A.pdb 169
4q9nA.pdb 295
5mlcS.pdb 116
5mlcO.pdb 135
4gzvA.pdb 137
1u9zA.pdb 274
6r15A.pdb 198
5vipA.pdb 251
1tt9A.pdb 532
3t58A.pdb 502
1oqeK.pdb 31
6ynyh.pdb 231
3ntaA.pdb 549
6r2jA.pdb 326
4hc8A.pdb 229
4usoA.pdb 136
5tzbA.pdb 354
3dvwA.pdb 191
6kn7R.pdb 31
5heiA.pdb 246
6ohcA.pdb 428
7bz2N.pdb 127
6rxtCJ.pdb 179
4qfwA.pdb 263
2haeA.pdb 373
2pgoA.pdb 587
6y35A.pdb 53
6hk5B.pdb 64
1q9gA.pdb 148
6y35B.pdb 92
3s5uA.pdb 212
6hfzA.pdb 363
4p0qB.pdb 284
2mslA.pdb 124
5zebs.pdb 78
3k6kA.pdb 297
3gnqA.pdb 335
3d5nA.pdb 173
5b6dA.pdb 316
3uzoA.pdb 335
4urmA.pdb 194
4n4qA.pdb 293
2wmcA.pdb 174
5b3tA.pdb 318
6nhj2.pdb 174
6csjA.pdb 366
1owfA.pdb 96
4bv5A.pdb 78
3kbuC.pdb 153
4y40A.pdb 366
3bj2A.pdb 142
3g74A.pdb 82
1xw2A.pdb 404
5f1eA.pdb 163
3ap2A.pdb 300
4dygA.pdb 242
3i33A.pdb 380
3fchA.pdb 205
7aqhA.pdb 93
4adsG.pdb 217
3nc3A.pdb 380
5i0pA.pdb 322
3vtpC.pdb 41
5tv6A.pdb 235
6kad1.pdb 217
5x9yC.pdb 247
5nnbA.pdb 255
4lflA.pdb 142
6zr2T.pdb 76
1p4dA.pdb 275
6e10a.pdb 156
3bd0A.pdb 293
5f75A.pdb 474
5yh3A.pdb 438
2oifA.pdb 153
6c0zB.pdb 137
3ttqA.pdb 1036
4l5nC.pdb 50
3k5hA.pdb 382
5hryA.pdb 155
3ww2A.pdb 241
6ao4A.pdb 192
5d50E.pdb 74
5d50A.pdb 171
2wfeA.pdb 246
3ak4A.pdb 258
1x1eA.pdb 239
6qm8K.pdb 206
6xrfA.pdb 140
1e3oC.pdb 132
3dakA.pdb 279
3rstA.pdb 227
5gm6e.pdb 149
3bnvA.pdb 140
4k3yA.pdb 354
2h1hA.pdb 322
3q73A.pdb 316
3cqiA.pdb 277
3pduA.pdb 287
6h2eP.pdb 254
4irnA.pdb 378
4bp8A.pdb 696
6fgaA.pdb 76
1oebA.pdb 59
2itbA.pdb 195
3c2aH.pdb 231
1n2aA.pdb 201
3tzqB.pdb 258
6jriB.pdb 129
5swbA.pdb 454
7jk5D.pdb 441
4gxhA.pdb 197
6nf8L.pdb 109
4pmuA.pdb 355
6zsdAX.pdb 348
2gomA.pdb 61
2rirA.pdb 291
3qqmA.pdb 212
5dirA.pdb 157
2ywbA.pdb 471
2g1hA.pdb 307
2zzvA.pdb 330
4egfA.pdb 257
2cz5A.pdb 208
6nczA.pdb 588
1vq1A.pdb 263
6nwwA.pdb 76
5zi0A.pdb 248
5axmA.pdb 213
6i9oA.pdb 154
4iinA.pdb 236
2boyA.pdb 253
1it7A.pdb 577
5bv1A.pdb 601
2ogaA.pdb 371
1iy8A.pdb 258
6iqmA.pdb 339
1z7aA.pdb 290
3ghhA.pdb 238
2b6pA.pdb 261
3ox4A.pdb 382
3kngA.pdb 98
6wk5B.pdb 100
6ot5A.pdb 623
5ydkA.pdb 81
4ba2I.pdb 213
4c2jA.pdb 392
6dz6A.pdb 52
6lkmA.pdb 665
3krtA.pdb 446
4uifG.pdb 120
6a1zA.pdb 352
5vt6A.pdb 245
2pzbA.pdb 250
3fijA.pdb 220
6pt8A.pdb 350
4riqC.pdb 24
5hwbA.pdb 111
6s5yA.pdb 163
3sx2A.pdb 268
6o64A.pdb 284
5j89C.pdb 125
3d0hE.pdb 173
6axfA.pdb 371
6rhfA.pdb 106
3o5nA.pdb 100
4hbeA.pdb 98
2zkiA.pdb 196
5e4yA.pdb 347
5t3wA.pdb 137
6pqbA.pdb 263
6jclA.pdb 218
5ejdA.pdb 75
2c9qA.pdb 102
5dwnA.pdb 181
1ny71.pdb 189
1vgwA.pdb 212
2ywaA.pdb 114
4yt4A.pdb 345
6kuvC.pdb 249
2o6dA.pdb 158
6xmxA.pdb 122
5wrvB.pdb 154
3bg9A.pdb 601
6dxuD.pdb 800
1keuA.pdb 361
3axfA.pdb 231
1m5hA.pdb 297
2vj5A.pdb 283
6tgyA.pdb 104
4oflA.pdb 496
3eu9A.pdb 232
6kshA.pdb 490
6i9eH.pdb 146
5xnqA.pdb 284
1gh6B.pdb 326
2favA.pdb 169
3j81A.pdb 207
3pzmA.pdb 357
4w9xA.pdb 300
3vonA.pdb 210
6zonD.pdb 447
5v931.pdb 48
5upqA.pdb 502
6x05A.pdb 375
3r2oA.pdb 154
6uarA.pdb 241
1dflY.pdb 136
5bn3B.pdb 407
5vhjE.pdb 211
5fpoA.pdb 306
1p6eA.pdb 245
5ltvA.pdb 215
2yf2A.pdb 57
4uarA.pdb 225
6skiA.pdb 48
3tdnA.pdb 121
4zjmF.pdb 111
3bpoB.pdb 198
5i2mA.pdb 409
3e0oA.pdb 142
3uj1A.pdb 99
3teeA.pdb 206
6smcA.pdb 301
2ptyA.pdb 431
2ae1A.pdb 252
5n7kA.pdb 106
6sg9CK.pdb 40
6rxuCe.pdb 159
1n07A.pdb 154
5mw5A.pdb 258
6f5bA.pdb 114
6fe8C.pdb 150
5x0zE.pdb 185
5fetA.pdb 802
2a6zA.pdb 222
1lpbA.pdb 85
4ax0B.pdb 270
4cbzA.pdb 291
3isoA.pdb 218
2nnhA.pdb 463
6rxxUK.pdb 217
3k1yA.pdb 176
2vmlB.pdb 172
5li8A.pdb 390
5fq7G.pdb 84
1wldA.pdb 134
6jnnA.pdb 89
4pjsA.pdb 170
1cktA.pdb 71
6apdD.pdb 221
1zatA.pdb 248
7a46A.pdb 223
4tlvA.pdb 582
5hpoA.pdb 1030
5cnmA.pdb 434
2x31G.pdb 322
5mupC.pdb 353
6j6gH.pdb 70
3j4uH.pdb 140
4aqoA.pdb 86
5nykA.pdb 118
6o8zr.pdb 66
6qdkA.pdb 857
2zbuA.pdb 259
2xd8A.pdb 363
4izjB.pdb 201
6f8nA.pdb 398
4nhmA.pdb 546
6du5A.pdb 271
6nsnA.pdb 194
1fa4A.pdb 105
3fm7A.pdb 103
1oupA.pdb 213
6p7qA.pdb 240
6w6pX.pdb 76
2qkuA.pdb 83
4p5oA.pdb 327
6iw2B.pdb 120
4jfzL.pdb 214
6v7oA.pdb 284
2z35B.pdb 111
1u5kA.pdb 242
6s16A.pdb 158
4kn0A.pdb 205
1avoB.pdb 140
6u0lH.pdb 130
6o8wU.pdb 89
3klsX.pdb 191
6zsdq.pdb 164
2ddyA.pdb 173
5oqlB.pdb 69
1b6eA.pdb 121
4fpvA.pdb 250
6fdeA.pdb 68
5grnA.pdb 286
6feyA.pdb 196
7jgsB.pdb 285
5oqlA.pdb 827
6jreB.pdb 166
6itcC.pdb 112
6idfD.pdb 100
6n50A.pdb 518
5hpfA.pdb 173
6zqm8.pdb 38
3qvfA.pdb 274
6ynwd.pdb 134
1v02A.pdb 484
5tvoA.pdb 254
1jpaA.pdb 273
1es2A.pdb 260
5tj7A.pdb 436
1yt2A.pdb 225
5zetZ.pdb 63
2jj6A.pdb 134
2wchA.pdb 141
3j4uA.pdb 327
6xbwe.pdb 73
6emvA.pdb 170
7b36A.pdb 268
4kzvA.pdb 131
6tdyh.pdb 49
6wuan.pdb 60
6xgqa.pdb 124
6bg2C.pdb 334
5vhmC.pdb 229
5xnpD.pdb 291
1w88I.pdb 40
3wscA.pdb 251
5kniA.pdb 58
6dbsA.pdb 516
3bduA.pdb 51
1jqwA.pdb 149
4e9fA.pdb 138
4xrbA.pdb 246
6o8xK.pdb 145
3brwA.pdb 336
6fc4A.pdb 614
5kerC.pdb 140
6sc8A.pdb 365
6ydwBV.pdb 155
4wuaA.pdb 344
6a83A.pdb 357
4q2yA.pdb 565
1s69A.pdb 123
6cfvA.pdb 245
5mydA.pdb 160
5jb3S.pdb 67
1qnzL.pdb 112
4tquN.pdb 283
5jb3O.pdb 148
7crzA.pdb 469
4gdkC.pdb 34
4gdkA.pdb 88
3tzxA.pdb 465
1q5uX.pdb 131
4rclA.pdb 257
5z59A.pdb 146
2r98A.pdb 420
1z91A.pdb 137
1n87A.pdb 56
6v8oC.pdb 60
7jh7F.pdb 742
2w5oA.pdb 354
5i8rA.pdb 528
1vicA.pdb 255
6t8iA.pdb 434
1ukvG.pdb 442
3wwkC.pdb 122
1isqA.pdb 240
2ds8A.pdb 43
6jmuA.pdb 127
2vluA.pdb 111
5h5jB.pdb 97
3ol2B.pdb 496
3hq7A.pdb 304
4ulwA.pdb 150
4bk9A.pdb 207
5nbtA.pdb 146
6ej5A.pdb 599
4jznA.pdb 212
2yyeA.pdb 339
3awmA.pdb 407
4uz2A.pdb 99
3zeuA.pdb 228
3rkdA.pdb 146
5a66A.pdb 211
2k6oA.pdb 37
1o61A.pdb 374
5itiA.pdb 238
4c9hA.pdb 279
6z2xE.pdb 2325
6mjfA.pdb 371
3ogkQ.pdb 13
5oovA.pdb 157
2xz0D.pdb 81
5ak8A.pdb 419
4qqfD.pdb 187
3tmcA.pdb 306
3n1fC.pdb 94
1sdjA.pdb 304
1sz9A.pdb 143
3a1uA.pdb 252
2bvyA.pdb 452
6o8yS.pdb 102
2iq7A.pdb 339
6bi7B.pdb 23
6bk3A.pdb 433
4wx9A.pdb 161
5wk1X.pdb 148
5wk1A.pdb 294
4v49BN.pdb 125
6zmwq.pdb 88
4v1kA.pdb 129
5ku01.pdb 205
3vkmA.pdb 291
4ubdC.pdb 219
1vhuA.pdb 187
3kq4A.pdb 385
6o1zA.pdb 360
6smoC.pdb 347
3rp1A.pdb 96
2zptX.pdb 288
3sxjA.pdb 245
5mmm1.pdb 48
6gnxA.pdb 98
5y2mI.pdb 224
6ah0q.pdb 90
3hixA.pdb 91
4hkfA.pdb 168
6adsC.pdb 228
2otlZ.pdb 73
6rxvUN.pdb 177
4aimA.pdb 698
6wu9Y.pdb 54
6bycA.pdb 861
6uv1A.pdb 438
6rxxCm.pdb 126
5zebO.pdb 117
5zebJ.pdb 133
6vttF.pdb 430
4a02A.pdb 166
7cwuH.pdb 120
4pmxA.pdb 306
4epiA.pdb 329
4denA.pdb 112
5wb2B.pdb 73
3qyrA.pdb 223
3ahsA.pdb 113
5tsxM.pdb 11
5uwgA.pdb 116
1cm1B.pdb 18
3lh9A.pdb 286
1y50A.pdb 87
1g6rA.pdb 202
6apyA.pdb 164
6rxxUR.pdb 447
6rxxUM.pdb 729
6swcE.pdb 242
2zznA.pdb 336
6swcF.pdb 229
1fb0A.pdb 105
4bmlA.pdb 309
4rsuD.pdb 105
6o90R.pdb 117
2tgiA.pdb 112
4kg4A.pdb 138
4ne5A.pdb 91
6em3B.pdb 143
1tzxA.pdb 141
4lscA.pdb 186
1broA.pdb 277
1wd4A.pdb 482
4h3hB.pdb 189
4fgbA.pdb 282
5v5vG.pdb 184
6macK.pdb 80
4piqA.pdb 204
6kf3L.pdb 94
2zxvA.pdb 187
6fvvW.pdb 197
6os1D.pdb 127
6kbyA.pdb 362
6o8wF.pdb 177
2hvwA.pdb 147
1jfmA.pdb 174
6cr2A.pdb 469
6n89B.pdb 74
4lykA.pdb 253
4xcoA.pdb 85
2rmoA.pdb 70
6rxzCc.pdb 192
6cb1D.pdb 190
2rfcA.pdb 338
1orfA.pdb 232
3ishA.pdb 311
4r7oA.pdb 279
8apiB.pdb 36
6rxzCg.pdb 159
6o90V.pdb 101
4nsnA.pdb 261
3cslA.pdb 753
5l76A.pdb 439
4d6wA.pdb 407
6qkcA.pdb 393
2o0eA.pdb 424
4tt8A.pdb 308
5h5eA.pdb 212
5tugB.pdb 130
4x8nA.pdb 176
6a4aA.pdb 180
2l2sA.pdb 117
6g18u.pdb 629
1e3yA.pdb 104
7c2lH.pdb 229
5aj4BY.pdb 204
5l7qB.pdb 250
2zhiA.pdb 315
1jrgA.pdb 354
5xyuI.pdb 124
4gzeA.pdb 466
2pehA.pdb 104
6tmeA.pdb 324
6is8A.pdb 163
6gb2Bu.pdb 151
7jg8G.pdb 279
3na9H.pdb 225
2r62A.pdb 249
4mmxC.pdb 93
6tpgA.pdb 503
5tikA.pdb 310
6jfkA.pdb 428
4fqnA.pdb 95
6flaI.pdb 99
6p7sB.pdb 139
4cwmA.pdb 257
5aveA.pdb 252
3j46G.pdb 65
2hcjA.pdb 33
6wrrA.pdb 327
6f5nA.pdb 56
3mcoA.pdb 397
6tyuA.pdb 209
6rxzUG.pdb 479
2mu2A.pdb 71
5hi2A.pdb 247
1pbgA.pdb 454
487dK.pdb 149
6aitA.pdb 418
3wvfA.pdb 448
2k7jA.pdb 99
6zzsA.pdb 260
1h30A.pdb 391
1dnyA.pdb 76
6mi7F.pdb 217
4icaA.pdb 119
5jgpA.pdb 226
4pbvC.pdb 195
3sgjC.pdb 169
4d8eA.pdb 254
2zyrA.pdb 464
1rcpA.pdb 129
5cecB.pdb 193
4lqfA.pdb 78
5xwaB.pdb 98
4jf8A.pdb 144
4h2wC.pdb 78
1w1gA.pdb 144
4zsoE.pdb 217
4ce4b.pdb 192
6ssfA.pdb 424
1n5nA.pdb 167
2e2nA.pdb 298
4v5oAQ.pdb 157
7ckoB.pdb 216
5lsbB.pdb 62
6r26A.pdb 469
4nrzH.pdb 226
2f6hX.pdb 390
1e2sP.pdb 481
5f5vB.pdb 62
2wg9A.pdb 114
2x1jA.pdb 204
4dcbA.pdb 277
6tdaK.pdb 235
3j40N.pdb 111
6rxyUC.pdb 74
3j40A.pdb 335
6j4xW.pdb 275
3dzeA.pdb 176
5vhqB.pdb 233
6e0aA.pdb 259
4bxrA.pdb 183
4qbiA.pdb 217
6n4yE.pdb 123
5idwA.pdb 225
4jzjC.pdb 250
6j68A.pdb 123
4h6hA.pdb 79
6rxyCQ.pdb 175
5e7tH.pdb 173
4v5oA4.pdb 215
6qw667.pdb 77
6k74A.pdb 330
6flcB.pdb 216
1pp7U.pdb 114
2j51A.pdb 288
3h93A.pdb 186
6qsaA.pdb 116
3g3rA.pdb 286
3nnjA.pdb 298
1lqiA.pdb 65
4d1tA.pdb 229
2hybC.pdb 101
4k2aA.pdb 296
3v0cA.pdb 1277
3vr4H.pdb 101
6ve2O.pdb 225
5ljxA.pdb 382
5ihlB.pdb 117
3c0qA.pdb 276
6o8wp.pdb 89
2zwkB.pdb 63
6o8wo.pdb 88
6z67C.pdb 229
1yx9A.pdb 326
6m4eA.pdb 542
6f3fA.pdb 448
6i2zA.pdb 155
6g66A.pdb 30
1picA.pdb 112
5tg8B.pdb 169
6kykA.pdb 359
6h19A.pdb 522
3proC.pdb 150
2gekA.pdb 361
1rzrT.pdb 86
4xtiA.pdb 373
3bqoA.pdb 202
5wxjA.pdb 374
4awuA.pdb 364
6yptA.pdb 145
5igqA.pdb 324
2vytA.pdb 214
6fqaA.pdb 229
5jb3R.pdb 113
1bb7A.pdb 129
3wobA.pdb 134
5tilG.pdb 114
3j1oJ.pdb 159
6yezI.pdb 31
6o8x3.pdb 49
4zb8A.pdb 220
4x1oA.pdb 219
1tahB.pdb 318
2gcaA.pdb 410
1bx1A.pdb 296
5zepp.pdb 113
6jfhH.pdb 235
5kenJ.pdb 121
6rxxCh.pdb 150
4ky3A.pdb 157
1o77A.pdb 141
1lloA.pdb 273
4ozdA.pdb 120
3jb5A.pdb 300
7b09B.pdb 331
2vjrA.pdb 162
5f5tA.pdb 215
5mlvG.pdb 344
4bevA.pdb 663
1fhwA.pdb 122
2y85A.pdb 234
6jopA.pdb 280
4xs0C.pdb 316
6z2wD.pdb 558
6g6eA.pdb 26
6o90g.pdb 154
2uxqA.pdb 402
3qhfH.pdb 225
4ce40.pdb 76
2oluA.pdb 596
6osqA.pdb 259
4ce42.pdb 76
3evxA.pdb 156
2hybA.pdb 130
6fk0A.pdb 113
6rxuCM.pdb 445
2qxlA.pdb 617
2hybB.pdb 132
6o90P.pdb 117
5m38A.pdb 113
6vqhf.pdb 84
6rxuCH.pdb 389
5ltcB.pdb 297
3etpA.pdb 187
2x8tA.pdb 443
5kqjA.pdb 185
2b7cB.pdb 90
4krmB.pdb 124
1zh2A.pdb 120
2czjA.pdb 122
3bx4A.pdb 132
3cr9A.pdb 689
2f6iA.pdb 182
4afbA.pdb 228
6fp8B.pdb 167
1ri2A.pdb 252
5vyhA.pdb 342
5jufA.pdb 299
2cdhG.pdb 244
6jx6A.pdb 153
6o8zZ.pdb 61
6xvoA.pdb 57
4dwpA.pdb 307
5l35A.pdb 422
4rwpA.pdb 346
1wg0A.pdb 243
4m0qA.pdb 222
6kg9A.pdb 67
1a62A.pdb 122
2o23A.pdb 248
6gawBS.pdb 143
7aoiXD.pdb 82
5jb3D.pdb 172
3j1aA.pdb 128
4etvA.pdb 183
6hypA.pdb 2272
4fmbA.pdb 351
3eyiA.pdb 64
1pcpA.pdb 106
3pqyE.pdb 240
5hihA.pdb 167
6ty3A.pdb 600
6aagA.pdb 137
4a5qA.pdb 515
4bepA.pdb 467
2y9xE.pdb 136
6wu9O.pdb 124
5hi6A.pdb 154
1l8nA.pdb 671
2endA.pdb 137
2xn9C.pdb 215
6o3kH.pdb 218
4fneA.pdb 248
7jxnA.pdb 18
2sn3A.pdb 65
5vhoD.pdb 207
6ydwB3.pdb 118
4p3fA.pdb 193
3wrqA.pdb 248
5vhoA.pdb 255
3b74A.pdb 307
6oodA.pdb 155
4tz7A.pdb 303
5hikA.pdb 240
7a7da.pdb 544
5htpA.pdb 419
5kemE.pdb 107
6u425X.pdb 221
4mi8A.pdb 135
3h7qA.pdb 120
6fxcAm.pdb 104
5oqlx.pdb 94
6swrA.pdb 460
4le6A.pdb 257
5hexA.pdb 880
6lqoA.pdb 258
6bpmC.pdb 711
5g2tA.pdb 467
6f7dA.pdb 538
4it3A.pdb 210
6lidB.pdb 458
2rf6A.pdb 170
2gn2A.pdb 325
5m7yA.pdb 425
1lepA.pdb 81
4oumA.pdb 132
1me7A.pdb 365
1ri0A.pdb 100
4mwfA.pdb 223
5ujiA.pdb 356
2o28A.pdb 182
4ueyA.pdb 140
6ffqA.pdb 86
6a4lA.pdb 191
6hdaB.pdb 232
7jv4H.pdb 118
4f66A.pdb 478
6o8xl.pdb 136
5eszH.pdb 229
7ccsA.pdb 469
2gclA.pdb 226
6hjpG.pdb 216
5o5jE.pdb 180
6ztjB6.pdb 38
5kzwA.pdb 850
2d4hA.pdb 299
3alzA.pdb 417
5b63A.pdb 563
4j0qA.pdb 373
2uvmA.pdb 116
6pkhA.pdb 307
4ii9A.pdb 337
1wvuA.pdb 209
6w5fA.pdb 234
6of8F.pdb 128
1e1kA.pdb 455
6ymxh.pdb 51
3vpjA.pdb 146
5fiyA.pdb 75
6njnC.pdb 784
3mv3A.pdb 296
6smpB.pdb 417
4zkaA.pdb 83
6rxzUU.pdb 902
6rxzUO.pdb 504
3cviH.pdb 213
2q2uA.pdb 293
4v4aBK.pdb 124
6jhhA.pdb 642
4ip2A.pdb 499
3pbpC.pdb 24
6ahdt.pdb 72
4xaxB.pdb 158
1wasA.pdb 146
5kdwA.pdb 883
6l6xA.pdb 294
2w98A.pdb 348
5ys2A.pdb 175
4mbaA.pdb 146
6u8zA.pdb 568
1avoA.pdb 60
5mr3B.pdb 117
6o8ws.pdb 78
5d5zA.pdb 50
1zosA.pdb 230
3nswA.pdb 106
5jfiA.pdb 577
4z44A.pdb 516
3rzuA.pdb 176
2kpeA.pdb 29
4zi3A.pdb 180
5uw8A.pdb 105
3uizA.pdb 133
6w6pN.pdb 141
6w6pQ.pdb 114
5o9zu.pdb 62
5olqA.pdb 426
6illB.pdb 252
5xssX.pdb 271
1cfzA.pdb 162
4trpH.pdb 203
6vy5A.pdb 409
1pvyA.pdb 219
3t7hA.pdb 280
4kl6A.pdb 136
6kw5A.pdb 365
6gnkC.pdb 200
6r84r.pdb 121
6dtgA.pdb 522
1y7oA.pdb 159
6co4A.pdb 113
4z54A.pdb 273
6hddA.pdb 515
1f60A.pdb 440
4ddtA.pdb 1102
6x60A.pdb 187
3f5fA.pdb 656
5t8aA.pdb 61
6o3dH.pdb 223
3aqlA.pdb 388
3a1aA.pdb 132
2quaA.pdb 615
2w3tA.pdb 167
1w4sA.pdb 146
4dexA.pdb 289
6yacG.pdb 97
2d7uA.pdb 321
6wu90.pdb 58
6zmws.pdb 138
6r9oA.pdb 594
2l19A.pdb 131
1foaA.pdb 342
2wa7A.pdb 225
6ydwAg.pdb 353
2yw3A.pdb 195
2ksuA.pdb 107
5vk2A.pdb 186
6uzyA.pdb 278
5vk2a.pdb 155
3ungC.pdb 548
6vikB.pdb 173
4dcsA.pdb 406
5f4hA.pdb 437
1l8jA.pdb 170
1dw5A.pdb 25
6mbwA.pdb 524
4knvA.pdb 235
1ofdA.pdb 1491
2vofB.pdb 23
1yb0A.pdb 157
1ep1A.pdb 309
6s8bI.pdb 284
2wtyA.pdb 94
1yk0A.pdb 394
6ajhA.pdb 900
4d77A.pdb 245
5jgkA.pdb 281
4uilH.pdb 218
6f7sC.pdb 319
4w7vA.pdb 313
6kqrA.pdb 333
5g52A.pdb 243
5k29A.pdb 97
2i6jA.pdb 161
5wbvA.pdb 233
2n0sA.pdb 407
6em44.pdb 220
7jgrA.pdb 401
3nqkA.pdb 295
6fc1A.pdb 181
5fn2B.pdb 301
1bdxA.pdb 190
4rheA.pdb 202
2xn1A.pdb 729
1xo7A.pdb 166
4ii7A.pdb 504
2ny7H.pdb 230
2ghaA.pdb 374
1ldjB.pdb 88
4ee1A.pdb 321
6z7pA.pdb 1025
2dgaA.pdb 491
4v6uAA.pdb 190
3dxeB.pdb 27
6sbfA.pdb 345
5x8t5.pdb 37
5igiA.pdb 299
6kgfC.pdb 147
7bvcB.pdb 1063
3mbhA.pdb 279
3iykA.pdb 307
5fbzA.pdb 432
3hueA.pdb 299
2eadA.pdb 886
6e8fA.pdb 343
4xq3A.pdb 78
2y8gA.pdb 123
5oqlM.pdb 284
2ze5A.pdb 227
5c0rL.pdb 214
6f0hA.pdb 152
2zfnA.pdb 369
6vd7A.pdb 297
6pskR.pdb 66
3apwA.pdb 175
5jpqr.pdb 235
5jpqk.pdb 182
5oo9A.pdb 121
5fn3C.pdb 243
6cwyD.pdb 487
1pznA.pdb 297
5fn3A.pdb 665
6ifxA.pdb 234
6w6pk.pdb 117
5y9xA.pdb 298
6zn8A.pdb 86
4z0rA.pdb 57
6cgr5.pdb 353
6o8yD.pdb 207
5ajkA.pdb 148
5yxoA.pdb 415
5weqB.pdb 219
1advA.pdb 287
2v6xA.pdb 80
5v1yA.pdb 114
4fl4B.pdb 165
6g4tA.pdb 259
3d3dA.pdb 154
6o8yh.pdb 131
4s29A.pdb 471
6o8yi.pdb 128
5jbhG.pdb 125
6o8yj.pdb 99
3t5qA.pdb 306
3agxA.pdb 176
2ce1A.pdb 100
1vh0A.pdb 157
5nx1C.pdb 54
6he6A.pdb 117
3zw6A.pdb 263
1shpA.pdb 55
5e0eA.pdb 463
6zp4I.pdb 305
6iakA.pdb 68
6buhA.pdb 78
4rkgA.pdb 37
5z67A.pdb 367
2pqfA.pdb 183
6b0xa.pdb 14
6r16G.pdb 26
6qv4A.pdb 1666
1fpzA.pdb 176
6vvuA.pdb 243
6e11d.pdb 156
6s8eK.pdb 1023
6rxuCj.pdb 126
4ce4i.pdb 161
3bx2A.pdb 328
1gw1A.pdb 375
1j4lA.pdb 158
2gjeD.pdb 144
2giaA.pdb 154
2l7uA.pdb 105
3ps9A.pdb 668
2d74A.pdb 403
6cx1C.pdb 268
7jv4L.pdb 109
2qwqB.pdb 92
3dhtB.pdb 145
3v62A.pdb 73
6nqxA.pdb 246
4yhpA.pdb 219
6p5vA.pdb 373
4v19O.pdb 115
4lebA.pdb 299
4fx9A.pdb 442
6n6cA.pdb 181
6n16A.pdb 217
6wu9M.pdb 146
6o904.pdb 44
1i3oE.pdb 111
4k1tA.pdb 202
5e6oA.pdb 117
6v92M.pdb 310
4hirA.pdb 49
6d001.pdb 804
5w36A.pdb 321
4p6zS.pdb 147
3u9tA.pdb 558
4bj5C.pdb 151
2bb6A.pdb 414
1nivA.pdb 108
6rxyCG.pdb 378
1hdmB.pdb 183
1n8vA.pdb 101
1hdmA.pdb 184
3kzsA.pdb 442
1f22A.pdb 68
2eplX.pdb 614
6rxyCD.pdb 420
6brhA.pdb 500
5hcnA.pdb 253
7akgA.pdb 293
2pneA.pdb 81
1j0mA.pdb 752
3nfiA.pdb 215
5nplA.pdb 181
4ggrA.pdb 106
1pmlA.pdb 86
4mylA.pdb 288
6olnA.pdb 27
6lypA.pdb 287
3pbpA.pdb 431
6y4gB.pdb 246
4ndtA.pdb 94
2k03B.pdb 37
2bsjA.pdb 128
6ilmC.pdb 238
4fmtA.pdb 209
5fikT.pdb 174
3erwA.pdb 131
3ikmA.pdb 1093
1wncA.pdb 69
6gbvA.pdb 120
6o8wE.pdb 206
6jhqD.pdb 217
6jhqA.pdb 260
6gym5.pdb 66
7abgJ.pdb 69
4xlwA.pdb 113
5oqlz.pdb 61
5oqlZ.pdb 639
4v1al.pdb 133
6kw5X.pdb 147
6o8xe.pdb 163
7cnaA.pdb 204
1dmyA.pdb 237
1qntA.pdb 166
6o9qA.pdb 514
2j0sT.pdb 44
1q5qH.pdb 224
6ynyG1.pdb 188
5vhoF.pdb 238
6shbH.pdb 312
5mmiT.pdb 172
1fm0D.pdb 81
6o8xT.pdb 112
1q7rA.pdb 194
1ksjA.pdb 162
5tg9A.pdb 325
6sw9Y.pdb 50
6znvA.pdb 115
3kj6A.pdb 222
4dcaA.pdb 291
2vraA.pdb 203
2r82A.pdb 872
4b0fA.pdb 55
2yjmA.pdb 165
2qshA.pdb 502
6tqsA.pdb 131
6zheC.pdb 705
2ix3A.pdb 973
6ks0H.pdb 119
6ibjA.pdb 150
5xfnA.pdb 301
7jk5F.pdb 14
2qehA.pdb 145
4hiiB.pdb 203
4cmlA.pdb 310
2bt6A.pdb 105
1qwdA.pdb 167
4v197.pdb 46
1tg6A.pdb 184
4u4vA.pdb 442
1bdaA.pdb 265
3epmA.pdb 503
3fnsA.pdb 325
5fwtA.pdb 293
7aucA.pdb 493
5feiA.pdb 509
3zutA.pdb 281
7at8C.pdb 124
3guhA.pdb 477
6g4xA.pdb 24
4tqvA.pdb 286
7jl4A.pdb 190
4jehA.pdb 556
4aeiA.pdb 64
6kopF.pdb 159
1yd2A.pdb 90
2ggdA.pdb 445
4v4nBX.pdb 71
2rqaA.pdb 137
3kk8A.pdb 283
3gonA.pdb 329
3sxlA.pdb 154
5ig5A.pdb 137
4f71A.pdb 198
1knbA.pdb 186
4kxcA.pdb 875
6w6pq.pdb 83
3oiqA.pdb 183
6trcF.pdb 141
6w6pt.pdb 82
6gawB8.pdb 95
6w6pm.pdb 110
2qnuA.pdb 207
6gawBI.pdb 98
3eqaA.pdb 458
1qzwA.pdb 432
6gawB9.pdb 38
4zcvA.pdb 154
5kxiA.pdb 363
2w6dA.pdb 680
5wzyA.pdb 324
5w6pA.pdb 676
4erhA.pdb 128
4ml7B.pdb 98
3wqaA.pdb 201
3h8dA.pdb 120
6a33A.pdb 152
1zlbA.pdb 122
2jbzA.pdb 124
4jd9A.pdb 118
2vk5A.pdb 449
4l1jB.pdb 187
3qprA.pdb 256
6t0bf.pdb 102
4qjvA.pdb 259
6t0bd.pdb 120
2yvyA.pdb 248
2h3kA.pdb 144
6o8zc.pdb 204
1fc3A.pdb 119
6o8zf.pdb 97
4g0zA.pdb 147
4glvB.pdb 106
6o8zd.pdb 201
4tq0B.pdb 40
1boiA.pdb 285
5z00C.pdb 111
6tbeA.pdb 116
3kxlA.pdb 295
4pl0A.pdb 571
2gj2A.pdb 79
1f4oA.pdb 165
5m0pA.pdb 424
2m59A.pdb 37
1lemB.pdb 47
1hxdA.pdb 305
5wq0B.pdb 126
1znpA.pdb 138
5o9zq.pdb 80
5wczA.pdb 556
3c3rA.pdb 357
6ynye1.pdb 68
6llgA.pdb 436
6ydwB6.pdb 52
5fr0A.pdb 576
1cqxA.pdb 403
2horA.pdb 425
5fcuH.pdb 217
5fcuL.pdb 212
6o9lU.pdb 170
6z1vA.pdb 80
2jzwA.pdb 44
3lgbA.pdb 176
1s3zA.pdb 147
6gxgB.pdb 147
6v92E.pdb 120
1i7aA.pdb 103
4yx1A.pdb 66
2z38A.pdb 247
5c2jA.pdb 201
6y69x.pdb 95
1yulA.pdb 206
3amrA.pdb 352
1iokA.pdb 482
3o48A.pdb 129
2a77H.pdb 219
5hjiA.pdb 349
6u3wB.pdb 291
4x8wA.pdb 69
2iamD.pdb 239
6up2A.pdb 809
5nrlS.pdb 103
6o90G.pdb 176
2lwwA.pdb 100
4btsA3.pdb 196
6ywpA.pdb 350
2efiA.pdb 100
1xktA.pdb 260
2d4cA.pdb 224
6a8rB.pdb 58
1ja3A.pdb 115
5jbh6.pdb 95
4laxA.pdb 237
6o8w5.pdb 64
6gshA.pdb 533
6lkgA.pdb 294
1kb4A.pdb 93
2ezwA.pdb 50
5jpqt.pdb 207
5ig4A.pdb 129
5fywX.pdb 143
2xwsA.pdb 126
2wd5A.pdb 177
6em1x.pdb 267
2dcjA.pdb 327
6rxzCC.pdb 387
3jv5A.pdb 104
4j15A.pdb 431
5vteB.pdb 27
3omuA.pdb 208
6pxbF.pdb 101
6rxtUL.pdb 785
5hb0B.pdb 520
6rxxCL.pdb 231
3zghA.pdb 177
2bjfA.pdb 328
3vgoA.pdb 287
3zfoA.pdb 150
5o61W.pdb 192
1d2bA.pdb 126
6kzkA.pdb 241
5o61T.pdb 114
4wbjA.pdb 157
2h8cA.pdb 117
1ns1A.pdb 73
5zcxW.pdb 33
1lkjA.pdb 146
2hy6A.pdb 31
1cxcA.pdb 124
4m1nA.pdb 158
2crkA.pdb 365
5en2C.pdb 141
6wujC.pdb 284
1diqA.pdb 515
6f59A.pdb 178
2f86B.pdb 129
5o9zp.pdb 73
4oveA.pdb 422
4nbyA.pdb 248
5vjnA.pdb 176
6u1yA.pdb 244
1bt3A.pdb 336
6ldsA.pdb 381
4ipmA.pdb 430
6cqqE.pdb 244
6nc8A.pdb 467
4kt0F.pdb 141
3zo0A.pdb 208
2raqA.pdb 91
6vktA.pdb 1037
4tkdA.pdb 120
1uocA.pdb 263
2vbsA.pdb 132
6th6Bk.pdb 36
6o8z2.pdb 56
6p8sA.pdb 162
6swcJ.pdb 126
5tcmA.pdb 116
3whrB.pdb 183
5k1qA.pdb 347
4a63B.pdb 202
1n1hA.pdb 1264
2zynA.pdb 383
1zriA.pdb 163
6rxyCU.pdb 131
4m4gA.pdb 239
6swdQ.pdb 152
2bueA.pdb 179
1ow3A.pdb 196
4btsAW.pdb 259
4wy4A.pdb 64
5b53A.pdb 334
4wy4D.pdb 65
2q3wA.pdb 109
5mlcP.pdb 116
6gawAF.pdb 122
4zwsA.pdb 136
7a5pN.pdb 73
3nv7A.pdb 155
2fx0A.pdb 177
6rkhA.pdb 409
3zxaC.pdb 295
4qbgB.pdb 217
6rxvCT.pdb 131
2ojoA.pdb 22
7cc9A.pdb 163
6yj4D.pdb 436
1dx5I.pdb 118
4bziE.pdb 735
4apfB.pdb 341
2yleA.pdb 171
6s91J.pdb 467
2qypA.pdb 78
1tg0A.pdb 66
6lqqRT.pdb 171
6rfr1.pdb 340
4mecA.pdb 214
5hj5A.pdb 266
3j83A.pdb 276
4yefA.pdb 80
3ociA.pdb 179
3bp6A.pdb 112
6em4v.pdb 130
2ybrC.pdb 65
2dvoA.pdb 185
6wgvA.pdb 173
2oe1A.pdb 106
5jg6A.pdb 61
6dg6A.pdb 100
2z2nA.pdb 289
5ojjA.pdb 151
4hw9A.pdb 253
7khaB.pdb 286
5w0xA.pdb 206
6ob5C.pdb 151
1xqgA.pdb 378
2r80A.pdb 141
6uinX.pdb 54
4iu0A.pdb 310
6h3fA.pdb 428
6txzA.pdb 109
4lmtA.pdb 134
6qx3O.pdb 121
1dk7A.pdb 146
5fisA.pdb 240
3hshA.pdb 56
6e62H.pdb 217
5fc1A.pdb 426
6zqaJQ.pdb 63
6guxA.pdb 240
5k1cB.pdb 515
1ltbC.pdb 41
2ofjA.pdb 300
1offA.pdb 95
3d5hA.pdb 272
6sujAAA.pdb 128
1ltiA.pdb 185
1w2sB.pdb 142
2zniA.pdb 279
3nwiA.pdb 245
3vyuA.pdb 54
5govB.pdb 320
6rxuUF.pdb 331
5b58T.pdb 265
5zrdA.pdb 534
5bkeA.pdb 275
1z2eA.pdb 139
6kg2A.pdb 293
4f27A.pdb 328
2j6zA.pdb 86
5oatA.pdb 359
6o3vA.pdb 828
3msrA.pdb 347
5knbG.pdb 164
5n2qA.pdb 167
5gahi.pdb 126
3wzsA.pdb 143
2pqjA.pdb 233
5jpq0.pdb 148
4x5nA.pdb 91
2o11A.pdb 383
5c3iD.pdb 63
3f9vA.pdb 595
4ma3H.pdb 215
5nueB.pdb 329
5wydA.pdb 262
6dgmA.pdb 381
5ko8A.pdb 215
6kw3M.pdb 384
5zepr.pdb 64
6ydwBR.pdb 153
5cvbB.pdb 60
6jhcA.pdb 162
5aj4BD.pdb 240
3smqA.pdb 299
6k28A.pdb 235
3d4pA.pdb 307
3is5A.pdb 260
6ompA.pdb 356
2n6eA.pdb 110
4hosA.pdb 482
4gdoA.pdb 42
3fcaA.pdb 290
5hxyA.pdb 271
6ydpB1.pdb 244
5jsuA.pdb 283
1m56C.pdb 265
2obyA.pdb 334
4o6nA.pdb 333
6bnfA.pdb 336
2frhA.pdb 127
1qiuA.pdb 264
5o6aD.pdb 71
2ddmA.pdb 264
1gk4A.pdb 79
4qjfA.pdb 186
2wuhB.pdb 20
6fanA.pdb 61
3er6A.pdb 192
4ueaB.pdb 39
5xbxA.pdb 178
6kacW.pdb 56
4b3hA.pdb 729
1rh7A.pdb 81
6sgfA.pdb 129
6kacL.pdb 35
6kacO.pdb 240
4ba9A.pdb 104
6m64B.pdb 19
5umeA.pdb 285
3fanA.pdb 192
2gm3A.pdb 150
6zqdJL.pdb 283
2a1fA.pdb 232
1hzeA.pdb 97
5fgoA.pdb 59
2zwaA.pdb 672
1a3aA.pdb 145
1so0A.pdb 344
4v4gBI.pdb 52
3unfK.pdb 201
6wqzC.pdb 536
2eexA.pdb 509
6v3eb.pdb 225
6fv3A.pdb 378
3d0qA.pdb 369
6hrdA.pdb 285
3cv8A.pdb 402
2x7lM.pdb 57
2x7lB.pdb 217
3gwjA.pdb 674
4qblA.pdb 119
1eboA.pdb 112
4qksA.pdb 124
5xoxA.pdb 229
3earA.pdb 206
4n4zA.pdb 309
1r45A.pdb 201
5dhvA.pdb 123
5dhvB.pdb 110
6a2vA.pdb 165
5hpyA.pdb 192
6jaxA.pdb 377
4ey0A.pdb 234
3k6pA.pdb 226
4q0fA.pdb 67
2l9nA.pdb 250
4lmrA.pdb 306
6kmxaE.pdb 61
1x90A.pdb 147
2uzyB.pdb 630
6a6eA.pdb 421
6kmxaM.pdb 31
5yzjA.pdb 159
4na3A.pdb 596
4evbA.pdb 143
3eywA.pdb 337
6imqA.pdb 49
2x5tA.pdb 93
2ogjA.pdb 371
4zxqA.pdb 140
3ke4A.pdb 172
1k50A.pdb 63
6yac4.pdb 198
5zmmA.pdb 530
3n52A.pdb 67
4dxeH.pdb 74
5jk8A.pdb 390
6ppnB.pdb 94
2r2dA.pdb 276
4j7zA.pdb 100
3fmqA.pdb 356
5v6iA.pdb 111
3fm8C.pdb 364
2pkdA.pdb 107
3bgyA.pdb 226
1f9nA.pdb 147
2e1dA.pdb 321
6ozbA.pdb 186
6jeoaX.pdb 29
6rxvCX.pdb 267
5n4eC.pdb 30
6jlzI.pdb 430
3l8cA.pdb 499
2pzxA.pdb 188
6j3yW.pdb 52
3gdpA.pdb 521
6s12Y.pdb 59
5nkqE.pdb 87
5nxfA.pdb 490
5xnn4.pdb 197
6b9uA.pdb 244
2cqzA.pdb 173
3sb2A.pdb 69
2zxhA.pdb 603
6ffnA.pdb 182
3qyqA.pdb 273
1m56D.pdb 42
4b9aA.pdb 298
1nhcA.pdb 336
2zdsA.pdb 317
2f3nA.pdb 65
6ml4A.pdb 143
1extA.pdb 160
3au2A.pdb 575
5fodA.pdb 303
6j7eA.pdb 251
3d8xA.pdb 318
1fvcB.pdb 120
3hm7A.pdb 436
5vbuA.pdb 442
5cfkA.pdb 253
5cerA.pdb 401
5cerB.pdb 193
6t21A.pdb 145
2cffA.pdb 241
6okeC.pdb 38
1vrgA.pdb 502
3r0pA.pdb 125
3f41A.pdb 590
3qqwA.pdb 275
5ltwC.pdb 112
2va1A.pdb 226
3ahpA.pdb 106
3ugfA.pdb 524
4k5sA.pdb 490
3gasA.pdb 243
6x04B.pdb 116
3gvoA.pdb 342
4q37A.pdb 120
2x31A.pdb 188
5o5cA.pdb 464
5mmi6.pdb 49
5jxcA.pdb 86
6dm9A.pdb 77
5zwmE.pdb 139
5zwmL.pdb 416
5zaiA.pdb 257
5zwmN.pdb 728
3qvlA.pdb 245
4v1tC.pdb 15
3dufI.pdb 38
3f4lA.pdb 340
5usxA.pdb 316
4db4A.pdb 256
3kltA.pdb 71
6fzoA.pdb 133
5figA.pdb 100
1gglA.pdb 134
6jhbA.pdb 239
5caiA.pdb 51
2c20A.pdb 329
1fx5A.pdb 240
4jjoA.pdb 202
3pxgA.pdb 442
3hbxA.pdb 436
3oqoA.pdb 333
4z0hO.pdb 333
2vj3A.pdb 120
2bxrA.pdb 445
6b4gB.pdb 47
2imoA.pdb 386
6kdvB.pdb 279
6kmfA.pdb 316
1kyzA.pdb 350
2e8yA.pdb 712
2xs3A.pdb 166
3lvhA.pdb 554
2w3xA.pdb 142
3hn6A.pdb 271
3fkuX.pdb 235
5zeeA.pdb 295
2jxiA.pdb 45
3s6vA.pdb 173
1woxA.pdb 244
3bpmA.pdb 243
5ajdB.pdb 50
4nftA.pdb 184
5fifA.pdb 507
3ptmA.pdb 478
2jjsA.pdb 116
3punA.pdb 302
1f9fA.pdb 76
3a54A.pdb 280
3sqmA.pdb 505
6htnA.pdb 143
7a09Z.pdb 110
4wmqA.pdb 283
3m2pA.pdb 283
3enqA.pdb 217
2c9lY.pdb 63
5n0lA.pdb 156
6gh2A.pdb 908
1oi0A.pdb 108
2aamA.pdb 280
3no5A.pdb 263
6eb5B.pdb 229
3prvA.pdb 150
4p5oE.pdb 197
6v3bP.pdb 117
6t19BBB.pdb 244
6v3bU.pdb 97
6d6rM.pdb 709
4rdlA.pdb 297
6e4rA.pdb 504
3oreA.pdb 481
1wjaA.pdb 47
6j76A.pdb 477
5cexB.pdb 233
6rybC.pdb 312
5xno3.pdb 220
3gv2A.pdb 219
6nopB.pdb 262
3v77A.pdb 221
6ejkA.pdb 356
2eezA.pdb 343
3k12A.pdb 113
4tthA.pdb 244
1o8bA.pdb 163
2bq1E.pdb 676
6oq9A.pdb 52
5vg1A.pdb 142
6qm8H.pdb 229
2huuA.pdb 384
1yqfA.pdb 182
4gl2A.pdb 617
6v3bQ.pdb 103
3igjA.pdb 183
6q2rC.pdb 280
3ifsA.pdb 441
6oaoB.pdb 227
3aitA.pdb 74
6vt2A.pdb 409
1mprA.pdb 421
5h5aB.pdb 213
6dn8A.pdb 195
4zwpA.pdb 422
1j3pA.pdb 187
2vsxA.pdb 366
4furA.pdb 100
3omeA.pdb 243
2o2cA.pdb 564
1uc9A.pdb 256
5j9uG.pdb 297
5exvA.pdb 163
3pxxA.pdb 282
4qlyA.pdb 210
5y6yB.pdb 318
3j79g.pdb 37
4znlA.pdb 253
4m8nA.pdb 574
3t7eA.pdb 316
5zi4A.pdb 339
6ap1A.pdb 314
4iq1A.pdb 209
3oitA.pdb 367
4llyB.pdb 209
1bhgA.pdb 611
2pxwA.pdb 225
3jbqH.pdb 214
3v4dA.pdb 119
5ff9A.pdb 246
7bqlA.pdb 447
2c21A.pdb 139
5bozG.pdb 123
3bkcH.pdb 224
5xtiAA.pdb 81
3janz.pdb 426
6y79F.pdb 121
6y79I.pdb 190
3ibgA.pdb 300
6fcgA.pdb 393
4gahA.pdb 172
6y79B.pdb 456
2vgmA.pdb 354
4bd9A.pdb 304
2gpeA.pdb 47
1iz1A.pdb 292
2dkwA.pdb 131
6kiaA.pdb 442
6onbA.pdb 116
1u8wA.pdb 149
6nz6A.pdb 458
2r00A.pdb 306
6j3zY.pdb 34
3ul5A.pdb 82
7d0iB.pdb 424
3p87G.pdb 11
5oxzA.pdb 90
6j3zM.pdb 42
6j3zK.pdb 37
2m7wA.pdb 59
3jcuG.pdb 218
1zccA.pdb 240
2vzrA.pdb 125
6tedW.pdb 300
6vriB.pdb 64
3rxyA.pdb 265
2f60K.pdb 60
5zedA.pdb 342
6oziA.pdb 244
4knkA.pdb 206
4ru4A.pdb 589
7apxF.pdb 361
2f2iA.pdb 29
4wnnB.pdb 98
5iroD.pdb 102
2pwjA.pdb 162
1rh5B.pdb 56
3cncA.pdb 196
5v1vA.pdb 88
5jk0A.pdb 347
5ym8A.pdb 90
5m2rA.pdb 106
5k9qG.pdb 231
3tfzA.pdb 168
1vphA.pdb 138
2qezA.pdb 424
2i14A.pdb 389
6r5zA.pdb 119
6k8sA.pdb 662
1atlA.pdb 200
6ydwBU.pdb 140
4eqmA.pdb 269
5bkaA.pdb 114
6f2rC.pdb 121
3vp8A.pdb 75
3kijA.pdb 171
2c1vA.pdb 335
5jsbB.pdb 116
6hd1C.pdb 436
4bwkA.pdb 392
3u52C.pdb 318
3vepD.pdb 66
2bmaA.pdb 467
6dfqF.pdb 238
1prtB.pdb 196
1u1zA.pdb 137
3e9dA.pdb 250
5fclA.pdb 314
1prtF.pdb 98
6hcdA.pdb 132
5ykzA.pdb 112
6y4rA.pdb 160
1v9u3.pdb 237
1qo7A.pdb 385
3dlsA.pdb 285
1yqcA.pdb 158
6cgqA.pdb 339
6wgcA.pdb 425
2xzdG.pdb 119
4bomA.pdb 608
5iuwA.pdb 495
1sflA.pdb 230
2r1zA.pdb 202
6p7lA.pdb 140
4fblA.pdb 245
2wlvB.pdb 144
6df0H.pdb 211
5hxwA.pdb 433
5btuA.pdb 157
5zwoJ.pdb 308
5zwoK.pdb 429
6v3dD.pdb 211
3c1qA.pdb 111
5t2qA.pdb 102
5oqdB.pdb 186
6jl2A.pdb 401
5ntuA.pdb 308
3na5A.pdb 544
1dlpA.pdb 233
4mt8A.pdb 100
6tnpB.pdb 115
3p5mA.pdb 250
4v1aj.pdb 217
4xcwA.pdb 173
3n6rB.pdb 506
6b4jB.pdb 315
3n6rA.pdb 591
2ekdA.pdb 199
2qzjA.pdb 119
3kopA.pdb 155
3qj6A.pdb 90
3m1rA.pdb 310
6lc8A.pdb 357
5cmoA.pdb 125
3v19A.pdb 21
7ckqD.pdb 1137
5cw0A.pdb 141
2ixcA.pdb 198
4qk0A.pdb 621
5gmlA.pdb 223
5j9tG.pdb 273
3t3wA.pdb 241
4lsyA.pdb 88
5zi7A.pdb 850
4u8tA.pdb 155
4rluB.pdb 147
2xs1A.pdb 697
1vb6A.pdb 114
1smoA.pdb 113
6kr2A.pdb 857
2r0hA.pdb 160
2bkqA.pdb 211
5k4dA.pdb 356
6rkfA.pdb 335
4lwoB.pdb 341
3e85A.pdb 154
6gcsX.pdb 117
6vo6A.pdb 307
3ab3A.pdb 322
4rwwA.pdb 113
2z1bA.pdb 290
6rcxA.pdb 217
2shkA.pdb 158
1bvuA.pdb 416
4qr0A.pdb 83
2x7lA.pdb 221
5eiyB.pdb 658
1g5cA.pdb 169
2zxuA.pdb 306
3gitA.pdb 422
1ml5d.pdb 173
5tuiA.pdb 388
5owx1.pdb 161
5owx2.pdb 182
1hqrD.pdb 206
5ovwG.pdb 126
6suiA.pdb 334
6qx94C.pdb 301
3k49A.pdb 353
6qw3A.pdb 110
5es8A.pdb 759
6kocD.pdb 70
5x1yB.pdb 454
1tqjA.pdb 217
6o6jA.pdb 505
6kocB.pdb 256
5fkqA.pdb 733
2o1uA.pdb 578
3h6rB.pdb 152
6v3aT.pdb 100
1yc8A.pdb 116
1zpuA.pdb 529
2xpnA.pdb 138
2my7A.pdb 97
4m4wJ.pdb 245
3ktvB.pdb 106
6jmtA.pdb 347
4a7fB.pdb 136
6rxbA.pdb 179
4z9vC.pdb 15
6gkdC.pdb 123
3uebA.pdb 102
6t2oAAA.pdb 241
1zxoA.pdb 261
1exzA.pdb 133
5gkqA.pdb 726
2ux0A.pdb 137
3gkqA.pdb 374
2rihA.pdb 131
2dv6A.pdb 422
6ohuA.pdb 206
5i92A.pdb 424
3bsuA.pdb 48
4aoqD.pdb 34
4h0fA.pdb 264
5nmsA.pdb 143
1v9tA.pdb 166
5onaC.pdb 22
6u9vA.pdb 560
4i5wA.pdb 292
5d3mB.pdb 281
4nl4H.pdb 698
6nbgA.pdb 233
7ju4E.pdb 86
4inoA.pdb 302
2va0A.pdb 99
5f3pA.pdb 193
6st4A.pdb 87
3palA.pdb 107
3aaxA.pdb 272
6zeeW.pdb 68
4gqyA.pdb 147
1qavB.pdb 115
6phvA.pdb 721
2a97A.pdb 392
3qrcA.pdb 153
1njgA.pdb 240
2covD.pdb 92
2m6bA.pdb 150
5dmzA.pdb 339
1gefA.pdb 120
6g43A.pdb 500
6j3yZ.pdb 59
4i83A.pdb 144
4jc2A.pdb 220
5uslX.pdb 227
4bu0A.pdb 182
3d2oA.pdb 244
6iyaA.pdb 48
3uqhA.pdb 159
6nyyA.pdb 459
5wkoA.pdb 225
3tg3A.pdb 128
1xx7A.pdb 172
5v2oA.pdb 60
6k9nA.pdb 250
3rgbB.pdb 218
1d4eA.pdb 560
4dk3C.pdb 83
4dk3A.pdb 127
2y5iA.pdb 97
6bxtA.pdb 265
5a2nA.pdb 470
3t34A.pdb 335
4cymA.pdb 177
6onoA.pdb 71
3q1tA.pdb 253
3sn2A.pdb 848
2exaA.pdb 443
1g82A.pdb 157
3ks8A.pdb 122
6fvuX.pdb 127
6weqE.pdb 214
2qb6A.pdb 393
4qicA.pdb 243
6nlrA.pdb 269
6hksA.pdb 93
6m87B.pdb 215
2dq0A.pdb 447
2nb1A.pdb 60
6hc6A.pdb 407
5zo3A.pdb 207
5ngkA.pdb 458
5ueiA.pdb 246
6az0A.pdb 439
2ks0A.pdb 66
6i2kD.pdb 58
6egkA.pdb 307
5ujwA.pdb 244
1e2aA.pdb 102
2q04A.pdb 203
4idaA.pdb 321
4pftA.pdb 537
3ig9A.pdb 75
3q6pA.pdb 374
1us6A.pdb 91
7bv6B.pdb 61
7bv6C.pdb 72
5xb7A.pdb 685
6a0kB.pdb 442
4eb5A.pdb 379
3r9tA.pdb 260
4wsgA.pdb 479
6ejfG.pdb 146
5jbfA.pdb 854
6ejfJ.pdb 137
3vddB.pdb 251
4ig9B.pdb 21
3neyA.pdb 180
2z2sA.pdb 161
6kobA.pdb 607
4a3vB.pdb 79
4fxxA.pdb 93
2gr7A.pdb 101
3gm0A.pdb 237
5l77A.pdb 458
4in3B.pdb 589
5ex1A.pdb 271
5of9A.pdb 536
2gr8A.pdb 78
3tmpA.pdb 165
1r94A.pdb 97
3ezzA.pdb 144
4v4rBQ.pdb 138
3bb5A.pdb 97
5gm6U.pdb 176
4e70A.pdb 359
3igqA.pdb 176
5gjpA.pdb 381
5gm6G.pdb 875
6mgwA.pdb 634
3oneA.pdb 487
7kv9A.pdb 501
4ipuA.pdb 136
3pnzA.pdb 328
3sgrA.pdb 25
5i93A.pdb 179
1tydE.pdb 317
4g1oA.pdb 329
6eupA.pdb 147
2v6qA.pdb 156
2i6fA.pdb 124
3ikoC.pdb 419
6p66A.pdb 443
2nvvA.pdb 484
5t2sA.pdb 247
6f90A.pdb 714
5tvfE.pdb 292
3n7zA.pdb 369
6guqA.pdb 278
6dx7A.pdb 387
4lzkA.pdb 157
6lopA.pdb 347
3h7cX.pdb 362
5ey7A.pdb 307
6an5A.pdb 213
5j5qA.pdb 396
1xb2A.pdb 358
6kifD.pdb 141
6n1cA.pdb 175
4wxaD.pdb 68
3bjbA.pdb 169
4wxaA.pdb 84
3isvA.pdb 258
6kifF.pdb 136
6kifI.pdb 38
6kifE.pdb 71
6rxtUS.pdb 451
6er4A.pdb 194
5k31A.pdb 241
2xjyB.pdb 35
3iabB.pdb 106
1qavA.pdb 90
2zhzA.pdb 148
1vhcA.pdb 208
5awvA.pdb 498
4at7A.pdb 334
4zsvA.pdb 294
3o6xA.pdb 638
3s6jA.pdb 212
6g76A.pdb 290
6tdzH.pdb 160
4bn6A.pdb 189
3b9fI.pdb 356
1tksA.pdb 196
6qheA.pdb 261
4zg1A.pdb 117
1npbA.pdb 140
6gesA.pdb 350
1wekA.pdb 207
1v8gA.pdb 329
3s5vA.pdb 132
2bcpA.pdb 473
3nwyA.pdb 227
2y2xA.pdb 374
5mkqA.pdb 304
5jvpA.pdb 82
1larA.pdb 566
5iclA.pdb 320
5u5cA.pdb 27
3kjgA.pdb 254
7pckA.pdb 314
5w4zA.pdb 446
3k32A.pdb 187
5wifA.pdb 166
3ag5A.pdb 278
5u9kA.pdb 155
4z2eC.pdb 197
4hu6A.pdb 29
2w4lA.pdb 160
3k92A.pdb 418
2p7iA.pdb 222
3kiaA.pdb 313
2zopA.pdb 111
6nstA.pdb 301
1z94A.pdb 138
3q3eA.pdb 620
6hiwCR.pdb 314
2wioA.pdb 393
5xw9A.pdb 124
4j37A.pdb 299
3uluF.pdb 217
3uluA.pdb 659
2iopA.pdb 618
6itxA.pdb 219
3b8iA.pdb 284
5cy1A.pdb 183
1tygA.pdb 242
2z0eA.pdb 315
4ezdA.pdb 345
4ilwD.pdb 159
4zv3A.pdb 299
3b4yA.pdb 323
1ynyA.pdb 455
5a9sB.pdb 282
6m7zA.pdb 262
4wfdA.pdb 91
5x7vA.pdb 177
5ycwA.pdb 90
5izsA.pdb 77
1xd3A.pdb 229
6j3zQ.pdb 137
1y6nR.pdb 202
4ngeA.pdb 964
6f3ae.pdb 785
6es3K.pdb 72
5mjhA.pdb 368
5n9bA.pdb 244
1oe5A.pdb 244
5mxcA.pdb 313
3egcA.pdb 261
6v8iAC.pdb 314
2x36A.pdb 190
5mmjb.pdb 233
4dz4A.pdb 313
3dlvB.pdb 98
4hzbB.pdb 121
5jwbA.pdb 493
6lfpA.pdb 582
6pglA.pdb 218
6muuF.pdb 323
2h0bA.pdb 177
6if3B.pdb 177
3lrkA.pdb 452
1jx7A.pdb 114
2l11A.pdb 54
2bwcA.pdb 226
6khnA.pdb 490
5hmnA.pdb 151
6s3tD.pdb 219
6agbF.pdb 157
3beyA.pdb 88
3cetA.pdb 296
6fs9A.pdb 183
3v5qA.pdb 263
6i01A.pdb 512
2zieA.pdb 231
2op5A.pdb 110
1yrlA.pdb 487
4o79A.pdb 210
6bxbA.pdb 463
4b2zA.pdb 399
3frmA.pdb 244
5lybc0.pdb 96
3p1zA.pdb 168
3ks6A.pdb 241
1pi8A.pdb 19
3mq1A.pdb 101
2exgA.pdb 101
3mksB.pdb 444
6t7dK.pdb 77
1uzkA.pdb 151
3sduA.pdb 780
1kafA.pdb 108
5nkkA.pdb 340
5uvnA.pdb 416
2zu7A.pdb 354
5t0qA.pdb 171
4yusA.pdb 350
3hgtA.pdb 286
6lhpD.pdb 58
4w6zA.pdb 347
4r71B.pdb 556
6surI.pdb 50
1w2eA.pdb 90
7cz3A.pdb 168
6tzyA.pdb 275
6yj4U.pdb 88
6lkqo.pdb 30
4brjA.pdb 124
2p2cP.pdb 158
2z73A.pdb 350
1k6dA.pdb 217
1g8kA.pdb 822
3ozbA.pdb 241
3lqvP.pdb 39
1ofyA.pdb 293
1ogpA.pdb 388
6uujC.pdb 259
4fzqA.pdb 79
2ebeA.pdb 106
2c5qA.pdb 232
4pphA.pdb 390
3qkwA.pdb 328
5szsA.pdb 1177
4dgyH.pdb 226
5vfaA.pdb 220
2yopA.pdb 177
2qxzA.pdb 330
1k38A.pdb 238
5f2nA.pdb 357
4ox7A.pdb 101
4xkrA.pdb 464
1fseA.pdb 67
2x64A.pdb 206
4ox8A.pdb 90
2vd8A.pdb 369
4fe2A.pdb 233
6po4A.pdb 233
4bhmA.pdb 79
3o9lA.pdb 162
3o9lB.pdb 171
4o1wA.pdb 79
4afyA.pdb 250
2x8mA.pdb 311
5izvA.pdb 376
5l7rA.pdb 563
6kjiA.pdb 351
6dzmG.pdb 120
3n3aC.pdb 131
2yn3A.pdb 270
6y79j.pdb 90
5llxA.pdb 667
3pnxA.pdb 150
5l7bA.pdb 76
3sc6A.pdb 281
2vt8A.pdb 141
4d7kA.pdb 335
6wggD.pdb 436
3u7uG.pdb 50
5ds8A.pdb 206
6wggC.pdb 544
4xbkA.pdb 217
4k5yA.pdb 407
4lirA.pdb 76
4n6jA.pdb 45
2c4kA.pdb 305
4lafA.pdb 207
1lktA.pdb 104
4z7fA.pdb 163
2yhoA.pdb 67
6vvqA.pdb 237
5fiaA.pdb 390
4oevA.pdb 494
5lduA.pdb 499
4xguA.pdb 376
6cbrA.pdb 144
6agqA.pdb 316
3szpA.pdb 290
6rreA.pdb 411
4plkH.pdb 216
3mo4A.pdb 447
5nqsA.pdb 179
5vjyA.pdb 131
4of6A.pdb 108
4q2nA.pdb 93
6xe9A.pdb 1183
6kmaA.pdb 839
6v3aM.pdb 119
1nzyA.pdb 269
2e67A.pdb 263
1nslA.pdb 173
2forA.pdb 283
6qtiA.pdb 1038
1htwA.pdb 158
6tdxI.pdb 66
1iu4A.pdb 331
1gtqA.pdb 138
6gnbA.pdb 284
5aj4Bc.pdb 295
5e9aA.pdb 679
1dynA.pdb 113
5cw4A.pdb 240
5cw4B.pdb 242
3sagA.pdb 381
6agmA.pdb 334
3b8lA.pdb 140
5aj4BW.pdb 166
3fmaA.pdb 78
4gndA.pdb 98
4aanA.pdb 323
5wm2A.pdb 536
6dxfA.pdb 377
5iitA.pdb 355
1fmcA.pdb 255
1vp2A.pdb 189
1v7mV.pdb 145
6jlyC.pdb 338
6z8dA.pdb 507
2z9iA.pdb 282
3wvcA.pdb 169
4lcqA.pdb 484
6oluA.pdb 244
4btsAO.pdb 152
4btsAN.pdb 54
6pcfB.pdb 65
6kc4A.pdb 101
6ycfA.pdb 215
6tczL.pdb 202
3c3iA.pdb 127
2fulA.pdb 161
5dnxA.pdb 176
5h6sA.pdb 456
3pimA.pdb 173
3dtfA.pdb 363
6kaff.pdb 30
6kafh.pdb 64
6vsjD.pdb 107
4zdaA.pdb 735
3sw5A.pdb 173
2wx4A.pdb 38
6ycaA.pdb 390
6bftA.pdb 224
3udbA.pdb 275
3a1yA.pdb 58
1r2fA.pdb 283
5m2iG.pdb 121
2bnlA.pdb 127
2xccA.pdb 133
4nomA.pdb 407
6el3E.pdb 351
3umkA.pdb 184
4rngA.pdb 82
6d0kA.pdb 395
5clvE.pdb 65
4bpaA.pdb 241
4zu4A.pdb 144
5b04E.pdb 384
1b06A.pdb 208
1rwaA.pdb 754
7aoaD.pdb 343
7jh3A.pdb 419
7ctoA.pdb 134
5en7B.pdb 16
3slgA.pdb 334
1ki9A.pdb 191
2g5wA.pdb 363
2h9aA.pdb 383
4lbpA.pdb 95
6l8aA.pdb 455
4o4cA.pdb 241
3fqmA.pdb 160
3dg3A.pdb 355
1fg7A.pdb 351
6lh7A.pdb 279
1vefA.pdb 387
4p78A.pdb 86
3cqxC.pdb 81
1lvbA.pdb 208
2fxmA.pdb 126
3g5wA.pdb 318
1tlhA.pdb 89
2fpoA.pdb 175
3eebA.pdb 205
5touC.pdb 162
6g47A.pdb 171
5zwbA.pdb 269
3zrqA.pdb 382
3gvpA.pdb 433
6fvuI.pdb 384
6hquI.pdb 31
6hdxA.pdb 474
2i79A.pdb 171
4ak7A.pdb 369
4zzaA.pdb 355
1ou8A.pdb 106
4krzA.pdb 494
1wz8A.pdb 263
6iveA.pdb 168
6utuB.pdb 162
6eqnB.pdb 407
3lysA.pdb 102
6lkpA.pdb 171
5c70A.pdb 588
5gvwC.pdb 391
6e2hE.pdb 47
1v83A.pdb 245
6vlxA.pdb 261
1pgrB.pdb 208
2q1kA.pdb 51
6emwA.pdb 82
6emwC.pdb 55
6emwF.pdb 152
6emwe.pdb 90
6kigK.pdb 78
5d8fA.pdb 109
6kigJ.pdb 41
6f70A.pdb 242
4fokA.pdb 264
2g0iA.pdb 106
6r77A.pdb 348
6kigA.pdb 751
3eycA.pdb 143
6xg8A.pdb 401
3toyA.pdb 359
3u29A.pdb 17
5itmA.pdb 47
2z8eA.pdb 401
4ionA.pdb 140
5nl1A.pdb 141
2jnsA.pdb 90
2y2wA.pdb 506
6l6hA.pdb 264
6gb2Be.pdb 122
4v5oAM.pdb 154
6yj4T.pdb 81
6w6pC.pdb 275
6yj4a.pdb 86
5nkmB.pdb 252
4btsAV.pdb 119
4v5oAS.pdb 125
6yj4Z.pdb 122
4v5oAT.pdb 150
1ltxR.pdb 494
3inoA.pdb 143
3l7gA.pdb 425
1u2mA.pdb 84
3bmaA.pdb 392
3wy0A.pdb 372
4btsAU.pdb 124
5ctgA.pdb 214
4wjgC.pdb 310
1o6uA.pdb 384
6ygiE.pdb 13
4nfyA.pdb 302
3i1lA.pdb 362
3u1kA.pdb 619
5y34A.pdb 595
3lqhA.pdb 174
5v5tA.pdb 297
5umwA.pdb 131
3r74A.pdb 617
3c3jA.pdb 361
1vggA.pdb 159
6d3kB.pdb 254
5b64A.pdb 180
6nzkA.pdb 1175
5zkaA.pdb 291
5yf1A.pdb 340
6te0G.pdb 303
4am6A.pdb 623
3i9gL.pdb 213
4en9B.pdb 420
6zrnA.pdb 173
1f1uA.pdb 322
6ywsV.pdb 58
4lk8A.pdb 105
3aqtA.pdb 189
3mb2A.pdb 61
4dqzA.pdb 171
3mb2B.pdb 59
1yo6A.pdb 237
5cj4A.pdb 179
5l3sA.pdb 274
6cmvA.pdb 111
6qmqB.pdb 87
3trrA.pdb 252
6qjmA.pdb 37
6p8vA.pdb 295
1ka8A.pdb 100
2flcA.pdb 247
3ll5A.pdb 221
5hw2A.pdb 419
3h90A.pdb 283
4n27A.pdb 175
5i2xA.pdb 150
6ncqA.pdb 257
3hrtA.pdb 212
4ujeCu.pdb 210
3fpzA.pdb 310
2fcoA.pdb 154
6qdvf.pdb 72
4jqeA.pdb 369
5vcsA.pdb 354
1szpA.pdb 295
1n5zA.pdb 71
6eguA.pdb 443
4hpeA.pdb 282
3lyvA.pdb 57
2ft3A.pdb 303
4k6bA.pdb 154
2vwsA.pdb 256
6xnsA.pdb 327
6gywA.pdb 150
5iv5W.pdb 192
5iv5U.pdb 165
2kj4B.pdb 32
6i04A.pdb 442
5hf7A.pdb 197
5ocmA.pdb 290
4cneA.pdb 169
3tlfA.pdb 253
5datp0.pdb 143
1knxA.pdb 303
1kgzA.pdb 328
7a0vA.pdb 333
6kkjB.pdb 357
5x3iA.pdb 708
1diqC.pdb 74
2f6aE.pdb 22
4e9mA.pdb 97
4k2iA.pdb 435
2og9A.pdb 354
6jw8A.pdb 342
4y0fA.pdb 78
4bmoB.pdb 119
5g24A.pdb 200
1s7sA.pdb 276
4jhnA.pdb 361
4v5oA1.pdb 67
5vlzEJ.pdb 419
6yhsO.pdb 109
5xtbC.pdb 156
1k9xA.pdb 497
6cl5A.pdb 374
4v5oA6.pdb 80
5ln8A.pdb 123
5n08A.pdb 127
4e4sA.pdb 113
1e69A.pdb 263
5ed4A.pdb 222
4xk8K.pdb 45
2hb0A.pdb 356
2k7xA.pdb 120
2v3mA.pdb 93
1r4pA.pdb 281
4lx0B.pdb 382
5jopE.pdb 208
1v8hA.pdb 106
6j0nD.pdb 127
5tl5H.pdb 221
6j0nb.pdb 223
6j0nn.pdb 148
6kadR.pdb 240
4chuA.pdb 126
2vkoA.pdb 104
6j0nt.pdb 401
3pnlB.pdb 211
6j0nP.pdb 780
6j0nJ.pdb 602
2nwiA.pdb 160
1s4nA.pdb 337
6ox7C.pdb 129
5zqrA.pdb 162
6kqcA.pdb 142
6scqA.pdb 72
6ccfA.pdb 260
4gwiA.pdb 144
6qwoA.pdb 252
4drsA.pdb 485
5ihpA.pdb 246
2id0A.pdb 622
6addA.pdb 168
3it8D.pdb 299
3it7A.pdb 182
3mn3A.pdb 252
6um6C.pdb 126
6l8dA.pdb 267
7kvaa.pdb 71
2ntxA.pdb 300
1kmoA.pdb 661
2zotA.pdb 138
2m9kA.pdb 93
6bjeA.pdb 220
5aj3j.pdb 213
3vc7A.pdb 234
6ogmA.pdb 61
2vdbB.pdb 55
5zkkA.pdb 197
3ssqA.pdb 101
5zokA.pdb 200
1igqA.pdb 54
5tcuS9.pdb 56
6fxaA.pdb 35
6md3A.pdb 170
6kgtA.pdb 448
6ip1B.pdb 62
6e88A.pdb 434
4zvfA.pdb 164
1nkqA.pdb 242
6l4sA.pdb 55
6jjjA.pdb 151
5izkA.pdb 480
6ytfn.pdb 115
7cn2g.pdb 110
6ytfj.pdb 127
4mcwA.pdb 361
1yewA.pdb 382
3vzeA.pdb 138
5dd0L.pdb 211
3l9eA.pdb 154
6loiA.pdb 217
3qryB.pdb 426
4cgbA.pdb 44
4tzoA.pdb 236
5hu8A.pdb 320
5ggxA.pdb 265
2uvpA.pdb 180
4um9B.pdb 448
4c6rA.pdb 162
6jnpB.pdb 116
3jvuA.pdb 337
6nzoC.pdb 104
5mteA.pdb 137
3hguA.pdb 350
4z9nA.pdb 320
1zieA.pdb 172
1zzfA.pdb 81
1nt0A.pdb 256
5i5iA.pdb 539
3tr4A.pdb 164
2y75A.pdb 125
4mxvA.pdb 137
2p5qA.pdb 161
3jc8Ba.pdb 452
4pwvA.pdb 404
5x8pc.pdb 213
2dqbA.pdb 359
3jbyA.pdb 550
5klqC.pdb 320
6o9l8.pdb 299
5fjdA.pdb 110
6uglA.pdb 200
6b4gA.pdb 315
3iwbB.pdb 59
5duyA.pdb 150
6lpbA.pdb 223
1pewA.pdb 108
4kqbA.pdb 419
2mwxA.pdb 56
3w4qA.pdb 258
3ayxB.pdb 273
4v1dB.pdb 109
2hbjA.pdb 390
5yfcA.pdb 690
5a59A.pdb 1106
3qfnA.pdb 249
5b7iB.pdb 134
6kigM.pdb 29
6cvkB.pdb 231
5cimA.pdb 636
6jlzG.pdb 360
6jlzA.pdb 317
4djfC.pdb 441
6iwwB.pdb 42
6bfuA.pdb 964
4g32A.pdb 630
5mkcA.pdb 207
2ia9A.pdb 91
4ohfA.pdb 455
2hwwA.pdb 160
5o6uC.pdb 267
4xahA.pdb 176
6svlA.pdb 212
2v5jA.pdb 269
1f9tA.pdb 304
4x8bA.pdb 428
4rvpA.pdb 153
5gaiY.pdb 662
1fsiA.pdb 179
6n4xA.pdb 506
1au7A.pdb 130
4qm8A.pdb 149
3nbeA.pdb 147
7ahyAAA.pdb 57
7bvkA.pdb 302
3dppC.pdb 12
5v9pA.pdb 577
1ojlA.pdb 292
2j59M.pdb 113
5u9yA.pdb 25
5fv4A.pdb 530
7a25D.pdb 114
4bpzA.pdb 251
1g0iA.pdb 252
5xepA.pdb 362
2kcvA.pdb 99
1bo6A.pdb 282
3aqjA.pdb 117
5u77A.pdb 117
1j4aA.pdb 331
6bswA.pdb 337
6vyiA.pdb 406
6njlK.pdb 215
2pyaA.pdb 52
3f46A.pdb 345
3ichA.pdb 180
1sz3A.pdb 155
6kadV.pdb 33
5l39A.pdb 208
4xj1A.pdb 360
3t55A.pdb 258
6kadZ.pdb 61
3v2oA.pdb 158
6kadX.pdb 34
3gcxE.pdb 41
4es4A.pdb 206
7a79A.pdb 215
3vc6A.pdb 420
6p6cA.pdb 90
3c6gA.pdb 464
1ufoA.pdb 234
4opxA.pdb 222
1gwsA.pdb 503
1rkgA.pdb 241
6itqA.pdb 122
5dd1H.pdb 221
3hvzA.pdb 63
5le9A.pdb 315
2hurA.pdb 142
5v8fF.pdb 157
5v8fE.pdb 422
4n4oB.pdb 53
1hv5A.pdb 162
2dzaA.pdb 245
3f01A.pdb 143
1rf3A.pdb 192
3jvzC.pdb 377
5v4dA.pdb 127
1egaA.pdb 292
4c30A.pdb 631
3zxjA.pdb 524
1nksA.pdb 194
3opuA.pdb 338
1vkmA.pdb 282
1gntA.pdb 553
3kvgA.pdb 381
6bxmA.pdb 318
6f77B.pdb 398
1joeA.pdb 148
4qx5A.pdb 127
2ukdA.pdb 191
6gz3AE.pdb 194
6ukfX.pdb 258
1lo2Y.pdb 220
1ww8A.pdb 427
3iwcA.pdb 58
3jcuK.pdb 37
6ehaA.pdb 214
6pdsA.pdb 212
6kw5L.pdb 85
5e6pB.pdb 75
2yz5A.pdb 263
5x5lA.pdb 95
3d54B.pdb 82
3dedA.pdb 84
3piuA.pdb 408
3d4rA.pdb 153
4rvsA.pdb 329
3he1A.pdb 144
5zyfA.pdb 88
5fnnA.pdb 209
1qu1A.pdb 133
6ojmA.pdb 266
2wlxA.pdb 406
5cy4A.pdb 182
1s5cA.pdb 216
2yzjA.pdb 156
6hc1A.pdb 103
3m6mA.pdb 261
5hggS.pdb 128
1j5dA.pdb 98
4icgB.pdb 43
1n73A.pdb 91
6mebA.pdb 162
4jwpA.pdb 165
1n73B.pdb 315
5gydA.pdb 227
2crdA.pdb 36
6ogmB.pdb 58
1qezA.pdb 170
5svad.pdb 116
5hueA.pdb 447
2fr0A.pdb 468
4xgiA.pdb 416
1f6uA.pdb 55
2vrcA.pdb 283
5xeoA.pdb 302
5gmkF.pdb 115
5ebeA.pdb 418
6s62A.pdb 485
6cmkB.pdb 373
1lgtA.pdb 287
3slcA.pdb 401
4ykfA.pdb 521
2rq0A.pdb 167
6r8hA.pdb 250
4arrA.pdb 272
2aibA.pdb 98
3v7dA.pdb 139
4djfD.pdb 323
3a1lA.pdb 411
5ifyA.pdb 293
6ysiP.pdb 92
6ysiS.pdb 76
5ifpA.pdb 968
1b4aA.pdb 146
2gwfB.pdb 121
1kezA.pdb 267
3g56A.pdb 180
2murA.pdb 44
5ahwA.pdb 125
3rl7B.pdb 89
1oscA.pdb 108
5hcfA.pdb 261
5yjjA.pdb 442
4zrpA.pdb 400
1bkuA.pdb 32
6hq4A.pdb 374
6v3al.pdb 122
6p1eA.pdb 120
6v3ak.pdb 117
5h5vA.pdb 348
5ynxA.pdb 117
5xsoA.pdb 202
5h0nB.pdb 31
4jf9A.pdb 216
4a38A.pdb 375
2vwqA.pdb 357
6tqdA.pdb 204
6gq2A.pdb 22
3f53A.pdb 229
6wncA.pdb 311
4mycA.pdb 598
6j3yI.pdb 35
4uxuA.pdb 210
5eipA.pdb 134
6lkoA.pdb 408
1e43A.pdb 483
4bv8A.pdb 303
5toiA.pdb 68
6tubA.pdb 31
3f7rA.pdb 214
4kr9A.pdb 386
5f6fA.pdb 141
6nrzA.pdb 517
6v392.pdb 63
3mtuA.pdb 72
3isaA.pdb 240
2ew8A.pdb 229
2nveA.pdb 141
4kwiA.pdb 252
3pqyD.pdb 189
2gk1M.pdb 190
2gk1B.pdb 54
1rr2A.pdb 472
2bttA.pdb 69
6qkvA.pdb 149
6n64A.pdb 166
6ri3A.pdb 68
5hnmA.pdb 179
6yrbA.pdb 100
3dbaA.pdb 171
6xpeB.pdb 277
2rspA.pdb 115
3bp8A.pdb 381
2eyiA.pdb 234
1c4zA.pdb 350
6lpdA.pdb 170
4g9iA.pdb 748
5mdv6.pdb 46
6k15K.pdb 42
2cdhS.pdb 248
1yloA.pdb 334
2cdh0.pdb 226
3vtxA.pdb 181
6u7gC.pdb 119
6l1nA.pdb 393
1srsA.pdb 84
7kqyA.pdb 213
5fi1A.pdb 344
3fibA.pdb 249
4adnA.pdb 213
6p7wB.pdb 476
2gk1N.pdb 236
7kzoY.pdb 121
3ggyA.pdb 186
2ivpA.pdb 325
1a81A.pdb 254
4am2A.pdb 159
6k5vA.pdb 433
1l1oA.pdb 115
3q7sA.pdb 109
5nfoA.pdb 317
6u2dA.pdb 66
1iqpA.pdb 326
5cnwA.pdb 229
6d7rA.pdb 197
6sjaB.pdb 134
5d6oA.pdb 349
6yhsD.pdb 176
3kxyT.pdb 65
6yhsC.pdb 199
3afpA.pdb 109
4e45E.pdb 105
6rqcB.pdb 247
4a0uA.pdb 183
6yhsA.pdb 272
4m9cA.pdb 216
3e7lA.pdb 60
3tflA.pdb 371
2yclB.pdb 309
5mbvA.pdb 98
2obaA.pdb 119
6l0wA.pdb 59
5b13G.pdb 177
3t6nA.pdb 173
5b13A.pdb 164
6snlA.pdb 318
4cp8A.pdb 448
4maxA.pdb 123
3t53B.pdb 322
3a1mA.pdb 112
1gxkA.pdb 158
5f18A.pdb 221
6ac6A.pdb 1129
3kfuA.pdb 374
1nyeA.pdb 143
6ydwB4.pdb 62
6ydwB5.pdb 110
3b4tA.pdb 243
6ctyA.pdb 342
4m87A.pdb 257
4e0uA.pdb 408
1x31A.pdb 963
2fcjA.pdb 114
3k1qD.pdb 412
4cz9A.pdb 419
6hwhM.pdb 30
1rxzA.pdb 245
3w03C.pdb 164
6lcnA.pdb 296
6v3a0.pdb 51
6u425R.pdb 22
1td2A.pdb 287
3kcmA.pdb 134
5c2xA.pdb 246
3qrvA.pdb 323
5jpzA.pdb 483
2w2nP.pdb 93
3hnpA.pdb 350
6x0uA.pdb 65
4p3kA.pdb 178
6jeoaK.pdb 66
4n3tA.pdb 153
2wvlA.pdb 385
3iv8A.pdb 379
3rh7A.pdb 289
5z3qB.pdb 204
4jnaA.pdb 296
4fu4C.pdb 26
4pl6A.pdb 57
6ut5A.pdb 395
1vp7A.pdb 67
4o3tA.pdb 219
1oy1A.pdb 214
3u3gD.pdb 140
3u9pL.pdb 212
1i07A.pdb 59
1wkjA.pdb 137
3cddA.pdb 322
2g4dA.pdb 205
1jgnA.pdb 98
4v61AD.pdb 199
2az2A.pdb 70
4pxbA.pdb 423
6vriA.pdb 87
4eqyA.pdb 261
1w7wA.pdb 151
2wujA.pdb 50
3mchA.pdb 159
2gb3A.pdb 379
4cgeA.pdb 72
3dxvA.pdb 421
4r31A.pdb 252
5zhyA.pdb 90
5cn2A.pdb 115
6c4uB.pdb 128
2vr5A.pdb 715
4kc7A.pdb 449
1kq9A.pdb 349
2y9xA.pdb 391
3alnA.pdb 270
4nnoA.pdb 278
4h0rA.pdb 256
4bxeA.pdb 255
5xjqM.pdb 17
2igiA.pdb 180
2id4A.pdb 479
6v3bt.pdb 85
3q63A.pdb 129
4icsA.pdb 413
4bpwB.pdb 219
1jatA.pdb 152
3iqcA.pdb 119
5it3A.pdb 85
2yqhA.pdb 472
3j9oA.pdb 134
3kscA.pdb 380
3j9oB.pdb 427
2i7hA.pdb 183
2pvcB.pdb 347
6j5kJ.pdb 78
5xjbA.pdb 341
1zokA.pdb 93
4cbvA.pdb 247
4qaeA.pdb 172
1gsuA.pdb 217
1qrdA.pdb 273
3taoA.pdb 256
3q6vA.pdb 228
5zeb2.pdb 66
5yjlA.pdb 411
1uljA.pdb 425
6udjE.pdb 108
4q5rA.pdb 202
6ilkA.pdb 278
2jfpA.pdb 268
1u6zA.pdb 498
2r5uA.pdb 144
4lqkC.pdb 129
6qjqA.pdb 28
6norA.pdb 349
1vrqD.pdb 91
2x8rA.pdb 209
1yq2A.pdb 1020
1p7oA.pdb 124
5ltaA.pdb 698
3p3zA.pdb 407
3fsoA.pdb 109
5nccA.pdb 578
4o5tA.pdb 319
4ayoA.pdb 434
1g5rA.pdb 152
5ejbB.pdb 447
3oh3A.pdb 585
4alaH.pdb 208
3rn2A.pdb 194
7jncA.pdb 287
2bejA.pdb 245
6lp5A.pdb 170
4hqnA.pdb 254
6ioiA.pdb 366
3jqwA.pdb 117
4wczA.pdb 244
2pfkA.pdb 301
1yuzA.pdb 200
1ksiA.pdb 641
1j3lA.pdb 163
4abtA.pdb 286
5yo9A.pdb 371
6wx7B.pdb 13
1x0uA.pdb 518
6w6cA.pdb 278
6ydwBd.pdb 140
5xtiAD.pdb 62
2e0cA.pdb 401
5u9cA.pdb 282
4hfmA.pdb 333
3oe3A.pdb 80
2fn1A.pdb 408
3nd2A.pdb 861
6ut6A.pdb 288
6a78A.pdb 90
5xtiAG.pdb 51
2q5xA.pdb 151
3lyuA.pdb 124
6b18A.pdb 299
6y3dAAA.pdb 162
1rouA.pdb 118
5xtiAK.pdb 419
2bryA.pdb 479
5zhcA.pdb 102
5l1xB.pdb 369
2gq1A.pdb 304
2z8vC.pdb 116
6gmaA.pdb 127
1cpjA.pdb 253
6l6rA.pdb 610
3lmlA.pdb 436
3ur8A.pdb 321
2d51A.pdb 404
1ptoC.pdb 196
1xe8A.pdb 186
2fnuA.pdb 373
5wrjA.pdb 275
1nlkR.pdb 143
5m7pA.pdb 441
6kwbA.pdb 267
6tczI.pdb 219
2dkdA.pdb 536
2y6eA.pdb 336
3m6aA.pdb 496
5buyA.pdb 146
6vmeD.pdb 19
6yghE.pdb 13
1pd21.pdb 199
5d1wA.pdb 195
3cjhB.pdb 59
3cjhA.pdb 52
4h7yA.pdb 141
6xkcA.pdb 243
6amgA.pdb 158
3zzqA.pdb 65
7juyB.pdb 276
3t81A.pdb 571
4v5oAF.pdb 89
1tu7A.pdb 208
3sxmA.pdb 137
6rfsK.pdb 170
6ayuA.pdb 319
3b08B.pdb 58
6m04A.pdb 714
6cxyC.pdb 213
1t4aA.pdb 76
4pu6A.pdb 157
1i2dA.pdb 572
7bsdG.pdb 68
5nssF.pdb 248
2bhnA.pdb 211
2gjvA.pdb 136
4h5fA.pdb 240
6quiA.pdb 228
5cheC.pdb 250
5mybA.pdb 190
3b0pA.pdb 307
6tfdA.pdb 423
3tfiA.pdb 369
6kw4C.pdb 33
2cx8A.pdb 224
5gm6F.pdb 1180
6r41A.pdb 886
6r5yA.pdb 167
4wk3A.pdb 77
3mw6A.pdb 120
6v0aA.pdb 443
1pu7A.pdb 214
3ig4A.pdb 410
2wiaA.pdb 253
3ixsB.pdb 31
6y9eA.pdb 291
1ci7A.pdb 292
3b77A.pdb 185
5ce8A.pdb 296
6sfwO.pdb 320
5xteJ.pdb 378
4cz2D.pdb 168
5go2A.pdb 86
5m2mD.pdb 127
2zcnA.pdb 181
5yoyD.pdb 108
6vmeB.pdb 76
6vmeC.pdb 67
1gd2E.pdb 65
2iv3A.pdb 337
2w2lA.pdb 346
6vmeE.pdb 102
5t65A.pdb 240
2f8tA.pdb 704
4kynA.pdb 172
3kkkA.pdb 230
3m4qA.pdb 429
3c5pA.pdb 187
2p10A.pdb 258
4mgyE.pdb 627
4it4A.pdb 207
6v3b3.pdb 38
1z0mA.pdb 87
6o08A.pdb 360
3r4uA.pdb 422
4y05A.pdb 330
6bkdE.pdb 150
6e55A.pdb 80
3ud2C.pdb 318
3bowA.pdb 680
3mcuA.pdb 175
1jqkA.pdb 610
5xtdF.pdb 83
5eivC.pdb 15
1ofhA.pdb 309
1vf3A.pdb 225
3l7pA.pdb 83
6ysiZ.pdb 44
6ysiT.pdb 77
6tkyA.pdb 417
2wpwA.pdb 322
3uylA.pdb 372
6dwcB.pdb 212
3qk8A.pdb 259
5y09A.pdb 465
2h7eA.pdb 101
4fhmA.pdb 354
6sg9CI.pdb 423
4mkzA.pdb 336
6h59A.pdb 199
2zboA.pdb 86
6v3aZ.pdb 55
5djiA.pdb 252
6v3ac.pdb 215
4b18A.pdb 427
6sgbCE.pdb 392
3gyxB.pdb 166
6ojrA.pdb 478
6bwcA.pdb 324
1ndrA.pdb 330
6gcs8.pdb 82
3dp9A.pdb 229
6zsdd.pdb 216
2dd7A.pdb 214
5uqkA.pdb 537
3qttA.pdb 257
5l8hA.pdb 311
6gcs9.pdb 59
3r5xA.pdb 288
2ai6A.pdb 125
2wn4A.pdb 391
6npcA.pdb 378
3iysA.pdb 337
2yq1A.pdb 130
1f2iG.pdb 66
4maeA.pdb 577
3mf6A.pdb 193
3gd5A.pdb 285
2dqnB.pdb 405
6h65A.pdb 305
2vh1A.pdb 203
6lxtA.pdb 116
3lhfA.pdb 136
1hg4A.pdb 240
4wt5A.pdb 149
4jylA.pdb 239
2y7cB.pdb 529
1slqA.pdb 270
1hrdA.pdb 449
6blqB.pdb 200
1v5yA.pdb 217
3virA.pdb 69
2ed4A.pdb 149
6kizT.pdb 176
3rcdA.pdb 281
3amuA.pdb 401
3m52A.pdb 117
4n9oB.pdb 124
5uljA.pdb 381
6wjaA.pdb 307
2jagA.pdb 242
1ay9A.pdb 108
6jmtI.pdb 16
6jirA.pdb 376
3tsdA.pdb 442
3qwbA.pdb 330
4nekA.pdb 242
1otfA.pdb 59
1qd9A.pdb 124
6mvfA.pdb 643
5d3mD.pdb 259
3lf2A.pdb 257
5d3mC.pdb 168
5nmsB.pdb 102
1vkdA.pdb 322
4yplA.pdb 537
2xroA.pdb 239
6ldvL.pdb 214
6jbsA.pdb 762
2pttB.pdb 108
4c7mA.pdb 132
5zj4A.pdb 160
3rcbA.pdb 314
1ne7A.pdb 281
3o7hA.pdb 166
6zqtC.pdb 51
4pghA.pdb 354
6incA.pdb 218
1n1dA.pdb 126
4m7dA.pdb 65
1nkw1.pdb 53
3q4tA.pdb 305
1v4xB.pdb 146
6b4pA.pdb 117
4p7oA.pdb 345
5ktgA.pdb 308
4bz2A.pdb 101
5muxA.pdb 469
3a35A.pdb 184
2j8wA.pdb 129
5tvfA.pdb 77
3clwA.pdb 492
3siqA.pdb 103
6nw9A.pdb 616
4kpsB.pdb 165
5e11A.pdb 95
4kpsA.pdb 324
2yadA.pdb 74
1ultA.pdb 533
5b37A.pdb 330
5z79A.pdb 588
5xteF.pdb 106
5xteB.pdb 57
4mi4A.pdb 170
4k2oA.pdb 232
4zmrA.pdb 207
6vv5A.pdb 1097
4b4uA.pdb 282
6eusA.pdb 342
6yshA.pdb 83
1jraA.pdb 106
5i20A.pdb 287
6kdrA.pdb 220
4hkhA.pdb 149
3bn4A.pdb 92
1tlwA.pdb 251
2b18A.pdb 155
6o09C.pdb 261
6o09I.pdb 14
3mopA.pdb 105
2v90A.pdb 95
4j2oA.pdb 301
3stqA.pdb 86
2i00A.pdb 397
5ehsA.pdb 260
4qjuA.pdb 90
6pv8B.pdb 388
6ydwAb.pdb 135
1z97A.pdb 263
6ry5A.pdb 410
5eusA.pdb 129
6ovqA.pdb 302
7bx7A.pdb 45
3u4bL.pdb 214
4qupA.pdb 414
1tuuA.pdb 399
4egvA.pdb 439
6ptqA.pdb 482
4z1yA.pdb 424
4o8wA.pdb 110
3lrxA.pdb 127
3cz3A.pdb 56
5yu2A.pdb 128
6g1zA.pdb 489
4fvmA.pdb 829
1ty0A.pdb 211
2gjtA.pdb 295
2fw2A.pdb 258
5jghA.pdb 156
6lxsA.pdb 313
4dieA.pdb 204
3qgmA.pdb 255
2i39A.pdb 117
2q32A.pdb 213
5wk4D.pdb 192
2bemA.pdb 170
4d6yA.pdb 121
6h64A.pdb 137
4onsA.pdb 230
5mmjn.pdb 99
5mmjh.pdb 133
6debA.pdb 284
6sp2A.pdb 365
6dewA.pdb 195
5mmjp.pdb 80
6kgxX2.pdb 324
4s17A.pdb 443
5hymA.pdb 395
3nuzA.pdb 378
5hwsA.pdb 298
6v4gA.pdb 90
4o4uA.pdb 505
1ma1A.pdb 201
3wenA.pdb 830
4p3wG.pdb 15
1hwuA.pdb 99
4p3wA.pdb 172
6n5dC.pdb 222
1b77A.pdb 228
3gw6A.pdb 256
4v19J.pdb 168
3bb9A.pdb 118
5jxxA.pdb 257
6hiyDL.pdb 140
4mx8A.pdb 299
5u2iA.pdb 151
6nkjA.pdb 421
1jlvA.pdb 207
5k25A.pdb 157
5tugA.pdb 115
4bq6D.pdb 148
6lftA.pdb 166
5azxA.pdb 100
2z0bA.pdb 110
3lg6A.pdb 229
4jd1A.pdb 147
5hwwA.pdb 128
6qx94B.pdb 359
3a0cA.pdb 109
1ukvY.pdb 197
5givA.pdb 497
1kcxA.pdb 476
4ml8A.pdb 488
5kshA.pdb 449
3t8sA.pdb 501
5mq4A.pdb 113
4b4hA.pdb 413
2yyuA.pdb 225
2g5iA.pdb 485
5zeub.pdb 228
6ht6A.pdb 229
2znmA.pdb 181
3b59A.pdb 294
3bx4B.pdb 122
6j0fA.pdb 272
5lraA.pdb 844
3vytB.pdb 368
2wooA.pdb 303
1hfoA.pdb 113
3jx8A.pdb 243
5joxA.pdb 502
2eroA.pdb 426
6rm8C.pdb 45
7c1iA.pdb 115
2wysA.pdb 504
4at8B.pdb 316
6wkkA.pdb 280
6jphA.pdb 770
4x38A.pdb 149
1vlhA.pdb 157
1o9rA.pdb 162
6vn1A.pdb 584
6qo1A.pdb 186
5lfnA.pdb 324
3uamA.pdb 198
3zwqA.pdb 313
1tq8A.pdb 126
4widB.pdb 345
5ggfA.pdb 535
4zasA.pdb 368
6ivaA.pdb 420
6v39X.pdb 62
6ds1A.pdb 258
5yc0Q.pdb 29
6ykrF.pdb 25
6v39Y.pdb 58
3nyeA.pdb 381
3cjiA.pdb 258
3cglA.pdb 223
2arkA.pdb 180
6kgxB2.pdb 230
4tkzA.pdb 130
3wxmB.pdb 357
5bt8A.pdb 396
6hq2A.pdb 108
3iyjF.pdb 469
2pmuA.pdb 98
4wibA.pdb 178
1fo2A.pdb 456
3i84A.pdb 79
2myjA.pdb 79
3tsoC.pdb 54
4ad9A.pdb 288
3aaaC.pdb 117
4krcA.pdb 297
6he4H.pdb 267
6w9aB.pdb 70
4payA.pdb 586
3fscA.pdb 259
3ihqA.pdb 115
4nuiA.pdb 193
4frwA.pdb 215
6em4J.pdb 66
5xx9A.pdb 162
6q1hA.pdb 240
5xsqB.pdb 23
4z9hA.pdb 165
5ijoD.pdb 1028
2x1wA.pdb 98
2wjiA.pdb 160
6nnaA.pdb 607
1n1jB.pdb 78
6op5A.pdb 383
5z8sA.pdb 171
6bwqA.pdb 144
2q28A.pdb 550
4bz4A.pdb 198
4v5oAR.pdb 338
1mkaA.pdb 171
5x8t7.pdb 46
6bszA.pdb 445
4ay9X.pdb 306
2m6xA.pdb 63
5efyA.pdb 190
6cnzA.pdb 161
4rqmA.pdb 62
2e5yA.pdb 133
4bl6A.pdb 78
5lz0A.pdb 123
6rxyUP.pdb 54
6gqaA.pdb 59
6gf8A.pdb 103
6oebA.pdb 257
3hj4A.pdb 369
2eg2A.pdb 95
6pb1A.pdb 227
5kyoA.pdb 394
4k6fA.pdb 241
3fkhA.pdb 123
3t7jA.pdb 237
2gusA.pdb 42
1d1qA.pdb 159
4irpA.pdb 232
3rb7A.pdb 248
2z8rA.pdb 583
6gawBF.pdb 250
6fcoA.pdb 119
2knbA.pdb 76
4jzpA.pdb 51
4uyzA.pdb 345
6wpiA.pdb 548
6d25A.pdb 497
4e1oA.pdb 476
2y8lA.pdb 104
6dzmH.pdb 106
5do0B.pdb 511
1msbA.pdb 115
1dbdA.pdb 100
5nb1A.pdb 210
6e1rA.pdb 533
5hzjA.pdb 476
2ae8A.pdb 166
5ngyA.pdb 1265
1wtfA.pdb 81
3uanA.pdb 256
1d9oA.pdb 20
1ia9A.pdb 276
6wh4A.pdb 378
5jrkA.pdb 685
6brdA.pdb 474
5xbpC.pdb 192
6ousM.pdb 225
3ijiA.pdb 336
4mf9A.pdb 346
3u4dA.pdb 237
7cwsL.pdb 120
6szgA.pdb 222
6myeA.pdb 93
3evaA.pdb 261
1shqA.pdb 476
5lowD.pdb 68
2bv8A.pdb 162
1x3gA.pdb 114
5xexA.pdb 511
3auvA.pdb 225
3hp0A.pdb 243
6da9A.pdb 463
3lieA.pdb 266
4hwcA.pdb 86
3k9jA.pdb 201
5zc1A.pdb 101
6aq3A.pdb 166
6y79c.pdb 44
2gslA.pdb 122
5c7tA.pdb 182
4mamA.pdb 368
6ic4A.pdb 183
4asiA.pdb 751
3pz6A.pdb 279
4zv9A.pdb 234
4b8cB.pdb 233
6exjA.pdb 89
2ex3B.pdb 196
5hk8A.pdb 236
6axgA.pdb 338
1uliB.pdb 177
6v3tA.pdb 213
3k8iA.pdb 247
2we1A.pdb 245
2aznA.pdb 214
2vwaA.pdb 97
3jalN.pdb 131
2wntA.pdb 281
4ddqA.pdb 458
6genU.pdb 430
1ou9A.pdb 118
6genT.pdb 443
1v9lA.pdb 418
7cmlA.pdb 334
2bf4A.pdb 645
4ledA.pdb 254
3hziB.pdb 71
1b33A.pdb 160
2hxrA.pdb 196
3hymB.pdb 291
3m0fA.pdb 203
6v4tA.pdb 51
5mmmg.pdb 154
6l93A.pdb 254
6qvpA.pdb 99
4wwjA.pdb 256
6fdlA.pdb 149
3l1wA.pdb 249
3df6A.pdb 96
3b1jC.pdb 22
5iwqA.pdb 424
4bq8B.pdb 14
6qx95J.pdb 803
4m6gA.pdb 214
6gn6A.pdb 421
3hzrA.pdb 374
3kvpA.pdb 42
4pavA.pdb 123
2ohdA.pdb 142
2zc5B.pdb 384
1ys3A.pdb 137
3bgiA.pdb 231
4lhcA.pdb 941
5aj4Bh.pdb 289
2w5eA.pdb 162
5fvnA.pdb 342
2z6kA.pdb 127
2xd7A.pdb 192
5e1tA.pdb 192
2x0fA.pdb 377
2vjeB.pdb 61
6enuw.pdb 187
4kfwA.pdb 210
4angA.pdb 131
3zjcA.pdb 283
6v15E.pdb 241
1msgA.pdb 72
3jbhC.pdb 156
4bj3C.pdb 13
6p2aA.pdb 145
3a7oA.pdb 59
2ra2A.pdb 52
1j54A.pdb 174
6gs2A.pdb 246
1zv8A.pdb 49
6ue9D.pdb 132
3d19A.pdb 264
5gpdA.pdb 207
2k8xA.pdb 38
6ysiI.pdb 137
4ocmC.pdb 125
4btsAI.pdb 143
5u07B.pdb 161
3nynA.pdb 553
2du7A.pdb 539
6ds8A.pdb 99
1mftA.pdb 51
4gm6A.pdb 320
3i8vA.pdb 334
3sk1A.pdb 122
4btsAB.pdb 201
4btsAH.pdb 129
4fl9A.pdb 539
4btsAC.pdb 228
3hzeA.pdb 106
1ktwA.pdb 457
2mqnA.pdb 216
6kacG.pdb 219
3b4dA.pdb 80
4bt2A.pdb 237
5npvB.pdb 38
6p5uA.pdb 239
3eypA.pdb 459
6rfsd.pdb 90
2q4kA.pdb 225
6nbyQ.pdb 43
3vb1A.pdb 119
6wg6B.pdb 236
3c1uA.pdb 231
3fg9A.pdb 154
4mb4A.pdb 528
3alqR.pdb 162
3kqgA.pdb 169
2o26A.pdb 144
2xsaA.pdb 443
1h9cA.pdb 105
6jluK.pdb 37
6qgma.pdb 524
5bs1A.pdb 108
5o61BN.pdb 60
4m60A.pdb 371
5eoaC.pdb 43
3azqA.pdb 661
4v1aa.pdb 393
2l8tA.pdb 71
6kifL.pdb 164
3cdxA.pdb 329
3oidA.pdb 249
6ki3A.pdb 298
2h12A.pdb 418
2ymzA.pdb 130
1x31C.pdb 195
4v5oAX.pdb 68
6gawBo.pdb 97
3cmtA.pdb 1609
6a2aA.pdb 528
6gawBn.pdb 97
6k61F.pdb 141
7drwX.pdb 219
6rfq2.pdb 469
5aa5C.pdb 561
6cusA.pdb 87
5aa5A.pdb 345
6gcsJ.pdb 140
6z2jF.pdb 155
2zfhA.pdb 109
4mnjA.pdb 342
3a0mA.pdb 25
6d9wA.pdb 362
5tziC.pdb 337
6kmwaD.pdb 98
2c95A.pdb 195
4ej3A.pdb 467
6qlgC.pdb 187
5ufiA.pdb 192
3fg8A.pdb 104
6jshA.pdb 1011
5m97B.pdb 67
6thoA.pdb 220
5e1rA.pdb 357
2jdqD.pdb 63
2htaA.pdb 297
1y8oB.pdb 97
2panA.pdb 570
3gufA.pdb 97
1cxnA.pdb 60
6jqeA.pdb 171
6zl7A.pdb 317
5ixbA.pdb 105
6rxvCl.pdb 80
4ap5A.pdb 389
5x0mA.pdb 1323
5jriA.pdb 305
1w7cA.pdb 736
5cd7A.pdb 76
5u0iA.pdb 90
6gwdG.pdb 153
3nbuA.pdb 545
6veqC.pdb 118
1wp8A.pdb 64
4z2zA.pdb 124
6ff9A.pdb 193
3pm9A.pdb 459
5w0vA.pdb 1017
1masA.pdb 308
2wayB.pdb 26
4d65A.pdb 343
3kqfA.pdb 253
3abfA.pdb 64
4g6fP.pdb 29
5xdaG.pdb 84
3nftA.pdb 262
2flzA.pdb 147
4j4jA.pdb 183
5jemA.pdb 203
4hk2A.pdb 74
4u12A.pdb 79
1tueB.pdb 194
6kigB.pdb 733
5epaA.pdb 258
6qbwA.pdb 148
4mbsA.pdb 346
5vhfB.pdb 330
6vp6A.pdb 1083
2yp6A.pdb 143
6rfrR.pdb 106
6rfrP.pdb 123
6rfrU.pdb 171
4b86A.pdb 47
1px8A.pdb 500
5ot0A.pdb 328
5aipA.pdb 138
5vftA.pdb 361
7c2dA.pdb 189
6t0bk.pdb 113
2xh6A.pdb 285
4bqiA.pdb 824
1s3lA.pdb 165
6j79A.pdb 816
6qfjA.pdb 84
6u5bh.pdb 285
6wqvA.pdb 348
6olpB.pdb 143
3jygA.pdb 178
5teaA.pdb 173
6yakBBB.pdb 311
4bg4B.pdb 355
3bl5A.pdb 195
6v3bN.pdb 114
3dukA.pdb 122
6kzrA.pdb 132
6mdvA.pdb 787
2nbmA.pdb 111
6emwD.pdb 90
5dm5A.pdb 117
2yc1A.pdb 117
6vy2A.pdb 458
6emwE.pdb 166
4dlcA.pdb 222
2kn1A.pdb 49
4fvsA.pdb 211
3seiA.pdb 146
4df9A.pdb 398
5vguA.pdb 104
5i5pA.pdb 306
4dssB.pdb 104
3rchB.pdb 440
5tgsA.pdb 230
3h7jA.pdb 224
2j8gA.pdb 338
6fhqA.pdb 58
6v39I.pdb 142
2qyhA.pdb 248
6dz7B.pdb 574
6jygA.pdb 306
6o0eA.pdb 799
1dhrA.pdb 236
1cmsA.pdb 323
3uhfA.pdb 255
3wbxA.pdb 271
4yifA.pdb 140
3vh2A.pdb 582
5il1B.pdb 284
2cwfA.pdb 332
4uygA.pdb 109
6j40F.pdb 28
6j40J.pdb 34
5jzxA.pdb 364
5awsA.pdb 275
5ziaG.pdb 220
3t9kA.pdb 281
1t8qA.pdb 319
3vy9X.pdb 341
3elyA.pdb 261
3pbjA.pdb 28
2dw1A.pdb 415
2gzpA.pdb 134
4izdA.pdb 253
3ty6A.pdb 178
3iieA.pdb 389
5mlcG.pdb 179
3d6xA.pdb 130
3pevB.pdb 288
3jclA.pdb 1067
6ii0A.pdb 319
1qniA.pdb 572
5i4mA.pdb 413
6mnqP.pdb 12
4i68A.pdb 90
2yvvA.pdb 332
5tjrA.pdb 460
5tgmsM.pdb 104
3c4vA.pdb 393
4ihbA.pdb 126
4hsuB.pdb 12
1nlnA.pdb 203
1tz3A.pdb 295
6p07A.pdb 270
1n0sA.pdb 173
1zkeA.pdb 81
2b9wA.pdb 423
3hymA.pdb 25
6a54A.pdb 126
6psiA.pdb 280
4xi8A.pdb 211
3uieA.pdb 191
6fnpB.pdb 280
4jzyA.pdb 534
2hqlA.pdb 104
2hyiB.pdb 91
4k7kA.pdb 380
3fwyA.pdb 268
4godA.pdb 47
1caxB.pdb 184
6chvA.pdb 89
2innE.pdb 114
2innA.pdb 480
5zjbA.pdb 232
6v3bg.pdb 141
3a9xA.pdb 388
6hdzA.pdb 421
5z2iA.pdb 90
1xlsE.pdb 242
2nuwA.pdb 288
3jaxA.pdb 938
2w40A.pdb 501
5bx9A.pdb 414
2fmyA.pdb 218
5oflA.pdb 338
5u50A.pdb 178
2pvzA.pdb 386
3ew3B.pdb 203
3icrA.pdb 539
4dmuA.pdb 58
6u5zA.pdb 529
7dr6Y.pdb 201
6tfxA.pdb 493
6qvvA.pdb 203
6tjfA.pdb 240
6jitA.pdb 284
6gw0A.pdb 305
3fptA.pdb 88
2ixoA.pdb 307
1kwsA.pdb 250
6okqB.pdb 210
4v5oAD.pdb 179
2we9A.pdb 187
3elzA.pdb 132
7c1yA.pdb 356
4kaeA.pdb 220
6hjlB.pdb 138
5nl1G.pdb 22
6ll8A.pdb 306
5oevA.pdb 451
6e28C.pdb 96
5y3xA.pdb 329
4cnkA.pdb 391
6lrgA.pdb 678
5zw8A.pdb 383
5dhgA.pdb 281
6m3cA.pdb 239
2bwjA.pdb 196
6jpbB.pdb 100
4yaeA.pdb 234
5h9hA.pdb 73
4ohcA.pdb 221
4fteA.pdb 328
1an1I.pdb 40
3gxhA.pdb 151
2v3gA.pdb 273
3tljA.pdb 364
4gfaA.pdb 155
3ml6A.pdb 351
4fiuA.pdb 509
1wmgA.pdb 86
2glxA.pdb 332
6bp4B.pdb 282
3wbgA.pdb 132
2yabA.pdb 299
2z87A.pdb 601
3e4dA.pdb 266
6jprA.pdb 162
6jprB.pdb 171
5drnA.pdb 215
5drnB.pdb 215
6gcsH.pdb 185
4wjgE.pdb 261
1rhzC.pdb 32
6giyA.pdb 584
5a3kA.pdb 335
3f3qA.pdb 109
4r4mA.pdb 47
6anuf.pdb 133
4en6A.pdb 170
4zutA.pdb 274
6egvD.pdb 26
6egvA.pdb 243
3w25A.pdb 324
5ylzU.pdb 148
1lwuC.pdb 317
1wjdA.pdb 55
1ywkA.pdb 255
2pr0A.pdb 94
2a4wA.pdb 128
6q45A.pdb 476
6q45D.pdb 460
5o3vD.pdb 14
1v4wA.pdb 143
1tufA.pdb 433
5uhoA.pdb 304
3stbD.pdb 108
6c3zA.pdb 462
4n2yA.pdb 209
6xl3A.pdb 223
3wq4A.pdb 475
4c8yA.pdb 238
3mjkA.pdb 129
3wphA.pdb 725
3p6aA.pdb 344
5unqA.pdb 123
5xeyA.pdb 277
2a6wA.pdb 216
2cn3A.pdb 728
6su3X.pdb 256
3mr1A.pdb 249
2eaaA.pdb 375
6fueA.pdb 38
1ei8A.pdb 20
3tazA.pdb 432
6ygfB.pdb 209
5exrD.pdb 444
6wvkC.pdb 1099
6rggA.pdb 340
1x92A.pdb 194
6n3pA.pdb 144
1qdvA.pdb 99
3fduA.pdb 248
5zkgA.pdb 165
4x0qA.pdb 625
2e1nA.pdb 110
6ilsA.pdb 312
2dlfL.pdb 113
6dftB.pdb 318
6ekiA.pdb 222
6gakA.pdb 131
5zepI.pdb 126
2latA.pdb 37
6dftA.pdb 384
6rfs4.pdb 486
4zvbA.pdb 150
6fzxA.pdb 298
2ap9A.pdb 292
6rfs5.pdb 632
4lqlA.pdb 474
4dp2X.pdb 99
5i27A.pdb 87
4qh0A.pdb 219
1qonA.pdb 540
6okpM.pdb 131
1y1pA.pdb 342
1s7mA.pdb 158
1gyyA.pdb 76
6ig2A.pdb 272
1y9zA.pdb 435
6w6xA.pdb 126
6kacE.pdb 76
3efeA.pdb 208
6ownA.pdb 127
2oq0A.pdb 184
6yv8A.pdb 346
2c2vS.pdb 75
4rk1A.pdb 264
3i7vA.pdb 134
6m94A.pdb 402
4aflA.pdb 97
6mg1A.pdb 70
2ifaA.pdb 197
4u5pA.pdb 140
3lofA.pdb 83
4q3mA.pdb 273
3ii3A.pdb 150
5hmqA.pdb 612
6os3A.pdb 350
4odbA.pdb 162
3lvyA.pdb 181
4v96AS.pdb 242
4cg4A.pdb 376
4j8dA.pdb 161
5ufvA.pdb 227
4rksA.pdb 317
6d9zF.pdb 240
3dfeA.pdb 81
3sdcD.pdb 239
1ztmA.pdb 416
3hfcA.pdb 25
4w9nC.pdb 317
1qz2A.pdb 285
3a4oX.pdb 259
6matA.pdb 578
6s87A.pdb 359
3a3kA.pdb 425
5l10A.pdb 168
2e1vA.pdb 434
4hdsB.pdb 326
1d3bA.pdb 72
2v57A.pdb 171
5ovjA.pdb 239
1jtbA.pdb 91
6z2kA.pdb 69
1tohA.pdb 325
1znyA.pdb 183
3qmgA.pdb 52
1o7sA.pdb 112
1s48A.pdb 576
5ie0A.pdb 503
4uj8A.pdb 239
1le4A.pdb 139
1udvA.pdb 88
5h3aA.pdb 281
6rxxUH.pdb 359
3cgzA.pdb 143
2bbwA.pdb 220
3gzgA.pdb 232
3kajA.pdb 452
5cd8A.pdb 76
3se7A.pdb 327
1tueA.pdb 201
5oesA.pdb 445
3b48A.pdb 123
2hg4A.pdb 867
4ucfA.pdb 682
6cc0A.pdb 234
2nzoA.pdb 111
4jjfA.pdb 344
6chsH.pdb 550
1tqcB.pdb 212
5tx2A.pdb 92
1wo8A.pdb 126
6tlzA.pdb 803
4o0qA.pdb 273
6n8wA.pdb 219
6dm4A.pdb 119
2oiiA.pdb 131
2a1rA.pdb 300
2ovsA.pdb 115
1e3eA.pdb 376
5jm6A.pdb 445
3oz9H.pdb 219
3bdbA.pdb 126
6gcsf.pdb 80
1j35A.pdb 129
6gawBE.pdb 307
3t2dA.pdb 390
3d7jA.pdb 132
3wevA.pdb 679
6g5iz.pdb 29
4of0A.pdb 226
6wvtK.pdb 168
4hacA.pdb 308
1iwnA.pdb 177
4n9gC.pdb 35
6k1jC.pdb 112
1uw5A.pdb 261
6cl6A.pdb 364
1cfiA.pdb 35
3bv6A.pdb 353
5o9zE.pdb 219
5ta9A.pdb 369
6pd5A.pdb 491
4btsA8.pdb 79
4depB.pdb 296
6n5fA.pdb 336
5ctdC.pdb 72
2iqxA.pdb 185
2iusA.pdb 393
1j7kA.pdb 299
1x6vB.pdb 586
5xzaA.pdb 322
6c6xB.pdb 213
4uoiA.pdb 65
6th6BK.pdb 142
4btsA7.pdb 101
6th6BM.pdb 81
4btsA5.pdb 100
4zetA.pdb 147
2vtwA.pdb 205
4twbA.pdb 278
6tcdA.pdb 127
5kpw33.pdb 675
3kzqA.pdb 206
3gyxA.pdb 662
4dzuA.pdb 188
1fqyA.pdb 226
3qy2A.pdb 105
6ob8A.pdb 307
2wtnA.pdb 249
1qe5A.pdb 266
4gx7A.pdb 132
6mt1A.pdb 180
3g9rA.pdb 42
4g8lA.pdb 307
4rv1A.pdb 413
6m1dA.pdb 605
1ygyA.pdb 527
7jw4A.pdb 591
6to9AAAA.pdb 64
5akoA.pdb 74
1z7pA.pdb 117
4gn1A.pdb 251
4hgxA.pdb 268
4liuA.pdb 351
6ozzA.pdb 76
4pspA.pdb 581
2h3rA.pdb 87
3m6uA.pdb 438
2g04A.pdb 353
1yoxA.pdb 186
1ivsA.pdb 862
3ip7A.pdb 348
3i87A.pdb 209
2gk3A.pdb 239
5k2mE.pdb 52
2jjdA.pdb 537
6d0kD.pdb 86
3bzwA.pdb 240
3jtsA.pdb 276
6vfqA.pdb 424
4pvdA.pdb 342
5en1A.pdb 184
4m1eA.pdb 262
6gjcA.pdb 2770
1m32A.pdb 350
6nueA.pdb 108
5xj8A.pdb 196
4p1wB.pdb 135
4rp4A.pdb 90
4ykbA.pdb 151
5eiyA.pdb 728
4p1wC.pdb 399
6fvwU.pdb 304
6csmA.pdb 275
2jlnA.pdb 464
2ov7A.pdb 134
5by6A.pdb 284
3qljA.pdb 293
5vitC.pdb 97
6kf9F.pdb 122
6rlbA.pdb 969
5j0lA.pdb 130
6bkgA.pdb 600
6cyrA.pdb 153
6mkzA.pdb 164
4ovnF.pdb 138
4wp3A.pdb 176
3k8zA.pdb 378
1dbjH.pdb 219
3ub1A.pdb 244
2j6pA.pdb 145
6j42A.pdb 219
7kdnA.pdb 622
2y4xA.pdb 87
4jmrA.pdb 171
6sgbCn.pdb 27
6y3dBBB.pdb 171
6dnqC.pdb 26
4ogrC.pdb 55
4crvA.pdb 237
5tbyC.pdb 152
1yaeA.pdb 261
5w0iA.pdb 114
4jrhA.pdb 412
4cctD.pdb 74
2pauA.pdb 176
3eudA.pdb 97
6qyyA.pdb 119
5z7hA.pdb 193
1af0A.pdb 470
1wp9A.pdb 479
2onkE.pdb 311
4n0zA.pdb 107
6jeoaI.pdb 31
3qvpA.pdb 581
6rfqE.pdb 263
6rfqG.pdb 210
5tz7A.pdb 277
7kzmX.pdb 56
4v88Ch.pdb 104
5ya2A.pdb 478
4cu5A.pdb 85
3t0rA.pdb 121
4z53A.pdb 690
5e9uA.pdb 497
6v3bj.pdb 100
6v3bn.pdb 100
6v3bo.pdb 88
6v3bq.pdb 80
6v3br.pdb 53
6c6yA.pdb 214
1cbuA.pdb 180
6anpB.pdb 209
1k9aA.pdb 439
5fb3A.pdb 336
1ewwA.pdb 90
2qejA.pdb 211
4es9A.pdb 296
4nniA.pdb 161
4w4lA.pdb 84
6ucaA.pdb 413
4psqB.pdb 175
3voxA.pdb 181
6kocC.pdb 178
2qa7A.pdb 99
5aa6A.pdb 594
4c20A.pdb 587
6kacI.pdb 35
3eo8A.pdb 213
5z0rA.pdb 442
4ph0A.pdb 201
5t05A.pdb 670
6t3hA.pdb 357
2wy0C.pdb 424
5tw7A.pdb 490
2zpmA.pdb 79
2htmE.pdb 61
7a17F.pdb 125
6vq8c.pdb 41
4b55A.pdb 273
3tpfA.pdb 290
5zvma.pdb 29
6kktA.pdb 537
5o3mA.pdb 493
1fpn1.pdb 269
2hwjA.pdb 193
5zl2A.pdb 388
3juyB.pdb 240
2o7hA.pdb 33
6ykfA.pdb 309
2ww2A.pdb 737
3knzA.pdb 311
1qhsA.pdb 178
5vrvA.pdb 307
4tqtA.pdb 476
6ez3A.pdb 220
2ymkA.pdb 46
1ud4A.pdb 480
5np1A.pdb 2460
3jr8A.pdb 122
3iprA.pdb 137
4fxbA.pdb 390
6lqoH.pdb 91
1qgwC.pdb 168
4w9aA.pdb 172
2zj3A.pdb 365
5ll6h.pdb 578
3a59A.pdb 141
3qkaA.pdb 233
3zs8C.pdb 67
2fcvA.pdb 304
3odvA.pdb 38
1tmiA.pdb 117
4marA.pdb 226
4jiqA.pdb 369
6iyxA.pdb 226
2jlmA.pdb 177
6kn8U.pdb 126
2g6vA.pdb 346
3j1pA.pdb 525
5cvbA.pdb 63
3owrA.pdb 126
4cd4A.pdb 367
4d6kA.pdb 76
1yewC.pdb 188
3c2eA.pdb 267
2dlzA.pdb 118
3hrrA.pdb 317
3a5qA.pdb 376
3enhA.pdb 495
3ut0A.pdb 804
3zh5A.pdb 132
6v3dJ.pdb 122
3hriA.pdb 401
5tw9A.pdb 63
4ewpA.pdb 349
7jpsA.pdb 351
1vc8A.pdb 126
1zmbA.pdb 274
4yc2H.pdb 220
4onxA.pdb 122
1gqzA.pdb 274
5fu6A.pdb 515
6se3D.pdb 528
2o89A.pdb 103
7c9wB.pdb 251
4xupA.pdb 330
4ih4A.pdb 261
3lnoA.pdb 100
5vkjA.pdb 312
6hyqA.pdb 280
6fkxA.pdb 324
2wctA.pdb 257
1z0aA.pdb 166
2zogA.pdb 478
5hv1A.pdb 847
4fxgB.pdb 738
2fqmA.pdb 65
4djnA.pdb 279
6zqdJD.pdb 811
5vj1A.pdb 548
6jxfA.pdb 229
6imlA.pdb 403
2yfhA.pdb 444
6r21a.pdb 784
5dqwA.pdb 188
3h76A.pdb 329
2y65A.pdb 328
1balA.pdb 51
5dwsA.pdb 37
2py2A.pdb 127
4b6dA.pdb 60
5nchA.pdb 246
5zhwA.pdb 180
6hk9A.pdb 74
2opeA.pdb 120
1n7hA.pdb 331
1otnA.pdb 207
5x0gA.pdb 239
2inuA.pdb 395
1ewqA.pdb 746
3iiaA.pdb 137
4xi1A.pdb 76
5cg0A.pdb 488
3zieA.pdb 82
5e25A.pdb 290
3kglA.pdb 398
6hd0G.pdb 75
5dzgA.pdb 197
1d9cA.pdb 121
6r81A.pdb 572
3enmA.pdb 268
3vdjA.pdb 71
6fshA.pdb 378
5o6eA.pdb 512
5f9yA.pdb 488
5cyvA.pdb 138
4iy1A.pdb 249
1excA.pdb 185
1qfkL.pdb 96
5d9qD.pdb 221
5a9q0.pdb 316
2yrfA.pdb 340
5k86A.pdb 16
5mvoA.pdb 251
2nygA.pdb 270
2xtpA.pdb 214
2w4yA.pdb 122
2z42A.pdb 233
5jgyA.pdb 306
5ujyA.pdb 685
2b24B.pdb 165
4yy5A.pdb 97
2qlpA.pdb 161
2rcsH.pdb 217
4aksA.pdb 295
1ry9A.pdb 133
6sa1A.pdb 328
6iddA.pdb 485
4blpA.pdb 271
4xf6A.pdb 273
1xk8A.pdb 107
4ffnA.pdb 353
6bwgA.pdb 205
3ufgA.pdb 284
3uimA.pdb 291
2v6sA.pdb 102
2hv2A.pdb 381
3lwsA.pdb 346
1egfA.pdb 53
6hrvB.pdb 389
1p9yA.pdb 117
4dutA.pdb 140
4lkbF.pdb 119
1m8tA.pdb 119
5gm6Y.pdb 598
5e9uB.pdb 437
5ecgC.pdb 227
2i55A.pdb 242
1ow4A.pdb 120
6e6tA.pdb 266
7b0aA.pdb 422
3zxcA.pdb 71
3cl8A.pdb 302
6figA.pdb 386
1g6q1.pdb 328
5dm3A.pdb 374
3du4A.pdb 447
3r4iA.pdb 315
4hdkA.pdb 332
2qufA.pdb 214
1ijxA.pdb 125
4q7xA.pdb 235
3e5pA.pdb 370
6b4iC.pdb 45
6xewA.pdb 251
2anuA.pdb 220
6d8wA.pdb 466
5zhpA.pdb 394
5nboA.pdb 237
5o61Y.pdb 63
3zy4A.pdb 348
4dqjA.pdb 137
4lptA.pdb 93
5xnmW.pdb 54
1b65A.pdb 363
6c6pA.pdb 449
5ds2A.pdb 94
6ifiA.pdb 210
6kz3A.pdb 441
6lg0A.pdb 443
6kz4E.pdb 366
1z7dA.pdb 378
4n8oA.pdb 99
6l2tA.pdb 628
3zcnA.pdb 369
6gazAO.pdb 175
3lbeA.pdb 122
6ne1B.pdb 160
3gzdC.pdb 396
5kkoA.pdb 51
6sr9A.pdb 235
6kafC.pdb 450
5touD.pdb 171
1nhnA.pdb 79
6kafB.pdb 503
4fr4A.pdb 350
4ec6A.pdb 108
3ahmA.pdb 564
2dr3A.pdb 232
6gefA.pdb 388
6b3pA.pdb 209
6ecvB.pdb 278
2dymA.pdb 254
6mwyA.pdb 139
5d6gA.pdb 205
2hzkA.pdb 324
3idoA.pdb 158
4ja9A.pdb 467
4chgA.pdb 129
3k4uA.pdb 227
3sn5A.pdb 468
5jbhT.pdb 111
2gnvA.pdb 158
5gykA.pdb 227
1csbA.pdb 47
6dztM.pdb 226
3k88A.pdb 164
3vb9A.pdb 446
5ee9A.pdb 357
3rrvA.pdb 253
1gdeA.pdb 388
4wfsA.pdb 306
3vbaA.pdb 169
3v6fA.pdb 218
4v19X.pdb 134
4wogA.pdb 150
4c0sA.pdb 449
4hl4A.pdb 280
1r8wA.pdb 786
4qfvA.pdb 229
6gyaA.pdb 481
6fh1A.pdb 353
4gu3A.pdb 205
3sllA.pdb 262
5lebA.pdb 462
4btsAZ.pdb 97
6bpbA.pdb 212
2kt6A.pdb 85
2rv9A.pdb 130
1k3eA.pdb 141
6h40A.pdb 220
6dj9G.pdb 77
5c21A.pdb 267
6fe8D.pdb 361
6xn1A.pdb 329
3u6xS.pdb 105
2ywmA.pdb 224
5xzdA.pdb 233
3muuA.pdb 613
6j0nV.pdb 393
4pv2B.pdb 131
3r8yA.pdb 203
4mz2A.pdb 111
6of2B.pdb 528
6gfkA.pdb 230
5xv8B.pdb 108
6of2A.pdb 183
6sd6A.pdb 68
6fxyA.pdb 700
4pkaX.pdb 356
2b24A.pdb 440
6fiaA.pdb 103
6ut2B.pdb 33
2wh5A.pdb 90
3t4aG.pdb 68
4lmvA.pdb 252
5fsuA.pdb 235
2it3A.pdb 191
4fzyA.pdb 167
1w25A.pdb 454
1ambA.pdb 28
3la2A.pdb 196
4blqA.pdb 267
1ungD.pdb 150
6o1fI.pdb 177
4q2bA.pdb 339
4zp3M.pdb 28
5dqrA.pdb 414
3h32B.pdb 308
1nfnA.pdb 132
4ip8A.pdb 105
6imuA.pdb 494
4v1vA.pdb 747
6vlcA.pdb 371
4nb7A.pdb 280
6dx1B.pdb 155
4qxuH.pdb 220
1ltlA.pdb 239
6ux9A.pdb 316
3rylA.pdb 215
5z3aA.pdb 371
6gjfA.pdb 303
4lqqB.pdb 146
3c7kB.pdb 119
4mf4A.pdb 258
2hr2A.pdb 150
4f4jA.pdb 189
1p32A.pdb 182
4zxnA.pdb 369
6d3vA.pdb 251
5t4kA.pdb 360
6tduAM.pdb 243
3ip4C.pdb 92
4f1kA.pdb 200
1y9aA.pdb 359
3fv6A.pdb 145
5zwo6.pdb 84
2e5fA.pdb 325
6om2B.pdb 310
3o0aA.pdb 211
4v5oAJ.pdb 105
5noeA.pdb 325
2ddzA.pdb 188
1eqrA.pdb 590
1djlA.pdb 182
1znoA.pdb 160
5no3Z.pdb 313
4v5oAE.pdb 230
4uhpA.pdb 135
5xnmR.pdb 234
5wxuA.pdb 399
3qnwA.pdb 134
3o1hA.pdb 270
3hl5A.pdb 94
2yygA.pdb 470
2bv8B.pdb 171
2vrkA.pdb 478
3te3A.pdb 34
6kosA.pdb 101
2nyhA.pdb 114
3affA.pdb 366
5yptA.pdb 384
1g8jB.pdb 128
1x8cA.pdb 224
3ezkA.pdb 553
5bwfA.pdb 471
1q11A.pdb 329
6odyA.pdb 693
3m9dG.pdb 31
6so3B.pdb 840
3mlnA.pdb 206
6ixyA.pdb 448
4xjcA.pdb 177
3qrfF.pdb 82
6rapC.pdb 349
2i52A.pdb 115
6rapB.pdb 148
4claA.pdb 213
3w9vA.pdb 376
6yj4G.pdb 694
4im4A.pdb 336
4j1oA.pdb 369
1miwA.pdb 385
3bd4A.pdb 112
2dpyA.pdb 422
6l9iA.pdb 338
5v3vA.pdb 130
6rfr3.pdb 127
3k3gA.pdb 331
5xnlO.pdb 248
2iiuA.pdb 203
6a34A.pdb 356
3t1qB.pdb 132
2ajiA.pdb 186
2ihnA.pdb 299
4knbA.pdb 273
3r3jA.pdb 456
3eb9A.pdb 260
2kosA.pdb 81
3bgwA.pdb 419
1sva1.pdb 348
4auoC.pdb 32
4twgA.pdb 152
1dkuA.pdb 295
6bmnA.pdb 289
4s3rA.pdb 659
1qaqA.pdb 236
2ec2A.pdb 130
6q4xA.pdb 317
5zhiA.pdb 208
6v39h.pdb 130
3ttdA.pdb 647
6v39f.pdb 94
6v39e.pdb 155
6ydwBv.pdb 135
3cn9A.pdb 214
1kklH.pdb 86
3eabG.pdb 40
6ie7A.pdb 133
6ijnA.pdb 341
1obgA.pdb 305
3peaA.pdb 250
4ft2A.pdb 674
1axdA.pdb 209
6nlyB.pdb 178
3wmxA.pdb 310
2v1oA.pdb 149
6hk1A.pdb 261
6o38G.pdb 124
1m54A.pdb 352
3n97A.pdb 53
4wiwA.pdb 337
5yoyG.pdb 126
6o38A.pdb 565
6l31A.pdb 444
2h0jA.pdb 108
2pzlA.pdb 310
5y2zB.pdb 328
5kglA.pdb 520
6o2wA.pdb 129
5j14A.pdb 450
3qhcA.pdb 179
3h5jA.pdb 168
6ogkA.pdb 76
6jshC.pdb 71
3w30A.pdb 192
5xnkA.pdb 227
4qrzA.pdb 383
6wnbA.pdb 320
2bhvA.pdb 191
2f7bA.pdb 214
2fe3A.pdb 141
2w01A.pdb 201
5z57Y.pdb 105
6pleA.pdb 96
1q1rA.pdb 421
6nq1A.pdb 621
1uz8B.pdb 212
6sosP.pdb 18
5z57X.pdb 158
5ah4A.pdb 380
4nrdA.pdb 201
4r9lA.pdb 147
6skyA.pdb 1412
6j2sA.pdb 307
5ceoA.pdb 269
4s1iA.pdb 280
5kyxB.pdb 767
6v3bK.pdb 146
6v3bG.pdb 174
6v3bO.pdb 117
4v9kBe.pdb 102
5zniA.pdb 231
1yn8A.pdb 59
4hl6A.pdb 375
5ekiA.pdb 72
3nioA.pdb 309
6e8lA.pdb 180
1sovA.pdb 316
4ycsA.pdb 119
5todF.pdb 146
5bp2A.pdb 285
4hzyA.pdb 388
5uyyA.pdb 373
4i0xA.pdb 75
6jx5C.pdb 378
4i0xB.pdb 83
5mhrI.pdb 213
5xr4A.pdb 155
6wqmA.pdb 280
2ay0A.pdb 43
5ts5A.pdb 483
5uwvB.pdb 334
6fvxL.pdb 388
1jd1A.pdb 126
6e62P.pdb 137
6dmaB.pdb 74
5l1xA.pdb 73
6ksiA.pdb 382
2ppyA.pdb 258
4hlyA.pdb 106
5xksA.pdb 252
3ciiH.pdb 116
2b3dA.pdb 193
6f1cA.pdb 291
1xedA.pdb 111
3adfA.pdb 210
6k5eA.pdb 252
3zqjA.pdb 944
6a6rA.pdb 423
6uwdA.pdb 257
6ppqD.pdb 82
6rmqA.pdb 121
3bbeA.pdb 204
6tk9A.pdb 271
6v39s.pdb 82
6do3A.pdb 317
4s04A.pdb 219
3be8A.pdb 543
6onuB.pdb 68
6utkT.pdb 134
4rg7A.pdb 472
6bimA.pdb 272
2yhyA.pdb 308
3eabA.pdb 89
2q1zB.pdb 185
2p32A.pdb 82
6w4qA.pdb 757
6pcpA.pdb 140
2wstA.pdb 176
4v1at.pdb 94
2rkzM.pdb 18
2mzdA.pdb 90
1f9aA.pdb 164
3f2iA.pdb 159
3n50A.pdb 134
4bxmA.pdb 139
5yhtA.pdb 255
2vg0A.pdb 227
2faqA.pdb 295
4i61A.pdb 228
4mhbA.pdb 274
4p9nA.pdb 304
1bv2A.pdb 91
4m0cA.pdb 205
2drtA.pdb 19
5a9fA.pdb 780
3ztbA.pdb 113
1nq3A.pdb 133
5aybA.pdb 440
5c5bB.pdb 370
6zrxAAA.pdb 356
1fvoA.pdb 321
1xiqA.pdb 149
2varA.pdb 311
2gmyA.pdb 147
6j3hA.pdb 264
3m5rA.pdb 126
3vtoA.pdb 99
5l0rA.pdb 356
6yo9B.pdb 396
6myyA.pdb 550
3u27C.pdb 215
6v3bd.pdb 207
4c0gA.pdb 88
1yhuA.pdb 145
1yhuB.pdb 144
1fr5A.pdb 125
5mmml.pdb 122
1yhuC.pdb 148
1yhuD.pdb 149
5xnmJ.pdb 34
5h4vA.pdb 465
2aucA.pdb 112
6nbkA.pdb 289
5z48A.pdb 212
4ojjC.pdb 323
3e73A.pdb 405
6vk3A.pdb 611
7cn2G.pdb 120
4emzC.pdb 140
5eghA.pdb 392
3ugoA.pdb 180
6kadK.pdb 37
1r44A.pdb 202
3a22A.pdb 614
6kafS.pdb 236
6bjnA.pdb 92
6kadM.pdb 30
5y6p14.pdb 227
2i5fA.pdb 99
6lntD.pdb 163
4ry2A.pdb 701
6gyfA.pdb 361
5crcA.pdb 145
1it2A.pdb 146
5swcA.pdb 223
3bq7A.pdb 68
5lacA.pdb 292
6kaft.pdb 30
3otrA.pdb 444
6emwB.pdb 210
6g7nA.pdb 318
1g2nA.pdb 246
6p7aA.pdb 145
5firB.pdb 70
5firA.pdb 594
5un6E.pdb 89
5tbwc7.pdb 117
1ii0A.pdb 550
2pu9C.pdb 111
3pkvA.pdb 221
6z6gA.pdb 2142
7kznZ.pdb 157
5kugA.pdb 94
6mjbA.pdb 104
2qe7G.pdb 227
4kfcA.pdb 223
2m2iA.pdb 94
5yh8A.pdb 510
5l5mA.pdb 915
6ydpBq.pdb 85
3pegA.pdb 244
6ydpBx.pdb 162
6ydpBw.pdb 387
2r0lA.pdb 239
3vtvA.pdb 125
1jpwD.pdb 24
1eh5A.pdb 279
3o6bB.pdb 70
2b2tC.pdb 84
4nkqA.pdb 412
6kgxA8.pdb 238
2qb5A.pdb 338
5sv3B.pdb 167
2bpbA.pdb 373
4avcA.pdb 315
3whsA.pdb 359
1oglA.pdb 246
6ywvd.pdb 235
5dsyA.pdb 248
6rxuCd.pdb 226
6ha1o.pdb 85
5cxwA.pdb 376
4y282.pdb 207
5xe9A.pdb 136
1kxuA.pdb 276
5hkkH.pdb 132
3nmdA.pdb 52
6fyxo.pdb 529
5wnlA.pdb 262
3hagA.pdb 468
6eslA.pdb 359
5y3sA.pdb 198
6pehH.pdb 219
3nndB.pdb 320
1vb0A.pdb 61
5y6p24.pdb 331
2de4A.pdb 344
2mziA.pdb 248
6zdzA.pdb 243
5x7yA.pdb 159
2jhaA.pdb 613
3ez2A.pdb 388
5egbA.pdb 111
6ncgA.pdb 308
6rfqZ.pdb 120
5ufaA.pdb 246
4y28H.pdb 84
6yweM.pdb 194
1twqA.pdb 165
1l2qA.pdb 456
7a1fA.pdb 328
6cfyA.pdb 67
4pkhB.pdb 165
5zwov.pdb 174
5a6rA.pdb 102
6s4lA.pdb 217
5xtcn.pdb 56
6gdtA.pdb 566
3wr7A.pdb 170
6sgbDV.pdb 157
1ctdA.pdb 34
5l1zD.pdb 49
4a1gA.pdb 146
6sgbDH.pdb 472
4mp8A.pdb 334
1it5A.pdb 122
6sgbDC.pdb 1028
6ehcA.pdb 307
1deeB.pdb 223
6m4vB.pdb 75
2lviA.pdb 77
2fq2A.pdb 79
3ul3B.pdb 103
2x0bA.pdb 330
4wanA.pdb 124
6yac2.pdb 208
2vn5A.pdb 142
6j94A.pdb 457
5vyoA.pdb 189
3c7oA.pdb 487
3fbiB.pdb 91
2v7yA.pdb 504
5ja4C.pdb 57
5f9wB.pdb 220
3o3oB.pdb 375
2molA.pdb 108
3ltgA.pdb 522
4cejB.pdb 1156
6ywxh.pdb 98
6bzhA.pdb 191
6ywx3.pdb 95
3hm6X.pdb 503
6grtA.pdb 593
4nbpA.pdb 129
4pqpA.pdb 102
6ywx7.pdb 84
3keoA.pdb 206
2zc5A.pdb 16
5xanA.pdb 728
1t1dA.pdb 100
6ywx9.pdb 206
6t8hE.pdb 246
7breC.pdb 20
6ep6A.pdb 212
1vdhA.pdb 247
1sgcA.pdb 181
4a2xA.pdb 120
3e9fA.pdb 99
2oayA.pdb 368
2zs0C.pdb 147
1v5dA.pdb 386
6hiwDG.pdb 566
2o8eB.pdb 935
6yweH.pdb 183
6lqsM6.pdb 40
4g1bA.pdb 398
3b8pA.pdb 206
1e08A.pdb 371
4dbgB.pdb 146
6yweg.pdb 147
6ao5A.pdb 321
6bdzA.pdb 421
6hzfA.pdb 838
4qciB.pdb 214
5m01B.pdb 101
5zb8A.pdb 400
5opkA.pdb 472
5ocuK.pdb 333
6hiyCO.pdb 361
6f38b.pdb 75
1fqjB.pdb 133
6hiyCP.pdb 180
6hiyCa.pdb 592
3sxpA.pdb 310
4wxmA.pdb 126
1u0bB.pdb 461
2bj0A.pdb 203
5fjvA.pdb 207
5b0nA.pdb 218
3ay3A.pdb 266
5ye4A.pdb 210
5hs8A.pdb 101
4euzA.pdb 269
5umdV.pdb 155
2w8nA.pdb 480
5kc4A.pdb 166
4exnA.pdb 172
3ocdA.pdb 229
6smkA.pdb 130
5umdT.pdb 181
6rpaE.pdb 235
4nm4H.pdb 219
1fmyA.pdb 40
1gpqA.pdb 127
5k1bB.pdb 579
6ywy2.pdb 123
6ywy5.pdb 350
7ky7A.pdb 884
6ywy4.pdb 137
6byjG.pdb 13
5yejA.pdb 169
6ha8t.pdb 83
1piqA.pdb 31
3l4bA.pdb 131
1tu3F.pdb 46
4nhxA.pdb 457
4nc8A.pdb 79
4ikvA.pdb 492
3kxcC.pdb 136
6gffA.pdb 168
3uk3C.pdb 52
3nmrA.pdb 165
3ix0A.pdb 87
6opaS.pdb 168
2iwyA.pdb 420
3m9aA.pdb 93
1nh7A.pdb 274
5tt1A.pdb 217
7l2aA.pdb 146
1d2iA.pdb 218
3i5oA.pdb 582
1r1kD.pdb 236
4nc1C.pdb 123
6zj9A.pdb 220
1yvrA.pdb 520
2o9tA.pdb 445
4yvdA.pdb 294
1lgyA.pdb 265
5macA.pdb 472
3bulA.pdb 577
2ew7A.pdb 163
6h4cB.pdb 147
4ziaA.pdb 124
5tp3A.pdb 125
3dy0B.pdb 28
5mo4A.pdb 429
2whkA.pdb 332
1gd5A.pdb 130
4xybA.pdb 384
4ailC.pdb 750
3t91A.pdb 210
2e9xA.pdb 144
4hrlC.pdb 169
6dtrA.pdb 393
6midL.pdb 110
5hudE.pdb 84
5jnbA.pdb 329
4yblG.pdb 126
5fzsA.pdb 107
1zwkA.pdb 169
3j7aD.pdb 157
4ic7A.pdb 355
5waiB.pdb 300
3j7aE.pdb 185
1sc5A.pdb 228
4pndA.pdb 30
6tdyc.pdb 57
2o9vA.pdb 67
1svdA.pdb 445
6me2A.pdb 484
3b0cT.pdb 91
3mnzA.pdb 220
5te1A.pdb 742
6hraB.pdb 678
1codA.pdb 62
4f7oA.pdb 225
2bhmA.pdb 135
4d3pA.pdb 147
6tbnB.pdb 336
5umdG.pdb 124
4qybA.pdb 113
6vbu5.pdb 300
6gawAk.pdb 275
5j3sA.pdb 236
6sg9CN.pdb 153
5umdD.pdb 247
5umdE.pdb 380
6sg9Cg.pdb 484
1h6gA.pdb 248
2boeX.pdb 281
3ihoA.pdb 138
1i39A.pdb 200
3we2A.pdb 121
6ylh5.pdb 78
2nc9A.pdb 131
4z9pA.pdb 293
1fb1A.pdb 196
4ca9A.pdb 98
7ckqH.pdb 60
3dgbA.pdb 371
6didC.pdb 217
1n5pA.pdb 105
5kerD.pdb 146
5w7eA.pdb 521
5jp3A.pdb 205
6didD.pdb 213
2ojqA.pdb 339
6ywv8.pdb 331
5yuhA.pdb 90
7l54A.pdb 28
3wynA.pdb 260
3refB.pdb 180
2chdA.pdb 129
2ks1A.pdb 44
6vmiv.pdb 712
6gym0.pdb 698
2wp3O.pdb 97
6ha1c.pdb 206
5wruA.pdb 306
6ha1b.pdb 218
2x47A.pdb 229
3pp8A.pdb 302
4wj4A.pdb 585
6ha1e.pdb 164
5m5nC.pdb 369
3sjhB.pdb 22
3n3uA.pdb 291
5yisD.pdb 13
1sb7A.pdb 338
4rfxA.pdb 100
5frsA.pdb 677
2wx0C.pdb 31
1k1yA.pdb 636
5dozA.pdb 332
1hr8O.pdb 13
5v6hA.pdb 75
2h4qA.pdb 352
4ht6A.pdb 86
1rp3B.pdb 77
4wimA.pdb 520
3n1gB.pdb 151
6sgbDJ.pdb 308
5f3kA.pdb 205
4mlvA.pdb 290
4tumA.pdb 122
3rvfB.pdb 11
5vkug.pdb 260
5xtcb.pdb 124
6jwpA.pdb 275
5xtcf.pdb 47
4o0mA.pdb 492
3pnyA.pdb 481
1aklA.pdb 470
5of3A.pdb 319
4ouaB.pdb 556
3m9xA.pdb 305
3ijfX.pdb 123
6gypE.pdb 512
4r4kA.pdb 150
2ifwA.pdb 206
5n9yA.pdb 327
5zwnW.pdb 229
1rknA.pdb 110
3zv0A.pdb 325
2ytzA.pdb 371
1grnB.pdb 197
6np4A.pdb 268
3cerA.pdb 324
1ytqA.pdb 181
6ywsR.pdb 266
4hulB.pdb 91
1vfhA.pdb 381
3lxfA.pdb 104
3e1gA.pdb 239
6s3rG.pdb 89
1u3gA.pdb 164
6s3rA.pdb 196
5dl0A.pdb 924
5j1nA.pdb 171
2j72A.pdb 102
5hm4B.pdb 540
4nf2A.pdb 307
3j7qM.pdb 138
6yxxAV.pdb 181
6tbnA.pdb 142
2hvrA.pdb 319
5aonA.pdb 49
1qmpA.pdb 125
6mzlL.pdb 104
6mzlQ.pdb 74
6mzlN.pdb 82
4kw6A.pdb 172
2xkoC.pdb 85
3cp2A.pdb 491
4is2A.pdb 209
6hivCF.pdb 159
6ky6A.pdb 274
2xwgA.pdb 181
5lg4B.pdb 174
3vh5W.pdb 75
4wbpA.pdb 118
1jn6B.pdb 214
6yxyAW.pdb 278
1q87A.pdb 185
5doeB.pdb 219
5w1gH.pdb 220
2nytA.pdb 185
5tujC.pdb 229
1tqiA.pdb 269
6ywv1.pdb 367
1gmjA.pdb 65
6ydwAQ.pdb 112
4r4zA.pdb 538
2wi8A.pdb 283
4cd8A.pdb 313
6hiyDR.pdb 251
6n7rA.pdb 186
2x6uA.pdb 176
5mj0A.pdb 80
1w0pA.pdb 753
4yg6A.pdb 162
6isbA.pdb 221
2xv6B.pdb 114
1x86A.pdb 362
1cw6A.pdb 37
4zzuA.pdb 437
5zwos.pdb 77
5a20C.pdb 99
4dznA.pdb 31
6otyB.pdb 152
1u0nC.pdb 125
1u0nB.pdb 133
6h4nv.pdb 55
3by6A.pdb 119
1zs8A.pdb 261
6yjkA.pdb 320
5jd7A.pdb 127
5swsE.pdb 239
2cglA.pdb 470
5glhB.pdb 21
5m8cA.pdb 353
2ecoA.pdb 302
5yb2E.pdb 36
3l47A.pdb 109
2ffuA.pdb 494
5hiyA.pdb 95
5a65A.pdb 208
3exzA.pdb 145
6bt1A.pdb 296
4e69A.pdb 310
4txtA.pdb 627
1ncgA.pdb 99
1hl6A.pdb 119
2w52A.pdb 298
5f0mC.pdb 150
6ojcA.pdb 222
2drmA.pdb 58
2q4yA.pdb 91
6ojlA.pdb 542
5axiA.pdb 305
1gywA.pdb 126
6msqA.pdb 76
4dnmA.pdb 287
3j7a4.pdb 76
3twmA.pdb 261
3j7a5.pdb 58
6hiwCb.pdb 252
1jykA.pdb 227
3rrmA.pdb 375
6hrbD.pdb 27
1bcrB.pdb 152
4z62A.pdb 573
1w0sA.pdb 442
6kf3H.pdb 76
4gbqA.pdb 57
6v39u.pdb 21
2i6kA.pdb 221
1k4oA.pdb 216
6hiwCi.pdb 165
6ydwAh.pdb 120
6hudA.pdb 77
2wadA.pdb 606
5n28A.pdb 543
3euhA.pdb 315
2zsmA.pdb 425
4x52A.pdb 171
2wvqA.pdb 211
6qxnA.pdb 376
3nzmA.pdb 163
2jsbA.pdb 21
5oqpA.pdb 806
4cnbA.pdb 387
6hixBI.pdb 319
4pdcE.pdb 150
6bydA.pdb 192
5aj3B.pdb 220
1oryA.pdb 119
5ubpB.pdb 455
1dpqA.pdb 20
1psnA.pdb 326
1hi9A.pdb 274
4v6uBf.pdb 51
2l05A.pdb 86
6azcA.pdb 263
6e14D.pdb 805
2plqA.pdb 340
6jy5D.pdb 82
1v0aA.pdb 165
6vvcA.pdb 271
1o9kA.pdb 194
6c1wA.pdb 432
1o9kB.pdb 144
3f6qB.pdb 72
5hnzK.pdb 316
4bm3A.pdb 337
4lkuA.pdb 29
6lhpL.pdb 101
6iutL.pdb 214
5n4hA.pdb 231
6l1hA.pdb 301
2alaA.pdb 384
6mvtA.pdb 751
3llrA.pdb 131
6uujA.pdb 73
2dfhA.pdb 221
4d62A.pdb 138
6c95A.pdb 773
3m9zA.pdb 124
6xwuA.pdb 138
3g45A.pdb 371
5lumA.pdb 78
3e7uX.pdb 40
3kk0A.pdb 191
6drhA.pdb 365
4w2oA.pdb 118
5gvjA.pdb 294
4b0mA.pdb 131
5t2aO.pdb 203
6y79i.pdb 83
5cd3G.pdb 220
3thpA.pdb 297
4w78A.pdb 169
6tduA.pdb 486
6sgaDZ.pdb 30
3pr3A.pdb 578
6kf4K.pdb 56
1dctA.pdb 324
6tj5B.pdb 137
3x15A.pdb 87
6eeuA.pdb 374
6hrbC.pdb 189
5vfrB.pdb 350
4ynwA.pdb 283
3k3dA.pdb 125
6cnjG.pdb 218
4pj2A.pdb 121
3n6oA.pdb 303
3ngoA.pdb 337
5f13A.pdb 445
4roeA.pdb 307
4c94A.pdb 161
5v1mA.pdb 185
3fmxX.pdb 359
4tmaB.pdb 374
6tnyA.pdb 1010
6j7jA.pdb 373
3s6lA.pdb 155
1s6nA.pdb 115
1g4gA.pdb 86
1z3wA.pdb 430
7kn5C.pdb 129
5xdsA.pdb 191
3aq2A.pdb 191
2gw9A.pdb 32
5xtdm.pdb 174
4u3jB.pdb 417
5xtdi.pdb 347
4hnsA.pdb 124
6hivBA.pdb 679
5xtdo.pdb 128
4pcgA.pdb 267
5ta0A.pdb 626
3w1vA.pdb 347
3ovuB.pdb 144
6jdhA.pdb 293
5cdyA.pdb 213
1bylA.pdb 122
6gawAR.pdb 97
4bgpA.pdb 228
2mk9A.pdb 34
4a6qA.pdb 137
3rsjA.pdb 406
4iodB.pdb 147
2rcyA.pdb 252
4ufsB.pdb 103
3j1nC.pdb 266
1akhB.pdb 78
4aouA.pdb 401
3feoA.pdb 407
7awoA.pdb 307
3nvxA.pdb 379
1usvB.pdb 143
1cvrA.pdb 432
2vpsA.pdb 603
6ekaA.pdb 53
6qb7A.pdb 114
2xijA.pdb 710
3h0fA.pdb 59
2ayiA.pdb 397
4ee8A.pdb 300
1mufA.pdb 251
5nh3H.pdb 113
3by7A.pdb 78
2p5kA.pdb 63
6p67A.pdb 223
5eqdA.pdb 392
6f4eA.pdb 418
5n9jX.pdb 207
3qjjA.pdb 243
2q6dA.pdb 296
6kf4P.pdb 42
6yxyBE.pdb 407
6gmhY.pdb 116
6mf6A.pdb 244
6qepA.pdb 1341
1ik7A.pdb 52
5anrB.pdb 360
6r6hO.pdb 745
2gscA.pdb 113
5y63A.pdb 167
6i2xC.pdb 648
3o6uA.pdb 119
4oogC.pdb 261
5xn5A.pdb 288
2mgzB.pdb 105
1acxA.pdb 108
5l3sB.pdb 283
4pbvA.pdb 257
5dnyA.pdb 352
7cdhX.pdb 367
3q6sA.pdb 66
6dymA.pdb 213
6mzbC.pdb 48
7jh4A.pdb 223
3wmgA.pdb 589
5cecA.pdb 401
2zoxA.pdb 466
3a7bA.pdb 550
6qq6A.pdb 743
4r10A.pdb 537
3vl8A.pdb 221
2ea6A.pdb 69
6glxA.pdb 138
6vtuH.pdb 220
4atiA.pdb 57
6ha8h.pdb 131
3jcsJ.pdb 128
3avrA.pdb 473
6ywsY.pdb 46
7ckoA.pdb 375
2gzyA.pdb 104
3mlzH.pdb 230
4z9cB.pdb 115
6tdvG.pdb 111
5iwbA.pdb 109
2bwfA.pdb 77
1yonA.pdb 292
3h2gA.pdb 387
5tezI.pdb 202
4uheA.pdb 272
2f6aA.pdb 303
1iomA.pdb 374
5xthj.pdb 115
6ywxJ.pdb 243
2n3wA.pdb 131
5xtbH.pdb 112
5xtbJ.pdb 337
1xoxA.pdb 117
4pm3A.pdb 112
2wnmA.pdb 59
7k3gA.pdb 31
6wxkA.pdb 49
4z45A.pdb 118
4f9zD.pdb 219
4rv9A.pdb 418
6rxzCf.pdb 174
6q1f5.pdb 251
5cmnE.pdb 247
1dppA.pdb 507
3ovoA.pdb 56
3w63A.pdb 79
6ft6w.pdb 182
2fsjA.pdb 318
6ydwAK.pdb 137
1m6uA.pdb 265
6fd7A.pdb 127
5lnmA.pdb 150
3b02A.pdb 195
6hizDX.pdb 141
6hizDW.pdb 161
6z38A.pdb 414
4hoxA.pdb 558
1z3rA.pdb 99
5eziH.pdb 222
1jifA.pdb 122
5umdi.pdb 95
6c9mB.pdb 160
6ockA.pdb 582
5vqhA.pdb 213
3r7wB.pdb 284
5aj3d.pdb 177
3dmdB.pdb 320
4u14A.pdb 436
5h5tA.pdb 196
1mqkH.pdb 123
6ssiF.pdb 110
4m90A.pdb 154
1sllA.pdb 679
6l7xA.pdb 203
3tswA.pdb 334
3aaeX.pdb 29
2v0rA.pdb 235
6u424Q.pdb 63
6nrb3.pdb 132
6vhrB.pdb 164
6at0A.pdb 52
2b4hA.pdb 227
4aiiA.pdb 144
4fj4A.pdb 176
7dm2A.pdb 334
6ywyO.pdb 272
5hblA.pdb 104
2dwzB.pdb 73
1qzzA.pdb 340
2bwgA.pdb 335
3klkA.pdb 1006
4mxvF.pdb 213
6k3mH.pdb 61
1ywoA.pdb 55
3r4qA.pdb 138
6pvgA.pdb 445
1akyA.pdb 218
5te0A.pdb 316
6hiyCd.pdb 291
3rpkA.pdb 585
2j4bA.pdb 129
5nmyA.pdb 245
5t2ao.pdb 50
4ozjA.pdb 104
4u02A.pdb 243
3dy0A.pdb 328
6e6rA.pdb 56
4bi8B.pdb 163
2w51A.pdb 137
1cov3.pdb 238
6jpdA.pdb 21
6yrkA.pdb 777
6vrxA.pdb 108
3ojbA.pdb 131
5bz5A.pdb 366
3cknA.pdb 300
1j1dB.pdb 70
6avhA.pdb 547
5z9jA.pdb 391
2kzuA.pdb 94
5l0uB.pdb 40
3r2eA.pdb 117
4adx4.pdb 90
5ujmB.pdb 287
1ow0C.pdb 190
5ukoH.pdb 226
1bcsA.pdb 255
4adx7.pdb 77
6sgbDY.pdb 154
4x04A.pdb 286
5by5A.pdb 115
5n72A.pdb 387
4ig6A.pdb 223
6r1bD.pdb 381
5id3A.pdb 153
5lpzA.pdb 283
1bjtA.pdb 679
6cp5J.pdb 37
3iimA.pdb 174
4v0uE.pdb 20
3fhvA.pdb 150
1sljA.pdb 96
3ideA.pdb 415
4cowA.pdb 226
6u00A.pdb 211
3qpmA.pdb 195
6yezF.pdb 154
6nf2H.pdb 125
6sgxF.pdb 337
7k2tB.pdb 248
1olrA.pdb 223
4el1A.pdb 452
6yxxAU.pdb 175
6hbaA.pdb 89
4driA.pdb 121
3mdfA.pdb 83
3hnxA.pdb 108
2q5wD.pdb 77
6yxxER.pdb 84
3qd9A.pdb 388
5wzkA.pdb 513
5xtdr.pdb 459
6y9iAAA.pdb 282
4r7bA.pdb 287
3mkcA.pdb 371
5v1sA.pdb 425
2a0sA.pdb 163
1wmsA.pdb 170
6rfrY.pdb 123
4cyfA.pdb 461
6iewA.pdb 91
1m21A.pdb 487
6n7rB.pdb 195
6hivCJ.pdb 800
3wryC.pdb 434
3ed8A.pdb 228
6ysfE.pdb 252
5hm2A.pdb 201
2yz2A.pdb 266
2o01F.pdb 154
1zv7A.pdb 38
3vhkA.pdb 297
5v6eA.pdb 74
1avaC.pdb 181
6hivDK.pdb 255
6rp9E.pdb 244
6jutA.pdb 297
2rb5A.pdb 261
6hiwCp.pdb 175
1brlA.pdb 340
3osjA.pdb 133
6tdvB.pdb 31
4exwA.pdb 128
5xthk.pdb 97
3wirA.pdb 756
5gttA.pdb 417
5gtmA.pdb 520
3tw0A.pdb 361
4co7A.pdb 118
3sdpA.pdb 186
4tv0A.pdb 45
3hggA.pdb 202
5xthh.pdb 104
5xthg.pdb 119
4de9A.pdb 240
5xthl.pdb 603
2r5kA.pdb 419
1fi2A.pdb 201
6roiC.pdb 339
3e2dA.pdb 502
4hboA.pdb 77
6olgBZ.pdb 86
6roiA.pdb 1107
4d57A.pdb 482
4pc4A.pdb 238
6ltrA.pdb 1037
1b8mB.pdb 115
6yb8A.pdb 419
1ka0A.pdb 353
3pxjA.pdb 199
6xfjA.pdb 76
2i27N.pdb 109
2rdgA.pdb 192
2yfzA.pdb 140
6ee5A.pdb 352
5x5rA.pdb 197
1oy0A.pdb 248
2pk4A.pdb 80
1o89A.pdb 320
6huzA.pdb 354
2fbyA.pdb 196
4f8aA.pdb 146
5jabA.pdb 135
5u3lH.pdb 223
6tdfA.pdb 165
5zhxA.pdb 469
5f4zA.pdb 381
1k3hA.pdb 71
5e6sA.pdb 579
2w12A.pdb 201
3sxsA.pdb 264
5f5wA.pdb 283
6z3hB.pdb 56
3u3qA.pdb 164
6wpsH.pdb 123
3c03A.pdb 97
6ii9H.pdb 216
4c5eE.pdb 30
6sgaCQ.pdb 219
4dxfA.pdb 194
3eukA.pdb 442
4pirF.pdb 122
5lomA.pdb 241
3kntA.pdb 207
6sgaCH.pdb 222
4v38A.pdb 388
4m57A.pdb 674
4di8A.pdb 294
1h4zA.pdb 110
1ub2A.pdb 700
6w1eA.pdb 202
5lv6A.pdb 44
5l37A.pdb 78
6uupA.pdb 227
2z7xA.pdb 549
3ak5A.pdb 970
6nb6H.pdb 123
6nb6L.pdb 110
6yxyBR.pdb 196
6v6sL.pdb 497
1pk5A.pdb 242
6qikz.pdb 58
6yxyAP.pdb 325
3sc0A.pdb 237
2detA.pdb 365
1w5sA.pdb 390
6gazAI.pdb 328
4iqzA.pdb 175
6hizCS.pdb 142
3szzA.pdb 413
6ly5O.pdb 173
5umdK.pdb 201
5umdP.pdb 204
2rmzA.pdb 43
4jhkA.pdb 212
6ha8p.pdb 88
2rexB.pdb 171
5grvL.pdb 123
6ha8n.pdb 60
5xtiU.pdb 83
5fugA.pdb 89
6ha8i.pdb 125
3dr6A.pdb 168
2ibbA.pdb 208
6ha8q.pdb 84
6ha8m.pdb 108
6n1w3.pdb 127
6n1w4.pdb 105
6ha8l.pdb 136
4fzpA.pdb 81
6nw1A.pdb 45
2ca4B.pdb 81
3q4oA.pdb 169
1vcaA.pdb 199
3pmkN.pdb 30
3q19A.pdb 224
6ywyS.pdb 179
2d2mB.pdb 142
2d2mD.pdb 145
5iw7A.pdb 595
3v53A.pdb 110
4pjoL.pdb 53
6gndB.pdb 93
3ha6B.pdb 36
6inyA.pdb 446
4merA.pdb 96
5e6rB.pdb 454
2j08A.pdb 419
1j1qA.pdb 261
1ylnA.pdb 225
6wo5A.pdb 212
4bdvA.pdb 612
3bpbA.pdb 254
6vnwE.pdb 388
6vnwF.pdb 475
5do9B.pdb 134
3ggzE.pdb 17
4h09A.pdb 368
6v80A.pdb 274
6rwaA.pdb 2361
2qgnA.pdb 234
6gazAE.pdb 343
7adpB.pdb 273
4gzkA.pdb 650
4yhuA.pdb 133
6n7xD.pdb 539
3l9vA.pdb 175
4rgzA.pdb 367
2vtgA.pdb 109
6hixAt.pdb 138
5bu0A.pdb 295
3j7aI.pdb 180
2v9sA.pdb 206
5e0cA.pdb 531
2oqhA.pdb 350
5x3pA.pdb 78
2uwmA.pdb 193
5d6hB.pdb 98
3pvmB.pdb 1225
3j7aJ.pdb 188
3j7aQ.pdb 144
3j7aK.pdb 129
3o8nA.pdb 748
6ca6H.pdb 226
6j4yM.pdb 64
3u9eA.pdb 281
4icxA.pdb 132
1r7dA.pdb 31
5hnfA.pdb 280
2l5dA.pdb 134
3qa9A.pdb 142
1zy8K.pdb 44
5hs2A.pdb 226
3d82A.pdb 96
6ywvX.pdb 48
2of5H.pdb 100
6e9qA.pdb 229
3ut8A.pdb 128
1of5B.pdb 128
5f5uC.pdb 32
5n47B.pdb 183
6lraH.pdb 218
1pmtA.pdb 201
4hhtA.pdb 220
1bc4A.pdb 110
3u3xA.pdb 324
7crbJ.pdb 235
3gzfA.pdb 96
6e3kE.pdb 213
6d67A.pdb 514
2rkbA.pdb 318
2id5A.pdb 470
4q4v1.pdb 281
3oslA.pdb 296
3wxeA.pdb 301
5b1nA.pdb 59
5xw7A.pdb 243
1m2oB.pdb 164
3j7rb.pdb 75
2oo6A.pdb 393
6w33A.pdb 260
6yxxBc.pdb 137
6rapD.pdb 358
6tkhI.pdb 22
3odeA.pdb 91
6e0wA.pdb 602
5d91A.pdb 335
1vrrA.pdb 203
2x1zM.pdb 151
3ff6A.pdb 750
5ls7B.pdb 128
4m70A.pdb 107
2egzA.pdb 216
5la0A.pdb 476
6voaI.pdb 764
6znoY.pdb 410
6fs0H.pdb 208
2vftA.pdb 415
5jeaH.pdb 282
4irzA.pdb 592
3ct5A.pdb 159
6hiyDD.pdb 791
5afqA.pdb 443
5t2al.pdb 81
6upwL.pdb 151
3k75B.pdb 151
3pbpB.pdb 145
1hueA.pdb 90
4whmA.pdb 446
1rpqW.pdb 21
6hiyDP.pdb 207
6gjuA.pdb 183
4xaxA.pdb 184
5hcbA.pdb 265
5kngA.pdb 158
6tnyC.pdb 143
6euiA.pdb 345
5hdgA.pdb 94
4ztbA.pdb 321
6s84C.pdb 205
5ytqA.pdb 72
2aezA.pdb 536
2kl3A.pdb 132
2nvkX.pdb 481
3tdzC.pdb 76
1de4A.pdb 272
1oyvI.pdb 104
6pe3A.pdb 372
3k44A.pdb 145
1ac6A.pdb 110
1urgA.pdb 373
3vqiA.pdb 252
6fn4C.pdb 225
1w9sA.pdb 134
1rfdH.pdb 220
5mmxB.pdb 186
1vqsA.pdb 106
2r0vA.pdb 292
2zckP.pdb 237
5uxdA.pdb 300
3bipA.pdb 444
1u63A.pdb 208
5xtdK.pdb 33
1qs0B.pdb 328
2aukA.pdb 189
1qs0A.pdb 395
3kd7A.pdb 102
2w2qE.pdb 47
2ovfA.pdb 248
2kqdA.pdb 55
5vxjB.pdb 119
6n8oY.pdb 128
5v7xA.pdb 721
6xjvQ.pdb 269
6ywsa.pdb 161
3iszA.pdb 369
4m66A.pdb 268
6ywsb.pdb 161
1q6iA.pdb 208
2uy3A.pdb 285
1oaeA.pdb 124
2vb2X.pdb 76
7jslJ.pdb 82
5umd1.pdb 140
2ccvA.pdb 99
4n3sA.pdb 441
4n0oA.pdb 395
6jsdA.pdb 165
5i77A.pdb 302
2pkaA.pdb 80
2vc9A.pdb 884
6obdB.pdb 211
4jonA.pdb 122
3wbaA.pdb 478
2rnaA.pdb 64
4lxiA.pdb 276
3wqwA.pdb 383
6bmbA.pdb 498
6ywy0.pdb 46
5w9aC.pdb 114
2e4pA.pdb 108
6yxyAp.pdb 297
4dwlA.pdb 105
6bqeA.pdb 240
2f6mB.pdb 107
3c90X.pdb 87
6fjvA.pdb 148
6ywsD.pdb 254
3j79c.pdb 89
3gn5B.pdb 130
3j798.pdb 125
3j79b.pdb 95
1z16A.pdb 344
5l8rI.pdb 30
4xpqA.pdb 670
5ex7A.pdb 274
1f2jA.pdb 357
4mbbA.pdb 184
2qstA.pdb 111
3oq9A.pdb 86
5mmjo.pdb 75
4eicA.pdb 93
4ei8A.pdb 356
6swsA.pdb 113
3j9wAG.pdb 153
2c7jA.pdb 162
5jpvA.pdb 128
1vjgA.pdb 200
6nrb2.pdb 103
5z4yA.pdb 89
6zn3C.pdb 43
1v2fA.pdb 368
6xmuA.pdb 1090
3j9wAF.pdb 95
5we0C.pdb 17
6n0mA.pdb 366
2ek5A.pdb 114
2d54A.pdb 500
6n13B.pdb 322
5ghtA.pdb 467
5cm9A.pdb 405
2lr6A.pdb 88
5lxzB.pdb 601
3m6zA.pdb 372
3ob9A.pdb 89
3eiwA.pdb 292
3djmA.pdb 110
6fyyp.pdb 647
5haeA.pdb 155
1smqA.pdb 329
5o9zK.pdb 45
6f9gA.pdb 261
4be4A.pdb 539
6ydpAn.pdb 72
3j7aY.pdb 154
3j7aV.pdb 146
6kvoA.pdb 165
1mbbA.pdb 340
6o8cD.pdb 14
2gt3A.pdb 211
5ys0A.pdb 160
5hdeA.pdb 299
3j7aU.pdb 149
6hiwCk.pdb 703
1w69A.pdb 281
1h79A.pdb 559
6xbwP.pdb 368
4nv5A.pdb 259
6xkbA.pdb 136
1hxmB.pdb 230
1j4xA.pdb 178
4j2nA.pdb 54
1vtnC.pdb 102
6tf9QP1.pdb 625
5myvA.pdb 352
2dh3A.pdb 416
6n7xF.pdb 187
5ix1A.pdb 414
6mkqA.pdb 262
4tu3A.pdb 258
5bwyA.pdb 376
6uvnB.pdb 498
6frgA.pdb 158
5onjA.pdb 202
6xnrAAA.pdb 139
3zhdA.pdb 120
6tjbA.pdb 40
3ermA.pdb 65
6iljE.pdb 192
4cguA.pdb 109
3alwA.pdb 510
2pgcA.pdb 199
6zphB.pdb 315
3kihA.pdb 90
1hiaB.pdb 150
6os0A.pdb 395
4du6A.pdb 219
6rxzCk.pdb 140
3u2sG.pdb 90
4me6A.pdb 337
3sixA.pdb 292
4f8kA.pdb 109
1vchA.pdb 169
3j92S.pdb 175
4jkzA.pdb 179
6tnnb.pdb 123
6hraA.pdb 557
5z72A.pdb 197
2hbbA.pdb 51
4iaqA.pdb 367
2x1wL.pdb 196
6ywef.pdb 245
3f2uA.pdb 51
3j7aF.pdb 257
2r47A.pdb 154
6kr4E.pdb 266
5cgcA.pdb 409
5y1eA.pdb 308
5ol1A.pdb 138
6hixA2.pdb 449
6yweB.pdb 326
4dckC.pdb 148
2kcaA.pdb 109
5cp3H.pdb 212
2qieA.pdb 136
3drzA.pdb 103
6gzxV3.pdb 119
5wqeA.pdb 992
4v7pAV.pdb 354
1qveA.pdb 126
5c2fA.pdb 230
6iruA.pdb 203
1kvjA.pdb 79
6ff43.pdb 118
3s7xA.pdb 263
7akxA.pdb 223
6ck7A.pdb 172
5hceA.pdb 982
6y79a.pdb 124
4w4oC.pdb 259
1r52A.pdb 283
6sgaCj.pdb 226
1b8kA.pdb 90
6bliC.pdb 30
5cj8A.pdb 179
6lhmA.pdb 268
6xrjB.pdb 211
5w3fA.pdb 440
5y5sC.pdb 311
3r6dA.pdb 210
5iueA.pdb 275
4guxD.pdb 34
1x3bA.pdb 146
7asa0.pdb 536
1ln3A.pdb 197
6nrc5.pdb 127
4a3wA.pdb 158
4fouD.pdb 95
6nrc6.pdb 102
6agfB.pdb 173
4p2xA.pdb 167
4d0aB.pdb 419
5czxA.pdb 227
5uc6A.pdb 151
1x6iA.pdb 89
4a4kA.pdb 246
2p4xA.pdb 233
1xbsA.pdb 137
6ywxc.pdb 98
5cfjA.pdb 140
3uzqA.pdb 234
4re0A.pdb 313
3dmfA.pdb 371
5mljA.pdb 109
6bzfB.pdb 202
6bzfC.pdb 197
6zfwA.pdb 70
4hesA.pdb 262
6ldzA.pdb 251
4isrD.pdb 16
4yrdA.pdb 341
3ln8A.pdb 126
1nmnA.pdb 120
4f9uA.pdb 298
4mhrA.pdb 280
5b5yA.pdb 237
2vnoA.pdb 171
6hivDF.pdb 590
6hivDE.pdb 590
2oarA.pdb 125
1usvA.pdb 251
4pchA.pdb 252
6z7qA.pdb 416
6th6BP.pdb 193
1xp0A.pdb 326
1sg1X.pdb 160
5d1zI.pdb 149
6vrrA.pdb 127
6o3aE.pdb 118
4v63BN.pdb 137
1mm8A.pdb 455
1u7oA.pdb 163
6s2oA.pdb 243
5xyrA.pdb 1355
4kb5A.pdb 386
6nfrA.pdb 97
5h2yA.pdb 278
4h16A.pdb 254
1k8fA.pdb 157
2lupB.pdb 90
3lmjH.pdb 225
3p4xA.pdb 399
3jd72.pdb 256
3jd71.pdb 270
1hy8A.pdb 76
6vtyA.pdb 377
4zktA.pdb 1235
6zp4B.pdb 536
1z5hA.pdb 780
5svaP.pdb 487
4v8mBo.pdb 92
5xthL.pdb 118
6tdvL.pdb 57
4ea7A.pdb 207
6tdvM.pdb 166
5lilA.pdb 615
6fmvA.pdb 270
6sgbDB.pdb 679
6sgbCC.pdb 74
1q25A.pdb 428
5jpmH.pdb 242
3iyqB.pdb 122
5yvyA.pdb 36
5hb5A.pdb 139
5y7zD.pdb 124
5yvpA.pdb 199
4isdA.pdb 187
5fmuA.pdb 131
5kg8A.pdb 677
4zjfA.pdb 161
7ae9E.pdb 144
2r70A.pdb 752
4trgA.pdb 509
2xcmA.pdb 213
3aw9A.pdb 304
6uewB.pdb 104
4ceiA.pdb 1170
6mg0A.pdb 1692
4kyiA.pdb 530
3njxA.pdb 508
2wkcA.pdb 90
6yj4R.pdb 118
4mocA.pdb 273
4p2cG.pdb 121
4rcjA.pdb 188
6jhkA.pdb 115
6hivDO.pdb 222
2jkiS.pdb 90
1nlqA.pdb 105
2vohA.pdb 155
6yvhA.pdb 274
6f41V.pdb 337
1r6jA.pdb 82
4gw3A.pdb 284
4zk0A.pdb 367
1fjdA.pdb 104
6ruvU.pdb 105
4o9bA.pdb 89
3i1aA.pdb 328
3lt3A.pdb 205
6yamB.pdb 422
5xtiE.pdb 113
4pwtA.pdb 127
3dtzA.pdb 207
5ms4A.pdb 228
6vfhB.pdb 277
5xezA.pdb 545
5f7sA.pdb 701
1agjA.pdb 242
2rldA.pdb 111
1nmaH.pdb 122
3plrA.pdb 377
6fszKK.pdb 414
2pefA.pdb 366
6hiwDU.pdb 213
6znpA.pdb 748
4myvA.pdb 176
1mb3A.pdb 117
1y10A.pdb 360
4v00A.pdb 343
2x2tA.pdb 152
5j3tC.pdb 25
3mlfA.pdb 92
2jz7A.pdb 81
3wn2A.pdb 302
3bn6A.pdb 158
6mzmG.pdb 473
2r8tA.pdb 319
2mmkA.pdb 69
6z1hA.pdb 382
3nrgA.pdb 212
3qctH.pdb 219
3zyrA.pdb 240
6ywv6.pdb 273
3wkxA.pdb 657
4qtuA.pdb 134
3lsgA.pdb 101
6eiwC.pdb 273
6gqzA.pdb 174
3bfkA.pdb 159
3ocdB.pdb 180
6u427Z.pdb 39
5x8ps.pdb 78
6fe4F.pdb 117
1yq6A.pdb 142
5d8hC.pdb 153
3oenA.pdb 250
4o1iA.pdb 113
4q4y3.pdb 234
5x8pk.pdb 118
2j4rA.pdb 300
5ixaA.pdb 250
5umd3.pdb 119
6yslG.pdb 254
5umd4.pdb 66
5mogA.pdb 467
3cb0A.pdb 166
5fsaA.pdb 484
1sdmA.pdb 344
5bqkA.pdb 262
1b5sA.pdb 242
4jakA.pdb 155
6izjA.pdb 138
5tk6A.pdb 191
6blyB.pdb 363
4jw0B.pdb 97
3mnvB.pdb 208
4b23A.pdb 207
3ee4A.pdb 289
4v8pAG.pdb 96
6dttA.pdb 373
4u9vB.pdb 197
1gtkA.pdb 294
4yocC.pdb 529
5l40A.pdb 280
1pucA.pdb 101
1qnkA.pdb 69
6c46A.pdb 183
4q4w2.pdb 264
2kfpA.pdb 125
6dreB.pdb 169
5lxgA.pdb 282
2jaaA.pdb 162
6ixfA.pdb 216
4lb5A.pdb 57
4tmaI.pdb 47
4yyuA.pdb 220
6g1mA.pdb 334
4f3fB.pdb 219
2nllB.pdb 103
6appB.pdb 64
5nh3L.pdb 111
6f64A.pdb 95
3k9hA.pdb 229
6k36A.pdb 325
4ccwA.pdb 285
2rhaA.pdb 198
3oifA.pdb 258
5ungB.pdb 410
2dgbA.pdb 81
6qp5A.pdb 266
6ieeA.pdb 178
4czrA.pdb 366
3pb6X.pdb 313
4exlA.pdb 261
1wxhA.pdb 255
5oqly.pdb 93
5ajtA.pdb 217
4owrA.pdb 331
4a4jA.pdb 69
2zfoA.pdb 140
5eioA.pdb 344
3zjyB.pdb 908
1nw7A.pdb 271
2ei1A.pdb 293
1u05A.pdb 243
3spxA.pdb 319
1jxoA.pdb 261
3pfjA.pdb 435
5xtis.pdb 318
2av5A.pdb 106
4b44A.pdb 347
3ofkA.pdb 204
3cvnA.pdb 300
2n8aA.pdb 214
5imjA.pdb 246
5xtiw.pdb 320
1mrdH.pdb 208
6dloB.pdb 310
4x35A.pdb 245
5nq8A.pdb 497
5x1sA.pdb 281
5l8wA.pdb 319
3oruA.pdb 224
4aipA.pdb 661
1jebA.pdb 141
3ft9A.pdb 94
2cxlA.pdb 148
4fdgB.pdb 592
4f58H.pdb 219
1fs1B.pdb 116
3j796.pdb 98
3qorD.pdb 116
6qb6L.pdb 213
1cbiA.pdb 136
6ywxL.pdb 192
1gg3A.pdb 279
1p8gA.pdb 73
4zoyA.pdb 406
6o8xW.pdb 94
4ekcB.pdb 128
2eaxA.pdb 164
6frkw.pdb 74
6sgxA.pdb 70
5eanA.pdb 1051
6n8pA.pdb 827
4i94A.pdb 297
6exnc.pdb 204
6jp7H.pdb 238
3g5iA.pdb 305
1rceA.pdb 171
1b44D.pdb 106
2etaA.pdb 239
1ce7B.pdb 255
5jphA.pdb 133
4pypA.pdb 447
6mv3A.pdb 125
3w90A.pdb 198
6oc3A.pdb 224
6hzlA.pdb 329
4pxyA.pdb 240
2jabA.pdb 124
6ywsT.pdb 180
4nm5B.pdb 19
5hecA.pdb 276
6sg9DT.pdb 221
1g3pA.pdb 191
5eqwA.pdb 117
6q145.pdb 228
4q7tA.pdb 214
3rdvA.pdb 70
5j68A.pdb 559
5w82C.pdb 101
2fk7A.pdb 277
4yeuA.pdb 312
1jg3A.pdb 215
1yfzA.pdb 178
6x07A.pdb 613
6rxzCb.pdb 232
4ud1A.pdb 133
2iicA.pdb 302
1de1A.pdb 87
1uqyA.pdb 347
6g26E.pdb 61
6ywvU.pdb 138
2paaA.pdb 413
2pv1A.pdb 103
3imnA.pdb 372
6hkwA.pdb 306
1p7tA.pdb 705
6yxyA1.pdb 217
6kf9N.pdb 65
5xthd.pdb 171
4mq0A.pdb 438
5xthZ.pdb 80
5xthV.pdb 140
3vybA.pdb 63
6xgzB.pdb 102
4ehuA.pdb 268
2wobA.pdb 150
3j79O.pdb 147
6qkrA.pdb 660
5cxcB.pdb 348
1ds0A.pdb 323
2hghA.pdb 87
5umde.pdb 43
5jfzB.pdb 49
5jfzA.pdb 181
5znfA.pdb 30
1lqtA.pdb 452
3j79H.pdb 185
4lmxA.pdb 61
3j79F.pdb 390
3j79I.pdb 207
4j07A.pdb 152
3p4iA.pdb 379
6tf9RP1.pdb 553
3j9wAK.pdb 118
6k8oA.pdb 665
1z3gA.pdb 173
5zkbA.pdb 381
3k4pA.pdb 438
2ynxA.pdb 105
4yh6A.pdb 313
3f6wA.pdb 80
5vf2A.pdb 237
5jblA.pdb 165
3ck6A.pdb 237
2odcI.pdb 47
6wqkA.pdb 57
4zz5A.pdb 132
4qwwD.pdb 225
3hglA.pdb 74
1nubA.pdb 226
7jk3G.pdb 372
1hpcA.pdb 131
3k63A.pdb 118
3cmlA.pdb 317
2wbhA.pdb 129
2c7zA.pdb 396
4yx7A.pdb 65
5xtsA.pdb 460
4n4kA.pdb 497
6ifaA.pdb 126
3sibA.pdb 203
1mugA.pdb 165
2qyuA.pdb 620
6ys8G.pdb 60
2q5dC.pdb 36
4gk5E.pdb 96
3u7bA.pdb 327
1dyoA.pdb 153
4otuB.pdb 182
6ce9M.pdb 30
4pz8A.pdb 367
1ovtA.pdb 682
2vf8A.pdb 806
2qkwB.pdb 290
6okkL.pdb 172
6okkM.pdb 138
5o20A.pdb 162
1y1yS.pdb 174
4hi9A.pdb 168
5idyA.pdb 262
6gitA.pdb 507
6sqgA.pdb 210
1y2iA.pdb 106
2fy4A.pdb 589
6x6oA.pdb 73
6vzaA.pdb 393
6evmA.pdb 95
3fruA.pdb 269
5xorA.pdb 98
6hu9l.pdb 45
1oi7A.pdb 270
6gjzA.pdb 682
1niwB.pdb 19
6s1oD.pdb 66
1jmpA.pdb 46
4mozA.pdb 310
4ogaC.pdb 118
3ssiA.pdb 108
5hpnA.pdb 87
6nibA.pdb 345
6bbmV.pdb 125
5cxcA.pdb 452
3dcxA.pdb 114
5d6sA.pdb 370
1ubwA.pdb 348
4fmkA.pdb 221
1jcgA.pdb 335
6f1uf.pdb 596
2cb5A.pdb 453
6kf9B.pdb 1114
3j79S.pdb 186
3j79M.pdb 132
3j79Q.pdb 189
6yxyAT.pdb 141
6kf9C.pdb 388
3r08H.pdb 216
6kf9A.pdb 900
3r08L.pdb 213
1gcpA.pdb 65
3o3oA.pdb 399
6fqrA.pdb 158
6rfsS.pdb 174
1wdzA.pdb 231
2ykkA.pdb 512
4i43A.pdb 334
2aw5A.pdb 531
6ha8d.pdb 195
6vmxE.pdb 243
3r9xB.pdb 235
3a47A.pdb 586
6ha86.pdb 63
1wwwX.pdb 101
5udgA.pdb 145
6jykA.pdb 77
5x29A.pdb 58
2mjwB.pdb 94
5ukbd.pdb 122
2jbyA.pdb 127
6sgbDI.pdb 390
6ianE.pdb 167
6ay4A.pdb 450
1p8kZ.pdb 252
1qsjA.pdb 276
1lx5B.pdb 94
4k9zA.pdb 141
5nyxH.pdb 224
5y9bA.pdb 360
3mgbA.pdb 286
3hsaA.pdb 110
3gc8A.pdb 347
2hfpB.pdb 17
1q09A.pdb 90
4jppA.pdb 127
5hnoA.pdb 164
1nijA.pdb 317
4v6uBj.pdb 94
2v55B.pdb 181
5ixtA.pdb 595
7c79B.pdb 793
2xitA.pdb 277
5fu7B.pdb 191
3kaoA.pdb 321
3akzB.pdb 463
1hmwA.pdb 674
6pbvB.pdb 220
2a5vA.pdb 210
4czvA.pdb 324
6v70A.pdb 210
1e3bA.pdb 172
6d03E.pdb 466
5gj7A.pdb 388
5bweC.pdb 37
2p5yA.pdb 311
6mlmE.pdb 122
3ik5A.pdb 119
3t5bA.pdb 396
3gsmA.pdb 324
6qggA.pdb 140
5g49B.pdb 94
4advV.pdb 252
1pk1B.pdb 70
5bv1B.pdb 297
1yn4A.pdb 99
6vbv3.pdb 167
1dh3A.pdb 55
1ofnA.pdb 202
4re4A.pdb 483
4a5wB.pdb 871
6lsaF.pdb 244
1iwlA.pdb 177
1ea7A.pdb 309
5gvsA.pdb 216
5e92A.pdb 298
2uzcA.pdb 87
6c61A.pdb 206
2dzoB.pdb 57
3jctq.pdb 183
5hb8A.pdb 109
3tdhA.pdb 139
4e4vA.pdb 433
1zroA.pdb 588
5bxhA.pdb 101
4zjsA.pdb 206
1t8zA.pdb 50
6nrd1.pdb 107
2ihsC.pdb 15
4g22A.pdb 417
1fwqA.pdb 115
3oq4A.pdb 124
5xqhA.pdb 218
3ma2D.pdb 171
4bjuA.pdb 547
4ni2B.pdb 198
2zzgA.pdb 738
3viaA.pdb 112
1qnoA.pdb 344
6t6xA.pdb 253
4pu4A.pdb 419
1l2tA.pdb 230
6ah3D.pdb 203
3h1dA.pdb 382
1hucB.pdb 205
2wfvA.pdb 23
5dbjE.pdb 437
6u50C.pdb 114
5xtdN.pdb 143
6akoC.pdb 97
4bclA.pdb 350
5ngmAv.pdb 162
2pf2A.pdb 136
5xthS.pdb 70
2nz7A.pdb 93
4lixA.pdb 677
4di3D.pdb 303
3te5C.pdb 313
2y7oA.pdb 311
6ywvP.pdb 180
5tu6A.pdb 296
6mv7A.pdb 128
4gl9E.pdb 124
5bwdA.pdb 853
6ywvN.pdb 133
3a6pA.pdb 1072
6ywvI.pdb 119
6ywvK.pdb 157
4jb1A.pdb 337
4hunA.pdb 459
4omlA.pdb 57
3pv6B.pdb 112
6cayA.pdb 163
2f83A.pdb 583
7abgN.pdb 56
4w78B.pdb 126
2i5bA.pdb 269
4q0pA.pdb 249
6s3dM.pdb 59
6skfBU.pdb 96
6ywsQ.pdb 353
2qkhB.pdb 32
7dc8C.pdb 186
3t0wA.pdb 110
5dqsA.pdb 207
6ahdZ.pdb 176
6upuA.pdb 259
4f5wA.pdb 193
4y5yA.pdb 116
5ip9F.pdb 87
5c3mA.pdb 410
5kl1A.pdb 328
6rwbA.pdb 1873
1enoA.pdb 297
5e5mB.pdb 112
5nqxC.pdb 250
4lstG.pdb 339
6fecP.pdb 266
5xe2A.pdb 104
1v3aA.pdb 162
3h4oA.pdb 168
4n8fA.pdb 95
1gajA.pdb 253
1z2fA.pdb 121
2m3tA.pdb 178
7k84A.pdb 793
5jryA.pdb 477
1h8oA.pdb 220
4fl4C.pdb 308
5cuzA.pdb 155
6dfsA.pdb 207
5opiC.pdb 332
2dymB.pdb 24
4ic2A.pdb 62
3n1pC.pdb 100
3whlB.pdb 92
2pzjA.pdb 330
5zwnU.pdb 583
6mupM.pdb 205
4mn3A.pdb 56
1e4gT.pdb 375
3v96A.pdb 164
3ttkA.pdb 340
6okka.pdb 120
1cknB.pdb 316
4ob6A.pdb 319
6ogdC.pdb 538
6ikkB.pdb 149
6fv7A.pdb 421
6ve7B.pdb 619
6t7tSZ.pdb 82
6ve7H.pdb 135
6v09A.pdb 324
5dipA.pdb 112
6ogdA.pdb 748
6w6vH.pdb 125
6ve7W.pdb 86
6ogdB.pdb 1078
6w6vE.pdb 169
5ucgA.pdb 345
4dhiB.pdb 238
6cw5A.pdb 314
4lg9A.pdb 351
5hs5A.pdb 113
1sk8A.pdb 435
4hwhA.pdb 84
1x1aA.pdb 337
2bt2A.pdb 143
6om0SM.pdb 118
6smtA.pdb 286
4gamD.pdb 132
1emrA.pdb 159
2wulA.pdb 109
5yzvA.pdb 286
6uteC.pdb 219
5oqmn.pdb 136
2dciA.pdb 20
3j792.pdb 104
3j79Z.pdb 121
5ziqA.pdb 155
3j79U.pdb 180
7kqiB.pdb 225
4kboA.pdb 374
5dk1A.pdb 230
3jbpAL.pdb 211
5zvlA.pdb 104
3ki9A.pdb 467
3dbjA.pdb 160
6mzcE.pdb 102
5zwo2.pdb 211
4icvA.pdb 84
4lgiA.pdb 209
6u43A.pdb 715
6yj4d.pdb 67
2mzbA.pdb 196
2rcfA.pdb 82
5z9tA.pdb 499
2eepA.pdb 659
6a0zH.pdb 223
4btjA.pdb 292
4tqkA.pdb 403
1qgcA.pdb 220
4v6uBV.pdb 66
4esuA.pdb 183
4qmgF.pdb 13
4qmgA.pdb 306
6yweW.pdb 59
6s1rA.pdb 391
6ywvF.pdb 201
4aoeA.pdb 205
6rxvCa.pdb 225
4km8A.pdb 385
6faik.pdb 670
4d94A.pdb 1274
7cpyC.pdb 357
2nz5A.pdb 399
1zvyA.pdb 125
5vzwF.pdb 77
6ywsi.pdb 124
6eynH.pdb 211
4agkA.pdb 152
1f7zI.pdb 56
5hpsA.pdb 374
3qmxA.pdb 99
6jjtA.pdb 130
6zj7AAA.pdb 393
4qgsA.pdb 380
6iecL.pdb 111
4pgzC.pdb 165
6i5oA.pdb 112
6ywyE.pdb 309
4v1oV.pdb 99
6rfrg.pdb 76
6rfrh.pdb 136
5nqmA.pdb 126
1ge6A.pdb 163
5m8kA.pdb 494
2xgkA.pdb 542
4x5tA.pdb 308
6ndtB.pdb 176
4i7aA.pdb 84
5iieL.pdb 211
3fmpA.pdb 420
5l2lA.pdb 72
6ywyC.pdb 307
3p1gA.pdb 157
6dtkA.pdb 312
3hoaA.pdb 509
2zqbA.pdb 149
3x3mA.pdb 397
4geqA.pdb 89
3nhvA.pdb 132
6nmyI.pdb 108
6nhjy.pdb 249
7cy4A.pdb 858
4clcC.pdb 174
1ov8A.pdb 139
6chbD.pdb 125
5xtia.pdb 138
6yxyBZ.pdb 190
2walA.pdb 149
5ypzA.pdb 480
2cxkA.pdb 86
5xtiY.pdb 59
6t6iA.pdb 56
6n3fA.pdb 95
5xtic.pdb 153
6yxyBa.pdb 142
5xtie.pdb 97
1ocxA.pdb 182
4zsiA.pdb 166
4u65A.pdb 131
6uvzA.pdb 245
4ryeA.pdb 258
4fmlA.pdb 204
5w8gA.pdb 212
4aodA.pdb 205
6gzxH1.pdb 50
1afsA.pdb 319
5f5oA.pdb 315
3jcsA.pdb 245
2o1wA.pdb 416
6t15m.pdb 99
2m8rA.pdb 109
5t2uA.pdb 241
2mapA.pdb 96
6gzxR3.pdb 62
3u64A.pdb 271
1asyA.pdb 490
6yxxBF.pdb 346
4fgqA.pdb 181
7btpE.pdb 384
1ejbA.pdb 168
6yxxAF.pdb 419
4yt3A.pdb 388
5jieB.pdb 57
5eroA.pdb 301
1poy1.pdb 323
1xbpF.pdb 52
5abuB.pdb 58
1y23A.pdb 139
3g6eY.pdb 142
3sjmA.pdb 55
4jvzA.pdb 92
4fzvA.pdb 335
3mmyB.pdb 51
7jptA.pdb 1327
5nclA.pdb 418
3tjzC.pdb 140
2km4A.pdb 137
4i6bA.pdb 285
3eerA.pdb 138
4jv3A.pdb 406
5iibB.pdb 108
3j79R.pdb 252
3c4mA.pdb 469
5x9dA.pdb 302
5v6kA.pdb 137
2uutA.pdb 492
3gaaA.pdb 243
4jpfA.pdb 411
5mmjr.pdb 60
5c5bA.pdb 358
1bcgA.pdb 74
5lfaA.pdb 500
6l5pA.pdb 436
3ewdA.pdb 364
6s2tA.pdb 350
4krhA.pdb 420
6byhE.pdb 45
3o1jC.pdb 296
5uqeA.pdb 496
5yspA.pdb 274
3qkbA.pdb 91
5dwaA.pdb 278
1qg8A.pdb 238
6l4zA.pdb 38
1m68A.pdb 234
4gv5A.pdb 42
6l4zB.pdb 155
5zjtA.pdb 63
4boqA.pdb 175
5knmB.pdb 101
6c76A.pdb 378
3k6wA.pdb 312
6znaAj.pdb 48
2m6kA.pdb 292
4jmpA.pdb 226
6sc4A.pdb 177
1uweH.pdb 218
4i1yA.pdb 263
2x89A.pdb 128
1l5cA.pdb 92
4m6bA.pdb 185
4pwaA.pdb 86
4f18A.pdb 375
1ozzA.pdb 44
3qviA.pdb 323
1svwA.pdb 190
6kkmE.pdb 334
3bkbA.pdb 373
6bp2A.pdb 148
4x2mA.pdb 177
3lvjC.pdb 77
6nr84.pdb 104
3jyuA.pdb 216
6tgnA.pdb 88
1u8vA.pdb 490
7bqwA.pdb 367
1spiA.pdb 333
3wbiA.pdb 588
1ve5A.pdb 308
5lfvA.pdb 307
3hnoA.pdb 395
3noyA.pdb 349
3rxzA.pdb 278
2l0wA.pdb 135
3fjsA.pdb 103
4ha7A.pdb 221
6ob3B.pdb 245
6k68E.pdb 50
3docA.pdb 335
6tvhA.pdb 291
5t0hf.pdb 694
6k68B.pdb 112
1tcpA.pdb 60
6hivBW.pdb 187
6k68A.pdb 110
5u1hA.pdb 122
2xigA.pdb 146
6mjeB.pdb 30
5swiB.pdb 693
6jwjA.pdb 466
5ldxb.pdb 80
5emwA.pdb 207
3l8eA.pdb 185
1p3tA.pdb 199
5aobA.pdb 278
6x68C.pdb 478
3tonA.pdb 890
1yfiA.pdb 262
6rs2B.pdb 144
2kspA.pdb 105
1o6cA.pdb 347
5yhsA.pdb 446
4zn0A.pdb 287
1qmoE.pdb 117
2v1qA.pdb 60
1x2bA.pdb 313
1qmoA.pdb 113
4bh5A.pdb 130
4r38A.pdb 109
2gqqA.pdb 153
4amnA.pdb 384
1iy9A.pdb 274
4rl8A.pdb 267
2opoA.pdb 81
1phsA.pdb 364
3ld2A.pdb 157
6oiuA.pdb 890
1wmwA.pdb 328
4wj3A.pdb 483
6g2jR.pdb 95
5gpkA.pdb 203
3frpG.pdb 215
6z4xA.pdb 312
3tqmA.pdb 87
1o2dA.pdb 348
6sl5F.pdb 162
3mmzA.pdb 162
6sl5J.pdb 41
6djsA.pdb 490
3vywA.pdb 301
3ng3A.pdb 219
2bgkA.pdb 268
6rp4A.pdb 125
3gg4A.pdb 513
1tkeA.pdb 224
4fvaA.pdb 249
6aeiA.pdb 642
6bqtC.pdb 16
4yzoA.pdb 357
3wubA.pdb 313
5sv3A.pdb 126
4v61BL.pdb 125
3dwlC.pdb 336
3dwlD.pdb 272
4zk9A.pdb 216
7d6bA.pdb 475
1eakA.pdb 421
5uncA.pdb 282
5y97B.pdb 206
5fyjU.pdb 119
3kjyA.pdb 223
5v6lP.pdb 14
5n0jA.pdb 300
1vimA.pdb 192
2b67A.pdb 198
1wqaA.pdb 455
2ggvB.pdb 169
5oekA.pdb 43
3vo2A.pdb 296
1m5sA.pdb 297
5u9mB.pdb 226
6igsA.pdb 162
6un9A.pdb 67
6ybwz.pdb 160
6sylA.pdb 339
5zu4A.pdb 313
1ateA.pdb 62
5dokA.pdb 170
2ohvA.pdb 258
2qm2A.pdb 114
1ehyA.pdb 282
3qp8A.pdb 179
4cugA.pdb 388
1hylA.pdb 230
5vidF.pdb 40
4djkA.pdb 451
3mfbA.pdb 145
6t40C.pdb 243
5msnA.pdb 259
6s0xb.pdb 226
6yxyBL.pdb 259
1sdzA.pdb 97
6u08A.pdb 130
1nr9A.pdb 207
5oikZ.pdb 488
4gv6A.pdb 207
5vanA.pdb 861
6y5wA.pdb 349
1vl5A.pdb 226
3twgA.pdb 16
3sr2A.pdb 139
4ef2A.pdb 242
2rcaA.pdb 282
5xvhA.pdb 296
5xwfA.pdb 366
3kesA.pdb 138
3owaA.pdb 569
4ejyA.pdb 289
3grcA.pdb 121
2d7dA.pdb 621
3ic9A.pdb 469
2i33A.pdb 238
6gy4A.pdb 68
3q88A.pdb 541
2vxbA.pdb 225
3c7tA.pdb 259
6h7aA.pdb 80
6vyvA.pdb 393
6vyvE.pdb 341
1hjrA.pdb 158
1zynA.pdb 196
3e0lA.pdb 442
5cemA.pdb 252
6xw7C.pdb 117
2z8uA.pdb 169
6u1uA.pdb 216
1qlvA.pdb 377
2hvbA.pdb 113
3f1tA.pdb 132
1o4zA.pdb 295
4ombA.pdb 298
3mlsP.pdb 20
6tmmBBB.pdb 155
6z4cA.pdb 127
3bh1A.pdb 486
6bpqA.pdb 835
7jrjD.pdb 422
4v5kAY.pdb 97
4dziA.pdb 384
3gwaA.pdb 337
5xwzA.pdb 260
4em6D.pdb 546
4yy8A.pdb 373
2y7jA.pdb 284
3ddvA.pdb 121
6eepA.pdb 218
5k3yC.pdb 35
1yirA.pdb 390
3d9rA.pdb 130
4y97B.pdb 173
1jl2A.pdb 150
1bnpA.pdb 87
2flsA.pdb 101
2w48A.pdb 308
5egwA.pdb 363
4o48A.pdb 298
3brtB.pdb 61
2ox8A.pdb 129
6ok0C.pdb 122
1nfgA.pdb 456
6b48K.pdb 92
3kx6A.pdb 344
3o74A.pdb 268
5jtvA.pdb 564
3synE.pdb 16
1cm7A.pdb 363
5x3tA.pdb 68
1nbaA.pdb 253
6spd5.pdb 63
6eelA.pdb 129
4hz8A.pdb 439
5y82D.pdb 199
3h01A.pdb 54
6e64L.pdb 213
6rfqe.pdb 52
4xvlA.pdb 636
5c6rA.pdb 110
6n1fA.pdb 200
3o0zA.pdb 149
6du6A.pdb 503
4umoA.pdb 75
4eahA.pdb 357
3e74A.pdb 416
3eqnA.pdb 752
3r3sA.pdb 292
6mjeA.pdb 110
4wxeA.pdb 272
5sx4J.pdb 205
3sumA.pdb 135
3t7cA.pdb 278
6lgpA.pdb 622
3hmbA.pdb 154
6hivAR.pdb 227
5c33A.pdb 179
3rmuA.pdb 134
5mrec.pdb 119
2ka0A.pdb 124
3wo5A.pdb 158
5mre4.pdb 138
2p1lB.pdb 24
6s1cD.pdb 24
5mu4A.pdb 196
5llyD.pdb 502
5ukyA.pdb 74
7cvyD.pdb 220
3ibyA.pdb 245
6dkhA.pdb 345
1vakA.pdb 196
4dshA.pdb 473
3s6pE.pdb 33
3n3tA.pdb 255
6wt2A.pdb 213
4v1rA.pdb 352
3urrA.pdb 152
3s6pA.pdb 529
5li03.pdb 83
3s0qA.pdb 208
6y32B.pdb 302
4pcwA.pdb 87
2z6eA.pdb 388
1ucrA.pdb 74
5k8yA.pdb 136
6basA.pdb 298
5ukrL.pdb 210
5ezsA.pdb 320
5xunA.pdb 170
6eigA.pdb 249
1i7qB.pdb 192
6uwmA.pdb 221
2an6E.pdb 11
3cw1A.pdb 64
3cw1K.pdb 120
3lfvA.pdb 391
2d1sA.pdb 538
6amzA.pdb 256
6a91B.pdb 57
1trlA.pdb 62
3vohA.pdb 362
5khtA.pdb 47
3d6kA.pdb 395
5b83B.pdb 59
3j8hA.pdb 3660
5fi5A.pdb 342
5ol8A.pdb 205
3fm8A.pdb 98
2yr0A.pdb 243
3si9A.pdb 294
4aniA.pdb 156
3c85A.pdb 148
5lwkA.pdb 122
1ei6A.pdb 404
4hr7B.pdb 80
4o7oA.pdb 433
5ixmB.pdb 141
6dgnA.pdb 276
4uzjA.pdb 341
4d7uA.pdb 227
2jgxA.pdb 61
5i7dA.pdb 409
4jzvA.pdb 158
3u58A.pdb 213
5wuqC.pdb 70
5yhrA.pdb 90
4oleA.pdb 118
5mrc1.pdb 348
3vhxB.pdb 106
5im0B.pdb 78
3fbiA.pdb 57
5suxA.pdb 267
3bwzA.pdb 171
2jljA.pdb 115
5zyrA.pdb 306
3kdqA.pdb 149
1rclA.pdb 105
6jkhA.pdb 212
6g2jK.pdb 97
3tdmA.pdb 120
4bihA.pdb 172
5d1pA.pdb 374
7apkG.pdb 153
7apkC.pdb 304
7apkF.pdb 337
7apkA.pdb 266
2j3lA.pdb 565
7apkE.pdb 523
4z1xA.pdb 291
2d4rA.pdb 144
5uizA.pdb 186
2z4uA.pdb 261
4qdqA.pdb 316
6xgsA.pdb 294
5np4A.pdb 106
6uncA.pdb 273
5unbA.pdb 348
2gtaA.pdb 92
3qfpA.pdb 367
5l1dA.pdb 3570
5d5vB.pdb 96
7jzlE.pdb 55
6al4B.pdb 220
1oftA.pdb 119
2vs0A.pdb 81
5yxyA.pdb 404
1k61A.pdb 60
5mreX.pdb 64
3gegA.pdb 241
2c1pB.pdb 217
1ckwA.pdb 25
5mreV.pdb 93
5mreU.pdb 82
1mohA.pdb 142
5c14A.pdb 200
4u7wA.pdb 381
6n8aA.pdb 188
6spgC.pdb 271
3sgeH.pdb 217
1gp5A.pdb 347
2bv4A.pdb 113
1nrzA.pdb 163
3jtcC.pdb 24
6spgt.pdb 85
5a4jA.pdb 559
4s1vD.pdb 314
3o5cA.pdb 308
3p0wA.pdb 424
4oigA.pdb 170
6g9xA.pdb 396
6z43X.pdb 127
3cyjA.pdb 359
4c0eA.pdb 498
3ldvA.pdb 231
7byyA.pdb 180
4ri3A.pdb 174
4gopA.pdb 108
6wruH.pdb 93
3n07A.pdb 175
1xpjA.pdb 124
6tdvN.pdb 131
6hqaB.pdb 522
2jeeA.pdb 79
6oc8A.pdb 121
7kh2A.pdb 406
5uwbB.pdb 182
3dwlA.pdb 355
6skgAx.pdb 61
4mvtA.pdb 255
3bh2A.pdb 244
4a25A.pdb 167
6mlyA.pdb 711
2xhzA.pdb 173
1vndA.pdb 77
6skgAy.pdb 64
3ve1A.pdb 537
1vq3A.pdb 86
2gd5A.pdb 131
2ve3A.pdb 435
5y15A.pdb 148
2gzmA.pdb 266
3g2eA.pdb 184
1qz3A.pdb 309
5u3nA.pdb 23
2uzzA.pdb 371
2qkpA.pdb 138
1z54A.pdb 132
2rhmA.pdb 175
6mtfA.pdb 230
6g72c.pdb 47
6g72b.pdb 82
5kbnA.pdb 124
4r21A.pdb 422
2puzA.pdb 404
6g72X.pdb 171
4q0cA.pdb 513
5l2dA.pdb 210
4x5lA.pdb 96
2zbkB.pdb 506
1wx9A.pdb 86
3jy6A.pdb 263
3korA.pdb 96
1ho9A.pdb 32
4b91A.pdb 474
4f44A.pdb 83
4h22A.pdb 81
6aioA.pdb 388
5laeA.pdb 455
4v16A.pdb 299
6y3jA.pdb 227
3qdkA.pdb 546
2okvA.pdb 149
6a94A.pdb 370
1r4wA.pdb 221
6qc2B7.pdb 119
1yj7A.pdb 154
3hjbA.pdb 551
3v4uH.pdb 216
1ce2A.pdb 689
2cvoA.pdb 347
3isrA.pdb 282
3vowA.pdb 186
5cuyA.pdb 392
6xtvA.pdb 285
4nbwA.pdb 253
6jvvA.pdb 259
3lfkA.pdb 122
1o60A.pdb 260
1sauA.pdb 114
3fw2A.pdb 147
4ia6A.pdb 579
3g1uA.pdb 412
1pn3A.pdb 391
5mgxE.pdb 265
2go5W.pdb 109
5kuyG.pdb 84
6dgkA.pdb 120
2nwqA.pdb 225
6bx6A.pdb 243
3hnmA.pdb 164
3p86A.pdb 250
3rc0A.pdb 420
2eg4A.pdb 230
3kgxA.pdb 383
4rlwA.pdb 153
3o8oB.pdb 763
4c1uA.pdb 396
6lf1A.pdb 126
2q6tA.pdb 419
2po0A.pdb 236
6tdvF.pdb 274
2e55A.pdb 208
3n2sA.pdb 242
3ibxA.pdb 221
3hxjA.pdb 305
6iwlA.pdb 267
3fmtA.pdb 162
3pp6A.pdb 130
4q28A.pdb 107
2qkoA.pdb 171
4e0bA.pdb 302
1xbfA.pdb 129
5x9aA.pdb 188
2ig7A.pdb 325
3k2gA.pdb 345
5uq1B.pdb 134
6wikA.pdb 427
1igwA.pdb 396
2pbkA.pdb 228
2p9mA.pdb 124
4a1rA.pdb 142
5a3fA.pdb 691
2d2pA.pdb 38
5hqcA.pdb 662
3ecfA.pdb 124
2a5eA.pdb 156
1re5A.pdb 438
6q0xA.pdb 373
1qlrB.pdb 209
1lwjA.pdb 441
4e6uA.pdb 258
1hcuA.pdb 488
6uj0A.pdb 367
1yjgA.pdb 157
2tn4A.pdb 155
6ww7C.pdb 209
1s0pA.pdb 176
4zv0B.pdb 93
3l4bC.pdb 216
5iqlA.pdb 130
5anbD.pdb 166
2psyA.pdb 227
6rax4.pdb 626
5anbH.pdb 52
5anbE.pdb 136
6onmA.pdb 497
3mqqA.pdb 111
1xi9A.pdb 388
2a2lA.pdb 145
3tqsA.pdb 244
6j52A.pdb 94
6mfbA.pdb 384
4hriB.pdb 280
5g5fA.pdb 219
1vm6A.pdb 215
3hdgA.pdb 120
3gg2A.pdb 431
2x4iA.pdb 105
3s47A.pdb 386
6bqzA.pdb 215
5jc8A.pdb 263
5uqyB.pdb 127
1apyA.pdb 161
3ckyA.pdb 297
6b9jH.pdb 212
4l5tA.pdb 180
6k2zA.pdb 138
3ed4A.pdb 468
1gubA.pdb 288
3js4A.pdb 207
2pluA.pdb 172
5tdxA.pdb 260
5af0A.pdb 237
5dlcA.pdb 242
3lm8A.pdb 212
1jnyA.pdb 415
1vdrA.pdb 157
5doiE.pdb 93
3owtA.pdb 148
3cswA.pdb 272
6fndD.pdb 408
3u4jA.pdb 497
5mqfq.pdb 627
6kcfA.pdb 286
2nn6F.pdb 223
2nn6C.pdb 270
2nn6I.pdb 180
6ywsj.pdb 195
5fcmA.pdb 68
4bpgA.pdb 79
1xcdA.pdb 305
5w1lB.pdb 584
6uldA.pdb 428
6bzbA.pdb 547
6ah0X.pdb 414
4q16A.pdb 270
3mw2A.pdb 195
5k27A.pdb 453
3wd8A.pdb 391
6p1hC.pdb 111
2cyeA.pdb 126
7k1vA.pdb 626
2i7vA.pdb 433
5vt8B.pdb 207
4zleA.pdb 784
4gkvA.pdb 336
5hl8A.pdb 80
6z3rA.pdb 1943
6g94A.pdb 172
4y68C.pdb 287
1cqdA.pdb 216
6fzeA.pdb 209
4n8gA.pdb 316
3vf0B.pdb 283
2oqtA.pdb 146
5hytA.pdb 29
1xkqA.pdb 272
6oqaC.pdb 83
6zhiA.pdb 218
3ig2A.pdb 185
2xhyA.pdb 470
6ppbn.pdb 40
1wfbA.pdb 37
2jzoD.pdb 165
6g0yH.pdb 13
1reoA.pdb 484
5hheD.pdb 93
5f68A.pdb 103
2oysA.pdb 227
2jzfA.pdb 143
3dmpA.pdb 214
4wopA.pdb 225
3gvcA.pdb 245
2ov9A.pdb 200
4wp4A.pdb 43
3pntB.pdb 153
3u3yB.pdb 220
2d0iA.pdb 333
3rr1A.pdb 372
4c0fA.pdb 96
3wwmA.pdb 269
1nyqA.pdb 642
4ctiA.pdb 207
4gciA.pdb 202
2y4nA.pdb 426
2oxtA.pdb 265
6fn3A.pdb 489
2ehwA.pdb 114
2o1sA.pdb 518
4csoA.pdb 216
1a3xA.pdb 487
4afpA.pdb 325
4bcxA.pdb 120
1a2zA.pdb 220
3ihxA.pdb 126
3wkiA.pdb 407
2jhjA.pdb 290
3l6xA.pdb 434
2x7jA.pdb 579
2a9nL.pdb 109
4ffcA.pdb 443
1wzvA.pdb 150
4rttA.pdb 80
3uuwA.pdb 304
2retA.pdb 79
6dnfA.pdb 225
3luzA.pdb 238
1rkuA.pdb 206
5o8rA.pdb 427
2janA.pdb 419
1b79A.pdb 102
7jtkY.pdb 213
2ywgA.pdb 516
1wn0A.pdb 131
1i0rA.pdb 161
2vq5A.pdb 169
7bywA.pdb 108
6dj6A.pdb 278
3nqiA.pdb 230
4wo8A.pdb 706
6eenC.pdb 315
4oe6A.pdb 485
3jzdA.pdb 347
6pv8F.pdb 117
6g57A.pdb 97
2ifuA.pdb 265
5oynA.pdb 588
6spbR.pdb 102
2x32A.pdb 174
6pv8A.pdb 387
3j4rB.pdb 382
2ragA.pdb 369
2jwkA.pdb 74
6feyF.pdb 19
4yuuK1.pdb 37
4qlzA.pdb 284
6rfgA.pdb 135
4yuuY1.pdb 27
4yuuM1.pdb 40
4yuuT1.pdb 30
2kixA.pdb 33
4yuuV1.pdb 129
5eutA.pdb 485
4yuuU1.pdb 93
4yuuL1.pdb 37
4yuuO1.pdb 240
4yuuS1.pdb 25
4yuuX1.pdb 29
3sz6A.pdb 116
5yvfA.pdb 322
1gmeA.pdb 150
2ckrA.pdb 305
2y32A.pdb 137
2cltA.pdb 367
6lojB.pdb 571
3va1A.pdb 107
5ld5A.pdb 341
1wn1A.pdb 356
1dxfA.pdb 251
4zm8A.pdb 109
5ocrA.pdb 278
3vrgB.pdb 146
3qwtA.pdb 363
2mw4A.pdb 47
5v4sA.pdb 387
3lm4A.pdb 316
6l9jA.pdb 209
6f7sA.pdb 122
1nj1A.pdb 463
1rj6A.pdb 259
3lu2A.pdb 302
3vepX.pdb 46
6hixBf.pdb 50
6lu9A.pdb 660
1qfrA.pdb 89
5czrA.pdb 215
6a6gC.pdb 135
5ylnA.pdb 348
5nqaA.pdb 514
6qvfA.pdb 171
3s0wA.pdb 157
6obgC.pdb 116
1yxmA.pdb 297
6lg2A.pdb 183
4bwnA.pdb 86
5nkoA.pdb 61
3am6A.pdb 224
2bb8A.pdb 71
6f03A.pdb 155
4waiA.pdb 91
5f5fA.pdb 152
4zg8A.pdb 426
2hpvA.pdb 204
6g2jp.pdb 170
2wsxA.pdb 496
6nabA.pdb 496
3d6rB.pdb 127
6jlbA.pdb 200
3d5tA.pdb 321
3vovA.pdb 297
5gmoA.pdb 331
4k17A.pdb 642
6zcet.pdb 84
4b9fA.pdb 152
4wj3C.pdb 96
5jnbE.pdb 46
4wj3B.pdb 456
5y2aA.pdb 383
4fgsA.pdb 238
4xeqA.pdb 295
6spfk.pdb 115
2q9qC.pdb 145
3eu8A.pdb 410
6bfqH.pdb 213
3ktbA.pdb 102
5lwiA.pdb 208
4xr7G.pdb 683
6ft6LL.pdb 113
2awaA.pdb 374
2fvoA.pdb 314
6pfpA.pdb 156
6uk3A.pdb 475
5h7pA.pdb 167
4jpbA.pdb 131
6fskA.pdb 483
4nsyA.pdb 264
2j8hA.pdb 195
5dgrA.pdb 573
6j4sA.pdb 250
2qgaB.pdb 454
5u03A.pdb 559
4w6qA.pdb 331
3vtiA.pdb 744
2g80A.pdb 225
4l4qA.pdb 402
6rynA.pdb 117
5xyjB.pdb 396
5c2wC.pdb 314
2p63A.pdb 51
6vj2A.pdb 266
6mw7A.pdb 507
1l7tH.pdb 220
6dllA.pdb 397
2pzzA.pdb 130
4xrpB.pdb 394
6adtD.pdb 35
4o87A.pdb 318
6zsjC.pdb 130
3aqyA.pdb 99
3d2zA.pdb 256
6g72M.pdb 458
2iosA.pdb 124
6mlxA.pdb 212
5z1wA.pdb 429
5owvA.pdb 699
7bv4C.pdb 15
5d5pA.pdb 157
4pelA.pdb 194
6h5bB.pdb 129
4k30A.pdb 153
3n0fA.pdb 531
4yguA.pdb 165
3ed5A.pdb 226
6yw5PP.pdb 98
3pk0A.pdb 260
4kv5J.pdb 230
2qhoB.pdb 47
6yw5QQ.pdb 158
4zy7A.pdb 119
2gaiA.pdb 581
2zc7A.pdb 359
5u6bA.pdb 270
7adoE.pdb 97
4lu0A.pdb 247
2yjzA.pdb 174
4r0gA.pdb 253
6r8fA.pdb 238
4ds7E.pdb 46
6mlcA.pdb 85
5ka6A.pdb 79
2ps2A.pdb 361
6eb3A.pdb 265
6oh8A.pdb 306
5zfvF.pdb 22
4rjvA.pdb 83
3gszA.pdb 558
4mj3A.pdb 296
5yt7A.pdb 133
4pmnA.pdb 209
5ojiA.pdb 260
2cfcA.pdb 250
4y2eA.pdb 146
5na8A.pdb 641
3d9wA.pdb 284
2qyaA.pdb 115
3ddmA.pdb 363
4q11A.pdb 126
6gkiA.pdb 185
6shdA.pdb 338
3pa8A.pdb 245
6y5pA.pdb 228
4aoaA.pdb 430
5nx7A.pdb 308
5mkdA.pdb 124
4nasA.pdb 390
1bobA.pdb 306
3kcqA.pdb 207
4qjkA.pdb 225
1h1aA.pdb 190
1oc0B.pdb 37
4rt4A.pdb 50
1h9kA.pdb 144
3ahyA.pdb 465
2y0nE.pdb 39
2y0nA.pdb 165
6u1vA.pdb 388
4xe8A.pdb 358
6k0kA.pdb 479
6jixB.pdb 446
1iejA.pdb 329
6tbmH.pdb 421
5mmmV.pdb 134
6xeqA.pdb 320
2nojB.pdb 58
5h5zA.pdb 275
6i5xA.pdb 260
4bvyA.pdb 211
3t1iA.pdb 367
5yclB.pdb 93
6vc6A.pdb 415
6lonB.pdb 802
3ikmB.pdb 355
3eivA.pdb 98
6ipbA.pdb 171
5ldwp.pdb 169
2rh0A.pdb 131
3fkfA.pdb 140
6e29D.pdb 312
3nzrA.pdb 236
3wwnB.pdb 54
5whsA.pdb 712
4nqqA.pdb 213
6co7A.pdb 1061
4iiqC.pdb 359
5yrqA.pdb 125
6m3cB.pdb 53
3qveA.pdb 130
3oy2A.pdb 392
6at5A.pdb 275
1my7A.pdb 107
5w6mA.pdb 434
6qh4C.pdb 138
1j24A.pdb 133
4nl9A.pdb 64
2p1xA.pdb 106
3h7aA.pdb 212
5nd4C.pdb 337
4gxzA.pdb 178
4v8pAH.pdb 107
4v1ak.pdb 131
6v3ep.pdb 83
4v8pAE.pdb 190
4v8pAB.pdb 51
7k66A.pdb 1265
1l3aA.pdb 166
4r2jA.pdb 285
5v4lA.pdb 457
4v8pAJ.pdb 226
1jmvA.pdb 140
6u3eA.pdb 397
5m9eE.pdb 19
5d8aB.pdb 207
2o57A.pdb 276
5ej2A.pdb 277
2imjA.pdb 156
3ie7A.pdb 303
3axlA.pdb 183
3srjC.pdb 18
6bwyA.pdb 344
3k6qA.pdb 136
4wjbA.pdb 409
5mq9A.pdb 159
2d11E.pdb 18
6sdkA.pdb 196
5m59B.pdb 266
1psuA.pdb 126
4zg5D.pdb 252
2ghjA.pdb 99
6z3zB.pdb 385
5jd5A.pdb 316
6j3aA.pdb 580
3f6nA.pdb 70
2rh7A.pdb 211
5mdxH.pdb 52
4r8dA.pdb 369
4pl2B.pdb 350
6l6mA.pdb 104
5iipA.pdb 116
1binA.pdb 143
6iqtA.pdb 131
1lf9A.pdb 674
5zywA.pdb 233
6slfA.pdb 398
3nywA.pdb 224
2z6iA.pdb 307
1o7xA.pdb 367
6degA.pdb 349
2wcoA.pdb 742
6tgcA.pdb 1450
3or3A.pdb 172
4e19A.pdb 133
3rbgA.pdb 99
1aipC.pdb 195
1zvtA.pdb 245
5k5dB.pdb 243
6mjnA.pdb 138
1kunA.pdb 58
2ogkA.pdb 133
3kwgA.pdb 122
4iv1A.pdb 191
5ybvB.pdb 243
5w24H.pdb 216
5t87A.pdb 111
6u7iA.pdb 595
3j0cB.pdb 423
3j0cA.pdb 442
6jlaA.pdb 184
3l4dA.pdb 448
3ghgC.pdb 381
6xb4A.pdb 199
1yt5A.pdb 256
4ncnA.pdb 344
6wlvA.pdb 256
2b81A.pdb 308
4ksiA.pdb 517
3ehcA.pdb 124
1ds5E.pdb 16
4dryA.pdb 234
2p91A.pdb 254
2z70A.pdb 245
6cziA.pdb 109
5wupA.pdb 392
1tu5A.pdb 632
4zxkA.pdb 188
3gg9A.pdb 342
2yuiA.pdb 182
3ixqA.pdb 225
5wjbA.pdb 112
6r48A.pdb 294
3qtyA.pdb 334
1r1dA.pdb 234
6tgaG.pdb 148
6tgaA.pdb 949
2zc0A.pdb 405
2w1jA.pdb 195
5a4oA.pdb 74
6x0nO.pdb 306
5af2A.pdb 141
5tukA.pdb 372
6mwqA.pdb 493
3qocA.pdb 127
5n4dC.pdb 18
4zy8C.pdb 144
4zosA.pdb 105
5co1A.pdb 206
2momA.pdb 42
3hn8A.pdb 279
3p7xA.pdb 166
1wyzA.pdb 220
1r2kB.pdb 166
3cxkA.pdb 131
4rnlA.pdb 339
3necA.pdb 161
5i8iA.pdb 1660
4n1aA.pdb 555
1lldA.pdb 313
6ntrA.pdb 233
4xa1A.pdb 153
3ulsH.pdb 224
3vi3A.pdb 601
1pqwA.pdb 183
1deqC.pdb 370
4hjbC.pdb 27
3iq1A.pdb 150
4d2mA.pdb 135
4w5kA.pdb 380
3iqxA.pdb 261
4oc8A.pdb 387
3evpA.pdb 223
1mmfG.pdb 132
3lp9A.pdb 227
2nyxA.pdb 144
5bvsA.pdb 132
1w0iA.pdb 431
5hoeA.pdb 214
1cf2P.pdb 336
4k33A.pdb 293
5a9q2.pdb 318
6niuH.pdb 120
3n9bA.pdb 148
6ck1B.pdb 372
5a9q5.pdb 417
1rm6B.pdb 323
3g6bA.pdb 213
2hqhE.pdb 22
6r86T.pdb 152
5a9q7.pdb 322
6smfA.pdb 144
4cwcA.pdb 270
5a9q1.pdb 1009
6nbrA.pdb 316
4lcvA.pdb 123
2pblA.pdb 255
6e8mA.pdb 157
1z9nA.pdb 155
3n0vA.pdb 274
5yt6F.pdb 35
1z8yJ.pdb 36
3uf1A.pdb 101
5j39A.pdb 196
1z8yA.pdb 290
4zb3A.pdb 262
3hk4A.pdb 114
2pg1I.pdb 27
5gpnt.pdb 81
1uptB.pdb 54
1m4vA.pdb 196
6speh.pdb 129
6ridE.pdb 184
4dfeA.pdb 321
2h4uA.pdb 121
1mzwA.pdb 173
4uxdA.pdb 274
1m7sA.pdb 484
5kewA.pdb 89
2w2eA.pdb 263
3gfpA.pdb 176
6fqbE.pdb 247
4ponA.pdb 172
3dh3A.pdb 240
2a9hA.pdb 97
2iecA.pdb 113
1oq1A.pdb 215
1l5zA.pdb 146
4zemA.pdb 328
1rnfA.pdb 120
3mc2A.pdb 675
5ljaA.pdb 230
2iufA.pdb 683
6b7tA.pdb 207
3ahxA.pdb 444
3tr5A.pdb 506
6wm3S.pdb 77
6zb9A.pdb 367
4li0C.pdb 69
2ym9A.pdb 302
1sbzA.pdb 172
3eo4A.pdb 156
3fhlA.pdb 322
1mqvA.pdb 123
1g2xA.pdb 118
4lmgA.pdb 120
6q8mA.pdb 321
6c96A.pdb 723
4etyA.pdb 98
4yr8G.pdb 141
4pkyB.pdb 49
1l9xA.pdb 288
5nq2A.pdb 277
1jlxA.pdb 299
6wwdA.pdb 196
6ku3A.pdb 317
6o9sA.pdb 246
6gp3A.pdb 318
6eriAd.pdb 72
1wzoA.pdb 236
4hvfA.pdb 217
5nijA.pdb 427
7a20A.pdb 256
4kqdA.pdb 114
4wj7A.pdb 137
4hw6A.pdb 416
6yvhH.pdb 162
6eriAc.pdb 61
2p1yA.pdb 231
2bhrA.pdb 431
5musA.pdb 321
1x6cA.pdb 118
4ynlB.pdb 76
6spg6.pdb 38
1ywuA.pdb 125
6ibbB.pdb 133
4fzhA.pdb 486
5kwdA.pdb 160
1nj8A.pdb 456
3gp8A.pdb 551
1bg9A.pdb 403
6m10A.pdb 83
1u0jA.pdb 261
6fdgA.pdb 155
1ig3A.pdb 254
2kw2A.pdb 101
1fllA.pdb 205
4p7hA.pdb 971
2d2zA.pdb 223
3gxeB.pdb 89
3e2uE.pdb 23
3s9gA.pdb 82
3m45A.pdb 101
5nwuA.pdb 34
6n9oA.pdb 371
1h4lD.pdb 147
5b3dA.pdb 112
1e5sA.pdb 260
2eq7A.pdb 452
6h45A.pdb 392
5c6mA.pdb 248
1gbsA.pdb 185
1u5eA.pdb 170
3kfiA.pdb 152
2yewC.pdb 421
5z2nB.pdb 136
1pxvA.pdb 183
2r9uA.pdb 174
3e15A.pdb 284
2r7lA.pdb 355
2yulA.pdb 82
6fpzA.pdb 598
6xpmA.pdb 197
3h0kA.pdb 171
4ylfB.pdb 468
3j0lS.pdb 125
3okcA.pdb 378
4z42B.pdb 114
4aibA.pdb 339
4qdiA.pdb 457
5njiA.pdb 266
3c7cB.pdb 403
4np6A.pdb 211
5ymrB.pdb 798
6uk1A.pdb 229
2f66A.pdb 65
2f66C.pdb 65
6eryB.pdb 230
2gbbA.pdb 152
6dkmB.pdb 74
5i8dA.pdb 335
6ygbB.pdb 725
2fblA.pdb 144
6dkmA.pdb 77
6dhiA.pdb 416
3or2C.pdb 104
5lg4A.pdb 188
6bhqA.pdb 208
3qtdA.pdb 435
3or2B.pdb 385
3or2A.pdb 435
5tpuA.pdb 133
6ouaI.pdb 382
6hxjA.pdb 336
5ancC.pdb 205
5ancF.pdb 217
6homB.pdb 25
3i5hB.pdb 145
2o0yA.pdb 239
2xbdA.pdb 87
3i3gA.pdb 143
2vshA.pdb 223
3bpjA.pdb 70
2vrfA.pdb 95
3nd0A.pdb 425
3cneA.pdb 167
2b5aA.pdb 77
3m4fA.pdb 181
1uz3A.pdb 102
2alcA.pdb 65
1rzgA.pdb 223
2q3qA.pdb 118
4cadB.pdb 221
4cadC.pdb 251
6asbC.pdb 118
5xdhA.pdb 85
1z2cB.pdb 346
7d3eB.pdb 272
3nwzA.pdb 149
6rteA.pdb 464
4nafB.pdb 222
4wwaA.pdb 224
2cf2D.pdb 295
3ij6A.pdb 303
5xipA.pdb 471
3q6dA.pdb 355
5v57A.pdb 645
6d0iA.pdb 158
1gxcA.pdb 116
4odqA.pdb 106
1w81A.pdb 364
3wqzA.pdb 905
4v9gAB.pdb 57
5j08A.pdb 163
3q8xA.pdb 85
6z0wA.pdb 124
5da9A.pdb 424
4g2nA.pdb 313
3h9uA.pdb 430
3r67A.pdb 343
6ltyA.pdb 78
3pruC.pdb 135
1w93A.pdb 549
1ul3A.pdb 95
2gmjA.pdb 581
1dxxA.pdb 238
4xxkA.pdb 147
6vieC.pdb 389
3rbtA.pdb 230
2fknA.pdb 544
4fw9A.pdb 596
6vh5A.pdb 281
1vytA.pdb 274
3kxaA.pdb 128
5fkwD.pdb 219
6csoA.pdb 282
3o5tA.pdb 295
6dw0E.pdb 319
6dw0C.pdb 296
6leaC.pdb 126
6pqhA.pdb 472
5k5gB.pdb 44
1epfA.pdb 189
1wwjA.pdb 99
6canA.pdb 616
6ee0A.pdb 132
4m8sA.pdb 247
6rczA.pdb 265
6d0pA.pdb 280
5tx1P.pdb 120
3d8kA.pdb 337
6g72P.pdb 291
1yqdA.pdb 359
4v9iDC.pdb 190
5xvmA.pdb 410
1gz7A.pdb 534
2zgiA.pdb 243
5vh2A.pdb 209
4thiA.pdb 362
6ywxYY.pdb 99
7a23q.pdb 228
6ywxSS.pdb 81
4b0tA.pdb 470
1txpA.pdb 28
6j8iC.pdb 120
7jl3B.pdb 169
4bguA.pdb 303
4fn6A.pdb 224
3t2nA.pdb 339
6v0tA.pdb 402
5hwoA.pdb 418
3r4kA.pdb 249
6az1D.pdb 182
2eh1A.pdb 87
6tba8A.pdb 439
4q75A.pdb 411
4aekA.pdb 125
2rb8A.pdb 93
3myrA.pdb 268
4ydzA.pdb 135
3wj2A.pdb 299
2o2vA.pdb 92
4fx0A.pdb 122
6lz1A.pdb 1076
6zayC.pdb 86
5t1fA.pdb 431
6cyfA.pdb 127
5upbA.pdb 256
5aq7A.pdb 406
3gemA.pdb 213
4r25A.pdb 114
6csvA.pdb 90
2b30A.pdb 284
4u0yA.pdb 75
6iecH.pdb 115
4nbuA.pdb 242
2bezC.pdb 77
1vj0A.pdb 366
5ja8B.pdb 121
3p9nA.pdb 182
3vz0A.pdb 445
1ei3C.pdb 397
2bopA.pdb 85
4f40A.pdb 280
5ubuA.pdb 315
3nu1A.pdb 254
6sduA.pdb 222
4eezA.pdb 339
2nx4A.pdb 194
3rkcA.pdb 147
5d60A.pdb 55
3zknC.pdb 216
5g6uA.pdb 131
2zidA.pdb 536
3kvaA.pdb 366
3srtA.pdb 183
3un1A.pdb 232
2imlA.pdb 188
7cflA.pdb 127
3tgvA.pdb 142
6gbnA.pdb 432
3ly1A.pdb 333
2d13A.pdb 215
1xodA.pdb 106
2phpA.pdb 177
2oeqA.pdb 107
3ljsA.pdb 303
6dtlA.pdb 356
5oy0F.pdb 143
6tgaD.pdb 69
6tgaB.pdb 493
4gp2A.pdb 342
4hn3A.pdb 328
6a6iA.pdb 94
3e8pA.pdb 149
5cw2C.pdb 319
2x45A.pdb 144
4hadA.pdb 310
5ts4A.pdb 101
5xmjB.pdb 240
3hn2A.pdb 302
5yd0A.pdb 327
1xexA.pdb 166
6ridG.pdb 76
5xtzA.pdb 139
6u6tA.pdb 268
1tocR.pdb 120
6ridC.pdb 303
3e0jB.pdb 143
4jlwA.pdb 395
1fmeA.pdb 28
6ridA.pdb 1250
3gqcA.pdb 435
6f93A.pdb 387
2yynA.pdb 113
2wxzC.pdb 413
4ol8A.pdb 385
5gatA.pdb 66
3g71U.pdb 53
1rm6A.pdb 761
4cjmA.pdb 129
3l8hA.pdb 174
3kyeA.pdb 115
5lkdA.pdb 352
2otoA.pdb 136
5k1aA.pdb 239
6vjpA.pdb 155
7c90A.pdb 151
4pcqA.pdb 148
6hxjB.pdb 589
2v5mA.pdb 388
4nwiA.pdb 298
1hynP.pdb 293
4kopA.pdb 154
2otdA.pdb 239
2gf6A.pdb 131
6ycxD.pdb 133
6wdnC.pdb 173
3akoB.pdb 80
6kk9O.pdb 187
5jscA.pdb 388
3fj1A.pdb 326
3ehmA.pdb 498
6nlqA.pdb 105
2zu6B.pdb 275
1eh4A.pdb 293
3ij5A.pdb 185
6kjnA.pdb 141
5xnlX.pdb 39
1w70A.pdb 60
2nudA.pdb 291
2p9xA.pdb 98
4v62AX.pdb 37
6rnsA.pdb 243
2fqpA.pdb 93
6mfoA.pdb 333
3zgxA.pdb 345
4v8pBD.pdb 169
3nutA.pdb 240
4v8pBF.pdb 231
4v8pBE.pdb 186
6erqF.pdb 288
2c5dC.pdb 192
4v8pBC.pdb 409
4v8pBH.pdb 201
6cmqA.pdb 400
1apzB.pdb 141
4pt4A.pdb 99
3aoeE.pdb 416
6rolA.pdb 162
4j7wA.pdb 157
4v8pBA.pdb 257
5nx4A.pdb 293
3csqA.pdb 324
1p9nA.pdb 157
2zbaA.pdb 423
5v5xA.pdb 425
5tgnA.pdb 107
7c8zB.pdb 161
4w9uA.pdb 362
5lqwL.pdb 32
7c8zA.pdb 383
4dkwA.pdb 194
6kv3A.pdb 249
3npgA.pdb 241
4m37A.pdb 337
4u7eA.pdb 14
4xa6A.pdb 149
6e3yR.pdb 346
6dy3A.pdb 102
3da7A.pdb 109
6dy3B.pdb 234
2yrrA.pdb 352
6ppmA.pdb 151
6ppmB.pdb 94
1qydA.pdb 312
2demA.pdb 219
5hgqA.pdb 465
3ewpA.pdb 177
3qp5A.pdb 251
4cahB.pdb 109
4q5jF.pdb 16
6dvvA.pdb 419
1mdmA.pdb 124
6wj8A.pdb 420
3s8vX.pdb 73
6zr2s.pdb 41
1ch4A.pdb 146
4yuuW1.pdb 21
4o1hA.pdb 115
4d2kA.pdb 81
3qbvB.pdb 307
6ywyCC.pdb 438
6lbjA.pdb 324
5nd5A.pdb 669
4ewfA.pdb 263
2l83A.pdb 87
6fkmB.pdb 510
5yxtA.pdb 379
5ue9B.pdb 262
3a1jA.pdb 259
1whpA.pdb 94
1jy2N.pdb 43
1idzA.pdb 54
3ftpA.pdb 248
1jy2P.pdb 44
6uugA.pdb 387
1tp9A.pdb 162
1ufrA.pdb 164
6hixBD.pdb 417
1yr0A.pdb 160
4hbrA.pdb 135
3r64A.pdb 468
2f8xM.pdb 55
2fpfA.pdb 60
1ahdP.pdb 68
3tlxA.pdb 235
6vypN.pdb 133
1ggqA.pdb 162
7cn6A.pdb 71
2p9hA.pdb 269
4dj4A.pdb 266
3kdpG.pdb 27
5vs7A.pdb 119
2lpyA.pdb 124
1qcwA.pdb 385
6j38A.pdb 368
3jz0A.pdb 266
2a9vA.pdb 197
5kjwA.pdb 425
2hjmA.pdb 89
6xi9A.pdb 380
2zsjA.pdb 350
5zbxA.pdb 95
4aosA.pdb 523
3na2A.pdb 132
6mcyA.pdb 167
4o6kA.pdb 136
5oqpB.pdb 96
3vjzA.pdb 164
2uyyA.pdb 292
6lbaA.pdb 466
4tr1B.pdb 91
4jxqA.pdb 180
3dh4A.pdb 512
1s28A.pdb 127
6vu7A.pdb 141
6spgf.pdb 105
4onqA.pdb 327
1usyC.pdb 275
6spgg.pdb 154
2o1oA.pdb 335
6spgc.pdb 205
3brjA.pdb 165
4kd5C.pdb 225
1dofA.pdb 385
5ucrA.pdb 271
4hpqA.pdb 69
1z6hA.pdb 72
3zqbA.pdb 274
4qlbG.pdb 34
4ktbA.pdb 155
4ackA.pdb 152
1rxqA.pdb 171
4i04A.pdb 304
4qlbA.pdb 650
4aciA.pdb 176
4zeoH.pdb 273
4i6oA.pdb 68
4ziiC.pdb 24
5xgxA.pdb 381
5wkaA.pdb 467
3qdrA.pdb 92
4g80S.pdb 128
4x9hA.pdb 391
4uphA.pdb 503
6lpsA.pdb 351
6pczA.pdb 355
5v4tA.pdb 212
1tw0A.pdb 157
3gekA.pdb 128
5ixmA.pdb 543
2hf9A.pdb 211
2qcwA.pdb 104
2f02A.pdb 313
2iboA.pdb 87
6xy1A.pdb 30
3mkzA.pdb 112
1dxlA.pdb 467
1kukA.pdb 201
6qph3.pdb 210
5jhqA.pdb 462
6qph4.pdb 211
2h2yA.pdb 133
5v3mC.pdb 277
4nhdA.pdb 316
3rdeA.pdb 552
2znwA.pdb 221
2pk2A.pdb 256
5odkA.pdb 173
3s2sA.pdb 182
5c2vB.pdb 352
5awgA.pdb 380
5c2vA.pdb 768
2jifA.pdb 381
2p0wA.pdb 319
4flaA.pdb 126
4br6A.pdb 196
1j4jA.pdb 166
6h8lA.pdb 202
4yfyA.pdb 241
4jw2B.pdb 190
6kldA.pdb 1587
6wtfA.pdb 542
6yw522.pdb 33
6yw5UU.pdb 224
6jo6J.pdb 39
6yw5VV.pdb 261
3j0fI.pdb 418
4xmkH.pdb 217
5cxfA.pdb 562
5b4zA.pdb 309
3hgmA.pdb 147
1qdnA.pdb 189
5ug6A.pdb 123
2chgA.pdb 223
6jqxA.pdb 352
1ysfA.pdb 52
2d10E.pdb 20
5cg7A.pdb 244
1u4jA.pdb 118
4g9sB.pdb 111
6duyA.pdb 191
4gjtB.pdb 114
1zleA.pdb 102
3j7eH.pdb 121
1xi0A.pdb 143
2y6vA.pdb 351
5ixgB.pdb 169
3jb6C.pdb 21
3zg8B.pdb 458
2wsc4.pdb 166
2e50A.pdb 182
3sajA.pdb 369
5mhkA.pdb 186
5um4A.pdb 195
4tt1A.pdb 124
6g2jI.pdb 178
1zvpA.pdb 128
5h75A.pdb 212
3grvA.pdb 262
3aqqA.pdb 99
6pe2A.pdb 456
3eapA.pdb 225
3n58A.pdb 460
2yg8A.pdb 205
5uhjA.pdb 120
4qn3A.pdb 390
3vcyA.pdb 419
6tduK.pdb 103
5t2aP.pdb 155
5tlkX.pdb 75
3zuvB.pdb 122
5jnfC.pdb 583
1y4uA.pdb 472
3it6A.pdb 193
6tduI.pdb 97
6jowA.pdb 762
6tduE.pdb 96
3it6B.pdb 205
4ebjA.pdb 254
6lxqA.pdb 183
6liyA.pdb 192
3nk3C.pdb 21
7jz6A.pdb 660
3zzyA.pdb 106
3nk3A.pdb 284
3r1xA.pdb 290
3cokA.pdb 234
2b5nA.pdb 312
6ts2A.pdb 1111
5vm1A.pdb 484
1m1jB.pdb 402
1m1jA.pdb 192
1xv2A.pdb 227
3ulqA.pdb 376
5icfA.pdb 352
3kn5A.pdb 282
6jcmA.pdb 215
6c8rA.pdb 358
3cngA.pdb 173
5bjrA.pdb 86
4ksnA.pdb 64
4kjrA.pdb 313
5fgwA.pdb 241
6xhhA.pdb 179
6qwjL.pdb 150
1l8wA.pdb 269
1s5qB.pdb 89
1hl7A.pdb 279
5me9A.pdb 374
7mdhA.pdb 351
4whnA.pdb 170
4o94A.pdb 302
1xm5A.pdb 152
4qtpA.pdb 116
6pppH.pdb 94
3e20A.pdb 196
1mbhA.pdb 52
1t9gR.pdb 184
2hztA.pdb 91
3e20C.pdb 261
6t4rAAA.pdb 212
1ufvA.pdb 271
2gixA.pdb 206
7ju4U.pdb 49
3tvrA.pdb 172
7jh6A.pdb 174
4v61B5.pdb 62
6q2bA.pdb 148
6p8pA.pdb 132
4x3mA.pdb 260
6tlbA.pdb 185
5mreF.pdb 196
5mreE.pdb 274
6ni1A.pdb 269
3m7oA.pdb 137
4yheA.pdb 389
1ji5A.pdb 142
1xppA.pdb 99
3zmdA.pdb 148
1fk8A.pdb 240
1c3cA.pdb 424
6v40A.pdb 193
6wk3A.pdb 145
6l4rA.pdb 455
1nb0A.pdb 147
6ywe11.pdb 88
1zq7A.pdb 197
6jzzB.pdb 221
6yweZZ.pdb 312
3s2rA.pdb 64
5cdvA.pdb 349
6g4gA.pdb 765
1a3qA.pdb 285
6aijA.pdb 687
5va8A.pdb 261
5z37A.pdb 246
3broA.pdb 129
2q4zA.pdb 300
2d3nA.pdb 481
4o0lA.pdb 266
2rc3A.pdb 127
2d0pB.pdb 110
1pvgA.pdb 368
5wchA.pdb 350
3tquA.pdb 194
2gruA.pdb 367
2od6A.pdb 104
6ul2A.pdb 526
4of8A.pdb 211
1osnA.pdb 325
4ojuA.pdb 140
6uyeD.pdb 91
4q77A.pdb 125
2yxzA.pdb 305
1wosA.pdb 361
6lnhA.pdb 225
2qqpB.pdb 39
6fxcAu.pdb 52
1nu9C.pdb 281
1njkA.pdb 130
2qqpA.pdb 484
3h15A.pdb 173
1kyaA.pdb 499
4yuuI1.pdb 34
4yuuF1.pdb 28
3ol3A.pdb 98
4yuuH1.pdb 60
1pkoA.pdb 123
3thwB.pdb 860
4yuuC1.pdb 449
5x7nA.pdb 442
6hqgA.pdb 363
3cr7A.pdb 179
5v38A.pdb 418
7bumA.pdb 361
3nivA.pdb 185
4impA.pdb 520
3cmbA.pdb 258
6lz3A.pdb 486
6mtxH.pdb 219
6p61A.pdb 193
4n7dA.pdb 170
3ajxA.pdb 207
4x84A.pdb 224
3bb6A.pdb 105
3ublA.pdb 212
5tdgA.pdb 480
1hwoA.pdb 252
1bdjB.pdb 117
4yuuJ1.pdb 32
6guoA.pdb 297
6pe2B.pdb 118
3twdA.pdb 222
1am9A.pdb 80
6spfJ.pdb 141
6spdD.pdb 207
1un0C.pdb 16
6spfL.pdb 144
6spdQ.pdb 117
5opqA.pdb 659
5zgnA.pdb 67
3sihA.pdb 274
4gqzA.pdb 152
5ockH.pdb 219
6spfM.pdb 136
6spbS.pdb 109
6spbP.pdb 113
6fomA.pdb 651
6vu0A.pdb 311
6on9B.pdb 110
1fcvA.pdb 324
4ktzA.pdb 160
1g8qA.pdb 90
2anxA.pdb 146
3bddA.pdb 138
2yk4A.pdb 315
4dyjA.pdb 383
3iz0D.pdb 153
3gz8A.pdb 154
6hivA5.pdb 55
1gvnB.pdb 273
1si8A.pdb 474
4d9lH.pdb 222
3h49A.pdb 301
6wxuB.pdb 273
3pmaA.pdb 29
3rpcA.pdb 252
6sdwA.pdb 177
5bnqR.pdb 166
5gljA.pdb 96
1uddA.pdb 215
4nsqA.pdb 157
4g8tA.pdb 441
1p0nA.pdb 305
4gfiA.pdb 325
2qy7A.pdb 136
6bt3B.pdb 223
3v4yB.pdb 41
5lrwA.pdb 278
2lczA.pdb 54
4ow2A.pdb 448
2osgA.pdb 83
5hrmA.pdb 494
2zf9A.pdb 181
3w2wB.pdb 308
6j5xA.pdb 280
2yajB.pdb 86
3pf6A.pdb 56
5yysA.pdb 811
1kfiA.pdb 570
4dd8A.pdb 201
6ofuA.pdb 258
4gt2B.pdb 369
6b8qA.pdb 62
1c0kA.pdb 363
4fq5B.pdb 250
2dg8A.pdb 175
2yajA.pdb 869
4a1tC.pdb 17
5wabA.pdb 674
3he4A.pdb 45
3he4B.pdb 44
4ospA.pdb 252
1sb3C.pdb 161
3j0gM.pdb 59
4tw5A.pdb 264
6z69A.pdb 357
2yyhA.pdb 136
4bwqB.pdb 23
6spge.pdb 156
4caaB.pdb 33
4o2wA.pdb 365
6fwyA.pdb 280
2k89A.pdb 80
4z81A.pdb 500
1vknA.pdb 331
6spbN.pdb 118
6v4nA.pdb 218
6jqcA.pdb 164
3ukmA.pdb 252
5eccA.pdb 157
3ks7A.pdb 385
4c75A.pdb 262
6g90V.pdb 127
6c52A.pdb 25
1fvnA.pdb 35
1uhaA.pdb 82
6w0pA.pdb 752
4nplA.pdb 213
4weqA.pdb 316
1y44A.pdb 265
6vw8B.pdb 513
6np6A.pdb 152
5lonA.pdb 221
3heeA.pdb 148
4jzgA.pdb 202
6gwuA.pdb 208
2zxxA.pdb 69
3l0wA.pdb 163
6sf4A.pdb 296
5m3iA.pdb 152
6a0nA.pdb 329
4d28A.pdb 274
6voaH.pdb 52
4gj4A.pdb 113
5xynB.pdb 186
4lzpB.pdb 129
1uumA.pdb 350
3i5gC.pdb 156
1ttuA.pdb 435
4hobA.pdb 62
3i5gA.pdb 808
3qnkA.pdb 501
4wviA.pdb 521
4hneA.pdb 353
2kcuA.pdb 166
2a6qA.pdb 86
1we1A.pdb 222
2a1uB.pdb 252
3ulpA.pdb 114
4odiA.pdb 246
3kjxA.pdb 320
5g4kB.pdb 264
1shmA.pdb 118
5k0zA.pdb 317
3hh1A.pdb 111
1l8xA.pdb 355
3tfoA.pdb 216
2w5sA.pdb 424
5ew5A.pdb 490
1m7iB.pdb 220
6odmO.pdb 48
3gr8A.pdb 340
5dbnB.pdb 213
3qbtB.pdb 130
3e9mA.pdb 316
3gz6A.pdb 219
3rscA.pdb 389
5okiA.pdb 445
4e8dA.pdb 590
4bptA.pdb 252
6g2ji.pdb 100
3r2nA.pdb 119
6g2jl.pdb 152
7a76A.pdb 326
3kg8A.pdb 287
4gkpA.pdb 229
6g2je.pdb 104
6oarB.pdb 77
5mred.pdb 206
4pqkA.pdb 478
6fk4A.pdb 257
3gfbA.pdb 347
2oh1A.pdb 169
1yifA.pdb 532
1bd2D.pdb 190
3r9cA.pdb 400
3ig8A.pdb 672
5mrcI.pdb 127
7jrpE.pdb 74
5mrcC.pdb 249
5mrcH.pdb 160
5n9wA.pdb 477
2z7cA.pdb 89
3fh3A.pdb 138
5ey0B.pdb 253
1u5qA.pdb 308
2pcrA.pdb 232
7jrpD.pdb 244
3g6nA.pdb 183
2xs5A.pdb 83
4zvdA.pdb 113
3vbrA.pdb 218
4tglA.pdb 265
6w3jA.pdb 331
3mopK.pdb 93
4dj2A.pdb 276
4ox0A.pdb 93
6pxvA.pdb 823
1vrbA.pdb 297
5j74A.pdb 231
1fn4A.pdb 211
6iy6C.pdb 192
6qeqA.pdb 110
6cp9B.pdb 114
5h1pA.pdb 86
6h3tA.pdb 230
6ulwA.pdb 1193
6h6yE.pdb 117
5fq0A.pdb 110
6spfO.pdb 115
4nzgA.pdb 93
2hayA.pdb 210
4yg0A.pdb 164
4it7A.pdb 107
4iosA.pdb 100
6raxH.pdb 195
1xheA.pdb 121
6fgkA.pdb 184
6v5bA.pdb 908
2o2iA.pdb 293
1zsqA.pdb 513
3mxqA.pdb 123
5zxlA.pdb 367
3rd4A.pdb 76
6df3L.pdb 199
3oixA.pdb 303
6vhyA.pdb 527
3c1rA.pdb 110
1ejpA.pdb 28
3h3zA.pdb 220
6o55A.pdb 161
6es1A.pdb 420
1l2wI.pdb 57
3l57A.pdb 223
3mdnA.pdb 214
2ccoA.pdb 24
6bxcD.pdb 166
1wzcA.pdb 234
7c5fO.pdb 335
2js1A.pdb 80
5zokB.pdb 127
2ft0A.pdb 222
3eybA.pdb 199
6immR.pdb 47
6ff4t.pdb 172
4jvwA.pdb 108
6fesA.pdb 365
2vx8A.pdb 136
3qumH.pdb 217
6tdvD.pdb 186
6ph2A.pdb 125
6mupK.pdb 20
6gunA.pdb 295
3tscA.pdb 271
6utuC.pdb 261
3r4zA.pdb 358
2wl8A.pdb 110
5twxA.pdb 114
4r2mA.pdb 142
3t1eA.pdb 447
6amnA.pdb 349
6c2qA.pdb 345
4zgnA.pdb 279
5xcrB.pdb 160
5b26A.pdb 173
4zgzA.pdb 389
5b8cA.pdb 111
3k28A.pdb 409
5b8cB.pdb 120
4b94A.pdb 141
5n9jZ.pdb 119
2qzgA.pdb 86
6jbmB.pdb 188
5hifA.pdb 299
1ignA.pdb 189
2pk0A.pdb 247
7jj8B.pdb 267
2ax4A.pdb 198
2jxoA.pdb 98
6ao1A.pdb 354
4czdB.pdb 159
5fswA.pdb 924
3rhfA.pdb 278
3g4gA.pdb 338
5xu6A.pdb 361
6t4cB.pdb 244
2x1mA.pdb 511
4m24A.pdb 321
3g7kA.pdb 379
6rjrA.pdb 505
1v8bA.pdb 476
3m6lA.pdb 623
3craA.pdb 239
5d93C.pdb 207
5butA.pdb 268
5esxA.pdb 187
4d59A.pdb 406
5vxbA.pdb 168
3g8lA.pdb 157
3pp4P.pdb 24
6qknA.pdb 329
3g8wA.pdb 158
5imoB.pdb 125
6wm2U.pdb 205
3jxfA.pdb 268
4a41A.pdb 139
5v2dA.pdb 488
1jigA.pdb 146
6m4gC.pdb 90
6zh3B.pdb 170
1tf1A.pdb 184
6wm2T.pdb 85
5x4bA.pdb 152
4v6aAV.pdb 176
2yzkA.pdb 173
4wmjA.pdb 553
6pfvT.pdb 164
3cueA.pdb 159
5yblA.pdb 272
5x06E.pdb 220
3kerA.pdb 117
1jogA.pdb 129
5t9pB.pdb 105
1ivhA.pdb 387
5zr6A.pdb 214
3p2aA.pdb 139
3ab7A.pdb 242
4n58A.pdb 266
3mznA.pdb 446
7d7rA.pdb 580
5weeA.pdb 188
3akoA.pdb 152
4r5oA.pdb 424
6ylht.pdb 431
3i4fA.pdb 242
6mm1A.pdb 133
1m1lA.pdb 236
4xm4A.pdb 176
2algA.pdb 92
1p9sA.pdb 290
3gipA.pdb 474
2cjwA.pdb 174
5urzA.pdb 119
1y47A.pdb 46
3acgA.pdb 193
5xmdA.pdb 320
3zfyA.pdb 260
4aswA.pdb 79
3eadA.pdb 111
2w87A.pdb 139
3fxiA.pdb 601
4hkjD.pdb 183
6gl0A.pdb 331
3bomA.pdb 142
6f6pA.pdb 98
4b8nA.pdb 79
4gvlA.pdb 455
1s8hA.pdb 121
3po1B.pdb 147
1di1A.pdb 290
3czlA.pdb 612
4hs7A.pdb 376
6otfB.pdb 521
3r2cJ.pdb 79
2c1hA.pdb 319
6tdvJ.pdb 103
5c1sA.pdb 280
6a1kA.pdb 326
3n1bA.pdb 126
6s8wA.pdb 489
6p8vG.pdb 316
6kv2A.pdb 179
5z54A.pdb 199
4dghA.pdb 124
1pqxA.pdb 91
3tecE.pdb 279
5hlzA.pdb 204
6fq3A.pdb 390
5h1sF.pdb 212
2p1rA.pdb 283
5lntA.pdb 273
5ltdA.pdb 315
4a3rA.pdb 428
5dplA.pdb 520
4i9fA.pdb 336
4f6aA.pdb 152
6nb2A.pdb 423
1vl2A.pdb 398
3tvlA.pdb 204
1epbA.pdb 160
6pymA.pdb 213
5ntgA.pdb 512
1pvhA.pdb 201
3vemA.pdb 82
2q4xA.pdb 211
2ko1A.pdb 88
4bu2A.pdb 373
4nx1A.pdb 297
1p8tA.pdb 285
5jtrE.pdb 40
4h6rA.pdb 272
6tqeA.pdb 634
4jiwD.pdb 93
1jy3O.pdb 51
1k0gA.pdb 420
4zsoB.pdb 218
5bwjA.pdb 195
2h1jA.pdb 551
2f03A.pdb 265
3nxlA.pdb 411
5f7cA.pdb 625
5tvlA.pdb 270
4v8zA5.pdb 71
2f41A.pdb 108
2v3uA.pdb 253
4iqfA.pdb 308
2p08A.pdb 107
6u4oC.pdb 477
4zrkE.pdb 21
6wgyA.pdb 374
4o5fA.pdb 258
6lp1A.pdb 467
3q34A.pdb 172
4b79A.pdb 236
4xzzA.pdb 316
4d7eA.pdb 396
4jlzA.pdb 363
4d9vA.pdb 107
6nypE.pdb 62
6eewA.pdb 478
3c9qA.pdb 191
3mxlA.pdb 394
6b9pA.pdb 933
4zb6A.pdb 219
1fyhA.pdb 242
6v4oA.pdb 223
6lccA.pdb 375
5mp6Q.pdb 207
1olpA.pdb 370
6v5cC.pdb 217
6iaiA.pdb 107
2np5A.pdb 183
6rz6A.pdb 365
6erdC.pdb 160
4ae5A.pdb 160
6spfE.pdb 199
2if7A.pdb 188
5az4A.pdb 726
5ok8A.pdb 114
3oeoA.pdb 91
6spfG.pdb 169
6spfI.pdb 140
1r71A.pdb 114
1hslA.pdb 238
6b8hi.pdb 59
4urjA.pdb 169
3kkaA.pdb 64
7crdD.pdb 247
7kjrA.pdb 193
1nunB.pdb 205
3drwA.pdb 460
4q1tA.pdb 340
7kmwA.pdb 220
3fr7A.pdb 495
2rabA.pdb 451
2impA.pdb 476
3kveA.pdb 484
1tk9A.pdb 183
6fudA.pdb 77
6xy0A.pdb 30
6sx4AAA.pdb 579
1whbA.pdb 157
3t4wA.pdb 396
5ogiB.pdb 233
1z00B.pdb 84
2p5tB.pdb 244
1ytlA.pdb 158
5ep2A.pdb 252
4rhhA.pdb 694
2ibgE.pdb 142
6u6sA.pdb 44
5wqkA.pdb 292
6zr2h.pdb 138
6zr2g.pdb 101
4cuaA.pdb 176
6ft6v.pdb 287
4baeA.pdb 184
2yfwA.pdb 78
6rixA.pdb 130
3b13A.pdb 427
2bgyA.pdb 293
2zezA.pdb 142
3v5rA.pdb 499
3c17A.pdb 305
3fmcA.pdb 358
3defA.pdb 243
2pybA.pdb 151
5zghM.pdb 27
2lcxA.pdb 44
4ja0A.pdb 401
6z2yA.pdb 258
5yeiC.pdb 397
5j1mA.pdb 166
6hs3A.pdb 246
5yeiD.pdb 156
5j1mB.pdb 176
6hixAN.pdb 179
6d6qB.pdb 241
3ojlA.pdb 418
4w9mD.pdb 36
6q3mA.pdb 216
1v8cA.pdb 165
3myfA.pdb 114
1na8A.pdb 151
4cx9A.pdb 128
3wv4A.pdb 392
3ojcA.pdb 225
5vreA.pdb 188
4wauA.pdb 154
6spcn.pdb 98
6jqaA.pdb 82
6dleA.pdb 271
6hlpA.pdb 483
2nnfA.pdb 110
2gqsA.pdb 237
3v8hA.pdb 312
4v7oAE.pdb 76
6h6fF.pdb 2118
4v7oA5.pdb 799
2c5jA.pdb 82
5dfxA.pdb 158
4v7oA6.pdb 997
4kjiA.pdb 64
1ykwA.pdb 414
4rwzA.pdb 195
1z2iA.pdb 350
1go4E.pdb 87
3lcyA.pdb 196
4qedA.pdb 248
1hreA.pdb 67
1mbmA.pdb 198
5b5nC.pdb 317
6rflJ.pdb 61
3innA.pdb 283
5u5gA.pdb 286
4cngA.pdb 156
2yzhA.pdb 170
6ygaA.pdb 151
1o9jA.pdb 494
2q8tA.pdb 62
1rpyA.pdb 81
5xxsA.pdb 117
6rflB.pdb 1129
1c3rA.pdb 372
5i4zA.pdb 74
4un1A.pdb 145
2dumA.pdb 143
3mi6A.pdb 718
3s9aA.pdb 234
3jwjA.pdb 188
3orfA.pdb 230
3pj0A.pdb 354
4v8pBB.pdb 386
2w8sA.pdb 512
2w9oA.pdb 46
6ywyMM.pdb 118
6c32A.pdb 209
4rnjA.pdb 255
2a5fB.pdb 185
3nb7A.pdb 177
3d2lA.pdb 233
5me8A.pdb 107
4chgG.pdb 29
6a7vK.pdb 62
6c70A.pdb 388
3v7fA.pdb 217
5a7mA.pdb 760
6qnmA.pdb 244
4jmrF.pdb 17
3cq9A.pdb 198
5df0A.pdb 528
4wilA.pdb 100
6ydpBf.pdb 108
6ip1D.pdb 62
6q2eA.pdb 330
6rasI.pdb 433
3aquA.pdb 344
1ro3A.pdb 49
4jnjA.pdb 115
4gbjA.pdb 277
2muyA.pdb 82
7ct4A.pdb 341
6jigA.pdb 480
2z08A.pdb 123
3cvjA.pdb 235
2r6uA.pdb 130
2jftA.pdb 234
4o4aA.pdb 139
5flvA.pdb 226
5h6nA.pdb 243
4zrnA.pdb 309
4iqeA.pdb 283
3k53A.pdb 268
2cy2A.pdb 173
6jrpA.pdb 72
5mrfB.pdb 321
1kplA.pdb 430
5dxlA.pdb 272
5wx8A.pdb 160
5taoA.pdb 356
1xqsA.pdb 264
2xhhA.pdb 119
1oqcA.pdb 112
4a2qA.pdb 674
6eezA.pdb 186
1rkxA.pdb 349
3v8vA.pdb 664
3jz4A.pdb 481
6ax6A.pdb 189
5lpeA.pdb 204
5h0pA.pdb 102
3w02A.pdb 227
4ycgA.pdb 196
1yfnE.pdb 18
3wt0A.pdb 376
4r11B.pdb 42
3c9aC.pdb 48
3c9aA.pdb 208
1zujA.pdb 168
4l0kA.pdb 208
2no4A.pdb 225
4rptA.pdb 144
3ezyA.pdb 334
7c2pA.pdb 47
1o5oA.pdb 210
2h4oA.pdb 60
1n12A.pdb 135
6vu2L.pdb 213
6vu2H.pdb 219
3hy6A.pdb 198
3dqgA.pdb 148
4okqA.pdb 146
2kj1A.pdb 61
5ufdA.pdb 229
1f07A.pdb 321
3v32B.pdb 156
3eggC.pdb 160
6nkoA.pdb 196
1qh5A.pdb 260
4hi4A.pdb 119
6fmgA.pdb 140
3eulA.pdb 123
2raoA.pdb 141
3fhrA.pdb 273
3etnA.pdb 186
1umrA.pdb 135
5ygfA.pdb 215
1i7qA.pdb 517
2cstA.pdb 411
5fukA.pdb 234
6gtrC.pdb 40
3o0kA.pdb 262
2okaA.pdb 84
5gzhA.pdb 426
5i9gC.pdb 375
3dbgA.pdb 379
5y2eD.pdb 46
4pwvB.pdb 75
6bi4A.pdb 306
6pwkA.pdb 406
3i3vA.pdb 386
5cefA.pdb 359
5vz4A.pdb 108
6bwiA.pdb 816
3ubmA.pdb 428
3lsrA.pdb 192
6jhmA.pdb 494
1ytkA.pdb 389
3uc2A.pdb 123
5f56A.pdb 703
1pj5A.pdb 827
3j8wH.pdb 118
5mdhA.pdb 333
4m6rA.pdb 224
5ek0A.pdb 250
6eibA.pdb 159
5ldtA.pdb 403
4xruC.pdb 424
3shoA.pdb 182
3ft7A.pdb 45
4f0yA.pdb 145
5u8jA.pdb 171
6tnfA.pdb 1116
6h71C.pdb 121
1mdzA.pdb 364
1ezrA.pdb 312
3nglA.pdb 275
1un8A.pdb 542
6e9nA.pdb 409
5c9iA.pdb 768
3me7A.pdb 169
1jswA.pdb 459
1twlA.pdb 172
6lqkA.pdb 173
3rg9A.pdb 218
4okoA.pdb 290
3zq3A.pdb 159
4xhlA.pdb 330
1orrA.pdb 338
1qu0A.pdb 181
4fxqA.pdb 445
3kwoA.pdb 144
1kc1A.pdb 298
2bb0A.pdb 413
3ibvA.pdb 917
6rbfA.pdb 372
4ayiD.pdb 243
4eykA.pdb 351
4kc9A.pdb 400
4r6lA.pdb 473
3l43A.pdb 242
2pw9A.pdb 231
6ph9A.pdb 244
3m6jA.pdb 130
3lyaA.pdb 318
5ivxF.pdb 234
3b9tA.pdb 409
1jxhA.pdb 248
4n88B.pdb 120
3hxsA.pdb 117
3dy9A.pdb 298
2d04A.pdb 111
3fbtA.pdb 272
2h63A.pdb 284
6we0A.pdb 119
1c2rA.pdb 116
7jmsA.pdb 157
4c9fA.pdb 132
2r0qC.pdb 193
1p0fA.pdb 372
1p7bA.pdb 258
6xbjR.pdb 465
1aurA.pdb 218
3hs0A.pdb 613
4ip5A.pdb 421
4cfqA.pdb 85
2hx1A.pdb 275
6qklA.pdb 388
6c08A.pdb 214
1kveB.pdb 77
1kveA.pdb 63
6eo4A.pdb 463
1omoA.pdb 320
6arhA.pdb 300
2aewA.pdb 189
6w1kA.pdb 312
2ww4A.pdb 283
3vtzA.pdb 253
4eclA.pdb 365
6ar1A.pdb 417
5fyfA.pdb 420
3bwlA.pdb 122
2nszA.pdb 129
4hvmA.pdb 386
5v6xA.pdb 84
5bnfA.pdb 222
6al3A.pdb 122
4kooA.pdb 176
6kvxA.pdb 253
6k5pA.pdb 531
4tt9A.pdb 70
5em1A.pdb 127
6udgA.pdb 163
5bq3A.pdb 308
6bjbA.pdb 384
6mfpH.pdb 220
4f9kA.pdb 56
3ghgA.pdb 174
3lp6A.pdb 164
1vs1A.pdb 270
5u9pA.pdb 258
5u0sK.pdb 98
4lnbA.pdb 339
4lnbB.pdb 447
6yleA.pdb 399
1nvmA.pdb 340
7cmcA.pdb 312
6spfY.pdb 60
6spfT.pdb 94
1mmfB.pdb 181
4z8vB.pdb 98
6yleC.pdb 545
2nzcA.pdb 79
2c46A.pdb 200
1ydoA.pdb 291
1x8dA.pdb 104
5lcyA.pdb 88
5yehA.pdb 139
5wh9A.pdb 121
6a16A.pdb 439
5xnxA.pdb 323
6spb1.pdb 31
6spb2.pdb 53
3ua3A.pdb 648
6cm1B.pdb 211
1ufiA.pdb 48
3wd6A.pdb 242
2wexA.pdb 159
3esiA.pdb 124
5a9hA.pdb 189
3ftbA.pdb 334
6p8tC.pdb 320
6quzE.pdb 124
1pd0A.pdb 734
3grpA.pdb 231
6p8tA.pdb 792
4ewtA.pdb 389
6sneO.pdb 39
5b1jC.pdb 124
2xhlA.pdb 430
2dy3A.pdb 338
3hh0A.pdb 131
2g3vA.pdb 152
3tsrA.pdb 124
3pgwS.pdb 150
1bbpA.pdb 173
3tsrE.pdb 457
6yxxBU.pdb 150
3ixxG.pdb 221
1kxqE.pdb 120
1ciuA.pdb 683
3kg6A.pdb 274
3id1A.pdb 94
1ntgA.pdb 171
2apjA.pdb 243
4bkmA.pdb 304
3j1oL.pdb 231
3b4vC.pdb 206
6j7xC.pdb 192
4xfjA.pdb 395
4z9eA.pdb 85
4u88A.pdb 93
2zviA.pdb 395
4ah6A.pdb 589
3cr3C.pdb 117
4rbnA.pdb 789
3mmlB.pdb 207
2hluA.pdb 91
5ep8A.pdb 433
4pzgA.pdb 152
6fdfA.pdb 325
2h4bC.pdb 24
4hktA.pdb 323
1xhnA.pdb 168
3c5iA.pdb 343
6cwpA.pdb 300
4opeA.pdb 574
6seiB.pdb 84
4ll4A.pdb 277
5ftaA.pdb 101
1y9iA.pdb 158
3pvzA.pdb 360
6skfAq.pdb 149
3hrzC.pdb 362
6x42X.pdb 265
2hm5A.pdb 31
6gqiA.pdb 529
3dulA.pdb 200
5xnlS.pdb 218
1t90A.pdb 484
6ax8A.pdb 509
3k9uA.pdb 159
5xomA.pdb 351
4l37B.pdb 667
3ngmA.pdb 297
6g53t.pdb 61
2b0oE.pdb 264
2db3A.pdb 420
6fnoC.pdb 90
1tvlA.pdb 390
2i82A.pdb 209
4l37A.pdb 674
4p2iA.pdb 117
6wjhA.pdb 227
2refA.pdb 203
3gjoE.pdb 11
1mdyB.pdb 62
5i2bA.pdb 167
4yu5A.pdb 686
1gzjA.pdb 304
4xz0A.pdb 258
3pxvA.pdb 178
1xy7A.pdb 119
2brsA.pdb 115
4u6bA.pdb 343
6a6xA.pdb 112
3pqvA.pdb 352
2ypsA.pdb 107
4lgvA.pdb 457
3cs5A.pdb 48
4c90A.pdb 822
1wr6A.pdb 88
6t3tB.pdb 300
6bwaB.pdb 26
3luiA.pdb 104
4q2jA.pdb 169
3zq6A.pdb 300
3b9wA.pdb 362
3mkhA.pdb 426
5ovlA.pdb 241
4u30X.pdb 54
6q40A.pdb 79
3rhtA.pdb 246
1ebaC.pdb 15
1tckA.pdb 19
4mxnA.pdb 221
3osuA.pdb 236
2go55.pdb 64
2dgdA.pdb 217
2qjwA.pdb 173
6n2zG.pdb 284
3c2gA.pdb 603
5kuhA.pdb 636
3pjlA.pdb 157
4mxwY.pdb 131
4leiA.pdb 375
5za4A.pdb 488
1jpsH.pdb 213
6xrrJ.pdb 50
6h9iA.pdb 250
4fk8A.pdb 247
5okiE.pdb 26
5iduA.pdb 392
4jhgA.pdb 163
1pgsA.pdb 311
7l0bA.pdb 200
1u7qA.pdb 136
5buxA.pdb 142
2y25A.pdb 310
6sr6A.pdb 519
6m5xO.pdb 334
2uv6A.pdb 144
4iosD.pdb 113
5yktA.pdb 453
3o8oA.pdb 750
1aihA.pdb 170
5e5bA.pdb 431
3on2A.pdb 187
1qbbA.pdb 858
6pphl.pdb 83
6lr2A.pdb 141
2qnjA.pdb 318
3lcnA.pdb 96
2g42A.pdb 77
3uo2A.pdb 160
4e11A.pdb 300
2rnbA.pdb 67
1rliA.pdb 156
4v61BG.pdb 211
5ffqA.pdb 206
5ihfA.pdb 105
3trjA.pdb 180
3g4dA.pdb 516
4gaoA.pdb 193
4nn0A.pdb 137
2jgsA.pdb 109
7jrpK.pdb 31
2wwwA.pdb 298
4aigA.pdb 201
4mdcA.pdb 224
2ocdA.pdb 313
1naaA.pdb 541
5tdcA.pdb 70
6w1nB.pdb 3719
3qn3A.pdb 415
3h96A.pdb 134
3htmA.pdb 146
4m0kA.pdb 171
6voyA.pdb 276
2jheA.pdb 189
6mfuA.pdb 216
5udnB.pdb 223
5dorA.pdb 162
3l0sA.pdb 223
3iirA.pdb 190
3hwcA.pdb 482
3hdvA.pdb 117
3qb5K.pdb 222
2r3zA.pdb 68
5gxfA.pdb 330
4j7hA.pdb 446
5xn4X.pdb 87
6d6qG.pdb 237
6zrkC.pdb 328
5u5iA.pdb 263
4wvuA.pdb 79
4as5A.pdb 274
5v84A.pdb 102
3mn8A.pdb 383
4ffvD.pdb 209
5m2eA.pdb 418
3nk6A.pdb 264
2c1dA.pdb 263
6c8wA.pdb 357
6gl7D.pdb 297
5c8jI.pdb 134
2c1dB.pdb 137
3orhA.pdb 230
3jsjA.pdb 181
3qxbA.pdb 287
4iukA.pdb 143
4zo2A.pdb 293
5d2dC.pdb 17
1q5mA.pdb 322
2w8zA.pdb 468
5bq2A.pdb 424
1yvyA.pdb 507
1edlA.pdb 56
4pf1A.pdb 611
3aqoA.pdb 221
1umrC.pdb 125
2a5hA.pdb 400
3wxxA.pdb 145
3wxxB.pdb 174
6mrkU.pdb 132
2bl9A.pdb 216
6ywxG.pdb 74
4da9A.pdb 215
6n8cA.pdb 17
5l2pA.pdb 306
3e7dA.pdb 202
3a2aA.pdb 41
4v0hA.pdb 220
3m8nA.pdb 199
1fobA.pdb 334
2c47A.pdb 288
2wjfA.pdb 244
1p6vA.pdb 125
4m9dA.pdb 417
3ez0A.pdb 210
1dgwY.pdb 92
6j61A.pdb 242
2q4cA.pdb 312
2pjqA.pdb 201
1dgwX.pdb 76
6iknA.pdb 294
4mpqA.pdb 324
4f3wA.pdb 119
2azsA.pdb 59
5a40E.pdb 90
6fti5.pdb 644
2oqjC.pdb 18
6zjkC.pdb 316
5lugA.pdb 207
4iqrA.pdb 302
1ecdA.pdb 136
3l9kW.pdb 38
2iybE.pdb 64
6ll6A.pdb 301
3pgvA.pdb 250
2nlzA.pdb 536
3c6fA.pdb 137
3hunA.pdb 359
5aigA.pdb 124
3qzyA.pdb 240
5wsyA.pdb 161
6g2jf.pdb 51
3q91A.pdb 145
2qryA.pdb 304
2gzxA.pdb 248
5ux1A.pdb 201
3sc3A.pdb 204
3o3qA.pdb 123
4ut9L.pdb 110
4ut9H.pdb 127
5je8A.pdb 291
4xg1A.pdb 393
5hevA.pdb 208
1zx2A.pdb 130
6e5uA.pdb 339
4py6A.pdb 132
6e5uU.pdb 115
4oi6A.pdb 79
3gmjD.pdb 199
4qhzA.pdb 221
5c6oA.pdb 446
4xchA.pdb 149
2kp1A.pdb 121
4v63B4.pdb 30
4hvzA.pdb 214
6nkfA.pdb 297
4atfA.pdb 295
7adoI.pdb 142
5xflA.pdb 354
7jtkS.pdb 199
5nz2A.pdb 155
6iheA.pdb 303
2q60A.pdb 198
7d0gC.pdb 447
5l0zA.pdb 257
5xljA.pdb 192
7jtkG.pdb 421
2gk1A.pdb 52
4hh0A.pdb 383
3aaiA.pdb 75
2l66A.pdb 53
4esxA.pdb 309
2gk1I.pdb 440
5d8wA.pdb 324
6n2ya.pdb 203
2czcA.pdb 334
3k9dA.pdb 454
1i1cA.pdb 205
4gqaA.pdb 367
5oclA.pdb 115
5ldrB.pdb 731
5oclB.pdb 127
6y2hA.pdb 223
6yw5II.pdb 247
6th6Aw.pdb 95
6yw5BB.pdb 290
6u425A.pdb 228
4yewA.pdb 71
6lffA.pdb 82
3tr9A.pdb 270
6lxdB.pdb 24
1mq7A.pdb 134
2vyvD.pdb 332
6s0gB.pdb 381
2e8dA.pdb 22
6j1nA.pdb 379
3o4rA.pdb 254
1npyA.pdb 269
2e9fA.pdb 449
3lzkA.pdb 330
5ksoA.pdb 166
2pyhA.pdb 376
4c1aA.pdb 36
2pyqA.pdb 108
5uu6A.pdb 226
1qeyA.pdb 31
3owqA.pdb 228
2qziA.pdb 99
6vadA.pdb 1168
1sirA.pdb 390
6p7wE.pdb 94
3sirA.pdb 214
3eyoB.pdb 212
1zs4A.pdb 82
1br0A.pdb 120
1t6gA.pdb 368
5xtaA.pdb 116
4o3yA.pdb 501
2r41A.pdb 101
2plkA.pdb 370
4hfxA.pdb 58
6rjnA.pdb 502
6i54A.pdb 382
1u6mA.pdb 189
6s85C.pdb 374
5gleA.pdb 208
3bp8C.pdb 75
6tctB.pdb 125
4x23V.pdb 22
4it1A.pdb 426
6q8eA.pdb 307
3totA.pdb 212
3ncoA.pdb 310
1eb0A.pdb 143
6z3cAAA.pdb 379
3qs7E.pdb 328
2wy8Q.pdb 66
6abrA.pdb 96
4olsA.pdb 185
1bwoA.pdb 90
3p1tA.pdb 318
6emfA.pdb 228
1pa7A.pdb 130
4dk1A.pdb 274
3payA.pdb 295
5xn9A.pdb 138
1gpmA.pdb 501
4rlzA.pdb 306
6evqA.pdb 70
2wyaA.pdb 460
4l1gA.pdb 213
6gfjA.pdb 457
7kgvE.pdb 215
6lr1A.pdb 451
3cklA.pdb 289
6juyA.pdb 639
3i0yA.pdb 136
6pfzD.pdb 536
4pdpA.pdb 261
2hzeA.pdb 110
2yvmA.pdb 182
2p3iA.pdb 161
2bp1A.pdb 323
3kb2A.pdb 170
3vpjE.pdb 148
2a61A.pdb 142
3l3pA.pdb 263
6m5sB.pdb 689
5mreQ.pdb 284
2v66B.pdb 111
1zv1A.pdb 59
5fydA.pdb 259
7bvbA.pdb 475
1ycyA.pdb 60
3cv2A.pdb 523
4c0oC.pdb 93
6mi3A.pdb 122
2qw6A.pdb 85
3r7cA.pdb 111
5ud6A.pdb 297
1ud0A.pdb 81
6l8hA.pdb 466
1bo0A.pdb 76
5v85A.pdb 271
2jvdA.pdb 48
5y6ply.pdb 251
3cvoA.pdb 186
5tubA.pdb 335
2ab1A.pdb 120
6udeA.pdb 493
5znrA.pdb 181
4z8tA.pdb 329
1qg3A.pdb 195
5zbzA.pdb 204
5me4A.pdb 258
1ct9A.pdb 497
1ty4A.pdb 155
5on6e1.pdb 51
1pxtA.pdb 343
6af2A.pdb 143
2kggA.pdb 52
3bm1A.pdb 177
1i5nA.pdb 124
5t69A.pdb 284
6y8nA.pdb 183
3creB.pdb 144
3n40P.pdb 401
3d3sA.pdb 157
3g4sX.pdb 82
3hiuA.pdb 136
1bfoB.pdb 216
5ckwB.pdb 400
4j7rA.pdb 800
6jzdB.pdb 35
3kc2A.pdb 324
2beiA.pdb 154
6g13A.pdb 112
1o5iA.pdb 234
3orgA.pdb 534
1ci8A.pdb 377
6gazBC.pdb 571
5a0vA.pdb 454
2j5wA.pdb 1029
4cabA.pdb 507
3fsgA.pdb 261
6g72k.pdb 72
5dthA.pdb 106
3hl0A.pdb 340
5x5wB.pdb 107
3w9aA.pdb 234
6g72n.pdb 176
6pciN.pdb 124
5hd11z.pdb 16
5ahvE.pdb 154
3nrvA.pdb 126
2j2mA.pdb 480
3qy9A.pdb 239
2wmmA.pdb 162
6hwhP.pdb 281
6hwhA.pdb 380
5cwfA.pdb 177
6hwhR.pdb 54
5f64A.pdb 204
2csxA.pdb 464
5c9yA.pdb 155
5j70A.pdb 229
1y9kA.pdb 146
5zx5A.pdb 814
4u83A.pdb 371
5fugC.pdb 51
2czgA.pdb 405
4iboA.pdb 254
3njaA.pdb 104
5v2wA.pdb 166
6jrqA.pdb 407
1eceA.pdb 358
3gnjA.pdb 107
6d0hB.pdb 72
3o3rA.pdb 315
5zzjA.pdb 522
5zuuC.pdb 174
5j5uA.pdb 451
3lzaA.pdb 133
5fjjA.pdb 839
5h1sQ.pdb 120
4gyrA.pdb 461
3clqA.pdb 400
5lmzA.pdb 281
4ijcA.pdb 330
4emyA.pdb 403
6ey0A.pdb 147
6ut5G.pdb 329
3mdxA.pdb 139
2bsqE.pdb 69
5k8bA.pdb 394
5gzuA.pdb 858
4fe4A.pdb 380
5xzuA.pdb 334
4g1kA.pdb 248
1sfcA.pdb 69
5e2tH.pdb 209
6w26I.pdb 303
1fwyA.pdb 326
4pjoK.pdb 58
1rxtA.pdb 342
6wt5A.pdb 143
2btwA.pdb 205
4kptA.pdb 223
4rz3A.pdb 244
6s32A.pdb 350
3s5wA.pdb 410
4ureA.pdb 248
1i7pA.pdb 272
6zqqA.pdb 202
6smrA.pdb 473
4dhxB.pdb 91
5zceA.pdb 545
5x8tK.pdb 193
2wkwA.pdb 315
5xfmA.pdb 632
7anjA.pdb 172
2rawB.pdb 56
4iffA.pdb 81
3tiqA.pdb 210
5a5cA.pdb 330
2gk9A.pdb 243
6f74A.pdb 572
3im4C.pdb 27
6abxA.pdb 370
3j8vH.pdb 119
3anyB.pdb 252
6ywxEE.pdb 367
5oguA.pdb 95
1euvA.pdb 221
4iabA.pdb 138
6ywxFF.pdb 117
3patA.pdb 109
6rbdl.pdb 271
5x8tG.pdb 173
6kgxM1.pdb 238
3v1xA.pdb 311
2pc6A.pdb 159
6whjA.pdb 330
2ostA.pdb 148
3s5mA.pdb 1094
4y89A.pdb 109
3rkrA.pdb 221
6adqB.pdb 535
2nwbA.pdb 379
2ztkA.pdb 312
4bdvB.pdb 606
2jxcA.pdb 95
6jqyA.pdb 44
5nvkB.pdb 68
3ehqA.pdb 179
3jcaC.pdb 49
3krvA.pdb 201
1wa6X.pdb 285
4yslA.pdb 293
3jcaA.pdb 262
1cleA.pdb 534
5nkpA.pdb 286
3fkaA.pdb 113
3j0qX.pdb 68
2j8xA.pdb 230
1lp8A.pdb 254
5tecA.pdb 154
4uznA.pdb 105
5yeuA.pdb 381
2mbeA.pdb 75
1xeaA.pdb 304
3a7qA.pdb 685
5khqA.pdb 99
3b9oA.pdb 433
4ayxA.pdb 571
4jolA.pdb 60
4jolE.pdb 11
4yuuE1.pdb 61
5vg2U.pdb 203
6uraA.pdb 440
6cmzA.pdb 462
4yuuB1.pdb 483
2rjbA.pdb 408
2yzoA.pdb 223
5i01A.pdb 184
5jjpA.pdb 414
3fcsA.pdb 914
5dq9A.pdb 218
4ph3A.pdb 114
2oqmA.pdb 176
5lopB.pdb 173
4j2cA.pdb 108
1l0qA.pdb 385
2preA.pdb 208
2ejnA.pdb 146
6o7va.pdb 625
1s5aA.pdb 135
5owoA.pdb 159
1gwfA.pdb 493
7k45H.pdb 122
4fn4A.pdb 254
6tclK2.pdb 73
1uzgA.pdb 392
1a92A.pdb 50
3cz5A.pdb 141
7c7yA.pdb 64
4cihA.pdb 144
6r1eA.pdb 70
6ijo1.pdb 193
6lhxA.pdb 453
2gjuA.pdb 252
2xy8B.pdb 61
3esfA.pdb 197
4rd5A.pdb 160
3gu3A.pdb 268
6jc4A.pdb 200
3hm8A.pdb 441
4my5A.pdb 390
6cgwA.pdb 28
4yqzA.pdb 229
6ryvA.pdb 605
2uxxB.pdb 134
4p5yA.pdb 157
5iglA.pdb 139
4p29A.pdb 214
5boeA.pdb 433
5loyA.pdb 229
4x4aA.pdb 485
4zhtA.pdb 372
5u0pH.pdb 182
1nytA.pdb 271
6r5xA.pdb 78
4e0eA.pdb 166
5hp8A.pdb 108
1d3uA.pdb 181
3iv6A.pdb 253
3u5tA.pdb 227
1b3qA.pdb 368
1a79A.pdb 171
5cllB.pdb 139
6lqm6.pdb 220
1xq4A.pdb 121
3lw6A.pdb 241
3vflA.pdb 308
4g6vA.pdb 132
1u2eA.pdb 286
1bjoB.pdb 359
5vtaH.pdb 217
1a7hA.pdb 86
6pxsA.pdb 370
6j2vA.pdb 440
4gr5A.pdb 451
1cliA.pdb 341
2d3eA.pdb 130
6rawA.pdb 542
2fa3A.pdb 449
1shzC.pdb 196
6raw6.pdb 601
2vz8A.pdb 1962
6raxM.pdb 167
6ctzA.pdb 297
4ordA.pdb 138
6uekA.pdb 660
6umrA.pdb 418
3eytA.pdb 149
6rax7.pdb 636
2qddA.pdb 368
7jrgJ.pdb 60
7jrgH.pdb 65
6rax3.pdb 625
7jrgG.pdb 70
7jrgC.pdb 388
7jrgA.pdb 487
7jrgB.pdb 457
3gd7A.pdb 378
6w2rA.pdb 218
4o5mA.pdb 350
3qo8A.pdb 441
6kfrA.pdb 449
1u5dA.pdb 108
2gxfA.pdb 114
3oamA.pdb 252
2jh3A.pdb 459
1beoA.pdb 98
5uswA.pdb 267
6tabA.pdb 182
3ubrA.pdb 439
2zuaA.pdb 153
3l9fA.pdb 170
2zciA.pdb 586
3cg0A.pdb 126
6y9kAAA.pdb 297
6truB.pdb 280
6l86A.pdb 292
4fd7A.pdb 237
6spdF.pdb 175
3fpcA.pdb 352
4kamA.pdb 377
5z58x.pdb 583
6mkiA.pdb 419
1iwpA.pdb 555
5ic8A.pdb 284
2h1oE.pdb 68
3dzaA.pdb 176
2ox7A.pdb 140
3zqcA.pdb 119
2q4uA.pdb 260
1zx4A.pdb 174
6khzA.pdb 49
3sy8A.pdb 389
5wnaH.pdb 227
1b76A.pdb 442
4pxoA.pdb 216
2z4sA.pdb 240
6gw6B.pdb 149
5t1qA.pdb 354
2h4cA.pdb 122
2h4cB.pdb 122
6eacA.pdb 476
4m7hA.pdb 219
6whiI.pdb 64
5eywA.pdb 244
3kw0A.pdb 186
4dpgI.pdb 31
6fg1L.pdb 211
4iedA.pdb 241
6y48A.pdb 537
2nxxA.pdb 224
2uveA.pdb 571
6mpzA.pdb 142
4hh2A.pdb 370
1xv9B.pdb 246
1nt4A.pdb 391
2rczA.pdb 79
6hixBV.pdb 155
1rx0A.pdb 384
2louA.pdb 64
4mduA.pdb 357
3lggA.pdb 482
1ys6A.pdb 225
3pyeA.pdb 301
4c31C.pdb 15
6ymye.pdb 128
5wblA.pdb 1053
5mx9A.pdb 324
3vh7A.pdb 52
3ph3A.pdb 148
3zxiA.pdb 306
3unfH.pdb 219
4navD.pdb 182
1jlkA.pdb 141
4jo1L.pdb 216
5xz3A.pdb 173
3zyiB.pdb 303
2qazA.pdb 116
5twbA.pdb 344
6s67A.pdb 223
1hwpB.pdb 263
2p4uA.pdb 153
2atqB.pdb 210
6q83A.pdb 1012
2cwoA.pdb 165
7c9pA.pdb 89
3r2jA.pdb 199
2hk2A.pdb 331
3fkdA.pdb 319
5tr1H.pdb 111
2yewA.pdb 171
6sieA.pdb 84
5tr1A.pdb 606
3k2cA.pdb 174
3lufA.pdb 238
2yewB.pdb 426
4q6iB.pdb 222
2pliA.pdb 83
1vzwA.pdb 224
3phzA.pdb 278
1cydA.pdb 242
3ur1C.pdb 85
3lbwA.pdb 22
5v96A.pdb 467
6f1te.pdb 926
3va2C.pdb 307
6kr0A.pdb 228
6pfjA.pdb 219
5nzcA.pdb 124
4cj6A.pdb 250
1iy1A.pdb 234
1uklC.pdb 58
4yvqC.pdb 119
2i48A.pdb 399
1e5eA.pdb 394
4bgvA.pdb 323
4f4xA.pdb 342
2r0dA.pdb 343
3fiwA.pdb 167
1pvmA.pdb 178
6yxxAY.pdb 340
6ksyA.pdb 286
4c4pB.pdb 56
5sy4A.pdb 195
6qhnA.pdb 466
4cp0A.pdb 219
4h3yA.pdb 255
1ybwA.pdb 246
6bnnA.pdb 282
2croA.pdb 65
5j92A.pdb 258
4bhyA.pdb 324
4c9yA.pdb 120
5wvoC.pdb 232
4ddjA.pdb 80
5w15A.pdb 270
5t8tA.pdb 379
1jyoA.pdb 130
5ferA.pdb 79
2pa4A.pdb 294
2uxtA.pdb 422
3ff8C.pdb 111
6nclc2.pdb 103
6v6qA.pdb 285
2yq2A.pdb 332
5k1sA.pdb 358
3p1jA.pdb 190
5nohA.pdb 103
4iltA.pdb 154
5cd1B.pdb 321
6ff8A.pdb 175
3guwA.pdb 227
2xn4A.pdb 286
6suzH.pdb 215
6kkgA.pdb 87
2fmtA.pdb 314
5x0wB.pdb 82
4zxwA.pdb 443
2ep5A.pdb 349
4ej1C.pdb 126
1tc5A.pdb 187
2ejvA.pdb 343
3zg1A.pdb 109
4wjvI.pdb 11
6vbpH.pdb 214
5cmuA.pdb 73
5axgA.pdb 583
4q4v4.pdb 57
1va0A.pdb 221
4iplA.pdb 460
3pszA.pdb 213
4i21C.pdb 30
2g37A.pdb 292
3w0eA.pdb 68
4pnbA.pdb 30
4toqA.pdb 273
4y7mA.pdb 129
6d6rH.pdb 289
5txeA.pdb 652
6jeoaM.pdb 30
6d6rD.pdb 208
6d6rE.pdb 286
6n7eA.pdb 305
6gvwC.pdb 383
7ju4M.pdb 44
2pexA.pdb 136
4kvaA.pdb 246
6a5gA.pdb 150
6npaA.pdb 188
4kwaA.pdb 191
2pbyA.pdb 291
6tdzN.pdb 49
4hgnA.pdb 165
5gn1A.pdb 309
2oap1.pdb 481
6cgvU.pdb 171
5erbA.pdb 584
2oqgA.pdb 107
4x00A.pdb 273
4cpdA.pdb 346
1dqpA.pdb 230
2iwoA.pdb 92
4a64A.pdb 348
5npuA.pdb 547
2zgcA.pdb 231
4gokG.pdb 161
4e6pA.pdb 250
1uujA.pdb 74
6spgK.pdb 120
5dmbA.pdb 140
6gasA.pdb 326
1u69A.pdb 152
5e7fA.pdb 126
4xb2A.pdb 319
3nryA.pdb 120
3m8oH.pdb 221
3e3mA.pdb 270
4zrqC.pdb 76
6uh5O.pdb 42
4ra4A.pdb 317
2jlpA.pdb 168
1h2kS.pdb 24
3dcjA.pdb 206
1u60A.pdb 309
1z6tA.pdb 576
4h5jA.pdb 339
4irvE.pdb 19
6tt9AAA.pdb 233
4irvA.pdb 195
6k0wB.pdb 499
2me0A.pdb 71
6l00A.pdb 70
1aw8A.pdb 24
6fg2H.pdb 212
3fauA.pdb 71
1aknA.pdb 547
1lghB.pdb 43
4dpqA.pdb 307
3m0zA.pdb 241
1lghA.pdb 56
2n97A.pdb 94
5bw0A.pdb 152
4ab5A.pdb 210
5tsdA.pdb 316
1oeyA.pdb 78
1y0gA.pdb 169
1oeyJ.pdb 102
4q6vA.pdb 130
3qqrA.pdb 146
3lylA.pdb 236
1cs1A.pdb 383
6h86A.pdb 76
5x02A.pdb 305
3av5A.pdb 1139
4i1vA.pdb 207
2wqlA.pdb 152
5wwxA.pdb 84
1yjvA.pdb 75
4lijA.pdb 72
3sy9A.pdb 371
2m8fA.pdb 24
3uitA.pdb 256
1pwwC.pdb 11
2d2rA.pdb 215
7btxA.pdb 348
2w3nA.pdb 230
6nrpA.pdb 240
1sboA.pdb 110
6yweLL.pdb 128
1mv5A.pdb 242
5d85A.pdb 313
6oyvA.pdb 451
4m70E.pdb 88
2lgdA.pdb 81
5u3kL.pdb 214
5wkfD.pdb 198
3qayA.pdb 180
2rfgA.pdb 289
5n6uA.pdb 811
6klvB.pdb 395
6muiB.pdb 325
6nkhA.pdb 261
5xzwA.pdb 378
2yfaA.pdb 236
6klvC.pdb 236
4faiA.pdb 302
3mktA.pdb 460
4q7lA.pdb 255
3ecdA.pdb 387
3mz1A.pdb 201
3gbhA.pdb 202
3uk1A.pdb 650
6ix4A.pdb 386
1pwoA.pdb 124
4u5aA.pdb 180
2an1A.pdb 275
2ashA.pdb 361
5n11A.pdb 342
3zvkE.pdb 57
6eluA.pdb 193
6s7eA.pdb 222
3bk2A.pdb 535
3b9kH.pdb 214
1n47A.pdb 233
1eszA.pdb 260
1dtjA.pdb 74
4tvvA.pdb 285
3smaA.pdb 263
3rkpA.pdb 350
1vbfA.pdb 220
6wirC.pdb 89
1cewI.pdb 108
2z66A.pdb 306
1oh4A.pdb 174
6yxxEO.pdb 272
2d1yA.pdb 240
4jhcA.pdb 192
3on7A.pdb 263
6p3lA.pdb 115
3ehsA.pdb 457
4r37A.pdb 255
6qx91A.pdb 98
2euiA.pdb 149
2z1kA.pdb 467
4a1gE.pdb 12
5a2gA.pdb 501
4gdfA.pdb 497
6lr6A.pdb 1003
6hivBT.pdb 168
4kc5A.pdb 914
2a3vA.pdb 313
7k74A.pdb 324
3ce9A.pdb 343
3jb9S.pdb 132
4b2hA.pdb 62
5bvbA.pdb 130
4aayB.pdb 132
5huhA.pdb 261
3dmoA.pdb 133
3e82A.pdb 338
3jcjf.pdb 509
5ybuA.pdb 248
1jb3A.pdb 127
6j4bA.pdb 123
6ovpA.pdb 118
6np7A.pdb 113
1uy3A.pdb 132
4ekxC.pdb 100
5gs1A.pdb 106
3dtyA.pdb 361
1yllA.pdb 188
3v8bA.pdb 256
6h0pA.pdb 375
3p7mA.pdb 305
6e2qM.pdb 44
4uzuA.pdb 479
1v4lB.pdb 125
6iryA.pdb 468
1v4lA.pdb 135
3ghaA.pdb 186
3hjaA.pdb 334
4cl1A.pdb 155
4kjgA.pdb 486
1k25A.pdb 556
4chmA.pdb 125
2rf0A.pdb 62
3wihH.pdb 219
5ilgA.pdb 265
3kaeA.pdb 225
4cfrQ.pdb 43
6n7fA.pdb 451
5dgep1.pdb 47
4nicA.pdb 117
5w3eE.pdb 116
5xn8A.pdb 365
5hz3B.pdb 625
4yl8A.pdb 296
5w1kD.pdb 225
4egjA.pdb 285
2yvlA.pdb 247
3lpeA.pdb 84
6l8uA.pdb 228
1mowA.pdb 248
3lpeB.pdb 59
3k02A.pdb 388
4lyyA.pdb 165
4dwsD.pdb 532
5u9eA.pdb 158
3zzwA.pdb 269
3os7A.pdb 334
6gz9A.pdb 488
5zbuA.pdb 74
4pqxA.pdb 198
3fixA.pdb 162
1yviA.pdb 140
3davA.pdb 126
5jxeD.pdb 197
5ghaE.pdb 62
4gzrA.pdb 58
1pybA.pdb 107
6ogxG.pdb 140
3l49A.pdb 282
6ayiA.pdb 183
5om9A.pdb 396
5hp6A.pdb 802
7bveA.pdb 1034
3cpfA.pdb 132
5cxxA.pdb 272
6msoA.pdb 540
1q1lA.pdb 330
6ol7C.pdb 123
4kxtA.pdb 806
6ol7B.pdb 106
6ol7D.pdb 121
6ol7A.pdb 117
3fwcB.pdb 83
6n8oL.pdb 147
3ta4F.pdb 282
5fcrA.pdb 230
2w43A.pdb 201
4m85A.pdb 185
5jmcB.pdb 91
1x9yA.pdb 346
2wa2A.pdb 223
1v9dA.pdb 308
4p99A.pdb 415
4qqvA.pdb 399
2vdwA.pdb 296
5ijvH.pdb 246
2fylA.pdb 81
3nffA.pdb 99
5yj7A.pdb 483
4v8pBN.pdb 180
6rieS.pdb 113
1j2rA.pdb 188
4myrA.pdb 118
2bifA.pdb 432
6t2bA.pdb 438
4v8pBK.pdb 148
2odrC.pdb 468
3mpzA.pdb 125
2yx6A.pdb 110
2pjuA.pdb 186
2r9qA.pdb 327
2qg7A.pdb 368
4puhA.pdb 81
6hnuA.pdb 479
3rzzA.pdb 421
3ns5A.pdb 90
1y0zA.pdb 321
5ag9A.pdb 149
4oibA.pdb 372
6taoA.pdb 345
2qv6A.pdb 253
5ltoA.pdb 237
1rcuA.pdb 167
1xdoA.pdb 687
3lmaA.pdb 301
6wngA.pdb 466
3gn6A.pdb 288
4xuuA.pdb 164
5kolA.pdb 173
4abyA.pdb 354
6zmuA.pdb 107
2wq2A.pdb 30
5wf5A.pdb 444
3czxA.pdb 178
2ewtA.pdb 71
2yc2A.pdb 132
6cp6Y.pdb 188
2yc2C.pdb 149
2cseU.pdb 1284
6pyhA.pdb 793
2iu6A.pdb 317
2ywyA.pdb 113
6oc6A.pdb 579
3dh1A.pdb 162
4fxvA.pdb 83
6b7mA.pdb 312
2o2aA.pdb 123
6ng9A.pdb 117
3hcjA.pdb 153
6nrwB.pdb 105
4embA.pdb 242
6wm5A.pdb 337
4qnsA.pdb 106
4cz3A.pdb 24
4zi3C.pdb 123
5oq1A.pdb 133
5ux5A.pdb 963
3fonA.pdb 274
3m1yA.pdb 198
5u2jA.pdb 111
6hduA.pdb 172
5mrcR.pdb 331
3ls2A.pdb 278
7jwkA.pdb 331
2c7wA.pdb 96
2fbeA.pdb 185
4go5X.pdb 167
4r29A.pdb 199
4v3pLg.pdb 120
3qitA.pdb 281
6oh2A.pdb 299
2hinA.pdb 66
3vwxA.pdb 218
7cy9A.pdb 194
2lc7A.pdb 100
2fo5A.pdb 224
1ff7A.pdb 46
6c33A.pdb 317
3fd6A.pdb 342
3anuA.pdb 367
1bfoA.pdb 214
6iqlA.pdb 341
4l00A.pdb 277
3d23B.pdb 301
6fc1B.pdb 64
5p2pA.pdb 119
5e53A.pdb 288
7cadB.pdb 273
4twmA.pdb 239
4rw5A.pdb 278
6a9eA.pdb 329
6sdaA.pdb 503
2mruA.pdb 50
3axyA.pdb 166
3axyC.pdb 235
5x45A.pdb 136
1za6B.pdb 324
5x3tB.pdb 136
3lybA.pdb 134
4ii1A.pdb 136
6yxyAg.pdb 186
4j8bA.pdb 298
1jpxA.pdb 59
1kkrA.pdb 401
5bs5A.pdb 441
3bznA.pdb 430
3kklA.pdb 215
5mphA.pdb 205
6nr6A.pdb 254
6yxyAf.pdb 139
1af2A.pdb 294
3r85E.pdb 20
3bomB.pdb 147
3n2bA.pdb 411
5hiuA.pdb 407
7crpI.pdb 222
4pscA.pdb 220
6ibwA.pdb 243
5tr3A.pdb 474
4a5zA.pdb 152
6speo.pdb 86
6spep.pdb 78
4f9jA.pdb 587
6d8kA.pdb 570
4dowA.pdb 157
2f9wA.pdb 243
7cahD.pdb 105
6spel.pdb 121
2jstA.pdb 62
6n7mA.pdb 61
1f2eA.pdb 201
4kqwA.pdb 326
4rzcH.pdb 118
3e0rA.pdb 235
4s3hA.pdb 88
4rzcL.pdb 110
5czgA.pdb 115
5f5pA.pdb 181
2glfA.pdb 437
4r6jA.pdb 253
4e2uA.pdb 168
3ot5A.pdb 372
2wtoA.pdb 93
5t8nA.pdb 125
4cq4A.pdb 106
4x0fA.pdb 411
1vtlE.pdb 186
5olkA.pdb 395
3zokA.pdb 365
6thsA.pdb 258
2qwzA.pdb 138
6j2pA.pdb 98
4it5A.pdb 157
1u5gA.pdb 115
3wvzA.pdb 192
6nd0A.pdb 727
2g5cA.pdb 270
6ahrI.pdb 236
2ia4A.pdb 269
4c2tA.pdb 650
2e11A.pdb 265
4oloA.pdb 79
3on6A.pdb 428
6cy1A.pdb 313
5ie9A.pdb 94
3ue9A.pdb 424
6iuxA.pdb 358
1lxyA.pdb 409
1nlmA.pdb 350
4pa5A.pdb 242
5x4jA.pdb 464
6or9A.pdb 306
3tl8B.pdb 87
4nqiA.pdb 215
1xfdA.pdb 723
6k5sA.pdb 220
2hp0A.pdb 431
3pvpA.pdb 96
2i74A.pdb 180
2ae6A.pdb 144
3hpxA.pdb 407
1y82A.pdb 139
6ar7A.pdb 195
4r30A.pdb 179
5ttxA.pdb 151
4wecA.pdb 258
1xm8A.pdb 254
1bc6A.pdb 77
2jjlA.pdb 207
3rguA.pdb 88
3o10A.pdb 136
5j1fA.pdb 188
3ggmA.pdb 75
1wtdA.pdb 264
5wuaA.pdb 323
3tf7C.pdb 232
3mmkA.pdb 151
1m6yA.pdb 289
5aymA.pdb 398
3oyyA.pdb 187
6sgbFB.pdb 377
6ofpA.pdb 91
6ta8A.pdb 438
6ouuA.pdb 485
4pwuA.pdb 75
6ek4A.pdb 342
6sgbFM.pdb 326
5u0uG.pdb 235
3sthA.pdb 339
3fzvA.pdb 279
5z6uA.pdb 318
3f7aA.pdb 366
4lgqA.pdb 130
4y7oA.pdb 239
5vr2A.pdb 50
6gvuB.pdb 115
4dgtA.pdb 387
5dy3A.pdb 374
5nm8A.pdb 217
3og2A.pdb 986
2f3yB.pdb 18
6zxdk.pdb 430
3q60A.pdb 350
3lmmA.pdb 486
3qcwA.pdb 1003
4qtrA.pdb 55
1dm0A.pdb 264
2ipiA.pdb 492
2engA.pdb 206
6qroA.pdb 291
1f1mA.pdb 162
5uasA.pdb 440
6v43A.pdb 453
5lp4A.pdb 525
6t4cD.pdb 48
2qdoA.pdb 53
6r0mA.pdb 95
2pezA.pdb 176
3j9pD.pdb 560
4p0eA.pdb 189
6t48A.pdb 271
5wpwA.pdb 379
6mcpA.pdb 520
3h16A.pdb 136
2ruwA.pdb 37
5jj7A.pdb 330
6k41A.pdb 213
7k93E.pdb 233
4zr7A.pdb 117
3cueC.pdb 143
4nk2A.pdb 164
3e8wA.pdb 219
3cueB.pdb 167
2kpfA.pdb 38
5mlc4.pdb 61
4gr4A.pdb 454
2odoA.pdb 354
6tl8A.pdb 251
4xb0A.pdb 213
1ktjA.pdb 129
1nu2A.pdb 152
2d4vA.pdb 427
6z47E.pdb 149
5j60A.pdb 316
1yreA.pdb 183
2vdvE.pdb 216
4b6iA.pdb 100
2bv1A.pdb 134
5iieH.pdb 219
4necA.pdb 238
6y01AAA.pdb 164
1s6bB.pdb 119
3enhC.pdb 138
6iy8A.pdb 469
3l9rA.pdb 275
5ot4A.pdb 846
4nvtA.pdb 249
1vqrA.pdb 278
3wn6A.pdb 404
1xg5A.pdb 254
3c5oA.pdb 148
6k3cA.pdb 388
5k3qA.pdb 43
4meaA.pdb 324
4pxtA.pdb 150
3m4wE.pdb 42
5v8dA.pdb 289
4neeG.pdb 388
5uttA.pdb 180
3ih5A.pdb 202
6dn0A.pdb 119
1qs1A.pdb 402
6styA.pdb 198
6g72m.pdb 124
4hqmA.pdb 99
1k82A.pdb 260
2uyoA.pdb 275
5wlzC.pdb 206
5wszA.pdb 169
6nhxA.pdb 301
2o96A.pdb 158
5i5oA.pdb 130
2okjA.pdb 500
5o9cC.pdb 348
3kv5D.pdb 445
5ey2A.pdb 246
2ox6A.pdb 162
6dcaH.pdb 213
7asgA.pdb 592
1zkpA.pdb 246
2c2lA.pdb 281
3euwA.pdb 328
2cvfA.pdb 220
3godA.pdb 317
3bu2A.pdb 189
2cwdA.pdb 150
3p9tA.pdb 213
5g4jA.pdb 423
6floA.pdb 277
3n2oA.pdb 630
4rr2B.pdb 213
5hn6A.pdb 329
6h0hA.pdb 410
2agaA.pdb 190
2xsgA.pdb 765
3p63A.pdb 95
2xrcA.pdb 461
3x38A.pdb 78
1f76A.pdb 329
6bwtA.pdb 276
4us5A.pdb 323
6u5oP.pdb 98
3v5nA.pdb 346
4p0jA.pdb 147
4g9nA.pdb 142
2ri0A.pdb 234
3im0A.pdb 243
3vh6D.pdb 75
3w6jB.pdb 168
6a79H.pdb 122
5wu6A.pdb 415
3ti2A.pdb 227
1qfjA.pdb 226
2ey4C.pdb 73
3djdA.pdb 410
5o9zP.pdb 91
4k92A.pdb 241
4e1lA.pdb 388
5e1zB.pdb 169
5ngzA.pdb 152
4bqnA.pdb 312
4r7uA.pdb 418
4zc0A.pdb 445
6havA.pdb 342
6fx5A.pdb 72
6gioD.pdb 434
3s6oA.pdb 305
6rnkA.pdb 285
6lo8E.pdb 80
5x8pM.pdb 177
6sncP.pdb 19
3eleA.pdb 390
5ku5A.pdb 148
7apkB.pdb 706
1h9uA.pdb 201
4psiA.pdb 120
1yabA.pdb 85
6oitA.pdb 123
4r7kA.pdb 163
5h7zA.pdb 291
5o3uL.pdb 18
3gykA.pdb 169
2o8aI.pdb 59
3j6b8.pdb 182
3ffcD.pdb 202
5aejA.pdb 114
1yeaA.pdb 111
3e19A.pdb 74
1dbgA.pdb 481
4olpA.pdb 83
2i3tB.pdb 35
6vftA.pdb 413
3na8A.pdb 285
1gcwB.pdb 129
6hxvA.pdb 163
2y8vA.pdb 280
3balA.pdb 149
3fipA.pdb 436
3mjdA.pdb 209
1zcwA.pdb 302
6l5jA.pdb 203
6ywy77.pdb 179
4v8pBR.pdb 121
4v8pBQ.pdb 157
3fhmA.pdb 136
2iwiA.pdb 244
4v8pBP.pdb 156
7apkH.pdb 170
2bbzA.pdb 190
4v8pBM.pdb 298
3l33E.pdb 52
4rs7R.pdb 84
4v8pBL.pdb 203
5thyA.pdb 382
4v8pBJ.pdb 138
7al4D.pdb 524
4aeoA.pdb 349
5uunB.pdb 284
4v8pBI.pdb 198
5jynA.pdb 40
5jy1A.pdb 266
5uaeA.pdb 62
6uioA.pdb 112
6w05H.pdb 224
1yvkA.pdb 151
1v2aA.pdb 208
5vaeB.pdb 131
3jaqs.pdb 52
6y2dA.pdb 67
1wtcA.pdb 318
6ywy66.pdb 283
6hixAl.pdb 209
3q8nA.pdb 438
4ihzA.pdb 163
3e4bA.pdb 395
3r2uA.pdb 348
6hixAv.pdb 213
3fn9A.pdb 672
1yylM.pdb 24
5un1G.pdb 424
1aosA.pdb 434
5oakA.pdb 90
5un1B.pdb 397
5zy5A.pdb 241
5sviA.pdb 46
5bopB.pdb 167
1umhA.pdb 184
5tp1P.pdb 21
1y5hA.pdb 118
6uviA.pdb 152
5ccbA.pdb 282
4hh3A.pdb 251
1e7zA.pdb 173
2fa8A.pdb 85
4en2M.pdb 256
6xwyA.pdb 217
1kq5A.pdb 156
3vkgA.pdb 2954
3tjiA.pdb 399
5jmqA.pdb 339
6z42A.pdb 336
4y7eA.pdb 302
6j22A.pdb 200
1gd7A.pdb 109
5lp5C.pdb 157
1x9rA.pdb 105
6mh4A.pdb 374
6gzxX3.pdb 57
2q4eA.pdb 337
4y2oA.pdb 211
6bs9A.pdb 130
3bqtA.pdb 81
2xlyA.pdb 307
6mhmB.pdb 253
1k40A.pdb 126
2lttA.pdb 74
5dleA.pdb 104
3nrdA.pdb 130
4i5nB.pdb 346
4b2qW.pdb 110
3effK.pdb 139
1nl3A.pdb 839
4xzaA.pdb 366
6m5vC.pdb 104
5dm4A.pdb 257
5w3eG.pdb 107
1sp8A.pdb 388
3m0gA.pdb 257
3bvqA.pdb 337
3u61A.pdb 178
5jwrE.pdb 132
4ldqA.pdb 353
1o5wA.pdb 511
6yxxBJ.pdb 234
6l39A.pdb 381
3u5rE.pdb 183
5zt0G.pdb 19
4m3lA.pdb 60
3t48A.pdb 70
5vrcA.pdb 227
5d0fA.pdb 1526
5h1aA.pdb 238
1vkfA.pdb 168
1xxlA.pdb 231
1t77A.pdb 414
3gmyA.pdb 150
5lpvA.pdb 282
3qz0A.pdb 76
2e7iA.pdb 344
6i0nA.pdb 77
6fmpA.pdb 285
1ix2A.pdb 97
3p94A.pdb 198
4iefA.pdb 192
6l47A.pdb 416
4p2yA.pdb 301
6fg5A.pdb 334
2dsyA.pdb 78
5dcmA.pdb 97
6jo51.pdb 194
3nrbA.pdb 277
5lk7A.pdb 233
6gxsA.pdb 362
6dx3A.pdb 161
2ipcA.pdb 939
6b4rB.pdb 495
3bjxA.pdb 303
6gsmZ.pdb 70
1za4A.pdb 203
3i6iA.pdb 302
6rxxUT.pdb 2018
5bs7E.pdb 70
4jo4H.pdb 227
1se8A.pdb 205
3lszA.pdb 220
3tihA.pdb 326
6fhpA.pdb 342
6s7yA.pdb 158
6hixA3.pdb 150
1wsvA.pdb 371
2yw2A.pdb 423
7l0rG.pdb 39
6lhuB.pdb 807
3opyI.pdb 323
1u7hA.pdb 333
1tvnA.pdb 293
3opyB.pdb 884
5t2aAI.pdb 121
3opyA.pdb 936
6aeqA.pdb 72
3rhiA.pdb 87
5t2aAJ.pdb 129
3p9wB.pdb 123
4ue3SSS.pdb 264
1hxmA.pdb 206
5zi9A.pdb 209
3cewA.pdb 115
6aaeA.pdb 308
6gowE.pdb 110
4aszA.pdb 289
2j87A.pdb 158
3dwcA.pdb 500
5kj4A.pdb 228
5j5vB.pdb 93
6d97A.pdb 522
4fo1A.pdb 155
6lgwE.pdb 368
6k6wA.pdb 442
5ghsC.pdb 56
1xffA.pdb 238
4q66A.pdb 226
3on0A.pdb 121
5oqj7.pdb 408
2chpA.pdb 148
3g7zC.pdb 34
7js3A.pdb 325
3ic8A.pdb 272
2ahdA.pdb 165
3ru6A.pdb 220
5lk7C.pdb 254
2hwf3.pdb 238
3pasA.pdb 187
3kebA.pdb 173
2q6vA.pdb 370
3f3zA.pdb 271
5ux0A.pdb 632
5y6aA.pdb 146
3fc3A.pdb 189
6du8A.pdb 421
4bduA.pdb 295
1jjiA.pdb 311
4ioxA.pdb 225
2z67A.pdb 424
6kgxb1.pdb 323
5wdrA.pdb 167
1tkwB.pdb 250
4bejA.pdb 540
5fa0A.pdb 388
1zd9A.pdb 166
4btsA0.pdb 99
4nbtA.pdb 239
7kf3A.pdb 362
4o66A.pdb 67
1srdA.pdb 154
4v4nA5.pdb 81
3w21A.pdb 243
1un1A.pdb 267
4ksaA.pdb 433
1s4xA.pdb 47
7c4lA.pdb 611
5lqdA.pdb 446
6ksvA.pdb 427
4hmwA.pdb 202
2lfkA.pdb 57
1p5tA.pdb 105
1up0A.pdb 292
3pe9A.pdb 90
6n9gC.pdb 351
4v61BV.pdb 85
3adgA.pdb 72
3nhzA.pdb 117
4yzeA.pdb 193
6pttA.pdb 119
3r6mA.pdb 212
5l8sA.pdb 604
5lowE.pdb 56
6qleY.pdb 223
2natA.pdb 28
3vprA.pdb 184
3wibA.pdb 289
5it9f.pdb 69
6fpgD.pdb 153
6jiaA.pdb 231
1smrA.pdb 331
4g6dB.pdb 198
6i2qB.pdb 97
6yweRR.pdb 134
5u1oA.pdb 450
4lo5B.pdb 421
4mphA.pdb 181
6yweWW.pdb 353
6yweTT.pdb 88
2qgiA.pdb 248
3upgA.pdb 311
5dkvA.pdb 303
6uuvA.pdb 438
3os6A.pdb 366
5mfdB.pdb 105
4s2uA.pdb 308
5v1uE.pdb 16
2yy5A.pdb 334
3aqbB.pdb 321
5kq1C.pdb 22
6t5aE.pdb 276
5npiA.pdb 232
4b8cD.pdb 318
6h5sC.pdb 363
6z1zA.pdb 118
1ahnA.pdb 169
3mpgA.pdb 426
3nvtA.pdb 345
1f1zA.pdb 260
2pm6A.pdb 345
6cgrl.pdb 94
3etoA.pdb 232
1losA.pdb 216
3crjA.pdb 185
4rdrA.pdb 699
6jznC.pdb 133
1tbuA.pdb 96
4dwnA.pdb 96
3sl9C.pdb 27
4zdwB.pdb 91
1tbrR.pdb 103
2ygvE.pdb 19
6g5oA.pdb 372
7c79C.pdb 152
6iowA.pdb 339
5c2iA.pdb 468
1ydnA.pdb 277
3moqA.pdb 126
3pvsA.pdb 414
3floB.pdb 180
5x8zA.pdb 333
6hnvA.pdb 467
3pdiA.pdb 427
3hvyA.pdb 404
4i5qA.pdb 220
3floA.pdb 433
3pdiB.pdb 432
4albA.pdb 158
2k1lA.pdb 38
6w3zA.pdb 350
3o38A.pdb 244
1mpxA.pdb 596
3nreA.pdb 287
3ve7A.pdb 206
2k9fA.pdb 144
4abxA.pdb 167
6hjlG.pdb 88
2d4eA.pdb 513
1n1iA.pdb 91
3lf0A.pdb 99
3egiA.pdb 192
4cnsA.pdb 478
2pn0A.pdb 121
4oaqA.pdb 365
3c2uA.pdb 538
2rd9A.pdb 186
5wq4C.pdb 72
4bq8A.pdb 195
6lk7A.pdb 78
5eviA.pdb 342
5mseA.pdb 223
6ed0A.pdb 149
6b2qA.pdb 261
2gatA.pdb 66
3omzA.pdb 215
1itqA.pdb 369
1kbaA.pdb 66
4umkA.pdb 172
7a5sH.pdb 220
6n2fA.pdb 413
4acqA.pdb 1269
5k9zA.pdb 244
1mhwC.pdb 41
5z75A.pdb 306
1mhwA.pdb 173
6dt0A.pdb 236
3hjpA.pdb 158
6kn9A.pdb 260
4hvnA.pdb 127
5wzzE.pdb 11
5brlA.pdb 210
4yf1A.pdb 155
4trqA.pdb 299
6ymdA.pdb 420
6hj4A.pdb 146
4us7A.pdb 89
6spcm.pdb 109
5mtwC.pdb 138
4qfiA.pdb 116
2btmA.pdb 251
6xxqA.pdb 248
2l14A.pdb 59
5nnvA.pdb 230
5jiuA.pdb 209
4cu8A.pdb 848
2bouA.pdb 137
3fn7A.pdb 177
1xewY.pdb 160
6u8tA.pdb 207
3jc9Ca.pdb 316
3sr7A.pdb 273
2ihcA.pdb 117
2bkxA.pdb 242
3nctA.pdb 133
1nepA.pdb 130
3fzzA.pdb 227
4lctA.pdb 318
6gjqB.pdb 121
6yz0A.pdb 257
7a5jw.pdb 79
1wnfA.pdb 324
5tzrA.pdb 437
5kheA.pdb 98
4btsA9.pdb 93
6cp9A.pdb 116
3zkjA.pdb 257
1hjbA.pdb 66
3f6gB.pdb 115
5y9sA.pdb 277
1ovmA.pdb 535
6yxyAe.pdb 127
5xtdW.pdb 138
2x4hA.pdb 129
5khnB.pdb 848
4bzkA.pdb 691
3c8gA.pdb 155
6z2oA.pdb 354
4o6zA.pdb 448
6qkzI.pdb 162
5kohA.pdb 483
2ho1A.pdb 219
5kohB.pdb 510
6gs2B.pdb 389
1ynbA.pdb 167
4ztiA.pdb 336
6klsA.pdb 134
6rqjE.pdb 82
6zr2B.pdb 156
6ustA.pdb 463
3kbhE.pdb 110
2eq5A.pdb 215
7c76B.pdb 483
2j0vA.pdb 178
5gs5A.pdb 200
6tkvB.pdb 453
3edmA.pdb 226
1s12A.pdb 94
5ldxi.pdb 106
1o9yA.pdb 71
6nieA.pdb 244
6ovtA.pdb 561
4fvbA.pdb 138
6q56A.pdb 234
6b9gB.pdb 305
5udfA.pdb 209
3htuA.pdb 75
6r60A.pdb 199
4v9jBe.pdb 102
6ljfA.pdb 101
6c01A.pdb 819
2rgiA.pdb 93
1llaA.pdb 600
5ny5A.pdb 479
4mhnA.pdb 326
1ncuA.pdb 98
3kmwA.pdb 268
6ruuA.pdb 285
1og6A.pdb 298
3no6A.pdb 224
5theA.pdb 511
2ok3A.pdb 160
5ghgA.pdb 425
5v8wB.pdb 104
2eq9C.pdb 40
5v8wA.pdb 77
6g2jZ.pdb 139
4h7aA.pdb 156
6zrzAAA.pdb 357
7astK.pdb 137
5j40A.pdb 358
6l8qA.pdb 724
4r40A.pdb 401
4dwdA.pdb 357
1zg3A.pdb 358
4uvmA.pdb 505
5epoA.pdb 261
6kqpA.pdb 220
5mypA.pdb 485
6rtcA.pdb 621
1dqoA.pdb 134
5escA.pdb 119
5j49A.pdb 292
4yzfA.pdb 475
3cgiA.pdb 112
2n8bA.pdb 36
3cfiA.pdb 76
2ro3A.pdb 54
3cfiC.pdb 115
4i1dA.pdb 316
2xc2A.pdb 110
6k8kE.pdb 55
1h21A.pdb 240
5b18A.pdb 99
4qhbA.pdb 377
6yhvA.pdb 566
2bqpA.pdb 228
3zibA.pdb 92
6yxyAI.pdb 240
3u1aA.pdb 82
7abgY.pdb 95
1pv0A.pdb 46
3nfzA.pdb 305
2pf4E.pdb 163
5kiyB.pdb 33
3hieA.pdb 160
1ub7A.pdb 320
4l82A.pdb 156
6j3eA.pdb 254
5gweA.pdb 405
2xgtA.pdb 427
5j4qB.pdb 64
6lywA.pdb 121
3tkkA.pdb 300
5kzzA.pdb 116
3k9eA.pdb 299
1v9sA.pdb 192
3lhkA.pdb 143
6s6yC.pdb 265
1jacB.pdb 15
6s6yD.pdb 308
6s6yB.pdb 356
6k8wA.pdb 545
4h0nA.pdb 331
6s6yA.pdb 547
2veoA.pdb 430
2op8A.pdb 61
6urfA.pdb 520
4k8fA.pdb 132
3tsiA.pdb 50
2o26X.pdb 275
4ar9A.pdb 392
4fmrA.pdb 228
1tlfA.pdb 296
2pbcA.pdb 100
6q6rE.pdb 17
4e4cA.pdb 118
5lxaA.pdb 284
1yd6A.pdb 95
6qvtA.pdb 268
5hvoA.pdb 459
4glmA.pdb 58
2ixqA.pdb 142
3ko6A.pdb 176
6t1fA.pdb 191
4iqjM.pdb 138
2zkzA.pdb 82
4ij6A.pdb 207
6jivD.pdb 548
1w97L.pdb 227
6i1rA.pdb 309
6tdvS.pdb 65
4i1iA.pdb 320
6tdvQ.pdb 89
6k34B.pdb 301
5jpmG.pdb 145
6tdvO.pdb 100
1pihA.pdb 73
1ffvA.pdb 155
4yk3A.pdb 120
5eofA.pdb 74
2l49A.pdb 99
6xfoA.pdb 264
6jmiA.pdb 100
1ffvB.pdb 795
3r5yA.pdb 141
6m7yA.pdb 939
3geuA.pdb 184
3odhA.pdb 194
6ba0A.pdb 312
6islA.pdb 120
6q9fB.pdb 20
1rtwA.pdb 201
6t5aA.pdb 96
3f8xA.pdb 127
2dpkA.pdb 124
1wwrA.pdb 154
2e6kA.pdb 632
1nwoA.pdb 128
2xraA.pdb 203
4g3bA.pdb 23
6pexA.pdb 312
5yk3n.pdb 88
4qwpA.pdb 237
1s2nA.pdb 281
5grsI.pdb 62
6a72A.pdb 71
5cbaB.pdb 112
6n60M.pdb 21
5cbaA.pdb 127
2pt5A.pdb 163
6mqmB.pdb 217
6mqmA.pdb 222
5jixA.pdb 150
4uhpB.pdb 90
2w6hH.pdb 131
4jo2H.pdb 204
1v59A.pdb 478
6e8dA.pdb 465
2xwlA.pdb 221
1gonA.pdb 448
3oxqE.pdb 64
7br7C.pdb 346
3ml4A.pdb 200
4qb5A.pdb 118
6n3oA.pdb 252
3gngA.pdb 373
5eyiA.pdb 223
2z0tA.pdb 109
1zbuA.pdb 217
4z2mB.pdb 271
6ed1A.pdb 860
2zttA.pdb 69
5z74B.pdb 421
3w35A.pdb 459
3c8jA.pdb 127
6jp6A.pdb 998
5fuuA.pdb 449
4prkA.pdb 329
5fbkA.pdb 485
4uijA.pdb 104
4ajuA.pdb 349
6dqwA.pdb 504
6dxpA.pdb 206
3vrgA.pdb 141
6q5sA.pdb 30
5avpA.pdb 240
1ez4A.pdb 307
3fhkA.pdb 147
2hwd4.pdb 19
2zqpY.pdb 415
3w6kB.pdb 82
1x1nA.pdb 523
2hwd1.pdb 283
5fsbA.pdb 226
2hwd2.pdb 253
2a28A.pdb 54
6clzA.pdb 196
4bj6A.pdb 293
6yvhC.pdb 49
5hsiA.pdb 602
6obyA.pdb 237
2pd0A.pdb 202
2llxA.pdb 142
4v8pAC.pdb 103
6pzyC.pdb 129
3qe5A.pdb 487
5fvkC.pdb 21
6ltjN.pdb 261
5mlmA.pdb 364
5zl1A.pdb 306
3s52A.pdb 211
2q3cA.pdb 299
5kf4A.pdb 99
6kybA.pdb 329
4pzlA.pdb 225
2r7dA.pdb 452
3pigA.pdb 523
5wvxA.pdb 157
2v6bA.pdb 274
4id9A.pdb 321
1dmlA.pdb 267
6mfdB.pdb 195
4mowA.pdb 248
4xajA.pdb 568
4nn7B.pdb 195
3tqyA.pdb 107
5mrcb.pdb 155
3cvzA.pdb 248
2wwnA.pdb 158
6o35A.pdb 101
5mrc6.pdb 234
5mrca.pdb 177
4r96B.pdb 213
4r96A.pdb 219
1udnA.pdb 254
3vk9A.pdb 214
3ouuA.pdb 428
1khwA.pdb 493
3jurA.pdb 444
1aqcA.pdb 121
5tgfA.pdb 325
4ogmA.pdb 500
3r7kA.pdb 378
3ourB.pdb 150
2v28A.pdb 264
5jkfA.pdb 369
5z5mA.pdb 273
3onqA.pdb 248
1k20A.pdb 310
4guzA.pdb 284
5fjmA.pdb 447
4pp1D.pdb 213
6a4rA.pdb 235
1bvkA.pdb 108
1bvkB.pdb 116
6iczw.pdb 91
2nttA.pdb 217
2wfcA.pdb 159
6tclF2.pdb 137
6tclX1.pdb 39
2f4pA.pdb 133
6hciA.pdb 97
5uaoA.pdb 519
6zi8A.pdb 21
2w4sA.pdb 86
3jabB.pdb 161
2bd0A.pdb 240
3i9sA.pdb 157
4qq2A.pdb 131
2zjsE.pdb 46
3oa2A.pdb 306
5w1hA.pdb 1301
3bfoA.pdb 85
2ge4A.pdb 177
6iqjB.pdb 131
2vp1A.pdb 313
1f1xA.pdb 319
3ceaA.pdb 332
2atpB.pdb 115
4xnyG.pdb 334
1fc7A.pdb 386
6q23H.pdb 227
2odkA.pdb 50
4qttB.pdb 174
5aqbA.pdb 408
4da2A.pdb 231
3k7cA.pdb 106
1sv1C.pdb 34
3d3kA.pdb 233
2ebfX.pdb 711
6tb5A.pdb 165
1e08E.pdb 78
6spgq.pdb 76
1jnkA.pdb 346
1a7sA.pdb 221
1ar1A.pdb 529
6ioyA.pdb 399
3b30A.pdb 446
3wpwA.pdb 149
4e37A.pdb 478
2f48A.pdb 551
3d4oA.pdb 279
2pnzB.pdb 267
6yp7s.pdb 218
1v9kA.pdb 222
2q52A.pdb 206
3fdgA.pdb 338
3j8zH.pdb 114
2geyA.pdb 157
5lpiD.pdb 133
4fmsB.pdb 368
4melA.pdb 213
3pkoA.pdb 331
3kk4A.pdb 122
2hjeA.pdb 210
1fujA.pdb 221
4l6yA.pdb 445
4v8pAA.pdb 91
2qjtB.pdb 344
4xq1A.pdb 131
4nrhA.pdb 289
6nj8A.pdb 277
5t0zA.pdb 158
1ayzA.pdb 153
6c23B.pdb 12
5ugjA.pdb 263
2rdrA.pdb 264
3tzlA.pdb 309
3v9fA.pdb 731
4dqkA.pdb 385
1xtyA.pdb 120
6qp3A.pdb 387
1i7lA.pdb 309
4h1hA.pdb 314
2fxaA.pdb 150
6ojeA.pdb 186
6fgoE.pdb 64
3mueA.pdb 285
5d3aA.pdb 82
4ypiG.pdb 28
6ktaA.pdb 138
6ywxDD.pdb 290
6fhmA.pdb 193
2e3dA.pdb 286
2oq2A.pdb 251
2y8sB.pdb 36
5dbxA.pdb 284
6sehC.pdb 252
5ygrA.pdb 374
5vrbA.pdb 626
3vseA.pdb 390
4df0A.pdb 199
4fprA.pdb 130
6pv4A.pdb 589
1k3zA.pdb 130
6q0yA.pdb 416
3kb6A.pdb 327
6muoA.pdb 99
4xrpA.pdb 311
1ev7A.pdb 295
3oqlA.pdb 233
5oxfC.pdb 601
6fxiA.pdb 190
5an9G.pdb 69
2ldxA.pdb 331
3qz1A.pdb 445
6sjlD.pdb 521
5an9B.pdb 188
3q9nC.pdb 157
6g72Q.pdb 125
6n2oB.pdb 291
3vwwA.pdb 115
2d5kA.pdb 148
6flsA.pdb 216
2nqlA.pdb 388
6a3wB.pdb 106
6a3wA.pdb 116
1or4A.pdb 169
4lmoA.pdb 251
6hwhX.pdb 139
3ppiA.pdb 258
2egwA.pdb 229
4j9xA.pdb 310
6b5oH.pdb 221
5f05A.pdb 210
5iz1A.pdb 321
4du5A.pdb 285
3ngjA.pdb 218
6p77A.pdb 135
6hwhZ.pdb 184
4ri7A.pdb 214
6hauA.pdb 273
3tiiA.pdb 311
6obvA.pdb 288
1deqB.pdb 380
4i6pA.pdb 84
3e0zA.pdb 104
5yefA.pdb 169
6wgc9.pdb 373
2cg8A.pdb 241
1cdbA.pdb 105
2pmzF.pdb 89
2hsjA.pdb 209
2v54A.pdb 204
5nzzA.pdb 378
2lwaA.pdb 24
5fanA.pdb 435
2hpgA.pdb 308
6fpcA.pdb 185
2vsxE.pdb 240
4nwyA.pdb 128
4dacA.pdb 26
4rv4A.pdb 203
3zogA.pdb 180
6z3uC.pdb 66
2f4iA.pdb 159
1ps0A.pdb 360
1xriA.pdb 148
6z3uB.pdb 322
5wusA.pdb 375
1vlpA.pdb 409
5lwgC.pdb 300
5zm7A.pdb 366
3mmlA.pdb 285
3fflA.pdb 126
3tuoA.pdb 104
5b6qA.pdb 76
5ybbD.pdb 390
3fiuA.pdb 238
6rpjB.pdb 125
5ybbA.pdb 487
3anxA.pdb 312
5iofA.pdb 374
3oksA.pdb 443
3se5A.pdb 155
6nuwJ.pdb 147
1gluA.pdb 81
2wyoA.pdb 520
4dx8H.pdb 159
3gauA.pdb 1213
1cg2A.pdb 389
6bjwA.pdb 582
3imoA.pdb 114
1lssA.pdb 132
3wg6A.pdb 299
3if4A.pdb 98
4ebrA.pdb 153
6nilC.pdb 133
2yo0A.pdb 276
4oo2A.pdb 495
2pk9B.pdb 214
6pbzA.pdb 485
5cuoA.pdb 188
3edoA.pdb 147
4iqgC.pdb 243
1vhzA.pdb 186
1zntA.pdb 28
6b2wA.pdb 333
3hm0A.pdb 126
3huuA.pdb 265
6sq2D.pdb 31
5h60A.pdb 304
5xmjA.pdb 622
4gw9A.pdb 614
6bn0A.pdb 79
5xmjC.pdb 212
5b6sA.pdb 317
6d7gD.pdb 198
4l8kA.pdb 305
3hd7A.pdb 91
2qs7A.pdb 130
6ef7A.pdb 124
5tuuA.pdb 144
2rerA.pdb 155
5kh0A.pdb 363
6tidAAA.pdb 131
3meqA.pdb 341
1zj8A.pdb 546
5xixA.pdb 422
4idiA.pdb 117
1bygA.pdb 246
1mm5A.pdb 170
4fcxB.pdb 369
1m2xA.pdb 219
2wb9A.pdb 210
4m1xA.pdb 73
4ag9A.pdb 164
5yxmA.pdb 194
2oikA.pdb 135
6akkA.pdb 49
3orrA.pdb 359
4wy8A.pdb 325
3fp3A.pdb 498
3zzmA.pdb 520
3gjbA.pdb 260
3w1zA.pdb 134
5zn8A.pdb 182
3d3fA.pdb 275
2c81A.pdb 409
5vf4A.pdb 376
6xssA.pdb 260
3j1oH.pdb 94
3fy6A.pdb 114
4fbkA.pdb 424
5o77A.pdb 337
4mudA.pdb 216
3rimA.pdb 694
2wivA.pdb 391
6hrkA.pdb 135
5szlA.pdb 413
7cgvA.pdb 310
2uz0A.pdb 246
2gcuA.pdb 243
6l3hA.pdb 741
3w5jA.pdb 194
6wj3E.pdb 91
5fofA.pdb 302
6pogA.pdb 101
3fefA.pdb 426
6qwjM.pdb 31
2x8wA.pdb 125
3j0kL.pdb 46
3pj9A.pdb 137
2c4mA.pdb 789
1et6A.pdb 201
4o89A.pdb 341
1jkeA.pdb 145
3iu3A.pdb 215
5fc9A.pdb 95
5szpA.pdb 409
4s2tP.pdb 615
5x8pY.pdb 74
3crkC.pdb 86
3s4rA.pdb 88
3buaE.pdb 14
3cuoA.pdb 98
3jyqA.pdb 282
5eplA.pdb 54
3h5kA.pdb 261
5wb7E.pdb 47
6gsiE.pdb 201
6yyhA.pdb 502
1zlkA.pdb 65
3m1hA.pdb 174
5x9wA.pdb 771
6tehC.pdb 292
2rd5A.pdb 281
7kscA.pdb 93
3efbA.pdb 239
3mu3A.pdb 140
6c62C.pdb 66
5dm0A.pdb 266
2we6A.pdb 208
5o1mA.pdb 371
6zxyB.pdb 321
6c62A.pdb 456
4v03A.pdb 236
3e59A.pdb 311
2hjdA.pdb 89
3kd8A.pdb 354
4emoA.pdb 102
5lslA.pdb 79
5jqkA.pdb 631
3mopG.pdb 107
1pkpA.pdb 145
3tqaA.pdb 158
5x3xM.pdb 207
1mpyA.pdb 307
5x3xQ.pdb 243
5xcrA.pdb 166
1m25A.pdb 26
5cwtA.pdb 41
5h2qA.pdb 329
2a67A.pdb 163
4qnnA.pdb 297
4wb0A.pdb 404
6yw533.pdb 193
3njdA.pdb 290
4fj6A.pdb 502
5gvyA.pdb 145
6ywyAA.pdb 372
4cogA.pdb 207
4khbA.pdb 113
5khrQ.pdb 145
5ocsA.pdb 369
3p19A.pdb 239
4oukX.pdb 309
4khbD.pdb 170
6qvoA.pdb 154
5cz1A.pdb 162
4y9aA.pdb 254
1yvwA.pdb 90
4wwrA.pdb 53
4wwrB.pdb 46
3f08A.pdb 135
6nypA.pdb 102
2f5gA.pdb 130
2h29A.pdb 188
3b7mA.pdb 216
4zejA.pdb 219
4tvoA.pdb 328
4gf8A.pdb 528
5z38F.pdb 58
5z38E.pdb 41
2iazA.pdb 105
1m0tA.pdb 454
2it9A.pdb 115
5g5aA.pdb 219
5z76A.pdb 310
2yxvA.pdb 444
3jcsn.pdb 86
4nu7A.pdb 225
6f4jA.pdb 175
1vctA.pdb 193
6rzqA.pdb 380
5j9bA.pdb 163
3mgzA.pdb 186
6n2nA.pdb 572
6dxnA.pdb 185
4xlwB.pdb 252
4g5sE.pdb 22
5frkA.pdb 137
1hxhA.pdb 253
5an8A.pdb 586
5wpaB.pdb 255
5xtiv.pdb 111
3ivpA.pdb 113
1e52A.pdb 56
6ijbA.pdb 533
1kopA.pdb 223
6h4lA.pdb 96
6dxwA.pdb 328
2onkC.pdb 252
5k58E.pdb 190
3aqcA.pdb 135
6m1sA.pdb 187
4g6vB.pdb 103
3glqA.pdb 462
5ydcA.pdb 120
5kodA.pdb 573
2zatA.pdb 251
2l23A.pdb 161
6hyfA.pdb 106
6k94A.pdb 224
5no8A.pdb 669
6bgdA.pdb 373
1a4eA.pdb 488
3wozA.pdb 219
2b7lA.pdb 115
6ztqj.pdb 62
3iecE.pdb 14
2ia2A.pdb 247
4kbgA.pdb 207
5c00A.pdb 200
3ee9A.pdb 122
3hzlA.pdb 394
4istA.pdb 614
2i3oA.pdb 487
4qg5A.pdb 565
5cuuA.pdb 378
5ymuA.pdb 160
3bo7A.pdb 165
5dteA.pdb 286
6sbwA.pdb 48
3f4bA.pdb 284
3pl7C.pdb 26
2yglA.pdb 351
2vvyA.pdb 138
5x5uA.pdb 476
6n0uA.pdb 295
2wshA.pdb 131
1wa8A.pdb 99
6vbqH.pdb 223
3r9iE.pdb 14
2zi8A.pdb 299
6raw2.pdb 603
3zfvA.pdb 257
6kkoC.pdb 122
6spfs.pdb 80
3swoA.pdb 388
6d3uA.pdb 260
5mmmQ.pdb 118
5mmmS.pdb 170
2xt4A.pdb 185
1khyA.pdb 131
3o2rB.pdb 142
3qczA.pdb 406
1wb0A.pdb 365
1ls5A.pdb 328
3gdzA.pdb 103
6qd7H.pdb 120
3li8A.pdb 255
3e29A.pdb 128
4n2pA.pdb 139
3uajH.pdb 219
5zqvE.pdb 21
4piaA.pdb 225
7jrgF.pdb 116
6i3vF.pdb 182
3aupA.pdb 377
3pzdA.pdb 498
3cfeH.pdb 219
2xvoA.pdb 184
4grdA.pdb 168
5h3bA.pdb 211
4fd4A.pdb 212
6wn6A.pdb 263
1iqcA.pdb 308
3oxnA.pdb 208
3geeA.pdb 427
3hr2A.pdb 939
1pugA.pdb 94
1dzrA.pdb 183
2ge3A.pdb 160
5uaiA.pdb 310
6yxxBN.pdb 154
5d9tA.pdb 211
4cdgA.pdb 625
4r0sA.pdb 162
4fdjA.pdb 492
2cjtA.pdb 121
3t6aA.pdb 308
2w5uA.pdb 163
3a14A.pdb 362
5jgeA.pdb 28
3qjoA.pdb 491
1byfA.pdb 123
1on0A.pdb 152
6wvkH.pdb 770
6exnV.pdb 638
2g6wA.pdb 383
4hc5A.pdb 122
3ergA.pdb 208
1x0gA.pdb 102
5caxA.pdb 96
5cdfE.pdb 456
1t1vA.pdb 93
2iceS.pdb 119
2gsiB.pdb 210
6gkuL.pdb 214
6p4fB.pdb 373
2v76A.pdb 99
3tmgA.pdb 266
2qygA.pdb 429
4hgvA.pdb 446
6pyxA.pdb 163
4xf5A.pdb 317
4xngA.pdb 139
5wtbE.pdb 17
5kmxA.pdb 202
1zb8A.pdb 140
3cupB.pdb 176
1y1lA.pdb 124
2dmaA.pdb 114
2bdzA.pdb 212
6jilA.pdb 291
6u9xD.pdb 294
3f10A.pdb 292
6skfAz.pdb 55
6skfAt.pdb 64
6q7iB.pdb 768
5wurA.pdb 157
6s9jA.pdb 151
6rxxCV.pdb 148
5o0wE.pdb 137
2ox9A.pdb 130
7bu3A.pdb 336
2i6sA.pdb 497
3ku7A.pdb 61
4pmkA.pdb 158
3feeA.pdb 689
6raz5.pdb 571
4xkyA.pdb 298
1a6xA.pdb 87
2xkyI.pdb 309
1gcyA.pdb 415
6yxr1.pdb 197
3mlqE.pdb 38
6qp1A.pdb 386
6yxrD.pdb 141
6yxrE.pdb 64
6m23A.pdb 934
7dd0A.pdb 244
6e5iA.pdb 24
4mitA.pdb 178
6g7bD.pdb 146
4mitE.pdb 40
1ztcA.pdb 207
4abmA.pdb 79
2rd4A.pdb 119
1z1aA.pdb 114
6hmjA.pdb 359
2dfvA.pdb 340
2csbA.pdb 511
3alrA.pdb 63
2magA.pdb 23
6ydpAa.pdb 292
3zg7A.pdb 40
1ffuC.pdb 287
6v97A.pdb 412
3f70A.pdb 392
2hiyA.pdb 177
3vb0A.pdb 289
4lmhA.pdb 693
3lrqA.pdb 80
4rwtC.pdb 168
6noyG.pdb 78
5jxfA.pdb 694
5k8sA.pdb 146
3wadA.pdb 398
1fxrA.pdb 64
6gp7B.pdb 59
3v4pB.pdb 375
5yk2A.pdb 391
4fp9B.pdb 245
5u2wA.pdb 246
1i0aA.pdb 453
3vvmA.pdb 368
6fikA.pdb 1275
6mg6A.pdb 294
5it7P.pdb 123
5n2iA.pdb 225
2cwzA.pdb 133
4pemA.pdb 235
3zpnA.pdb 108
2g16B.pdb 163
5ju6A.pdb 835
6kwxA.pdb 1751
3mceA.pdb 57
5abyB.pdb 39
5wzfA.pdb 130
3n5mA.pdb 435
1cnt1.pdb 150
6p9aB.pdb 99
3qehA.pdb 216
5abyA.pdb 179
5amuA.pdb 101
3vr0A.pdb 244
4ay7A.pdb 336
1zrmA.pdb 220
2vn2A.pdb 112
2py8A.pdb 120
4gn0A.pdb 105
3t8iA.pdb 306
3gygA.pdb 280
6g6pA.pdb 318
5ajsA.pdb 63
6ifmB.pdb 68
4f4oC.pdb 309
2nxoA.pdb 272
4xhfA.pdb 223
3dohA.pdb 375
2cczA.pdb 122
5zigA.pdb 404
5w3vB.pdb 181
5et1A.pdb 331
3ndnA.pdb 400
6z3wF.pdb 110
7cadA.pdb 277
6d57A.pdb 143
6t3jA.pdb 219
5zhhA.pdb 252
5glgA.pdb 471
1auxA.pdb 292
4e1jA.pdb 488
2f9cA.pdb 320
6jhpA.pdb 716
3d0wA.pdb 85
3ip1A.pdb 389
4xefB.pdb 15
3efzA.pdb 215
6e95A.pdb 240
1ganA.pdb 134
6bbjA.pdb 608
5jo7A.pdb 510
3g8qA.pdb 278
4o6vA.pdb 229
4n48A.pdb 401
2pd1A.pdb 101
6qlfN.pdb 371
3ty4A.pdb 356
5nnxA.pdb 74
5c8aA.pdb 194
6sl52.pdb 208
6ii2A.pdb 614
2r3vA.pdb 390
4mptA.pdb 362
5yi6A.pdb 241
5ctmA.pdb 232
6gzbA.pdb 287
3rklA.pdb 79
4igbB.pdb 435
3gqhA.pdb 163
2k20A.pdb 104
1sj5A.pdb 143
6irvA.pdb 494
4tptA.pdb 279
6pcoA.pdb 139
1wy7A.pdb 195
3hi9A.pdb 79
3h1gA.pdb 123
5o6yA.pdb 214
1nxzA.pdb 242
6uziA.pdb 467
1n8pA.pdb 393
5mwlA.pdb 421
3c01E.pdb 88
3c01A.pdb 20
3cnvA.pdb 152
6kyjS.pdb 119
5djqN.pdb 29
6gveJ.pdb 319
3cosA.pdb 379
3l0gA.pdb 272
1m2zB.pdb 21
3h2vE.pdb 74
5u0mA.pdb 488
1xdvA.pdb 758
5kcnA.pdb 538
5by7A.pdb 337
3osvA.pdb 131
3imfA.pdb 238
3gl3A.pdb 137
3kmhA.pdb 215
4ylgA.pdb 165
2r6hA.pdb 274
2zbkA.pdb 347
2ia1A.pdb 169
2bzcA.pdb 102
2q3pA.pdb 102
2arqA.pdb 360
7cw4A.pdb 392
6gscA.pdb 205
5bntC.pdb 371
5bovA.pdb 299
1u1jA.pdb 728
4c79A.pdb 118
1scfA.pdb 116
4nkpA.pdb 135
6cg8A.pdb 77
3zifN.pdb 107
6a8oA.pdb 236
1zklA.pdb 317
6cknA.pdb 65
6dzyH.pdb 118
1cz3A.pdb 164
6dzyL.pdb 110
3hr4A.pdb 189
2gnnA.pdb 92
5xs4C.pdb 210
6le0A.pdb 204
3vc8A.pdb 81
3bqeA.pdb 169
4y2iA.pdb 65
6tduR.pdb 69
1t5oA.pdb 340
5k6mA.pdb 791
3b7bA.pdb 236
6yxxBQ.pdb 218
1h1yA.pdb 220
3nv2A.pdb 136
6g1cV.pdb 85
4il1A.pdb 529
5y79A.pdb 305
6bz0A.pdb 469
1bf0A.pdb 60
6wj1H.pdb 228
2pfyA.pdb 295
3dc4A.pdb 291
6r6p1.pdb 24
4d7tA.pdb 197
3nfwA.pdb 179
4s1cD.pdb 208
4z9dA.pdb 174
7cc4A.pdb 197
2jl4A.pdb 212
6hzoA.pdb 285
4n9gA.pdb 224
4eppA.pdb 439
4xzvB.pdb 142
1ynkH.pdb 219
5y8vB.pdb 134
5ombC.pdb 98
1z69A.pdb 327
4omjA.pdb 274
6qi5S.pdb 367
6msmA.pdb 1181
6qm3A.pdb 268
1fgnL.pdb 214
3a4sC.pdb 74
4ix9A.pdb 91
2c6xA.pdb 363
3g66A.pdb 190
6gezA.pdb 531
1lmkA.pdb 238
4yx7C.pdb 196
3v65A.pdb 191
4jkmA.pdb 602
5jq6A.pdb 320
1qwiA.pdb 140
3ts3A.pdb 203
6k7zA.pdb 277
6lb9A.pdb 345
1jl0A.pdb 310
6lzyA.pdb 454
4n0qA.pdb 344
5tbdF.pdb 111
5tbdE.pdb 113
3fhnA.pdb 663
5d76A.pdb 231
1c3gA.pdb 170
4v2cB.pdb 106
1tjrA.pdb 252
4p3gA.pdb 215
1c05A.pdb 159
3qvqA.pdb 248
6ysnA.pdb 606
4wnkA.pdb 499
5fiiA.pdb 76
5opyH.pdb 214
4oecA.pdb 248
5g1eA.pdb 169
7a5hu.pdb 111
5szhA.pdb 143
2f1mA.pdb 225
4z7wE.pdb 199
2dfuA.pdb 251
4nawD.pdb 13
6k9zA.pdb 309
5xd8A.pdb 352
6bx8B.pdb 55
5wzeA.pdb 442
1x7pA.pdb 265
1t3fB.pdb 219
4cc4A.pdb 262
3wy7A.pdb 346
3i6sA.pdb 642
4hzsA.pdb 319
3rk0A.pdb 209
3pmiA.pdb 119
2l1cA.pdb 191
5fipA.pdb 331
4y5xA.pdb 124
3h8dE.pdb 38
1d5yA.pdb 288
4gnxB.pdb 122
1poqA.pdb 118
6xu3A.pdb 320
2lvqD.pdb 52
5hmpA.pdb 697
6xdkA.pdb 358
2hzsI.pdb 22
3bf7A.pdb 255
4gnxC.pdb 433
1gkrA.pdb 450
3fk2A.pdb 196
4bjsA.pdb 53
2nxxE.pdb 234
2egtA.pdb 132
2qc9A.pdb 192
3lbfA.pdb 207
5hh9A.pdb 390
7k7yD.pdb 125
6h4jA.pdb 488
5zhuA.pdb 183
5m1sA.pdb 927
6s4qA.pdb 243
4a4eA.pdb 64
1ej6B.pdb 1031
6jkuA.pdb 385
5kp6A.pdb 404
5jv3A.pdb 62
2q16A.pdb 195
1tkiA.pdb 321
5jznA.pdb 268
6f3tE.pdb 93
6spgZ.pdb 57
6f3tF.pdb 115
3kg7A.pdb 281
3ey7A.pdb 127
5bqlA.pdb 225
6spgV.pdb 188
6spgW.pdb 76
6ygdC.pdb 71
6spgU.pdb 103
6f3tA.pdb 552
6o8sX.pdb 25
6jx2A.pdb 325
4idhA.pdb 451
4w60A.pdb 117
1urfA.pdb 81
1ygrA.pdb 561
2y6tE.pdb 141
5j98B.pdb 260
5vq5A.pdb 186
3ffsA.pdb 301
5kkuA.pdb 286
2fzvA.pdb 235
5dklA.pdb 133
5fyaA.pdb 253
4mc8A.pdb 296
2frxA.pdb 448
6ynyt.pdb 365
4xamC.pdb 632
6tztB.pdb 330
3upyA.pdb 436
5gs6A.pdb 352
5lq1A.pdb 260
6ztqJ.pdb 170
6ztqN.pdb 343
4yryA.pdb 276
6ztqO.pdb 320
2qj0A.pdb 919
2if8A.pdb 255
6h0fC.pdb 32
4lgdE.pdb 47
6ztqL.pdb 605
2r58A.pdb 212
6ztqS.pdb 83
4cijA.pdb 267
5nnpB.pdb 178
5h7nA.pdb 457
6b2zk.pdb 24
3mfnA.pdb 123
5nnpA.pdb 665
2xn7B.pdb 34
4m98A.pdb 205
3k4tA.pdb 70
1glvA.pdb 299
5yi7A.pdb 128
6a78L.pdb 108
1xd5A.pdb 112
1ryfA.pdb 170
5e8bA.pdb 54
5vmdA.pdb 69
1bouA.pdb 132
6satA.pdb 85
2q4dA.pdb 176
3umcA.pdb 230
3ps4A.pdb 96
4wumA.pdb 389
5jfbA.pdb 104
6cdmA.pdb 218
1wprA.pdb 268
3h86B.pdb 191
5ywfB.pdb 218
6nxkC.pdb 76
5ofqA.pdb 386
4oxrA.pdb 278
1dekA.pdb 240
6ck8A.pdb 124
3i4zA.pdb 438
3ik4A.pdb 351
2oaaA.pdb 247
5dseA.pdb 537
4q47A.pdb 513
5iboA.pdb 171
5ednA.pdb 60
2f4lA.pdb 268
1js6A.pdb 464
6fu4A.pdb 292
2x3nA.pdb 364
1t82A.pdb 138
1r5tA.pdb 141
4hy3A.pdb 314
6eowA.pdb 341
2g7uA.pdb 247
4u3xA.pdb 119
5b57C.pdb 260
6tduP.pdb 114
4d3fA.pdb 284
5chvA.pdb 304
2j16A.pdb 133
1bouB.pdb 298
3ktzA.pdb 251
5z1bA.pdb 627
6tduT.pdb 66
6t9eAAA.pdb 209
6rlbE.pdb 312
5i2aA.pdb 836
3a5pA.pdb 103
5li0b.pdb 224
6dfvA.pdb 190
2y6oA.pdb 263
1dq7A.pdb 64
4lr4A.pdb 339
2qv8A.pdb 143
4ghkA.pdb 404
2or9H.pdb 221
1sv4A.pdb 78
2v70A.pdb 210
5wtlA.pdb 258
2es3A.pdb 209
6pk1A.pdb 399
4lvuA.pdb 252
1yrtA.pdb 351
6rowA.pdb 596
6s6vA.pdb 386
5d01A.pdb 357
2micA.pdb 41
5yotA.pdb 754
5dd8A.pdb 156
6s53B.pdb 79
3g1pA.pdb 249
1wsuA.pdb 124
4jztA.pdb 158
5fu7C.pdb 148
3amjC.pdb 422
3qb2A.pdb 148
6t9jT.pdb 3513
3htuB.pdb 35
4qkoA.pdb 87
2ag5A.pdb 246
4qkoB.pdb 131
4rk0A.pdb 268
4luiA.pdb 204
6t1tA.pdb 635
3fouA.pdb 156
2kpwA.pdb 122
6wjoA.pdb 79
6k0aG.pdb 119
3hu6A.pdb 284
6k0aA.pdb 126
6k0aC.pdb 226
2h5nA.pdb 132
2itmA.pdb 476
3vebB.pdb 150
5vsxA.pdb 74
1noyA.pdb 372
1bxnI.pdb 129
2ii1A.pdb 287
3oirA.pdb 120
1bxnA.pdb 445
6vlsA.pdb 953
5vztB.pdb 418
3uveA.pdb 281
4w2qB.pdb 67
4xzjA.pdb 222
2uywA.pdb 119
5jlaA.pdb 257
3l6cA.pdb 322
6bdyA.pdb 326
2acvA.pdb 461
5grjL.pdb 108
2iagA.pdb 471
5ui3D.pdb 305
2jr2A.pdb 76
3g65B.pdb 261
6vloA.pdb 319
3gagA.pdb 198
2bl8A.pdb 93
5uprA.pdb 261
1qwjA.pdb 228
5h9uC.pdb 394
4kujA.pdb 261
6j9fA.pdb 215
2onkA.pdb 240
3rq1A.pdb 407
3tguI.pdb 51
5lhwA.pdb 28
1zzhA.pdb 297
3qr2A.pdb 117
1ohfA.pdb 539
4apcA.pdb 293
3u28B.pdb 48
2r50A.pdb 146
3zyvA.pdb 1253
3tyjA.pdb 136
6spcb.pdb 221
1c04A.pdb 132
3iwzA.pdb 207
5oshC.pdb 217
3cxjA.pdb 138
6dqlA.pdb 227
3b5mA.pdb 194
6csfA.pdb 214
2poqX.pdb 331
1t8tA.pdb 268
3l8qA.pdb 338
4q2gA.pdb 261
5h82A.pdb 338
6b85J.pdb 215
6ywxGG.pdb 217
2k70A.pdb 120
1gviA.pdb 588
2r4iA.pdb 121
6gbuA.pdb 62
7k34A.pdb 439
5e26A.pdb 360
6ywxKK.pdb 124
4m8nE.pdb 168
5l5gA.pdb 906
5tr1L.pdb 107
1u4fA.pdb 197
1sjpA.pdb 447
1nvmB.pdb 312
3a4iA.pdb 286
4rv0A.pdb 154
4rv0B.pdb 73
4a0lE.pdb 709
1lx5A.pdb 104
6luhA.pdb 271
5v90C.pdb 97
4d4tA.pdb 247
1lxnA.pdb 96
4s0tD.pdb 91
6in9A.pdb 272
5lvtA.pdb 91
6w18F.pdb 166
3hxkA.pdb 249
3v30A.pdb 161
5um0A.pdb 230
6w18G.pdb 131
6w18E.pdb 174
1n83A.pdb 251
6e97A.pdb 535
2htmA.pdb 234
5y2vA.pdb 304
6rawN.pdb 203
4x4wA.pdb 398
4l5hA.pdb 198
3l09A.pdb 247
5dmkB.pdb 190
5eftB.pdb 255
2owmA.pdb 328
6mnuA.pdb 289
4bg0A.pdb 205
3jtyA.pdb 388
6xjhA.pdb 251
6yxxBb.pdb 133
3kz7A.pdb 119
4fl6A.pdb 309
3if1B.pdb 210
3c4rA.pdb 119
1m1fA.pdb 107
3mmpA.pdb 643
1riiA.pdb 243
5olaA.pdb 212
6dcvH.pdb 226
5da0B.pdb 112
3nhaA.pdb 278
6b9rA.pdb 442
2rp4A.pdb 71
6lmhA.pdb 99
5z5dA.pdb 504
4hoiA.pdb 113
6iunB.pdb 692
1clvA.pdb 470
4pboA.pdb 207
6gvbA.pdb 395
6vbv7.pdb 706
5yssA.pdb 255
6n0vA.pdb 394
6vbv2.pdb 659
1lo8A.pdb 140
6opmA.pdb 333
1wb8A.pdb 205
4g3hA.pdb 301
2pzhA.pdb 134
7c97I.pdb 206
4ug3A.pdb 66
4fybB.pdb 162
5ujkA.pdb 315
3fxaA.pdb 187
6d2vA.pdb 315
1nc7A.pdb 110
5a08A.pdb 394
6mfvA.pdb 641
5l43A.pdb 662
3ovkA.pdb 126
6fadA.pdb 356
1m3wA.pdb 30
5azdA.pdb 250
6nphA.pdb 472
5jmoC.pdb 115
5yq5A.pdb 302
2oiwA.pdb 129
5zq3A.pdb 349
2gjzH.pdb 221
2q3vA.pdb 89
2w4bA.pdb 456
4nhwA.pdb 213
5jbjA.pdb 627
3o65A.pdb 177
6xrsA.pdb 388
3pl2A.pdb 306
6q2lA.pdb 301
4v8pAU.pdb 203
3hhcA.pdb 153
6ywyJJ.pdb 188
4v8pAX.pdb 188
6ywyOO.pdb 276
5b2gA.pdb 332
4v8pAP.pdb 66
5wpyA.pdb 89
4v8pAM.pdb 100
5jb3W.pdb 63
2cukA.pdb 311
6kn8T.pdb 126
4v8pAO.pdb 134
5unlA.pdb 264
4v8pAT.pdb 65
4v8pAQ.pdb 102
5z56z.pdb 177
3zy0A.pdb 28
3tsnA.pdb 358
1cskA.pdb 58
3fdxA.pdb 125
2drhA.pdb 354
6cnbR.pdb 522
3ux2A.pdb 122
6wugA.pdb 312
3hmsA.pdb 91
2zwrA.pdb 200
6rbbH.pdb 123
7br2A.pdb 446
1rfzA.pdb 161
3plvA.pdb 80
1wu8A.pdb 250
4hc9A.pdb 105
4iwhA.pdb 358
6ro0D.pdb 110
1f2uA.pdb 149
5yj8A.pdb 60
2z4hA.pdb 190
1f2uB.pdb 145
6mggB.pdb 387
4egxA.pdb 180
5livA.pdb 397
6mggA.pdb 292
4yxyA.pdb 91
4fm3A.pdb 93
3kuuA.pdb 165
5lzwii.pdb 372
1dl3A.pdb 191
1rgwA.pdb 85
4zreA.pdb 279
6uruA.pdb 500
4up9A.pdb 514
5dn6A.pdb 505
6xjiC.pdb 290
5lzwjj.pdb 425
3icoA.pdb 244
4v8pBW.pdb 110
6snzA.pdb 160
6k7oA.pdb 94
6k7oB.pdb 225
4nv8A.pdb 270
4r58A.pdb 220
6ppoB.pdb 235
3ub0B.pdb 82
6xx1A.pdb 148
4gelA.pdb 190
3oecA.pdb 276
6hixBO.pdb 147
4q5uC.pdb 24
4ry8A.pdb 315
1y00A.pdb 61
3rv0A.pdb 239
4ra6A.pdb 177
1texA.pdb 239
4ra6B.pdb 125
3tzuA.pdb 127
3ohpA.pdb 167
2vt2A.pdb 184
2hf0A.pdb 316
3py5A.pdb 270
3amkA.pdb 675
3pg5A.pdb 292
2hr3A.pdb 137
5m46A.pdb 429
6swfA.pdb 123
3l2bA.pdb 233
6hmfA.pdb 440
6cj6A.pdb 165
3j6oS.pdb 186
2vxxA.pdb 172
3muwU.pdb 237
3ufxB.pdb 378
3muwA.pdb 380
5oomv.pdb 69
3khpA.pdb 288
3qs9E.pdb 405
5tbfA.pdb 272
3zvkA.pdb 134
2rcdA.pdb 123
5xzcB.pdb 232
3gorA.pdb 149
3oisA.pdb 268
1oawA.pdb 48
6iaqA.pdb 338
3akhA.pdb 447
4hv0A.pdb 88
3luqA.pdb 109
5gugA.pdb 1721
4r3zC.pdb 538
5l1dB.pdb 107
6vcaL.pdb 212
6oyfA.pdb 854
3go6A.pdb 287
3lvuA.pdb 252
3e8oA.pdb 99
4r3sA.pdb 114
3b5hA.pdb 181
2hw6A.pdb 242
3mzsA.pdb 470
6ficT.pdb 245
5z1vA.pdb 56
6yxyBH.pdb 282
3sdwA.pdb 158
1pbwA.pdb 184
3r0qC.pdb 349
5j73A.pdb 75
1z8yB.pdb 89
2bymB.pdb 83
5xfaD.pdb 452
3epcR.pdb 213
2bymA.pdb 65
1rg6A.pdb 67
1m45A.pdb 142
5xfaC.pdb 178
4yipA.pdb 203
5uy3H.pdb 229
5nz7A.pdb 984
5tn2A.pdb 47
5uy3L.pdb 216
6ijfA.pdb 101
4do0A.pdb 363
2yh6A.pdb 108
3c8wA.pdb 244
6gc1A.pdb 549
6ijoI.pdb 32
2g9iA.pdb 229
4p1zA.pdb 127
2dohX.pdb 165
3ppsA.pdb 564
3mpoA.pdb 232
6h4cA.pdb 153
4wjkA.pdb 452
4r81A.pdb 199
5lqwJ.pdb 104
4hi0B.pdb 255
1plfA.pdb 63
7aobA.pdb 309
3pfnA.pdb 318
6nlxA.pdb 337
6eu9A.pdb 227
3vgyD.pdb 30
1ngmB.pdb 72
6ve6A.pdb 266
5njxA.pdb 413
3oj6A.pdb 134
1dbqA.pdb 276
4f4lA.pdb 86
6dhsA.pdb 172
4nb5A.pdb 145
2f1kA.pdb 277
4ap8A.pdb 134
4izaB.pdb 95
6yw588.pdb 467
1m5yA.pdb 388
5vyeA.pdb 343
6vbu1.pdb 486
5mv0A.pdb 200
5xa1A.pdb 1257
5elpC.pdb 557
1ihcA.pdb 169
4grsA.pdb 333
3rkuA.pdb 268
5a9q4.pdb 660
6pmpA.pdb 609
5h6bA.pdb 252
1m3sA.pdb 181
3ntiA.pdb 163
5l09A.pdb 157
1vlaA.pdb 136
5t87E.pdb 68
1wtuA.pdb 99
6fbmA.pdb 521
3u02A.pdb 235
4lp7A.pdb 219
3qoqA.pdb 48
4xwtA.pdb 543
4iu8A.pdb 408
3imlA.pdb 368
6niiB.pdb 179
5cxmA.pdb 99
5jbwA.pdb 259
3hhdA.pdb 852
3qnqA.pdb 432
5e38A.pdb 209
5xj3A.pdb 117
1uizA.pdb 115
3zplA.pdb 159
2cb3A.pdb 171
3teqA.pdb 100
5jfyA.pdb 119
5yslA.pdb 211
7bxhA.pdb 102
4qu7A.pdb 81
4bb7A.pdb 235
2vefA.pdb 279
1jy4A.pdb 32
4p1xB.pdb 257
3rihA.pdb 260
3b7gA.pdb 205
2qgxA.pdb 156
5xf9A.pdb 576
1squA.pdb 152
5xf9B.pdb 234
5msuC.pdb 434
6tiiAAA.pdb 534
5yxcA.pdb 187
4bgoA.pdb 251
1foeA.pdb 362
5madA.pdb 154
1y07A.pdb 121
4dm5A.pdb 85
1ynpA.pdb 283
5l7dA.pdb 588
4lg2A.pdb 122
2zj2A.pdb 653
3hc4H.pdb 212
5r68B.pdb 131
5wtnA.pdb 268
5xs5A.pdb 211
6r7qZZ.pdb 29
5dmlA.pdb 292
6mohA.pdb 155
6le3E.pdb 247
5jzeB.pdb 76
1v6hA.pdb 103
5a48A.pdb 84
3ld9A.pdb 187
5i6gA.pdb 1028
5hydA.pdb 96
6y8qA.pdb 195
4b6zA.pdb 380
2e3zA.pdb 460
1bnlA.pdb 178
6g1iA.pdb 209
1v5eA.pdb 590
4gltA.pdb 208
1l6rA.pdb 225
2vlgA.pdb 93
2im5A.pdb 389
3cqrA.pdb 171
1h9sA.pdb 138
3pndA.pdb 317
5ur0A.pdb 332
2i9eA.pdb 246
4mevA.pdb 311
6h7wD.pdb 129
5ls0A.pdb 175
2ehhA.pdb 294
6b4oA.pdb 451
1hssA.pdb 111
3vvuA.pdb 139
5dizA.pdb 474
6rsqA.pdb 173
6yejA.pdb 2046
5xh7A.pdb 1283
4xnzH.pdb 222
6v93F.pdb 461
2vvxA.pdb 153
2vunA.pdb 385
5lmjA.pdb 123
3zq4A.pdb 550
1n1qA.pdb 149
4atnA.pdb 356
5vrdD.pdb 209
1dmlB.pdb 36
5ubdA.pdb 114
3i6tA.pdb 356
5y6pew.pdb 233
6xmdA.pdb 556
6vefA.pdb 844
4uwmA.pdb 362
2iaaC.pdb 128
6lbqA.pdb 222
1grwA.pdb 124
1f3uB.pdb 139
2gf0A.pdb 173
4mqdA.pdb 129
2p0gA.pdb 77
1f3uA.pdb 118
1tihA.pdb 53
3khsA.pdb 264
6h70C.pdb 126
2makA.pdb 82
1im3D.pdb 95
2rapA.pdb 167
3nnhA.pdb 86
1wviA.pdb 253
5hb0E.pdb 17
4jyoX.pdb 217
4yx6A.pdb 518
5nqdB.pdb 132
5euhA.pdb 164
6rs9A.pdb 221
2d0oA.pdb 606
7cpxA.pdb 2262
1cjxA.pdb 353
2ajoA.pdb 28
5h5yA.pdb 286
5d7lD.pdb 187
6hivBh.pdb 91
1z8yI.pdb 31
4a5oA.pdb 283
6gavA.pdb 1119
1zk7A.pdb 467
6f7hA.pdb 251
4ofpA.pdb 197
6spd3.pdb 50
6ys9A.pdb 381
6spdX.pdb 77
1k92A.pdb 444
5xnmU.pdb 25
5i33A.pdb 384
4v84BI.pdb 32
3vomA.pdb 368
4xz5A.pdb 230
4r0cA.pdb 476
6b87A.pdb 100
5jz7C.pdb 128
1xrxA.pdb 33
4lajH.pdb 124
1zmeC.pdb 70
6k63A.pdb 294
4fozA.pdb 377
1y3tA.pdb 330
6oarA.pdb 158
3kzyA.pdb 162
4goaA.pdb 833
2ziiA.pdb 281
4i7hA.pdb 147
6effA.pdb 203
2p5tA.pdb 92
2z5wA.pdb 136
3cwxA.pdb 122
3lr0A.pdb 102
3pquA.pdb 547
6b29A.pdb 57
2hw0A.pdb 115
3tulA.pdb 133
5jjqA.pdb 488
6tclI1.pdb 31
5zyoA.pdb 154
3ttbA.pdb 520
3v0uA.pdb 282
1su1A.pdb 184
3fz0A.pdb 327
6hivA8.pdb 142
6hivAK.pdb 323
1rzvA.pdb 467
1p33A.pdb 267
4kzpA.pdb 291
6hivAE.pdb 293
3c8vA.pdb 443
2x9aA.pdb 61
4o6rA.pdb 489
1ctfA.pdb 68
1n97A.pdb 385
1z3dA.pdb 151
3pehA.pdb 261
3llkA.pdb 241
5fwpE.pdb 258
2opkA.pdb 107
4fl4A.pdb 68
6tgvA.pdb 381
4lfgA.pdb 290
5y1zC.pdb 302
6fakA.pdb 575
6pxeT.pdb 147
5uiyA.pdb 107
2wyiA.pdb 896
3ib6A.pdb 179
3imiA.pdb 142
4k81A.pdb 244
3kmpA.pdb 124
4yzzA.pdb 336
3tqiA.pdb 464
6yez3.pdb 221
3o1kA.pdb 117
6bliA.pdb 220
3mclH.pdb 227
3nkzA.pdb 93
4dxwA.pdb 210
4a5tS.pdb 767
2vzbA.pdb 168
6b2xA.pdb 334
1f5tA.pdb 120
2hhlA.pdb 180
3ramA.pdb 385
5tphA.pdb 120
4pfmA.pdb 294
2gezB.pdb 133
2gezA.pdb 158
3r12A.pdb 248
6g90T.pdb 462
5g0jA.pdb 756
5cx3E.pdb 20
6fnzA.pdb 78
6ux3A.pdb 244
6az1O.pdb 137
7ci2A.pdb 313
3hx8A.pdb 124
6lpiE.pdb 89
6l33A.pdb 197
6az1P.pdb 142
3lb5A.pdb 131
6lpiA.pdb 531
1rp4A.pdb 367
3kj1B.pdb 22
4x0gA.pdb 108
6p5nAS.pdb 176
5de0A.pdb 296
2rfqA.pdb 380
4z6kA.pdb 345
5viqA.pdb 296
3zijA.pdb 76
5dowB.pdb 19
3ic3A.pdb 94
1t9kA.pdb 332
4n1yA.pdb 226
3cveA.pdb 66
5kewB.pdb 132
5vhvA.pdb 361
6fqbA.pdb 383
6gbuB.pdb 63
5ur2A.pdb 956
4ap2A.pdb 266
2gjxA.pdb 492
2iv2X.pdb 697
1hyhA.pdb 297
5jkqA.pdb 278
3hwnA.pdb 213
5fcnB.pdb 53
6qvaA.pdb 310
4dy0A.pdb 362
4lrqA.pdb 148
4glqA.pdb 149
6a7vA.pdb 135
3e9tA.pdb 112
2pqqA.pdb 143
5ay7A.pdb 315
6s54A.pdb 453
3ldzA.pdb 140
3fesA.pdb 138
6skgAe.pdb 174
3uxuA.pdb 159
1zxjA.pdb 192
6l7mA.pdb 267
4qq7A.pdb 204
6skgAg.pdb 223
4wlkA.pdb 145
3kdjB.pdb 270
6u1pA.pdb 149
3mwhA.pdb 99
2basA.pdb 393
6skgAi.pdb 214
5fccA.pdb 185
5mmhA.pdb 206
6m6zA.pdb 203
3b8fA.pdb 141
3melA.pdb 211
6g2jo.pdb 105
3sg1A.pdb 419
2we8A.pdb 345
3c5cA.pdb 164
3p26A.pdb 435
3f8lA.pdb 162
2wzvA.pdb 216
5lbmA.pdb 82
2q4oA.pdb 170
4m9aA.pdb 371
2yxgA.pdb 289
6fqqA.pdb 60
1o0sA.pdb 602
1xp4A.pdb 360
4wcwA.pdb 116
6rxuCZ.pdb 44
5w10A.pdb 170
3pg7A.pdb 256
4fixA.pdb 629
6nnwA.pdb 208
2ftxB.pdb 59
6aqhA.pdb 487
2e6xA.pdb 66
2i6tA.pdb 280
4rk7A.pdb 261
4dykA.pdb 437
3ottA.pdb 737
6tc9A.pdb 259
3b4nA.pdb 314
6ohiA.pdb 187
6conB.pdb 249
6qkdH.pdb 222
6conA.pdb 292
3p4tA.pdb 381
4crqA.pdb 231
5ufmA.pdb 225
6ka4A.pdb 534
1vk8A.pdb 91
1ecxA.pdb 364
2b3jA.pdb 151
5jtmE.pdb 25
5nbmE.pdb 124
1hf2A.pdb 196
2gz4A.pdb 200
3kkeA.pdb 278
5iw1A.pdb 189
6pwyA.pdb 504
2r78A.pdb 113
4n7sB.pdb 120
1fbaA.pdb 360
4n7tA.pdb 401
4nmuA.pdb 144
3e49A.pdb 299
4j0eA.pdb 296
1i7xB.pdb 57
6jp9A.pdb 298
4g5eA.pdb 471
4lltA.pdb 300
1deqA.pdb 180
6j9eJ.pdb 66
4wjvA.pdb 378
5tzuL.pdb 213
3p0lA.pdb 210
4m64A.pdb 448
6vd9A.pdb 73
4kt0K.pdb 53
2g5zA.pdb 62
3gwhA.pdb 98
1r4aE.pdb 51
2pr5A.pdb 127
5ermA.pdb 301
2vbfA.pdb 546
6kz0B.pdb 121
3qdlA.pdb 178
6kz0C.pdb 107
4weoA.pdb 238
4ktoA.pdb 362
5xf8C.pdb 469
2ymbA.pdb 153
6jfwA.pdb 141
2bkjA.pdb 230
2ywqA.pdb 87
4c58B.pdb 121
5k52A.pdb 221
3s9vA.pdb 755
6g72A.pdb 93
6g72C.pdb 206
3mcfA.pdb 130
4zqbA.pdb 313
6g72H.pdb 305
6qycA.pdb 605
4r39A.pdb 217
2jbwA.pdb 349
6ansA.pdb 362
1lddA.pdb 74
6ie0A.pdb 347
1xfcA.pdb 366
4gerA.pdb 304
6u7lA.pdb 450
1w3uA.pdb 360
2popA.pdb 326
4rsmA.pdb 315
3delB.pdb 232
6rawL.pdb 171
2ys6A.pdb 421
3uxyA.pdb 237
5t98A.pdb 756
1gl1I.pdb 34
1e5pA.pdb 146
6th0A.pdb 176
6q6qA.pdb 1292
1q32A.pdb 419
5kkqA.pdb 147
3l7tA.pdb 133
4isyA.pdb 378
5o7oA.pdb 146
1qzuA.pdb 160
2wg3A.pdb 155
6spfd.pdb 204
6ab6A.pdb 303
1epuA.pdb 527
5grsA.pdb 375
4qikA.pdb 296
5w4tC.pdb 316
2e0iA.pdb 428
5tpmA.pdb 151
3dtoA.pdb 181
6jodH.pdb 220
3h3bC.pdb 234
4q52A.pdb 171
5yhvA.pdb 394
1fl5H.pdb 219
6v6hA.pdb 508
6lbfA.pdb 343
2fyiA.pdb 223
2ej8A.pdb 133
5h7jA.pdb 686
5xneB.pdb 234
6l8zA.pdb 444
1egiA.pdb 129
1ud9A.pdb 242
3gq8A.pdb 604
3ggrB.pdb 278
3i3cA.pdb 57
5mhfA.pdb 736
1gxlA.pdb 205
2qm1A.pdb 320
6grhD.pdb 396
6grhC.pdb 266
7c8gA.pdb 264
6blkC.pdb 158
1peaA.pdb 368
5cqsA.pdb 319
4rsjA.pdb 270
6kyqA.pdb 318
3rezA.pdb 113
4oujA.pdb 281
6x24A.pdb 469
5jltA.pdb 114
5epvA.pdb 216
2d4aB.pdb 301
6ahiA.pdb 305
2f6uA.pdb 231
4tufA.pdb 346
1hqcA.pdb 314
5jjtA.pdb 471
6tikC.pdb 137
6fziA.pdb 331
6zyms.pdb 20
5ibzA.pdb 303
3ebbA.pdb 261
3x27A.pdb 307
5gj4A.pdb 43
1zxtA.pdb 69
6v73A.pdb 228
2d0cA.pdb 308
2nzjA.pdb 155
4uf6C.pdb 50
3louA.pdb 276
5yxaA.pdb 177
5d22A.pdb 120
2d0jA.pdb 242
1xu1R.pdb 38
2n47A.pdb 197
6znxA.pdb 300
7ccaA.pdb 289
5mrcL.pdb 229
1gcwA.pdb 140
4h18A.pdb 311
1s67L.pdb 119
6ilbA.pdb 488
6kn7U.pdb 170
6c87A.pdb 442
5hasA.pdb 381
4fibA.pdb 117
1yaaA.pdb 412
5bu2A.pdb 288
6dzsA.pdb 431
5x6vE.pdb 108
3ps0A.pdb 293
6fh4A.pdb 75
2ytnA.pdb 46
6lkeA.pdb 428
5odsA.pdb 572
2cklA.pdb 98
5whmA.pdb 254
2y4uA.pdb 416
3fluA.pdb 294
3a24A.pdb 641
5kvuA.pdb 738
4hlzG.pdb 223
1m8rA.pdb 124
5jboA.pdb 475
1lvwA.pdb 295
5zd4C.pdb 436
5llmA.pdb 399
2ve7A.pdb 246
5z7lC.pdb 43
5z7lA.pdb 109
6stjE.pdb 89
1czvA.pdb 159
5w75A.pdb 384
6nyrA.pdb 681
5a1hA.pdb 193
3nm7A.pdb 84
6uy7A.pdb 111
5ez3A.pdb 540
2h5zA.pdb 122
2esnA.pdb 299
6ah0W.pdb 463
2knbB.pdb 62
1liaB.pdb 177
3pg6A.pdb 135
3my7A.pdb 400
6rfrn.pdb 114
3rmtA.pdb 432
6qssA.pdb 303
5xnlH.pdb 60
5gtjA.pdb 166
3rmsA.pdb 108
1kkcA.pdb 200
4nocA.pdb 143
2lhkA.pdb 107
3nqrA.pdb 115
3zyzA.pdb 713
1q2kA.pdb 31
3vslA.pdb 631
3urmA.pdb 329
2z15A.pdb 119
3vcnA.pdb 403
5u7zA.pdb 113
6hitA.pdb 142
2ongA.pdb 543
6hitB.pdb 145
2ju3A.pdb 127
3qmqA.pdb 97
3irpX.pdb 418
7c29A.pdb 190
5ieoA.pdb 118
5ks8C.pdb 603
6yweHH.pdb 160
3kzgA.pdb 220
4y9jA.pdb 592
6i8gA.pdb 618
5idkA.pdb 204
5w8qA.pdb 378
4q7aA.pdb 353
5j9rA.pdb 317
3p5wA.pdb 220
6jovA.pdb 197
2ociA.pdb 254
5j6bA.pdb 481
4nvrA.pdb 296
3o4zA.pdb 572
4otgA.pdb 322
3k2yA.pdb 103
4xr9A.pdb 456
6xqnA.pdb 154
5l5cA.pdb 1171
6jp6B.pdb 231
3kbuA.pdb 285
4q3gA.pdb 219
4dqxA.pdb 246
3sjrA.pdb 123
6usfA.pdb 464
3h8iA.pdb 356
2y5pA.pdb 72
2e0nA.pdb 229
5djsA.pdb 520
5a9q3.pdb 528
4r2gE.pdb 303
6immP.pdb 325
6immN.pdb 423
6bq1C.pdb 264
4b2oA.pdb 264
3a4uB.pdb 65
7calA.pdb 444
3obiA.pdb 278
4eq6B.pdb 210
2ogfA.pdb 118
1cyyA.pdb 250
6kytP.pdb 71
6kplA.pdb 294
5zytA.pdb 220
6vvuE.pdb 216
6xobM.pdb 214
4g81D.pdb 253
5a9q8.pdb 434
6v1vA.pdb 752
3pfdA.pdb 368
3fccA.pdb 500
6keaA.pdb 581
6zr2d.pdb 120
3mzlB.pdb 329
6uxgA.pdb 230
6zr2a.pdb 68
6zr2V.pdb 114
4i2lD.pdb 36
4mheA.pdb 69
5f89H.pdb 227
6zr2Y.pdb 140
2b5uA.pdb 470
2ivdA.pdb 449
6c5dA.pdb 119
6hk8A.pdb 60
3dfvD.pdb 56
5ipfA.pdb 201
6mzlJ.pdb 123
6ywyXX.pdb 408
6wexH.pdb 223
4emzD.pdb 19
1jaxA.pdb 212
6mzlB.pdb 968
3mmtA.pdb 341
2azkA.pdb 276
1q18A.pdb 315
1ic2A.pdb 79
1ldaA.pdb 254
6iq1A.pdb 143
4v1am.pdb 109
2fl5H.pdb 220
5xa2A.pdb 308
7jzmA.pdb 64
5zl6A.pdb 372
6hixAX.pdb 168
1qxoA.pdb 376
1w2wA.pdb 207
1suwA.pdb 249
2b2jA.pdb 391
4oozA.pdb 368
1mn8A.pdb 95
2wscG.pdb 95
1h5bB.pdb 112
1vhkA.pdb 231
3ztjG.pdb 129
5ysxA.pdb 309
2q8rE.pdb 66
4je5D.pdb 495
3dhuA.pdb 422
3lwzA.pdb 146
1rpnA.pdb 321
6gvcR.pdb 216
3u4fA.pdb 360
6qnpH.pdb 20
3i4eA.pdb 412
2infA.pdb 344
4chiA.pdb 320
2hrkA.pdb 177
4mb8A.pdb 285
6dwoA.pdb 712
3p4gA.pdb 301
3u1lA.pdb 216
3p42A.pdb 231
6vaaB.pdb 1153
6gsiI.pdb 82
4wvrA.pdb 98
6b7kA.pdb 290
3cvgA.pdb 265
2d16A.pdb 162
3myrB.pdb 559
3lwfA.pdb 140
4m01A.pdb 317
1tqyB.pdb 402
4u2mA.pdb 228
1tqyA.pdb 421
5j7rA.pdb 144
3q35B.pdb 213
2fiqA.pdb 400
3m88A.pdb 110
2ebsA.pdb 770
4am9A.pdb 131
3ogiB.pdb 81
1fskC.pdb 220
4jj3A.pdb 181
4bboA.pdb 113
2ycdA.pdb 213
6ldqD.pdb 187
1ww1A.pdb 250
4zo4A.pdb 198
3pgyA.pdb 402
7jx6A.pdb 104
5dn5A.pdb 151
3bb8A.pdb 420
4v8pAN.pdb 143
3igoA.pdb 446
2x3cA.pdb 284
4dbfA.pdb 258
3u59A.pdb 100
1jw2A.pdb 72
5trcA.pdb 425
1w1wA.pdb 274
1w1wE.pdb 71
6qjaA.pdb 157
3s8jA.pdb 182
3pvqA.pdb 287
1c7rA.pdb 432
4jroA.pdb 247
4ydwA.pdb 157
6ewgA.pdb 181
6ywyNN.pdb 112
6j6tA.pdb 353
6gqfA.pdb 168
3p24A.pdb 357
6ywxe.pdb 150
5o5dA.pdb 429
4mfgA.pdb 168
3ezjB.pdb 120
3ezjA.pdb 198
4z02A.pdb 119
6v3bH.pdb 60
1skvA.pdb 62
2wztA.pdb 260
5y42A.pdb 41
4wp0A.pdb 415
5wskE.pdb 122
5y42C.pdb 264
5ho3A.pdb 86
5irnA.pdb 746
2y3vA.pdb 158
3lwgA.pdb 120
4op4A.pdb 263
3k9yA.pdb 461
6n6qA.pdb 446
2cm0A.pdb 99
2xh8A.pdb 264
3msqA.pdb 200
2fj8A.pdb 120
1y66A.pdb 50
5t5qA.pdb 237
6j8iA.pdb 1140
5n2uA.pdb 469
2i9fA.pdb 58
3fz5A.pdb 185
6weqA.pdb 340
3kkcA.pdb 174
3ax6A.pdb 350
6b0nG.pdb 610
5azgA.pdb 119
2eigA.pdb 230
4uwqB.pdb 111
1z19A.pdb 265
4fk1C.pdb 294
7burA.pdb 386
2obnA.pdb 335
3wnzA.pdb 465
2eg5A.pdb 344
5jtoE.pdb 40
6rxzUV.pdb 1061
2ghiA.pdb 255
6c16D.pdb 80
5o16A.pdb 279
1g2fC.pdb 89
5nilJ.pdb 629
7a1aA.pdb 339
6otnA.pdb 69
2ka2A.pdb 35
4llqA.pdb 99
5v4pA.pdb 396
4zmuA.pdb 341
1w2wB.pdb 190
5l2hA.pdb 97
6dgcA.pdb 147
5k0uA.pdb 263
6kmza.pdb 88
4kt6A.pdb 254
6kmzA.pdb 173
3lotA.pdb 300
5l2qC.pdb 282
3e0mA.pdb 312
5cffE.pdb 69
5cffA.pdb 86
4aplA.pdb 398
1ux4A.pdb 410
1qfnA.pdb 85
2zbtA.pdb 276
4yj1A.pdb 600
5k1cC.pdb 407
4pz2A.pdb 491
4q29A.pdb 118
4d4zA.pdb 288
2p72A.pdb 199
2g9jC.pdb 37
2p82A.pdb 312
4zn8A.pdb 50
4bhvA.pdb 57
6o9l3.pdb 309
6m5rA.pdb 646
4gdnA.pdb 336
6f9qA.pdb 257
5h6zA.pdb 123
6u7jA.pdb 569
4n3xA.pdb 49
4ipaA.pdb 372
4v4nAh.pdb 24
3ajfA.pdb 89
3i4jA.pdb 379
3robA.pdb 127
6u08B.pdb 117
1b48A.pdb 221
1e9tA.pdb 59
3byiA.pdb 211
6clxA.pdb 332
5uidA.pdb 359
3atpA.pdb 151
5yijA.pdb 959
3awdA.pdb 257
2dx7A.pdb 228
2w0cP.pdb 65
4h7nA.pdb 462
3r6hA.pdb 225
1ucyH.pdb 150
3nr1A.pdb 178
5yu8H.pdb 164
1jp5A.pdb 232
5i0mA.pdb 137
1l1lA.pdb 717
3abxA.pdb 372
3u48A.pdb 739
2yy0A.pdb 38
2p68A.pdb 248
2hfsA.pdb 322
2xa0A.pdb 137
3b99A.pdb 445
1jijA.pdb 319
3udwC.pdb 116
4p8rA.pdb 331
5wmeA.pdb 91
4v8pBV.pdb 234
6vgsAAA.pdb 539
3qp9A.pdb 470
6x2jA.pdb 557
4e7pA.pdb 131
4v8pBS.pdb 126
6unaA.pdb 329
4v8pBU.pdb 123
4v8pBY.pdb 102
3osfA.pdb 103
4v8pBT.pdb 61
3menA.pdb 339
3cp8A.pdb 611
2evvA.pdb 174
4kjzA.pdb 451
4v8pBX.pdb 125
6vrfA.pdb 287
4eskA.pdb 96
4qaxA.pdb 503
2i7nA.pdb 325
6niuL.pdb 111
2cnzB.pdb 20
1gxnA.pdb 323
3ciaA.pdb 587
3vuqA.pdb 178
1i24A.pdb 393
4aynA.pdb 125
2zdjA.pdb 67
6spei.pdb 126
4azvA.pdb 442
1ou0A.pdb 182
6ud7D.pdb 73
3a1gB.pdb 35
6mvhA.pdb 639
2x5dA.pdb 371
6adqJ.pdb 145
3dinA.pdb 816
6agiA.pdb 303
1eqjA.pdb 508
1oyjA.pdb 228
7l3oA.pdb 400
3cw1L.pdb 57
6xc0A.pdb 167
3re3A.pdb 144
5gn0E.pdb 32
4ygaB.pdb 124
5vkqA.pdb 1499
5ws4A.pdb 650
1y96B.pdb 85
1y96A.pdb 86
5c16A.pdb 487
1zc3B.pdb 109
1qccA.pdb 236
5b58A.pdb 331
3zm5A.pdb 454
6dbdA.pdb 111
4rbmA.pdb 452
4rmaA.pdb 295
6tqrA.pdb 126
3cvfA.pdb 69
6smeA.pdb 143
4ezaA.pdb 94
4bx9A.pdb 574
3so4A.pdb 379
2j8lA.pdb 90
2ynqA.pdb 149
1ufbA.pdb 127
3eziA.pdb 104
3m49A.pdb 644
3ktdA.pdb 317
6ewmA.pdb 183
6hq8A.pdb 1138
5chzA.pdb 140
5h4bA.pdb 136
6spb4.pdb 44
3lh2S.pdb 64
6kgxB8.pdb 250
2hh9A.pdb 295
6friA.pdb 323
5wtqA.pdb 114
4d73A.pdb 171
2a9mH.pdb 126
6tjhA.pdb 359
6v8pD.pdb 157
6mdyA.pdb 242
3pn9A.pdb 135
3pgxA.pdb 270
5flzC.pdb 445
4up5A.pdb 85
1wkqA.pdb 158
2ox1A.pdb 196
6g0bA.pdb 393
2ovqB.pdb 444
3q70A.pdb 334
3fetA.pdb 162
6kadJ.pdb 35
6th6Bj.pdb 47
4qkuA.pdb 421
6ixpB.pdb 16
2d40A.pdb 283
1b78A.pdb 184
6irbA.pdb 204
3mlpA.pdb 337
6urvH.pdb 154
5jtpE.pdb 22
6urvA.pdb 39
6ridF.pdb 103
5btxA.pdb 132
4qpkA.pdb 205
3eb2A.pdb 288
5ufbA.pdb 241
3k17A.pdb 347
6hivDA.pdb 1557
1t06A.pdb 235
4ealA.pdb 92
6xnvA.pdb 133
4y90A.pdb 244
2hiqA.pdb 96
3uulA.pdb 115
6k0bE.pdb 95
2vq3A.pdb 181
6wctA.pdb 204
6mqrH.pdb 227
1lkcA.pdb 355
4o5hA.pdb 511
3l2hA.pdb 153
3jzeA.pdb 343
3mdsA.pdb 203
3qvaA.pdb 109
3lorA.pdb 149
4c1nI.pdb 509
6wf2A.pdb 321
5vlkA.pdb 355
4qpbA.pdb 133
5c5uA.pdb 187
6hbvA.pdb 414
4hecA.pdb 155
4wujA.pdb 139
3ayqA.pdb 122
1zgzA.pdb 118
3fv5A.pdb 180
5nb8A.pdb 70
2kjkA.pdb 100
3b12A.pdb 294
6bogA.pdb 944
4jgtA.pdb 279
5cslA.pdb 2050
3ndcA.pdb 236
5ayqA.pdb 118
5oykA.pdb 319
2pvsA.pdb 435
4gxbA.pdb 263
4xs5A.pdb 116
6rxzCW.pdb 382
6qwjB.pdb 734
5b3iA.pdb 135
6qwjJ.pdb 37
6qwjK.pdb 65
3lnlA.pdb 307
6qwjA.pdb 728
6cseM.pdb 431
4v6fDI.pdb 30
6qwjI.pdb 39
2akoA.pdb 237
1c6vA.pdb 148
6crnE.pdb 74
6qwjF.pdb 141
6qwjD.pdb 137
6qwjV.pdb 61
1gvcA.pdb 157
3k2eA.pdb 260
3q2sC.pdb 93
2akfA.pdb 32
2f4nA.pdb 233
3cedA.pdb 97
6kz7B.pdb 82
4mwzA.pdb 255
2ck0H.pdb 211
5y58B.pdb 568
5y58A.pdb 548
2ziuA.pdb 281
6qlzA.pdb 98
5f1cA.pdb 343
5y9hA.pdb 430
4lf3C.pdb 95
6polB.pdb 129
1y8xB.pdb 90
5x15A.pdb 198
3bpoC.pdb 286
5ldxX.pdb 164
4e94A.pdb 336
5ldxZ.pdb 138
6meiC.pdb 238
2xndA.pdb 492
6gjeB.pdb 82
2ofkA.pdb 182
4aghA.pdb 80
4fyuA.pdb 144
4lgoA.pdb 120
6m4qA.pdb 378
1p4bH.pdb 112
1tfoA.pdb 103
6mpgW.pdb 117
3cnbA.pdb 124
5g38A.pdb 172
5v5fA.pdb 200
5iqjA.pdb 131
4ogqG.pdb 37
2c4fU.pdb 116
2nt2A.pdb 142
5tupA.pdb 254
1gslA.pdb 242
2e9wA.pdb 468
3ntnA.pdb 211
6bj5F.pdb 38
2hwtA.pdb 94
2lmeA.pdb 105
6h03C.pdb 513
1p9dU.pdb 78
6bvgA.pdb 447
4l6vF.pdb 125
2h3nB.pdb 116
6j6vA.pdb 94
6k00D.pdb 180
3u1jA.pdb 20
5vanB.pdb 122
3u1jB.pdb 166
5ht7A.pdb 82
5u68E.pdb 233
2h9uA.pdb 101
3qbeA.pdb 352
6yxyBK.pdb 228
3sltA.pdb 305
2je5A.pdb 461
2jxmA.pdb 97
6tbmK.pdb 154
4z8eA.pdb 59
5hoiD.pdb 12
5k21A.pdb 121
2f8bA.pdb 56
4kvkA.pdb 611
6fyxr.pdb 49
4nnqA.pdb 225
2a1aB.pdb 269
5bn3A.pdb 563
1tbcA.pdb 86
1xqiA.pdb 179
4bwgA.pdb 321
1gkuB.pdb 1011
6zwoH.pdb 98
1a7gE.pdb 82
3pw9A.pdb 153
2kqxA.pdb 71
6t8mA.pdb 202
2rl1A.pdb 420
5ncuB.pdb 33
5ncuA.pdb 329
2m0fA.pdb 29
1qy6A.pdb 216
4y63A.pdb 282
5btrA.pdb 370
3my2A.pdb 124
5hxlA.pdb 123
1u0lA.pdb 278
3s83A.pdb 247
5d4wA.pdb 672
5wtpA.pdb 124
6e8jA.pdb 465
5k2yA.pdb 400
1avfA.pdb 322
4tv4A.pdb 145
2im8A.pdb 120
6nfaA.pdb 386
5tokD.pdb 123
5jmvA.pdb 323
5egiA.pdb 232
6bhpA.pdb 170
5gvdA.pdb 153
1bs9A.pdb 207
5zz9D.pdb 15
3ufmA.pdb 230
5ts3A.pdb 265
1bs2A.pdb 603
4nqjA.pdb 177
5milA.pdb 157
5ajhA.pdb 201
2mnaA.pdb 117
5m9fA.pdb 212
4iyqA.pdb 107
5z8nA.pdb 183
5z7dA.pdb 395
6pz8B.pdb 513
1dyzA.pdb 129
3sz4A.pdb 195
4jcjA.pdb 144
3t0eB.pdb 195
6pz8A.pdb 463
2kt4B.pdb 157
4axjA.pdb 87
4u8uN.pdb 219
6qh1A.pdb 243
6h03F.pdb 511
4u8uO.pdb 213
2cz3A.pdb 187
3bbgA.pdb 40
5mre7.pdb 106
4yizB.pdb 39
5lzcz.pdb 614
6kmxaK.pdb 46
2zahA.pdb 296
2bt8A.pdb 167
6kmxaI.pdb 41
6kmxaB.pdb 727
6ov6A.pdb 255
2ofhX.pdb 71
2zt9F.pdb 32
2zt9D.pdb 166
2l64A.pdb 33
1qfwB.pdb 111
6ijuA.pdb 97
5no5A.pdb 349
7ky6A.pdb 957
6rxvCY.pdb 123
4z36A.pdb 382
5j1jA.pdb 273
6vvnB.pdb 123
1q35A.pdb 317
5ajaC.pdb 94
3n26A.pdb 231
7dbwC.pdb 498
6mn7G.pdb 236
2e0zA.pdb 236
6nduB.pdb 84
4uyqA.pdb 144
3of4A.pdb 205
6scxA.pdb 328
3pd7A.pdb 94
6h1xA.pdb 194
3lb9A.pdb 182
5uifA.pdb 112
1namB.pdb 113
4cmdA.pdb 322
5mrc0.pdb 38
6n4nC.pdb 184
2j98A.pdb 106
5z66A.pdb 512
1jsiA.pdb 317
3dkqA.pdb 224
6avvA.pdb 210
1co7I.pdb 41
2fawA.pdb 250
6izyA.pdb 586
3lm9A.pdb 286
5jbh1.pdb 80
3iiiA.pdb 544
6orqD.pdb 122
4wyuA.pdb 201
2bh4X.pdb 122
6kswC.pdb 513
6d68A.pdb 158
4j32B.pdb 101
5gtxA.pdb 110
6wr4A.pdb 470
3l77A.pdb 235
5z1qA.pdb 72
1y32A.pdb 24
3jbpAh.pdb 85
2kkzA.pdb 134
3jbpAf.pdb 51
6ujaB.pdb 359
3nkeA.pdb 182
4bwdA.pdb 61
6c8hA.pdb 608
6spgH.pdb 78
3js9A.pdb 148
4p4mA.pdb 270
6zyxe.pdb 49
1c3mA.pdb 145
2eyqA.pdb 1146
5mreT.pdb 216
3mbcA.pdb 735
3g1eA.pdb 37
4n17A.pdb 301
6u9uH.pdb 218
5of2A.pdb 191
5mreW.pdb 112
3zmnA.pdb 228
5u9bA.pdb 92
5jjnB.pdb 61
6xwsA.pdb 69
6s9iJ.pdb 252
4labA.pdb 187
3v6oC.pdb 220
4e0iA.pdb 152
7kqhH.pdb 225
6nbfP.pdb 32
4dy5A.pdb 111
4agsA.pdb 430
5xwyA.pdb 1117
1mcxA.pdb 304
6o8y1.pdb 60
3iylW.pdb 1284
1y12A.pdb 154
4finA.pdb 528
4qkwA.pdb 101
2ys3A.pdb 137
3mlrP.pdb 14
2l6rA.pdb 62
5zpwB.pdb 20
3flbA.pdb 245
4xkhE.pdb 43
6v8iCF.pdb 20
5zpwA.pdb 35
6lkiB.pdb 170
3fevA.pdb 65
1kxtB.pdb 123
6xjxR.pdb 291
5isxA.pdb 529
3o0yA.pdb 585
4l4pA.pdb 328
6f38c.pdb 37
2k1aA.pdb 42
1q2hA.pdb 63
5jlyA.pdb 167
2br9A.pdb 230
4oiiA.pdb 177
6cw2C.pdb 115
6xtyF.pdb 403
1ga8A.pdb 271
2v08A.pdb 84
3pg2A.pdb 315
1knpA.pdb 529
2fg1A.pdb 152
6s3qA.pdb 430
5nrmA.pdb 141
4n4rA.pdb 519
6scoA.pdb 141
3jbnAJ.pdb 222
4jdlA.pdb 153
5fgcE.pdb 225
5d5wB.pdb 94
3rhcA.pdb 103
1knlA.pdb 126
4ltdA.pdb 185
6t0yA.pdb 270
5klfA.pdb 92
3bopA.pdb 168
4ogqE.pdb 31
5fmaA.pdb 153
6n2yI.pdb 175
3lzxA.pdb 329
6ha8s.pdb 78
2wkrA.pdb 317
4yebA.pdb 267
5lw7B.pdb 593
5u0sf.pdb 83
6e6oA.pdb 40
5u0sg.pdb 170
5od9A.pdb 95
4wfvA.pdb 153
3zkvA.pdb 873
5ktyA.pdb 397
4rfuA.pdb 117
3gyvA.pdb 187
4yl8B.pdb 31
5h76A.pdb 197
1erjA.pdb 350
4cmzA.pdb 90
3pmpA.pdb 163
3h35A.pdb 142
2z5bA.pdb 127
5lynA.pdb 133
3qtmA.pdb 325
6am0D.pdb 65
6pgqA.pdb 473
4fc9B.pdb 171
3vk0A.pdb 89
5yiqD.pdb 16
3hsiA.pdb 443
7czfB.pdb 644
1v7wA.pdb 779
2d1pC.pdb 95
3laoA.pdb 217
2d1pA.pdb 130
2hcsA.pdb 487
5tpvA.pdb 135
5nbqG.pdb 129
2d1pB.pdb 119
5hvgB.pdb 122
1n4hA.pdb 244
2zxoA.pdb 648
6ef0I.pdb 271
6omiA.pdb 353
2ls9A.pdb 25
6ww7G.pdb 111
5x5wA.pdb 233
6w72A.pdb 140
1c8nA.pdb 189
5l8kB.pdb 105
1p77A.pdb 265
6in9C.pdb 44
6sl7A.pdb 617
2g9bA.pdb 261
3a4tA.pdb 258
5lg7A.pdb 69
1p9cA.pdb 45
5wcoA.pdb 196
6u59H.pdb 118
1xzoA.pdb 172
3j31Q.pdb 220
2b2aA.pdb 164
4lk5A.pdb 235
1y74B.pdb 50
2fvhA.pdb 99
2cxxA.pdb 181
2nbvB.pdb 78
5dgoA.pdb 541
6gs1H.pdb 125
6rtkA.pdb 139
5fmsA.pdb 228
3b3dA.pdb 280
4p60A.pdb 239
1sy6H.pdb 219
5ur8A.pdb 229
6gs1A.pdb 472
1uzcA.pdb 69
1lajA.pdb 174
5fkvA.pdb 1145
4rejA.pdb 148
6tbmI.pdb 123
3u8pA.pdb 336
2vl5A.pdb 218
3ztvA.pdb 565
4nc1E.pdb 124
1dszA.pdb 75
3eh2A.pdb 758
3plcA.pdb 54
6su8A.pdb 395
3mefA.pdb 69
2c1sA.pdb 123
2deiA.pdb 350
2rccA.pdb 302
1qdbA.pdb 473
2q8gA.pdb 368
4mupA.pdb 284
6tbmL.pdb 2968
4u1eB.pdb 47
5t5gA.pdb 143
1ks8A.pdb 433
2x7vA.pdb 286
3pr7A.pdb 292
1l4vA.pdb 40
4y61A.pdb 391
2yjpA.pdb 247
1avyA.pdb 68
6wgdA.pdb 436
6kbmA.pdb 501
6ggoB.pdb 198
1m4yA.pdb 171
5kjsA.pdb 417
4uf3A.pdb 136
3bh7B.pdb 314
3fe2A.pdb 234
5yjeA.pdb 315
6ie6A.pdb 150
5ee4A.pdb 297
4hu3A.pdb 269
4fioA.pdb 321
3zucA.pdb 153
2fxpA.pdb 55
2h2rA.pdb 135
4nqyA.pdb 409
2dwuA.pdb 265
5laaA.pdb 161
6q63A.pdb 751
2qzqA.pdb 149
2mizA.pdb 156
5ds1A.pdb 92
1mqtC.pdb 238
3olmA.pdb 412
2remA.pdb 190
4li2A.pdb 422
5u3oA.pdb 17
6nodA.pdb 344
3mp9A.pdb 61
1wt9A.pdb 129
4n3bB.pdb 20
3aafA.pdb 109
4ummA.pdb 78
3jcsb.pdb 65
6deeA.pdb 382
5c9jA.pdb 281
3jcsa.pdb 124
3pqcA.pdb 192
4kphH.pdb 205
6vn1L.pdb 106
6nf8b.pdb 135
6nf8R.pdb 97
6vn1H.pdb 128
2go0A.pdb 137
4ww3A.pdb 350
6elqX.pdb 630
4eenA.pdb 229
3iacA.pdb 454
5vljB.pdb 354
5mrcTT.pdb 92
6m16B.pdb 965
5u7pA.pdb 405
1flcB.pdb 162
4e98A.pdb 110
4an6A.pdb 172
2p5mA.pdb 82
1vpyA.pdb 242
1flcA.pdb 427
1jqaA.pdb 361
1p3qQ.pdb 43
6skfAp.pdb 135
3ht5A.pdb 335
1qngA.pdb 170
5tq0B.pdb 338
1v8dA.pdb 189
3cptA.pdb 119
5yhlA.pdb 280
3of6D.pdb 100
2e54A.pdb 385
3fmsA.pdb 206
6rbkA.pdb 223
1sr4A.pdb 167
7apxE.pdb 348
2obeA.pdb 915
5mmmY.pdb 77
2uzhA.pdb 153
6zu9q.pdb 636
3c7mA.pdb 195
5j2zA.pdb 479
5j17A.pdb 80
4v6xCu.pdb 56
5t9cE.pdb 263
4v6xCs.pdb 57
3gtzA.pdb 115
6yvvB.pdb 480
6vfuC.pdb 428
2p7sA.pdb 110
5kd8A.pdb 537
5yahB.pdb 215
6w47A.pdb 17
4ph1A.pdb 73
1z72A.pdb 213
6o6iA.pdb 106
7k43H.pdb 122
6o7iF.pdb 361
3cu4A.pdb 79
4h3pB.pdb 16
1bgdA.pdb 157
6pigG.pdb 511
5n4lA.pdb 1034
5v6pA.pdb 270
5u1fL.pdb 214
2qpqA.pdb 296
3onxA.pdb 122
5m2nA.pdb 701
6oroD.pdb 124
6nuwD.pdb 196
6gawAo.pdb 572
2a26A.pdb 48
4orfA.pdb 319
1oa7A.pdb 208
4nbqA.pdb 643
6jd4A.pdb 261
2c5uA.pdb 360
4huqA.pdb 284
2igtA.pdb 306
6bylG.pdb 13
4huqB.pdb 275
2mqfA.pdb 34
6f2rT.pdb 88
1zoiA.pdb 275
5yxwB.pdb 367
4fyfA.pdb 739
3jt1A.pdb 505
3vc0A.pdb 118
1jbgA.pdb 106
3n92A.pdb 550
1uikA.pdb 364
4ke2A.pdb 196
1k8wA.pdb 304
4wjwA.pdb 68
1l1nA.pdb 180
7adoH.pdb 176
4dbdA.pdb 210
4lk2A.pdb 444
6euaA.pdb 202
6y5lA.pdb 70
1vvcA.pdb 118
4eb7C.pdb 135
6skfBJ.pdb 168
6skfBE.pdb 255
6skfBD.pdb 344
6ulyA.pdb 545
4y66A.pdb 128
4y66B.pdb 152
2zomA.pdb 107
6qgrG.pdb 253
6skfBO.pdb 148
7bscH.pdb 215
4s1kA.pdb 236
3sluA.pdb 351
4yxbA.pdb 157
6qgrA.pdb 437
5gjkA.pdb 94
3c6hA.pdb 182
4c3oA.pdb 583
1t0aA.pdb 155
3dciA.pdb 203
6ey4A.pdb 483
3soqA.pdb 305
4u1dC.pdb 444
4aguA.pdb 277
4lrtB.pdb 295
3mltP.pdb 14
6iejA.pdb 126
3nmeA.pdb 284
4xfrA.pdb 399
1v1gA.pdb 188
6lnlA.pdb 151
2orzA.pdb 313
2e32A.pdb 240
5ftpA.pdb 230
4xu4A.pdb 189
3k13A.pdb 278
4rmfA.pdb 579
3oaoA.pdb 136
3fobA.pdb 276
5aitA.pdb 129
4jr9H.pdb 213
5t2aT.pdb 123
6ohyA.pdb 447
5t2aa.pdb 146
6ohyB.pdb 120
3jd5n.pdb 72
3jd5h.pdb 103
5xh8A.pdb 605
3wfoA.pdb 425
4gyxA.pdb 22
3tb5A.pdb 254
3jbpAW.pdb 170
2q22A.pdb 128
6w52H.pdb 214
1s3sG.pdb 118
5b74A.pdb 182
7ckqE.pdb 62
4py8I.pdb 219
6be3H.pdb 217
4gqoA.pdb 391
4fziA.pdb 277
6gym6.pdb 335
5v2gA.pdb 20
3op7A.pdb 365
4wrlA.pdb 274
6dzmA.pdb 224
1eotA.pdb 74
5zlqA.pdb 159
1g2eA.pdb 167
2asbA.pdb 226
4nlaA.pdb 122
4uhoA.pdb 435
6sw9W.pdb 63
2hsqB.pdb 23
6cwkA.pdb 129
5gveA.pdb 611
1ykhA.pdb 95
6m9kD.pdb 67
5z36A.pdb 154
5mreBB.pdb 266
2obdA.pdb 472
4c6sA.pdb 142
2kshA.pdb 110
4criA.pdb 120
2wseL.pdb 161
5od2A.pdb 456
1z0fA.pdb 167
2bgsA.pdb 308
6p95D.pdb 218
6vn0H.pdb 125
2mwsB.pdb 79
5u0sT.pdb 176
6vn0L.pdb 107
1z7lA.pdb 255
1nxjA.pdb 156
2yd5A.pdb 199
4txrB.pdb 15
6jklA.pdb 21
4zqyA.pdb 65
7kpnA.pdb 516
6hlvB.pdb 41
1qu9A.pdb 126
5vnvA.pdb 120
5ao7A.pdb 375
1fhfA.pdb 304
1eh6A.pdb 168
3qptA.pdb 130
5h7sD.pdb 124
2otmA.pdb 148
5elgA.pdb 212
6wh9F.pdb 216
3jucA.pdb 149
5c4nD.pdb 244
2qopA.pdb 207
1i2tA.pdb 61
2fdnA.pdb 55
6n7uA.pdb 203
6lu89.pdb 86
6vrhA.pdb 541
1gk9A.pdb 208
4k3wA.pdb 255
2jo9A.pdb 31
2wwdA.pdb 432
5palA.pdb 109
3miaC.pdb 48
4pt2P.pdb 277
3u31A.pdb 263
2hc9A.pdb 489
2yy3A.pdb 89
6vabB.pdb 276
6orpD.pdb 124
1cr5A.pdb 178
1pqeA.pdb 117
2fklA.pdb 64
6jwpD.pdb 67
2kbrA.pdb 80
2eqaA.pdb 327
4jbdA.pdb 308
1meyC.pdb 83
6e4yP.pdb 14
2nn4A.pdb 62
6h2vA.pdb 210
3sb3A.pdb 100
6idrA.pdb 438
2lxyA.pdb 67
3idyH.pdb 229
5tk5A.pdb 283
4l9cA.pdb 150
3dm3A.pdb 98
1ta3A.pdb 274
1f15A.pdb 157
5mscA.pdb 635
3mw4A.pdb 178
7btyC.pdb 307
6dzlD.pdb 89
2mkcA.pdb 118
3twiD.pdb 168
6hivCq.pdb 252
6hivCr.pdb 257
6hivCv.pdb 1059
5o32C.pdb 371
1xqmA.pdb 227
3jboB.pdb 210
5j04A.pdb 424
6f5dJ.pdb 164
2vl6A.pdb 259
6f5dA.pdb 524
2ci8A.pdb 99
6f5dD.pdb 481
6u5hC.pdb 318
4g10A.pdb 255
4dqyB.pdb 136
2zvmU.pdb 13
5bt1A.pdb 244
3ditA.pdb 186
4eufA.pdb 387
6p0rA.pdb 255
3nmxD.pdb 13
3wsyA.pdb 662
1eb7A.pdb 317
3kdrA.pdb 277
6a44A.pdb 294
3ol2A.pdb 614
4k73A.pdb 221
2cw5A.pdb 233
3a1pA.pdb 161
5n2cA.pdb 119
5gpnu.pdb 54
6i1cA.pdb 108
5zcxA.pdb 31
6a57A.pdb 131
6fosI.pdb 32
6wmtC.pdb 1187
6bamA.pdb 34
3egaA.pdb 214
5a21G.pdb 133
4by2A.pdb 154
6kqbA.pdb 310
2aqwA.pdb 310
1m0fG.pdb 187
5mrc88.pdb 452
5j3dE.pdb 73
3aizC.pdb 246
4bruA.pdb 375
1zuwA.pdb 261
6x4tA.pdb 210
2dbyA.pdb 353
6df7A.pdb 135
4n4fA.pdb 191
4cdzA.pdb 193
4mbeB.pdb 50
5dhmC.pdb 264
4fazA.pdb 62
2lv6B.pdb 26
5hj0A.pdb 100
4fqkE.pdb 220
6iipA.pdb 88
5f4bA.pdb 173
6g6aA.pdb 30
6xiwA.pdb 1255
2ldrA.pdb 81
4uedB.pdb 35
1rwiB.pdb 254
6p7fA.pdb 248
2ck4A.pdb 38
4uojA.pdb 917
2x7rB.pdb 43
2vfkA.pdb 205
1ybfA.pdb 232
5mre66.pdb 305
2j3tD.pdb 211
3dbiA.pdb 269
4yecA.pdb 126
6eouA.pdb 343
2j0xA.pdb 447
5ixiA.pdb 436
2pkqO.pdb 346
6ttnA.pdb 300
3pp9A.pdb 172
6f45A.pdb 68
5mre77.pdb 165
6gykU.pdb 92
2yd6A.pdb 195
5u5bA.pdb 26
6thhC.pdb 798
4s24A.pdb 185
5ljiA.pdb 142
2jd9A.pdb 139
4bxwA.pdb 286
2n6yA.pdb 79
1mseC.pdb 105
3ntwB.pdb 12
4l1mA.pdb 358
6zh6B.pdb 13
6ormA.pdb 163
3kn3A.pdb 230
6hhkA.pdb 170
5oqm3.pdb 138
5ma6B.pdb 159
5zalB.pdb 75
2na7A.pdb 28
5oqm4.pdb 297
2h7oA.pdb 270
1gxdA.pdb 624
5ktcA.pdb 187
6xkxn.pdb 471
6xkxo.pdb 190
1bpoA.pdb 487
4ttlA.pdb 22
4yzlA.pdb 361
3qkuC.pdb 32
4eq7A.pdb 313
5umfA.pdb 223
1b0nA.pdb 103
3q7bA.pdb 207
3da0A.pdb 132
5tjbA.pdb 156
5jcdA.pdb 195
6hivCm.pdb 196
1u2zA.pdb 379
3mj8L.pdb 209
6moeA.pdb 161
6dc8H.pdb 217
3iy9G.pdb 145
6wayA.pdb 106
2bzyA.pdb 63
5vicH.pdb 219
1j75A.pdb 57
2q3fA.pdb 175
2gx8A.pdb 359
5oidB.pdb 39
6k3aB.pdb 13
5oidA.pdb 325
5fmqA.pdb 424
1z63A.pdb 458
5gm6c.pdb 415
1pvlA.pdb 298
6wgeC.pdb 174
2pp4A.pdb 107
1yvgA.pdb 397
4zv0A.pdb 135
5ldgA.pdb 310
1pprM.pdb 312
1mwoA.pdb 434
1wtbA.pdb 79
3kq4B.pdb 457
2qvpA.pdb 263
5htkA.pdb 424
1lc0A.pdb 290
5k7mB.pdb 284
6avjA.pdb 92
2oypA.pdb 109
3c6vA.pdb 140
6tj3A.pdb 74
4z31A.pdb 293
5mmm0.pdb 66
1uzrA.pdb 282
6vc0A.pdb 272
6q24A.pdb 208
2e30A.pdb 195
4jn2B.pdb 214
2czoA.pdb 130
6kmxaA.pdb 717
1q67A.pdb 146
5lheA.pdb 207
3uchA.pdb 168
2gzaA.pdb 324
3zrjA.pdb 160
1i8aA.pdb 189
1ig4A.pdb 75
3k67A.pdb 156
6kmxaL.pdb 172
3gkiA.pdb 225
4pddA.pdb 302
2mpxC.pdb 70
4j29A.pdb 126
4w8lA.pdb 352
6rz5A.pdb 369
2ncsA.pdb 36
2brfA.pdb 100
4pjwB.pdb 73
2cxdA.pdb 92
2govA.pdb 184
4wkiA.pdb 214
5h1sT.pdb 147
3pxpA.pdb 281
3h0gC.pdb 263
3h0gH.pdb 124
3h0gE.pdb 207
3h0gD.pdb 130
5h1sR.pdb 118
5h1sW.pdb 124
4ynzA.pdb 313
3h0gB.pdb 1150
5h1sZ.pdb 90
2qeaA.pdb 156
3vz9D.pdb 60
3lkeA.pdb 252
3h0gA.pdb 1496
2og6A.pdb 323
5i61B.pdb 492
5xr8A.pdb 431
2rafA.pdb 184
5k04B.pdb 153
5eurA.pdb 113
4fpwA.pdb 152
4hizA.pdb 658
5leoA.pdb 93
6agoA.pdb 242
5vodE.pdb 108
5oy0K.pdb 80
5cjbB.pdb 17
2ka7A.pdb 124
5vodA.pdb 667
3f6pA.pdb 120
4c3sA.pdb 435
6s0zV.pdb 49
1c8zA.pdb 265
7a01s3.pdb 43
2nvuC.pdb 176
6we5A.pdb 206
2wamA.pdb 294
1bc7C.pdb 93
2zixB.pdb 259
3jbpH.pdb 204
3jbpT.pdb 48
2axrA.pdb 479
4j16C.pdb 177
2wmoA.pdb 403
6wsaA.pdb 489
3hoeA.pdb 242
5cazA.pdb 161
4islB.pdb 60
5cd6A.pdb 568
3jbpS.pdb 128
6d12A.pdb 98
4qkvA.pdb 101
4d5cA.pdb 194
4xhjA.pdb 729
4nfaA.pdb 204
3l4fA.pdb 61
2r0jA.pdb 147
5t9xA.pdb 299
1icfI.pdb 65
3awkA.pdb 379
1h4mX.pdb 271
1m33A.pdb 251
4gaiA.pdb 152
4xkbA.pdb 225
6vvmA.pdb 123
2v5fA.pdb 97
5cj3A.pdb 126
6dr8A.pdb 252
1x55A.pdb 434
6jv8A.pdb 76
2jgrA.pdb 255
6sclA.pdb 140
2vo9A.pdb 149
6hiwCU.pdb 184
2jrlA.pdb 121
5j54A.pdb 479
5qu2A.pdb 56
2yy6A.pdb 206
1hh8A.pdb 192
6i6hA.pdb 207
4r7vA.pdb 149
4qexH.pdb 206
2q01A.pdb 479
6grfA.pdb 210
6v46B.pdb 166
4sbvA.pdb 199
2fvlA.pdb 323
6w46A.pdb 19
5uf7A.pdb 530
2gmiB.pdb 135
1ua7A.pdb 422
3u3nC.pdb 228
6xwtE.pdb 30
1c4eA.pdb 34
5hwaA.pdb 259
5u0aN.pdb 241
2fhdA.pdb 145
4x33B.pdb 324
5u0aC.pdb 503
2wse1.pdb 164
5zo2A.pdb 196
1y9lA.pdb 110
2bcmB.pdb 138
5o34A.pdb 209
5g40A.pdb 215
1q1zA.pdb 284
6psfC.pdb 253
6gq1AW.pdb 37
3aqxA.pdb 101
6fkmA.pdb 512
1wu3I.pdb 161
2pclA.pdb 223
3j1uA.pdb 164
5agsA.pdb 192
2ko0A.pdb 87
5nxkA.pdb 306
5co8C.pdb 390
3mlyP.pdb 12
2c1wA.pdb 273
2wmhA.pdb 553
4bpcA.pdb 566
1ob8A.pdb 119
6tj6C.pdb 43
5vemA.pdb 383
1e8jA.pdb 52
6je8A.pdb 469
3uf4A.pdb 159
5n28B.pdb 443
5n28C.pdb 258
6wmrB.pdb 230
6wmrA.pdb 223
4a3uA.pdb 355
4wfdC.pdb 14
4wfdB.pdb 100
1dt6A.pdb 449
5bthA.pdb 391
7cp2A.pdb 146
3vw5A.pdb 389
3dc7A.pdb 207
2pmlX.pdb 340
1lfdA.pdb 87
3kinA.pdb 238
2z6nB.pdb 146
6lnmB.pdb 42
6f3aa.pdb 52
2vlwA.pdb 64
2be7D.pdb 133
6v8iAE.pdb 387
2be7A.pdb 309
2g66A.pdb 16
1b8zA.pdb 67
2afrA.pdb 216
1cenA.pdb 334
3zedD.pdb 12
6g45A.pdb 503
5mrf5.pdb 324
5mrf9.pdb 202
3gkuA.pdb 199
6atkE.pdb 134
1kj2A.pdb 111
6rh5A.pdb 138
5cfaA.pdb 326
1ba5A.pdb 53
1ftpA.pdb 133
5hm1A.pdb 119
1ijdB.pdb 40
1ijdA.pdb 45
3bo0C.pdb 32
5te4L.pdb 210
2frwA.pdb 57
4ne9C.pdb 92
3t0cA.pdb 737
6lfxA.pdb 239
5h8cA.pdb 335
5u4wG.pdb 66
5ko3A.pdb 256
5u4wH.pdb 53
5n5bA.pdb 28
4gt1A.pdb 302
4aiwA.pdb 150
2h8uA.pdb 65
2x1bA.pdb 87
3iahA.pdb 243
4mp0B.pdb 30
5jdoB.pdb 245
5ngnA.pdb 32
4eseA.pdb 193
6hivBg.pdb 82
3q1jA.pdb 66
2o8xA.pdb 61
6l54B.pdb 389
3ht1A.pdb 142
3wyaA.pdb 396
3vorA.pdb 182
2rf4B.pdb 61
6h25A.pdb 287
6pnzA.pdb 293
2lreA.pdb 61
6v1dA.pdb 48
5buvA.pdb 174
6qtcA.pdb 195
4nwwA.pdb 341
6w1wA.pdb 346
5tcsA.pdb 261
5th9H.pdb 208
1wa5C.pdb 950
6tgbB.pdb 680
4npkA.pdb 269
2eiaA.pdb 206
5ku07.pdb 124
4qdkA.pdb 219
2tbvA.pdb 287
4ci0B.pdb 228
4r71E.pdb 157
1gwcA.pdb 221
2cvkA.pdb 102
4pe8A.pdb 260
5jvuA.pdb 76
5t2aK.pdb 167
5c8oA.pdb 151
6pciH.pdb 132
2d9jA.pdb 139
4owxA.pdb 464
6pciD.pdb 97
3qp1A.pdb 178
6q0vB.pdb 208
5zwnY.pdb 196
5dmgH.pdb 202
4o64A.pdb 116
1i19A.pdb 541
5vzjJ.pdb 460
6majB.pdb 20
2x7rA.pdb 39
6majA.pdb 266
2idvA.pdb 177
4drvA.pdb 163
3dwvA.pdb 163
1bcoA.pdb 295
6sgbFJ.pdb 353
3p48A.pdb 127
3ez9A.pdb 349
2wx3A.pdb 43
5t51A.pdb 96
6at8A.pdb 133
5znhA.pdb 314
2erjC.pdb 195
1rlyA.pdb 58
3o9pA.pdb 509
7ab8B.pdb 98
1omaA.pdb 48
3sp8A.pdb 255
2kkoA.pdb 108
4f7cA.pdb 269
2wfjA.pdb 172
3zilA.pdb 362
1rmfH.pdb 216
2w85A.pdb 57
5zgh2.pdb 175
3rj1B.pdb 310
5zgh1.pdb 169
5g47A.pdb 428
2htvA.pdb 388
5zghA.pdb 741
6mr3A.pdb 242
3vekC.pdb 96
5mreG.pdb 74
2kczA.pdb 155
5ahlA.pdb 321
3dmkA.pdb 775
4fm9A.pdb 727
6uyeJ.pdb 108
3vxcA.pdb 398
6uyeG.pdb 132
6zqvB.pdb 74
4g4xA.pdb 108
4k8lA.pdb 305
1iaxA.pdb 417
4gq7A.pdb 220
1lg9A.pdb 377
2llmA.pdb 43
6vpxL.pdb 108
6vpxH.pdb 129
4eoyA.pdb 124
6zyaA.pdb 257
5kelL.pdb 107
6cxcY.pdb 108
5woqA.pdb 80
1cvoA.pdb 62
3i6yA.pdb 272
1pjcA.pdb 361
5mreRR.pdb 91
2oo9A.pdb 44
2vxfA.pdb 88
2uzpA.pdb 141
5b42A.pdb 101
2dyjA.pdb 91
6pwdA.pdb 176
6vggD.pdb 117
1qteA.pdb 618
1i8nA.pdb 89
4a5pA.pdb 283
4m7wA.pdb 230
7kl9E.pdb 160
6njvA.pdb 206
5tfzA.pdb 127
3ru8X.pdb 277
1m7rA.pdb 513
6tysH.pdb 120
6hbeA.pdb 425
3bjdA.pdb 317
4e9oX.pdb 230
4pjuA.pdb 862
4wa4A.pdb 384
6v65B.pdb 300
3qioA.pdb 136
2f5xA.pdb 289
1azoA.pdb 212
3qdqA.pdb 447
5l6gA.pdb 473
3ls1A.pdb 133
2cgeA.pdb 405
4mcxA.pdb 93
4mcxB.pdb 93
2p0rA.pdb 319
6xeyF.pdb 122
1tjyA.pdb 316
5kutA.pdb 179
6h9dA.pdb 148
3wuhA.pdb 344
2k36A.pdb 149
3htnA.pdb 140
6m5mB.pdb 137
2x40A.pdb 713
4gipA.pdb 81
5bmoA.pdb 240
6h9mA.pdb 94
3eglA.pdb 247
4evrA.pdb 354
1igiH.pdb 217
6nbiR.pdb 369
4ng0A.pdb 97
2ybdA.pdb 193
3hfsA.pdb 307
5wquA.pdb 494
4b5cA.pdb 119
6l1mA.pdb 200
5w5bA.pdb 219
2y5jA.pdb 269
5fztA.pdb 306
5lkmA.pdb 390
5t3pA.pdb 219
6ef0L.pdb 273
6ef0M.pdb 258
4ri0A.pdb 306
6bc0A.pdb 131
1hcfX.pdb 101
3byqA.pdb 183
4g7wA.pdb 96
7kn5E.pdb 121
4wiaA.pdb 224
2w50A.pdb 98
3fbyA.pdb 535
2g46C.pdb 20
5mhsE.pdb 210
4q2pA.pdb 98
3fcyA.pdb 317
1hdfA.pdb 99
3ongA.pdb 114
7ao9C.pdb 64
6sumA.pdb 335
6e7eA.pdb 169
6ts3A.pdb 73
6az3c.pdb 227
3vtwA.pdb 125
5vi4C.pdb 305
3qk7A.pdb 275
6az3G.pdb 220
5bzwB.pdb 230
3k8nA.pdb 153
3r1wA.pdb 180
2scpA.pdb 174
3praA.pdb 150
5v6tA.pdb 516
3acbA.pdb 166
6az3I.pdb 212
4g3tA.pdb 336
3d54D.pdb 211
1k0kA.pdb 125
6o6nA.pdb 195
5afua.pdb 48
6ntvA.pdb 220
2yciX.pdb 271
6c94A.pdb 482
4djzB.pdb 251
1rpxA.pdb 230
6nf5H.pdb 128
2d3kA.pdb 118
4y7tA.pdb 218
3k1rA.pdb 192
5ewqA.pdb 495
4m9qA.pdb 195
4u49A.pdb 311
5ywyH.pdb 223
3k0tA.pdb 119
4u98A.pdb 451
6t2sAAA.pdb 241
5mreGG.pdb 161
7cwsE.pdb 122
6hiwDa.pdb 55
6ujuA.pdb 90
5mreEE.pdb 288
5mrcD.pdb 252
5mrcZZ.pdb 87
1b4bA.pdb 71
6u424N.pdb 52
6u424V.pdb 83
3i91A.pdb 52
2hypA.pdb 230
5omiA.pdb 107
6jijB.pdb 297
1xhoA.pdb 106
3s35X.pdb 112
6j8oA.pdb 31
2jfvA.pdb 271
3rwoB.pdb 172
4p1lA.pdb 293
2wsfN.pdb 85
1sd4A.pdb 118
5z81A.pdb 99
6vknH.pdb 120
6z11H.pdb 193
6oilA.pdb 148
6tqkA.pdb 296
4zzjA.pdb 344
3edyA.pdb 544
5mp7A.pdb 298
3hy8A.pdb 211
6yxyEC.pdb 373
2b4vA.pdb 422
4l4iA.pdb 473
2w2iA.pdb 305
5moyB.pdb 103
6df3H.pdb 190
5irxE.pdb 75
2k4hA.pdb 134
[truncated: 471,259 more chars]
