# Supplementary material for: Sequence-structure-function relationships in the microbial protein universe
Source: Nat Commun. 2023 Apr 26;14:2351. doi: 10.1038/s41467-023-37896-w (PMC10133388; doi:10.1038/s41467-023-37896-w)
Supplement: Supplementary file 9 — Source Data [file 41467_2023_37896_MOESM9_ESM.zip › SourceData/source_data_Fig1/length_distributions/plot_len_histograms.py]

#!/usr/bin/python

import matplotlib.pyplot as plt
import numpy as np
import os, sys, re, commands, random, math, collections
from matplotlib.ticker import AutoMinorLocator

#filenames2plot = ["len_cath_v4_2_0.txt", "len_cath_v4_3_0.txt", "len_mip_dmpfold_curated.txt", "len_mip_dmpfold_raw.txt", "len_mip_rosetta_curated.txt", "len_mip_rosetta_raw.txt", "len_pdb_v2021_01_15.txt"]

fn_cath = "len_cath_v4_3_0.txt"
fn_pdb = "len_pdb_v2021_01_15.txt"
fn_dmp_cur = "len_mip_dmpfold_curated.txt"
fn_ros_cur = "len_mip_rosetta_curated.txt"
fn_af2 = "len_alphafold2.txt"


filenames = [fn_ros_cur, fn_dmp_cur, fn_af2, fn_pdb, fn_cath]
#colors = 'navy mediumorchid darkorange yellow'.split()
#colors = 'navy darkorchid darkorange yellow'.split()
#colors = 'navy m red darkorange yellow'.split()

#colors = 'navy m deeppink orange yellow'.split()
colors = 'navy m crimson orange yellow'.split()
alpha = [1, 0.75, 0.6, 1, 1]
labels = 'MIP-Rosetta MIP-DMPFold AlphaFoldDB PDB90 CATH'.split()

# bins for histogram
bins = [i for i in range(30,510,10)]

plt.rcParams['figure.figsize'] = 24,20 #width, height
plt.rcParams['font.size'] = 30
plt.rcParams['xtick.major.size'] = 10
plt.rcParams['xtick.major.width'] = 2
plt.rcParams['ytick.major.size'] = 10
plt.rcParams['ytick.major.width'] = 2
plt.rcParams['axes.linewidth'] = 2

for i in range(0, len(filenames)):

    #fn = fn_ros_cur   
    x = commands.getoutput("awk '{print $2}' " + filenames[i]).splitlines()
    x = map(int,x)

    plt.hist(x, bins=bins, alpha=alpha[i], facecolor=colors[i], edgecolor='whitesmoke', label=labels[i])

# title etc
plt.title("Length distribution in dataset")
plt.xlabel("Sequence length")
plt.ylabel("Number of structures")

# limits
plt.xlim([0,500])
plt.ylim([0,23000])

# legend
plt.legend(fontsize = 'large', frameon=False)

# vertical lines
plt.plot([40,40], [0, 230000], color='gray', linewidth=4, linestyle="--")
plt.plot([200,200], [0, 230000], color='gray', linewidth=4, linestyle="--")

plt.savefig("length_distribution4.png")
