# Supplementary material for: Sequence-structure-function relationships in the microbial protein universe
Source: Nat Commun. 2023 Apr 26;14:2351. doi: 10.1038/s41467-023-37896-w (PMC10133388; doi:10.1038/s41467-023-37896-w)
Supplement: Supplementary file 9 — Source Data [file 41467_2023_37896_MOESM9_ESM.zip › SourceData/source_data_Fig1/protein_universe_visualizations/source_data_Fig1_visualizations_lenmod.txt]

#SampleID	UMAP x	UMAP y	UMAP z	PCA x	PCA y	PCA z	Length	CATH class number	CATH architecture number	CATH topology number	CATH homologous superfamily number	Stride H content	Stride G content	Stride I content	Stride E content	Stride Bb content	Stride T content	Stride C content	Stride summed content	Relative contact order	Absolute contact order	Disorder percentage	Disorder number of long segments	Disorder number of short segments	Disorder type	OCTOPUS percentage	OCTOPUS number of segments	OCTOPUS type	BOCTOPUS percentage	BOCTOPUS number of segments	BOCTOPUS type	Type	CATH domain name	CATH length	CATH alignment length	CATH sequence identity	CATH TM-score (MIP-normed)	CATH TM-score (CATH-normed)	CATH RMSD	MQA score	Agreement TM-score	CATH class	CATH TM-score (MIP-normed) groups	Agreement TM-score groups	MQA score groups	Putative new fold	Log(Length)	Length with threshold 300	Length with threshold 200
16pkA01	6.5777636	2.2007728	2.4208794	-0.006206727469388189	0.03899260381444235	0.008819127847382778	188	3	3.40	3.40.50	3.40.50.1260	0.3351063829787234	0.0797872340425532	0.0	0.14361702127659576	0.015957446808510637	0.19148936170212766	0.0	0.4308510638297872	0.11319	21.27899	0.0	0.0	0.0	none	0.112	1.0	mid	0.0	0.0	none	CATH	NaN	NaN	NaN	NaN	NaN	NaN	NaN	NaN	NaN	Alpha Beta	NaN	NaN	NaN	False	5.236441962829949	188	188
16vpA00	0.9107713	1.0671282	3.4820478	0.10473672517451088	0.018825815527291356	-0.011550283835865038	311	1	1.10	1.10.1290	1.10.1290.10	0.5369774919614148	0.03215434083601286	0.0	0.04823151125401929	0.006430868167202572	0.18006430868167203	0.0	0.26688102893890675	0.08758	31.17734	0.0	0.0	0.0	none	0.068	1.0	mid	0.0	0.0	none	CATH	NaN	NaN	NaN	NaN	NaN	NaN	NaN	NaN	NaN	Alpha	NaN	NaN	NaN	False	5.739792912179234	\u003e300	\u003e200
1a0rP02	-1.311955	4.0851097	3.4753613	-0.025462370900660503	-0.04515313061463407	-0.013462424814755302	53	1	1.10	1.10.168	1.10.168.10	0.6226415094339622	0.0	0.0	0.0	0.0	0.1509433962264151	0.0	0.1509433962264151	0.09635	7.99709	0.0	0.0	0.0	none	0.0	0.0	none	0.0	0.0	none	CATH	NaN	NaN	NaN	NaN	NaN	NaN	NaN	NaN	NaN	Alpha	NaN	NaN	NaN	False	3.970291913552122	53	53
1a1xA00	7.272149	1.9665091	0.90889096	-0.05004796578196398	0.02598781639801255	-0.009650555861878065	106	2	2.40	2.40.15	2.40.15.10	0.04716981132075472	0.0	0.0	0.49056603773584906	0.0	0.1792452830188679	0.0	0.6698113207547169	0.1248	13.22862	0.0	0.0	0.0	none	0.0	0.0	none	0.0	0.0	none	CATH	NaN	NaN	NaN	NaN	NaN	NaN	NaN	NaN	NaN	Beta	NaN	NaN	NaN	False	4.663439094112067	106	106
1a3qA01	8.835562	2.5324922	1.408294	-0.07874232270773927	0.054417448419903196	-0.007411929025691506	179	2	2.60	2.60.40	2.60.40.340	0.17318435754189945	0.0	0.0	0.35195530726256985	0.0223463687150838	0.24581005586592178	0.0	0.6201117318435754	0.14166	25.35669	0.0	0.0	0.0	none	0.0	0.0	none	0.0	0.0	none	CATH	NaN	NaN	NaN	NaN	NaN	NaN	NaN	NaN	NaN	Beta	NaN	NaN	NaN	False	5.187385805840755	179	179
1a41A02	-0.731561	2.1587582	4.0217543	0.07991383486523969	-0.015647771392687995	-0.0034776673737495173	94	1	1.20	1.20.120	1.20.120.380	0.7872340425531915	0.0	0.0	0.0	0.0	0.07446808510638298	0.0	0.07446808510638298	0.08473	7.96454	0.0	0.0	0.0	none	0.0	0.0	none	0.0	0.0	none	CATH	NaN	NaN	NaN	NaN	NaN	NaN	NaN	NaN	NaN	Alpha	NaN	NaN	NaN	False	4.543294782270004	94	94
1a73A00	5.18875	2.36219	2.5060565	0.0023309679812698	0.018544970963567598	0.0001889164556626903	162	3	3.90	3.90.75	3.90.75.10	0.13580246913580246	0.05555555555555555	0.0	0.30864197530864196	0.012345679012345678	0.2962962962962963	0.0	0.6728395061728395	0.08007	12.97128	0.0	0.0	0.0	none	0.0	0.0	none	0.0	0.0	none	CATH	NaN	NaN	NaN	NaN	NaN	NaN	NaN	NaN	NaN	Alpha Beta	NaN	NaN	NaN	False	5.087596335232384	162	162
1a87A01	6.3862104	1.7769305	0.48621577	-0.027967292396133707	0.021282266958585393	-0.02899789785706152	97	3	3.30	3.30.1120	3.30.1120.60	0.17525773195876287	0.09278350515463918	0.0	0.4020618556701031	0.0	0.20618556701030927	0.0	0.7010309278350515	0.09429	9.1465	0.0	0.0	0.0	none	0.0	0.0	none	0.0	0.0	none	CATH	NaN	NaN	NaN	NaN	NaN	NaN	NaN	NaN	NaN	Alpha Beta	NaN	NaN	NaN	False	4.574710978503383	97	97
1a92A00	-1.8519907	4.840304	4.1344037	0.041539598983638626	-0.044310440056199475	0.0075828490334677355	50	4	4.10	4.10.220	4.10.220.40	0.92	0.0	0.0	0.0	0.0	0.0	0.0	0.0	0.04964	2.48185	0.0	0.0	0.0	none	0.0	0.0	none	0.0	0.0	none	CATH	NaN	NaN	NaN	NaN	NaN	NaN	NaN	NaN	NaN	Few Secondary Structures / Special	NaN	NaN	NaN	False	3.912023005428146	50	50
1a9xA04	-0.6518127	2.4010372	3.740389	0.08239769802622382	-0.011114090665001826	-0.009178155495149614	150	1	1.10	1.10.1030	1.10.1030.10	0.5333333333333333	0.02	0.0	0.05333333333333334	0.0	0.12666666666666668	0.0	0.2	0.05378	8.06661	0.0	0.0	0.0	none	0.0	0.0	none	0.0	0.0	none	CATH	NaN	NaN	NaN	NaN	NaN	NaN	NaN	NaN	NaN	Alpha	NaN	NaN	NaN	False	5.0106352940962555	150	150
1a9xB01	9.126144	2.8871953	1.5460706	-0.0801716675755811	0.05902108385779203	0.015088468638336629	150	3	3.50	3.50.30	3.50.30.20	0.23333333333333334	0.04	0.0	0.2866666666666667	0.02	0.2	0.0	0.5466666666666666	0.15424	23.1357	0.0	0.0	0.0	none	0.0	0.0	none	0.0	0.0	none	CATH	NaN	NaN	NaN	NaN	NaN	NaN	NaN	NaN	NaN	Alpha Beta	NaN	NaN	NaN	False	5.0106352940962555	150	150
1af6A00	6.392421	1.522088	0.5787561	0.03130606699930821	0.06220205703093033	-0.03341035551345568	421	2	2.40	2.40.170	2.40.170.10	0.0	0.026128266033254157	0.0	0.6152019002375297	0.0023752969121140144	0.2209026128266033	0.0	0.8646080760095012	0.08233	34.65947	0.0	0.0	0.0	none	0.0	0.0	none	0.413	18.0	mid	CATH	NaN	NaN	NaN	NaN	NaN	NaN	NaN	NaN	NaN	Beta	NaN	NaN	NaN	False	6.042632833682381	\u003e300	\u003e200
1af7A01	-0.69273007	4.2380915	3.871161	0.01706539085259144	-0.03707150571144981	0.004541892252727568	80	1	1.10	1.10.155	1.10.155.10	0.6375	0.0	0.0	0.0	0.0	0.0875	0.0	0.0875	0.09633	7.70637	0.0	0.0	0.0	none	0.0	0.0	none	0.0	0.0	none	CATH	NaN	NaN	NaN	NaN	NaN	NaN	NaN	NaN	NaN	Alpha	NaN	NaN	NaN	False	4.382026634673881	80	80
1al0B00	3.845213	1.9383398	2.6285794	-0.06426875770876528	-0.02465347456740167	-0.008803173178574885	49	4	4.10	4.10.1260	4.10.1260.10	0.22448979591836735	0.0	0.0	0.0	0.0	0.22448979591836735	0.0	0.22448979591836735	0.17265	20.71859	0.0	0.0	0.0	none	0.0	0.0	none	0.0	0.0	none	CATH	NaN	NaN	NaN	NaN	NaN	NaN	NaN	NaN	NaN	Few Secondary Structures / Special	NaN	NaN	NaN	False	3.8918202981106265	49	49
1amlA00	0.06492947	4.17327	3.4823842	-0.07867044705252714	-0.05322209494582552	-0.0035403846169118165	40	4	4.10	4.10.230	4.10.230.10	0.4	0.0	0.0	0.0	0.0	0.35	0.0	0.35	0.05556	2.22252	0.0	0.0	0.0	none	0.0	0.0	none	0.0	0.0	none	CATH	NaN	NaN	NaN	NaN	NaN	NaN	NaN	NaN	NaN	Few Secondary Structures / Special	NaN	NaN	NaN	False	3.6888794541139363	40	40
1aolA00	7.808539	2.508041	1.8601503	-0.0308380667169193	0.060043153120638605	0.005849048152160327	228	3	3.90	3.90.310	3.90.310.10	0.16228070175438597	0.039473684210526314	0.0	0.2412280701754386	0.021929824561403508	0.3333333333333333	0.0	0.6359649122807017	0.12937	29.49557	0.0	0.0	0.0	none	0.0	0.0	none	0.0	0.0	none	CATH	NaN	NaN	NaN	NaN	NaN	NaN	NaN	NaN	NaN	Alpha Beta	NaN	NaN	NaN	False	5.429345628954441	228	\u003e200
1aooA00	6.6491966	2.621614	2.2319083	-0.10246772249428482	-0.024765773484302797	-0.0004625841844670099	40	4	4.10	4.10.650	4.10.650.10	0.0	0.0	0.0	0.0	0.0	0.55	0.0	0.55	0.15116	6.04642	0.0	0.0	0.0	none	0.0	0.0	none	0.0	0.0	none	CATH	NaN	NaN	NaN	NaN	NaN	NaN	NaN	NaN	NaN	Few Secondary Structures / Special	NaN	NaN	NaN	False	3.6888794541139363	40	40
1aq5A00	-1.683385	4.488425	3.875626	-0.0036308553678880036	-0.04760138121631589	-0.00029752249837363353	47	1	1.20	1.20.5	1.20.5.30	0.6808510638297872	0.0	0.0	0.0	0.0	0.2127659574468085	0.0	0.2127659574468085	0.04746	2.23062	0.0	0.0	0.0	none	0.0	0.0	none	0.0	0.0	none	CATH	NaN	NaN	NaN	NaN	NaN	NaN	NaN	NaN	NaN	Alpha	NaN	NaN	NaN	False	3.8501476017100584	47	47
1av1A00	-2.5601158	4.5739455	4.1819086	0.16852376962056617	-0.021466517088317313	0.005829114761530922	201	1	1.20	1.20.5	1.20.5.1230	0.8955223880597015	0.0	0.0	0.0	0.0	0.03482587064676617	0.0	0.03482587064676617	0.01136	2.28407	0.0	0.0	0.0	none	0.0	0.0	none	0.0	0.0	none	CATH	NaN	NaN	NaN	NaN	NaN	NaN	NaN	NaN	NaN	Alpha	NaN	NaN	NaN	False	5.303304908059076	201	\u003e200
1avoA00	-2.2717469	4.534074	3.9897285	0.02206695631410715	-0.043857831560477	0.004631862569637589	60	1	1.20	1.20.5	1.20.5.120	0.6166666666666667	0.11666666666666667	0.0	0.0	0.0	0.05	0.0	0.16666666666666666	0.03886	2.33134	0.0	0.0	0.0	none	0.0	0.0	none	0.0	0.0	none	CATH	NaN	NaN	NaN	NaN	NaN	NaN	NaN	NaN	NaN	Alpha	NaN	NaN	NaN	False	4.0943445622221	60	60
1ayoA00	8.902944	3.0065088	1.378112	-0.07155813465020182	0.05071248768178966	0.015979123459574106	130	2	2.60	2.60.40	2.60.40.690	0.046153846153846156	0.03076923076923077	0.0	0.47692307692307695	0.015384615384615385	0.2846153846153846	0.0	0.8076923076923077	0.16887	21.95355	0.0	0.0	0.0	none	0.0	0.0	none	0.0	0.0	none	CATH	NaN	NaN	NaN	NaN	NaN	NaN	NaN	NaN	NaN	Beta	NaN	NaN	NaN	False	4.867534450455582	130	130
1b12A02	8.898365	3.356561	1.2034404	-0.10718920224962324	-0.00021383509426893793	0.008906594505370959	74	2	2.170	2.170.230	2.170.230.10	0.0	0.04054054054054054	0.0	0.36486486486486486	0.0	0.3108108108108108	0.0	0.7162162162162162	0.13062	14.23765	0.0	0.0	0.0	none	0.0	0.0	none	0.0	0.0	none	CATH	NaN	NaN	NaN	NaN	NaN	NaN	NaN	NaN	NaN	Beta	NaN	NaN	NaN	False	4.30406509320417	74	74
1b25A03	2.7453322	1.2688209	3.2946625	0.06598654438304624	0.024208956908561445	-0.004626715422958934	213	1	1.10	1.10.599	1.10.599.10	0.5774647887323944	0.03286384976525822	0.0	0.0	0.018779342723004695	0.15492957746478872	0.0	0.20657276995305165	0.05556	22.16967	0.0	0.0	0.0	none	0.0	0.0	none	0.0	0.0	none	CATH	NaN	NaN	NaN	NaN	NaN	NaN	NaN	NaN	NaN	Alpha	NaN	NaN	NaN	False	5.3612921657094255	213	\u003e200
1b33N01	9.294535	3.4479659	1.2084712	-0.12423803283668597	-0.0061891572674212	0.010748369178991577	55	3	3.30	3.30.1490	3.30.1490.170	0.2545454545454545	0.05454545454545454	0.0	0.36363636363636365	0.0	0.09090909090909091	0.0	0.509090909090909	0.18721	10.29673	0.0	0.0	0.0	none	0.0	0.0	none	0.0	0.0	none	CATH	NaN	NaN	NaN	NaN	NaN	NaN	NaN	NaN	NaN	Alpha Beta	NaN	NaN	NaN	False	4.007333185232471	55	55
1b35D00	-0.23598185	4.123535	3.556462	-0.05313608104346471	-0.04968833907664307	-0.0027829483800643905	57	4	4.10	4.10.690	4.10.690.10	0.3333333333333333	0.05263157894736842	0.0	0.0	0.0	0.22807017543859648	0.0	0.2807017543859649	0.04843	2.76024	0.0	0.0	0.0	none	0.0	0.0	none	0.0	0.0	none	CATH	NaN	NaN	NaN	NaN	NaN	NaN	NaN	NaN	NaN	Few Secondary Structures / Special	NaN	NaN	NaN	False	4.04305126783455	57	57
1b3qA01	-2.0241957	4.5004478	4.222192	0.044406887730607573	-0.041229427827249095	0.005125509257458248	62	1	1.10	1.10.287	1.10.287.560	0.7741935483870968	0.0	0.0	0.0	0.0	0.06451612903225806	0.0	0.06451612903225806	0.074	4.58814	0.0	0.0	0.0	none	0.0	0.0	none	0.0	0.0	none	CATH	NaN	NaN	NaN	NaN	NaN	NaN	NaN	NaN	NaN	Alpha	NaN	NaN	NaN	False	4.127134385045092	62	62
1b8xA03	6.134411	3.144204	1.3237448	-0.1367719597313795	-0.05614511065250895	-0.0032346036017127564	48	4	4.10	4.10.770	4.10.770.10	0.0	0.0	0.0	0.0	0.0	0.5208333333333334	0.0	0.5208333333333334	0.05767	2.76807	0.604	0.0	1.0	terminal	0.0	0.0	none	0.0	0.0	none	CATH	NaN	NaN	NaN	NaN	NaN	NaN	NaN	NaN	NaN	Few Secondary Structures / Special	NaN	NaN	NaN	False	3.871201010907891	48	48
1bbgA00	7.695253	2.4855158	0.66457975	-0.10097284828788165	-0.004019410771807969	-0.008245461289206843	40	3	3.30	3.30.160	3.30.160.80	0.15	0.0	0.0	0.25	0.0	0.4	0.0	0.65	0.14706	5.88231	0.0	0.0	0.0	none	0.0	0.0	none	0.0	0.0	none	CATH	NaN	NaN	NaN	NaN	NaN	NaN	NaN	NaN	NaN	Alpha Beta	NaN	NaN	NaN	False	3.6888794541139363	40	40
1bcoA02	7.5218754	2.257833	1.0343659	-0.08140399077321223	0.005551145339869177	-0.010759392655884588	68	2	2.30	2.30.30	2.30.30.130	0.0	0.08823529411764706	0.0	0.4411764705882353	0.014705882352941176	0.27941176470588236	0.0	0.8235294117647058	0.12902	8.7732	0.0	0.0	0.0	none	0.0	0.0	none	0.0	0.0	none	CATH	NaN	NaN	NaN	NaN	NaN	NaN	NaN	NaN	NaN	Beta	NaN	NaN	NaN	False	4.219507705176107	68	68
1bctA00	-2.2454953	4.344748	3.8847213	0.05179301347349527	-0.03876663836370201	-0.0014093029696030186	69	4	4.10	4.10.290	4.10.290.10	0.8695652173913043	0.0	0.0	0.0	0.0	0.057971014492753624	0.0	0.057971014492753624	0.03279	2.26238	0.0	0.0	0.0	none	0.609	2.0	mid	0.0	0.0	none	CATH	NaN	NaN	NaN	NaN	NaN	NaN	NaN	NaN	NaN	Few Secondary Structures / Special	NaN	NaN	NaN	False	4.23410650459726	69	69
1bg1A01	-2.680608	4.5916367	4.083814	0.15846215385647958	-0.02415880593464537	0.01033242045679764	175	1	1.20	1.20.1050	1.20.1050.20	0.8342857142857143	0.0	0.0	0.0	0.0	0.10285714285714286	0.0	0.10285714285714286	0.07156	13.16759	0.0	0.0	0.0	none	0.0	0.0	none	0.0	0.0	none	CATH	NaN	NaN	NaN	NaN	NaN	NaN	NaN	NaN	NaN	Alpha	NaN	NaN	NaN	False	5.1647859739235145	175	175
1bg1A02	8.49482	2.9830494	1.1660211	-0.07247564800297848	0.0405292335250863	0.005746786027995889	145	2	2.60	2.60.40	2.60.40.630	0.0	0.08275862068965517	0.0	0.45517241379310347	0.013793103448275862	0.25517241379310346	0.0	0.8068965517241379	0.13997	20.2953	0.0	0.0	0.0	none	0.0	0.0	none	0.0	0.0	none	CATH	NaN	NaN	NaN	NaN	NaN	NaN	NaN	NaN	NaN	Beta	NaN	NaN	NaN	False	4.976733742420574	145	145
1bg5A03	5.2859254	3.0235133	1.11016	-0.14228261283610355	-0.06794467848262656	-0.01430464354277683	41	4	4.10	4.10.6	4.10.6.10	0.0	0.0	0.0	0.0	0.0	0.4146341463414634	0.0	0.4146341463414634	0.04858	1.9919	0.0	0.0	0.0	none	0.0	0.0	none	0.0	0.0	none	CATH	NaN	NaN	NaN	NaN	NaN	NaN	NaN	NaN	NaN	Few Secondary Structures / Special	NaN	NaN	NaN	False	3.713572066704308	41	41
1bgfA00	1.2575481	2.9138494	4.3076363	0.05964878268439912	-0.0035896096023373962	0.008259276491983346	124	1	1.10	1.10.532	1.10.532.10	0.7338709677419355	0.07258064516129033	0.0	0.0	0.016129032258064516	0.024193548387096774	0.0	0.11290322580645161	0.08776	10.88226	0.0	0.0	0.0	none	0.0	0.0	none	0.0	0.0	none	CATH	NaN	NaN	NaN	NaN	NaN	NaN	NaN	NaN	NaN	Alpha	NaN	NaN	NaN	False	4.820281565605037	124	124
1bhaA00	2.4290972	2.6933954	5.328125	0.0395744905531561	-0.0034781674489676273	0.030643746641894117	67	1	1.10	1.10.287	1.10.287.170	0.7761194029850746	0.0	0.0	0.0	0.0	0.19402985074626866	0.0	0.19402985074626866	0.09983	6.88856	0.0	0.0	0.0	none	0.627	2.0	mid	0.0	0.0	none	CATH	NaN	NaN	NaN	NaN	NaN	NaN	NaN	NaN	NaN	Alpha	NaN	NaN	NaN	False	4.204692619390966	67	67
1bm8A00	4.6927257	1.7124265	1.6188682	-0.002733940070435455	0.013800797153333974	-0.017748011315371712	99	3	3.10	3.10.260	3.10.260.10	0.41414141414141414	0.0	0.0	0.29292929292929293	0.0	0.1919191919191919	0.0	0.48484848484848486	0.11166	11.05472	0.0	0.0	0.0	none	0.0	0.0	none	0.0	0.0	none	CATH	NaN	NaN	NaN	NaN	NaN	NaN	NaN	NaN	NaN	Alpha Beta	NaN	NaN	NaN	False	4.59511985013459	99	99
1bmlC03	9.857201	3.5019338	1.3949636	-0.11718085816955641	0.01882949140625192	0.02925504975797471	83	3	3.10	3.10.20	3.10.20.150	0.0	0.07228915662650602	0.0	0.40963855421686746	0.024096385542168676	0.3373493975903614	0.0	0.8433734939759037	0.14367	11.92448	0.0	0.0	0.0	none	0.0	0.0	none	0.0	0.0	none	CATH	NaN	NaN	NaN	NaN	NaN	NaN	NaN	NaN	NaN	Alpha Beta	NaN	NaN	NaN	False	4.418840607796598	83	83
1bplA01	7.347598	2.7330725	2.3144412	-0.03984540348020753	0.031809812369343105	0.02220012934461437	104	3	3.30	3.30.750	3.30.750.90	0.28846153846153844	0.0	0.0	0.08653846153846154	0.038461538461538464	0.2692307692307692	0.0	0.3942307692307692	0.13313	13.84533	0.0	0.0	0.0	none	0.0	0.0	none	0.0	0.0	none	CATH	NaN	NaN	NaN	NaN	NaN	NaN	NaN	NaN	NaN	Alpha Beta	NaN	NaN	NaN	False	4.6443908991413725	104	104
1bpoA02	0.78936446	1.089806	3.6548893	0.08330688471225184	0.004508062824451324	-0.010287967762427016	155	1	1.25	1.25.40	1.25.40.30	0.6967741935483871	0.0	0.0	0.0	0.0	0.09032258064516129	0.0	0.09032258064516129	0.04372	6.77737	0.0	0.0	0.0	none	0.0	0.0	none	0.0	0.0	none	CATH	NaN	NaN	NaN	NaN	NaN	NaN	NaN	NaN	NaN	Alpha	NaN	NaN	NaN	False	5.043425116919247	155	155
1bvp101	3.1009037	2.3782258	4.9170704	0.042982314979672774	0.010616715022621319	0.016687628338370817	120	1	1.10	1.10.250	1.10.250.10	0.625	0.0	0.0	0.0	0.0	0.19166666666666668	0.0	0.19166666666666668	0.09038	10.84564	0.0	0.0	0.0	none	0.0	0.0	none	0.0	0.0	none	CATH	NaN	NaN	NaN	NaN	NaN	NaN	NaN	NaN	NaN	Alpha	NaN	NaN	NaN	False	4.787491742782046	120	120
1bvp103	0.31116098	2.0659866	3.5378013	0.018420623002647567	-0.01692193703422043	-0.006482133136246367	96	1	1.10	1.10.170	1.10.170.10	0.5	0.0	0.0	0.0	0.0	0.22916666666666666	0.0	0.22916666666666666	0.09726	9.33711	0.0	0.0	0.0	none	0.0	0.0	none	0.0	0.0	none	CATH	NaN	NaN	NaN	NaN	NaN	NaN	NaN	NaN	NaN	Alpha	NaN	NaN	NaN	False	4.564348191467836	96	96
1bx7A00	7.9947543	2.1331449	1.2834965	-0.11955753115329448	-0.02019210956974514	-0.021636725721903668	51	2	2.10	2.10.22	2.10.22.10	0.0	0.0	0.0	0.1568627450980392	0.0784313725490196	0.39215686274509803	0.0	0.6274509803921569	0.10076	5.13876	0.0	0.0	0.0	none	0.0	0.0	none	0.0	0.0	none	CATH	NaN	NaN	NaN	NaN	NaN	NaN	NaN	NaN	NaN	Beta	NaN	NaN	NaN	False	3.9318256327243257	51	51
1bxoA02	8.424099	3.0055199	1.8798006	-0.054618963798975045	0.04451100092484811	0.020915395553149047	152	2	2.40	2.40.70	2.40.70.10	0.09210526315789473	0.02631578947368421	0.0	0.4605263157894737	0.0	0.27631578947368424	0.0	0.7631578947368421	0.15598	23.70838	0.0	0.0	0.0	none	0.0	0.0	none	0.0	0.0	none	CATH	NaN	NaN	NaN	NaN	NaN	NaN	NaN	NaN	NaN	Beta	NaN	NaN	NaN	False	5.0238805208462765	152	152
1bxyA00	7.973539	3.1321106	2.3221264	-0.08330512258280999	0.003853192433428231	0.038749023891515244	60	3	3.30	3.30.1390	3.30.1390.20	0.3333333333333333	0.05	0.0	0.3	0.0	0.11666666666666667	0.0	0.4666666666666667	0.2057	12.34205	0.0	0.0	0.0	none	0.0	0.0	none	0.0	0.0	none	CATH	NaN	NaN	NaN	NaN	NaN	NaN	NaN	NaN	NaN	Alpha Beta	NaN	NaN	NaN	False	4.0943445622221	60	60
1byiA00	6.404725	1.9326026	2.4814088	0.0014161070480378404	0.036212694301147444	0.0027398822182682046	224	3	3.40	3.40.50	3.40.50.300	0.375	0.026785714285714284	0.0	0.24553571428571427	0.004464285714285714	0.16071428571428573	0.0	0.4375	0.0947	21.21292	0.0	0.0	0.0	none	0.0	0.0	none	0.0	0.0	none	CATH	NaN	NaN	NaN	NaN	NaN	NaN	NaN	NaN	NaN	Alpha Beta	NaN	NaN	NaN	False	5.4116460518550396	224	\u003e200
1bzkA00	-0.402073	4.567998	3.20005	-0.05950449404990941	-0.05471533364444304	-0.005369703075006984	42	1	1.10	1.10.287	1.10.287.570	0.5952380952380952	0.0	0.0	0.0	0.0	0.2619047619047619	0.0	0.2619047619047619	0.05145	2.16097	0.0	0.0	0.0	none	0.5	1.0	mid	0.0	0.0	none	CATH	NaN	NaN	NaN	NaN	NaN	NaN	NaN	NaN	NaN	Alpha	NaN	NaN	NaN	False	3.7376696182833684	42	42
1c0wC03	2.965192	3.222227	3.9364498	-0.08134813890009361	-0.04136938311249499	0.008205633843784605	36	6	6.10	6.10.140	6.10.140.1920	0.3888888888888889	0.08333333333333333	0.0	0.0	0.05555555555555555	0.1111111111111111	0.0	0.25	0.1617	9.37843	0.0	0.0	0.0	none	0.0	0.0	none	0.0	0.0	none	CATH	NaN	NaN	NaN	NaN	NaN	NaN	NaN	NaN	NaN	Few Secondary Structures / Special	NaN	NaN	NaN	False	3.58351893845611	36	36
1c17M00	-2.572845	4.588691	4.054447	0.13481071163089736	-0.030036710939173532	0.004781143135840517	142	1	1.20	1.20.120	1.20.120.220	0.8591549295774648	0.0	0.0	0.0	0.0	0.056338028169014086	0.0	0.056338028169014086	0.0501	8.56724	0.0	0.0	0.0	none	0.592	4.0	mid	0.0	0.0	none	CATH	NaN	NaN	NaN	NaN	NaN	NaN	NaN	NaN	NaN	Alpha	NaN	NaN	NaN	False	4.955827057601261	142	142
1c1kA02	0.4098761	2.2418265	3.372527	0.04484232770759097	-0.010177787447724601	-0.006283917881867333	115	1	1.10	1.10.220	1.10.220.50	0.6782608695652174	0.06086956521739131	0.0	0.05217391304347826	0.017391304347826087	0.06086956521739131	0.0	0.19130434782608696	0.07513	16.30349	0.0	0.0	0.0	none	0.0	0.0	none	0.0	0.0	none	CATH	NaN	NaN	NaN	NaN	NaN	NaN	NaN	NaN	NaN	Alpha	NaN	NaN	NaN	False	4.74493212836325	115	115
1c4kA01	5.394209	1.9001644	2.343962	-0.02986797253854331	0.006963273122763507	-0.00494813190848883	105	3	3.40	3.40.50	3.40.50.220	0.3142857142857143	0.05714285714285714	0.0	0.19047619047619047	0.0	0.17142857142857143	0.0	0.41904761904761906	0.09409	10.06798	0.0	0.0	0.0	none	0.0	0.0	none	0.0	0.0	none	CATH	NaN	NaN	NaN	NaN	NaN	NaN	NaN	NaN	NaN	Alpha Beta	NaN	NaN	NaN	False	4.653960350157523	105	105
1c4qA00	7.256369	2.2474334	0.780001	-0.0666196182292336	0.012360527127598778	-0.0064737321524184184	69	2	2.40	2.40.50	2.40.50.70	0.17391304347826086	0.0	0.0	0.4492753623188406	0.014492753623188406	0.2028985507246377	0.0	0.6666666666666666	0.16652	11.4898	0.0	0.0	0.0	none	0.0	0.0	none	0.0	0.0	none	CATH	NaN	NaN	NaN	NaN	NaN	NaN	NaN	NaN	NaN	Beta	NaN	NaN	NaN	False	4.23410650459726	69	69
1c5eA00	9.754906	3.042545	1.5616325	-0.12170180998501277	0.036859817405408994	0.0029304497797485187	95	2	2.40	2.40.300	2.40.300.10	0.06315789473684211	0.0	0.0	0.3263157894736842	0.031578947368421054	0.37894736842105264	0.0	0.7368421052631579	0.14225	13.51343	0.0	0.0	0.0	none	0.0	0.0	none	0.0	0.0	none	CATH	NaN	NaN	NaN	NaN	NaN	NaN	NaN	NaN	NaN	Beta	NaN	NaN	NaN	False	4.553876891600541	95	95
1c96A01	5.656928	1.8402793	2.471468	0.015317279144578234	0.03739322022654035	0.0006578234642045887	201	3	3.30	3.30.499	3.30.499.10	0.39303482587064675	0.03482587064676617	0.0	0.18407960199004975	0.004975124378109453	0.1691542288557214	0.0	0.39303482587064675	0.09715	19.52725	0.0	0.0	0.0	none	0.0	0.0	none	0.0	0.0	none	CATH	NaN	NaN	NaN	NaN	NaN	NaN	NaN	NaN	NaN	Alpha Beta	NaN	NaN	NaN	False	5.303304908059076	201	\u003e200
1c96A02	6.3973985	2.4945574	2.6431503	-0.023832024098691732	0.022075393830510767	0.01052515157628728	113	3	3.40	3.40.1060	3.40.1060.10	0.37168141592920356	0.08849557522123894	0.0	0.1592920353982301	0.0	0.19469026548672566	0.0	0.4424778761061947	0.13215	14.93309	0.0	0.0	0.0	none	0.0	0.0	none	0.0	0.0	none	CATH	NaN	NaN	NaN	NaN	NaN	NaN	NaN	NaN	NaN	Alpha Beta	NaN	NaN	NaN	False	4.727387818712341	113	113
1ccwA00	5.4747887	1.4947811	2.1631587	-0.014810082331989854	0.021544777034670257	-0.010577684278034055	137	3	3.40	3.40.50	3.40.50.280	0.45255474452554745	0.0	0.0	0.23357664233576642	0.0	0.145985401459854	0.0	0.3795620437956204	0.09906	13.57178	0.0	0.0	0.0	none	0.0	0.0	none	0.0	0.0	none	CATH	NaN	NaN	NaN	NaN	NaN	NaN	NaN	NaN	NaN	Alpha Beta	NaN	NaN	NaN	False	4.919980925828125	137	137
1ccwB01	4.5582294	1.0222926	2.573671	0.05519527059555461	0.04222059630043283	-0.014605918410160644	417	3	3.20	3.20.20	3.20.20.240	0.5251798561151079	0.02877697841726619	0.0	0.08633093525179857	0.004796163069544364	0.16786570743405277	0.0	0.28776978417266186	0.07335	30.58859	0.0	0.0	0.0	none	0.05	1.0	mid	0.0	0.0	none	CATH	NaN	NaN	NaN	NaN	NaN	NaN	NaN	NaN	NaN	Alpha Beta	NaN	NaN	NaN	False	6.0330862217988015	\u003e300	\u003e200
1ccwB02	5.2212424	1.3594987	2.0497448	-0.05228027641137005	-0.007692831096983037	-0.016616395782430782	66	3	3.90	3.90.970	3.90.970.10	0.4090909090909091	0.045454545454545456	0.0	0.13636363636363635	0.0	0.19696969696969696	0.0	0.3787878787878788	0.11394	7.51999	0.0	0.0	0.0	none	0.0	0.0	none	0.0	0.0	none	CATH	NaN	NaN	NaN	NaN	NaN	NaN	NaN	NaN	NaN	Alpha Beta	NaN	NaN	NaN	False	4.189654742026425	66	66
1ceuA00	-0.85350764	4.120224	3.4580238	-0.023540354048835917	-0.04487126845662218	-0.007384187155687044	51	6	6.10	6.10.210	6.10.210.10	0.5490196078431373	0.0	0.0	0.0	0.0	0.27450980392156865	0.0	0.27450980392156865	0.05578	2.84486	0.0	0.0	0.0	none	0.0	0.0	none	0.0	0.0	none	CATH	NaN	NaN	NaN	NaN	NaN	NaN	NaN	NaN	NaN	Few Secondary Structures / Special	NaN	NaN	NaN	False	3.9318256327243257	51	51
1cf4B00	5.373068	2.9041033	1.0915654	-0.1356354442691662	-0.06029392514581817	-0.017356433967751366	44	4	4.10	4.10.680	4.10.680.10	0.0	0.0	0.0	0.0	0.0	0.5227272727272727	0.0	0.5227272727272727	0.05376	2.36566	0.659	0.0	1.0	terminal	0.0	0.0	none	0.0	0.0	none	CATH	NaN	NaN	NaN	NaN	NaN	NaN	NaN	NaN	NaN	Few Secondary Structures / Special	NaN	NaN	NaN	False	3.784189633918261	44	44
1chdA00	7.376007	1.8836935	1.6910018	-0.029059499465040044	0.047387129815083376	-0.015510908204596417	198	3	3.40	3.40.50	3.40.50.180	0.3181818181818182	0.015151515151515152	0.0	0.2474747474747475	0.030303030303030304	0.24242424242424243	0.0	0.5353535353535354	0.09598	19.00355	0.0	0.0	0.0	none	0.0	0.0	none	0.0	0.0	none	CATH	NaN	NaN	NaN	NaN	NaN	NaN	NaN	NaN	NaN	Alpha Beta	NaN	NaN	NaN	False	5.288267030694535	198	198
1ci4A00	3.6954057	1.1630263	2.6460724	0.011666114473675314	0.00877712753959937	-0.012852591248845573	87	1	1.10	1.10.150	1.10.150.40	0.6781609195402298	0.034482758620689655	0.0	0.0	0.022988505747126436	0.08045977011494253	0.0	0.13793103448275862	0.10532	9.26825	0.0	0.0	0.0	none	0.0	0.0	none	0.0	0.0	none	CATH	NaN	NaN	NaN	NaN	NaN	NaN	NaN	NaN	NaN	Alpha	NaN	NaN	NaN	False	4.465908118654584	87	87
1ciiA01	1.3949867	0.14043757	3.3473954	0.11749166065227179	0.02450446894159749	-0.031081750083426552	344	1	1.20	1.20.250	1.20.250.10	0.8401162790697675	0.00872093023255814	0.0	0.0	0.0	0.05813953488372093	0.0	0.06686046511627906	0.04084	18.17393	0.061	0.0	1.0	mid	0.0	0.0	none	0.0	0.0	none	CATH	NaN	NaN	NaN	NaN	NaN	NaN	NaN	NaN	NaN	Alpha	NaN	NaN	NaN	False	5.840641657373398	\u003e300	\u003e200
1cipA02	0.6869716	2.0738022	4.4391403	0.06681790544614627	-0.0021012137875511027	0.005987674098230564	119	1	1.10	1.10.400	1.10.400.10	0.7142857142857143	0.025210084033613446	0.0	0.0	0.0	0.06722689075630252	0.0	0.09243697478991597	0.10256	12.20455	0.0	0.0	0.0	none	0.0	0.0	none	0.0	0.0	none	CATH	NaN	NaN	NaN	NaN	NaN	NaN	NaN	NaN	NaN	Alpha	NaN	NaN	NaN	False	4.77912349311153	119	119
1ckmA03	-1.2561421	4.5605497	3.786593	-0.027503126884390834	-0.04974372631274755	-0.000775491701067517	54	4	4.10	4.10.87	4.10.87.10	0.3333333333333333	0.0	0.0	0.14814814814814814	0.0	0.2037037037037037	0.0	0.35185185185185186	0.05762	7.89394	0.0	0.0	0.0	none	0.0	0.0	none	0.0	0.0	none	CATH	NaN	NaN	NaN	NaN	NaN	NaN	NaN	NaN	NaN	Few Secondary Structures / Special	NaN	NaN	NaN	False	3.9889840465642745	54	54
1cksB00	5.3195133	2.711974	1.0985014	-0.09097397078679376	-0.036412888081204846	-0.02145634057314804	78	3	3.30	3.30.170	3.30.170.10	0.15384615384615385	0.038461538461538464	0.0	0.10256410256410256	0.0	0.15384615384615385	0.0	0.2948717948717949	0.06559	5.11616	0.0	0.0	0.0	none	0.0	0.0	none	0.0	0.0	none	CATH	NaN	NaN	NaN	NaN	NaN	NaN	NaN	NaN	NaN	Alpha Beta	NaN	NaN	NaN	False	4.356708826689592	78	78
1cl8A00	4.516236	1.919304	2.4766347	0.03999811537467364	0.030124859445712006	-0.004759024415991656	261	3	3.40	3.40.580	3.40.580.10	0.3065134099616858	0.06130268199233716	0.0	0.19157088122605365	0.01532567049808429	0.24521072796934865	0.0	0.5134099616858238	0.08615	22.48385	0.0	0.0	0.0	none	0.0	0.0	none	0.0	0.0	none	CATH	NaN	NaN	NaN	NaN	NaN	NaN	NaN	NaN	NaN	Alpha Beta	NaN	NaN	NaN	False	5.564520407322694	261	\u003e200
1cmbA00	1.7516762	2.1217566	3.4294899	0.014564347225640683	-0.008020646193833232	-0.00359522629459216	104	1	1.10	1.10.140	1.10.140.10	0.3942307692307692	0.0673076923076923	0.0	0.038461538461538464	0.019230769230769232	0.10576923076923077	0.0	0.23076923076923078	0.10407	10.82323	0.0	0.0	0.0	none	0.0	0.0	none	0.0	0.0	none	CATH	NaN	NaN	NaN	NaN	NaN	NaN	NaN	NaN	NaN	Alpha	NaN	NaN	NaN	False	4.6443908991413725	104	104
1co4A00	9.563442	3.333933	1.0822985	-0.13511188265942	0.01079393670234436	0.022942869522894184	42	3	3.90	3.90.430	3.90.430.10	0.11904761904761904	0.09523809523809523	0.0	0.2857142857142857	0.0	0.11904761904761904	0.0	0.5	0.14431	6.06121	0.0	0.0	0.0	none	0.0	0.0	none	0.0	0.0	none	CATH	NaN	NaN	NaN	NaN	NaN	NaN	NaN	NaN	NaN	Alpha Beta	NaN	NaN	NaN	False	3.7376696182833684	42	42
1colA00	2.8023882	1.3242258	4.2971454	0.07793865259227434	0.027579446670862654	0.0063625345356874965	197	1	1.10	1.10.490	1.10.490.30	0.7969543147208121	0.030456852791878174	0.0	0.0	0.0	0.04060913705583756	0.0	0.07106598984771574	0.09451	18.6179	0.0	0.0	0.0	none	0.213	2.0	mid	0.0	0.0	none	CATH	NaN	NaN	NaN	NaN	NaN	NaN	NaN	NaN	NaN	Alpha	NaN	NaN	NaN	False	5.2832037287379885	197	197
1cpyA02	0.018226026	3.2981482	4.033383	0.019124229070096043	-0.023352783713104935	0.0008076248525110433	72	1	1.10	1.10.287	1.10.287.410	0.7361111111111112	0.0	0.0	0.0	0.0	0.08333333333333333	0.0	0.08333333333333333	0.09488	6.83162	0.0	0.0	0.0	none	0.0	0.0	none	0.0	0.0	none	CATH	NaN	NaN	NaN	NaN	NaN	NaN	NaN	NaN	NaN	Alpha	NaN	NaN	NaN	False	4.276666119016055	72	72
1cq3A00	8.717966	2.6113296	1.3943048	-0.05962406155692348	0.05950402714059231	0.00044939809528199247	224	2	2.60	2.60.240	2.60.240.10	0.044642857142857144	0.026785714285714284	0.0	0.4107142857142857	0.008928571428571428	0.23660714285714285	0.0	0.6830357142857143	0.13824	30.96632	0.0	0.0	0.0	none	0.0	0.0	none	0.0	0.0	none	CATH	NaN	NaN	NaN	NaN	NaN	NaN	NaN	NaN	NaN	Beta	NaN	NaN	NaN	False	5.4116460518550396	224	\u003e200
1cqmA00	7.9618998	2.7184496	2.6807463	-0.046099794730780255	0.016850673346805595	0.0171944857279857	98	3	3.30	3.30.70	3.30.70.60	0.2857142857142857	0.030612244897959183	0.0	0.47959183673469385	0.0	0.1326530612244898	0.0	0.6428571428571429	0.18599	18.22676	0.0	0.0	0.0	none	0.0	0.0	none	0.0	0.0	none	CATH	NaN	NaN	NaN	NaN	NaN	NaN	NaN	NaN	NaN	Alpha Beta	NaN	NaN	NaN	False	4.584967478670572	98	98
1cvrA01	5.720729	2.474429	2.75244	-0.019003457144830482	0.011724648827200401	0.009860748017183313	117	3	3.40	3.40.50	3.40.50.10390	0.20512820512820512	0.08547008547008547	0.0	0.24786324786324787	0.0	0.2222222222222222	0.0	0.5555555555555556	0.11189	13.09147	0.0	0.0	0.0	none	0.0	0.0	none	0.0	0.0	none	CATH	NaN	NaN	NaN	NaN	NaN	NaN	NaN	NaN	NaN	Alpha Beta	NaN	NaN	NaN	False	4.762173934797756	117	117
1cwxA00	4.432394	2.7546837	2.108141	-0.09836406966917381	-0.04283167088218924	-0.005643326937703264	44	4	4.10	4.10.710	4.10.710.10	0.0	0.06818181818181818	0.0	0.0	0.0	0.6818181818181818	0.0	0.75	0.05482	2.41206	1.0	1.0	0.0	full	0.0	0.0	none	0.0	0.0	none	CATH	NaN	NaN	NaN	NaN	NaN	NaN	NaN	NaN	NaN	Few Secondary Structures / Special	NaN	NaN	NaN	False	3.784189633918261	44	44
1cy5A00	2.717468	2.7977252	4.8762197	0.03124232771004924	-0.00153650806311475	0.020961086460632578	93	1	1.10	1.10.533	1.10.533.10	0.7634408602150538	0.03225806451612903	0.0	0.0	0.0	0.0	0.0	0.03225806451612903	0.11411	10.61223	0.0	0.0	0.0	none	0.0	0.0	none	0.0	0.0	none	CATH	NaN	NaN	NaN	NaN	NaN	NaN	NaN	NaN	NaN	Alpha	NaN	NaN	NaN	False	4.532599493153256	93	93
1d0qA00	3.773748	2.0640616	2.2806015	5.2894648116923796e-05	0.002881035888924971	-0.0079535092560024	102	3	3.90	3.90.580	3.90.580.10	0.3627450980392157	0.029411764705882353	0.0	0.16666666666666666	0.0	0.20588235294117646	0.0	0.4019607843137255	0.10256	10.46129	0.0	0.0	0.0	none	0.0	0.0	none	0.0	0.0	none	CATH	NaN	NaN	NaN	NaN	NaN	NaN	NaN	NaN	NaN	Alpha Beta	NaN	NaN	NaN	False	4.624972813284271	102	102
1d2mA03	-1.1676389	2.8386703	3.936611	0.031725116143221724	-0.028224316351402354	-0.00411844315638502	66	6	6.10	6.10.140	6.10.140.240	0.7121212121212122	0.06060606060606061	0.0	0.0	0.0	0.09090909090909091	0.0	0.15151515151515152	0.09953	6.56882	0.0	0.0	0.0	none	0.0	0.0	none	0.0	0.0	none	CATH	NaN	NaN	NaN	NaN	NaN	NaN	NaN	NaN	NaN	Few Secondary Structures / Special	NaN	NaN	NaN	False	4.189654742026425	66	66
1d4uA00	6.8332214	2.7152607	1.908311	-0.05430283537753511	0.008854381906811034	0.006597811773743968	111	3	3.90	3.90.530	3.90.530.10	0.1981981981981982	0.0	0.0	0.12612612612612611	0.0	0.36036036036036034	0.0	0.4864864864864865	0.0799	8.86935	0.0	0.0	0.0	none	0.0	0.0	none	0.0	0.0	none	CATH	NaN	NaN	NaN	NaN	NaN	NaN	NaN	NaN	NaN	Alpha Beta	NaN	NaN	NaN	False	4.709530201312334	111	111
1d5tA02	7.1220345	3.11582	2.5288174	-0.04058846963452945	0.021144442880777378	0.02348088233414863	153	3	3.30	3.30.519	3.30.519.10	0.13071895424836602	0.10457516339869281	0.0	0.3006535947712418	0.0	0.2222222222222222	0.0	0.6274509803921569	0.10611	34.91042	0.0	0.0	0.0	none	0.0	0.0	none	0.0	0.0	none	CATH	NaN	NaN	NaN	NaN	NaN	NaN	NaN	NaN	NaN	Alpha Beta	NaN	NaN	NaN	False	5.030437921392435	153	153
1d5tA03	3.3813233	0.97416145	2.701329	0.006005126868769643	0.007713249648778324	-0.013559426934363539	105	1	1.10	1.10.405	1.10.405.10	0.5142857142857142	0.0761904761904762	0.0	0.0	0.01904761904761905	0.20952380952380953	0.0	0.3047619047619048	0.08244	8.65642	0.0	0.0	0.0	none	0.0	0.0	none	0.0	0.0	none	CATH	NaN	NaN	NaN	NaN	NaN	NaN	NaN	NaN	NaN	Alpha	NaN	NaN	NaN	False	4.653960350157523	105	105
1d66A00	5.4696236	2.6017919	2.3243747	-0.07007816954118046	-0.017770293259122178	0.0023847904237251317	57	4	4.10	4.10.240	4.10.240.10	0.40350877192982454	0.0	0.0	0.0	0.0	0.08771929824561403	0.0	0.08771929824561403	0.07902	4.50402	0.0	0.0	0.0	none	0.0	0.0	none	0.0	0.0	none	CATH	NaN	NaN	NaN	NaN	NaN	NaN	NaN	NaN	NaN	Few Secondary Structures / Special	NaN	NaN	NaN	False	4.04305126783455	57	57
1d6gA00	4.9885454	2.7763817	1.4143533	-0.10336309012798808	-0.04299151643151104	-0.011228207681240585	47	4	4.10	4.10.670	4.10.670.10	0.1702127659574468	0.0	0.0	0.0	0.0	0.574468085106383	0.0	0.574468085106383	0.10277	4.83	0.0	0.0	0.0	none	0.0	0.0	none	0.0	0.0	none	CATH	NaN	NaN	NaN	NaN	NaN	NaN	NaN	NaN	NaN	Few Secondary Structures / Special	NaN	NaN	NaN	False	3.8501476017100584	47	47
1dc1A02	-0.32615387	3.3017242	4.1350265	0.052737189365337424	-0.017382994275643205	0.006418489546476794	88	1	1.10	1.10.238	1.10.238.90	0.6818181818181818	0.17045454545454544	0.0	0.0	0.0	0.03409090909090909	0.0	0.20454545454545456	0.09736	8.56802	0.0	0.0	0.0	none	0.0	0.0	none	0.0	0.0	none	CATH	NaN	NaN	NaN	NaN	NaN	NaN	NaN	NaN	NaN	Alpha	NaN	NaN	NaN	False	4.477336814478207	88	88
1dd3A01	0.21976683	3.5222216	4.646095	0.013841826364086476	-0.027480760412318037	0.011042722430566391	57	1	1.20	1.20.5	1.20.5.710	0.8596491228070176	0.0	0.0	0.0	0.0	0.0	0.0	0.0	0.05844	3.33118	0.0	0.0	0.0	none	0.0	0.0	none	0.0	0.0	none	CATH	NaN	NaN	NaN	NaN	NaN	NaN	NaN	NaN	NaN	Alpha	NaN	NaN	NaN	False	4.04305126783455	57	57
1dd9A01	2.0588245	2.2805626	3.6988215	0.048272685271275324	0.003526819848587988	0.004411148597219395	123	3	3.90	3.90.980	3.90.980.10	0.4065040650406504	0.024390243902439025	0.0	0.2032520325203252	0.016260162601626018	0.21138211382113822	0.0	0.45528455284552843	0.09726	12.25433	0.0	0.0	0.0	none	0.0	0.0	none	0.0	0.0	none	CATH	NaN	NaN	NaN	NaN	NaN	NaN	NaN	NaN	NaN	Alpha Beta	NaN	NaN	NaN	False	4.812184355372417	123	123
1dd9A03	-0.13490191	2.6973236	3.505566	-0.002422367390828374	-0.030075085726336128	-0.010589111897611317	59	1	1.20	1.20.50	1.20.50.20	0.6779661016949152	0.05084745762711865	0.0	0.0	0.0	0.13559322033898305	0.0	0.1864406779661017	0.08255	4.87051	0.0	0.0	0.0	none	0.0	0.0	none	0.0	0.0	none	CATH	NaN	NaN	NaN	NaN	NaN	NaN	NaN	NaN	NaN	Alpha	NaN	NaN	NaN	False	4.07753744390572	59	59
1dekA02	1.9981213	0.92839044	3.395296	0.04500189227787437	0.006899576932073104	-0.011870955735231049	121	1	1.10	1.10.238	1.10.238.70	0.5619834710743802	0.024793388429752067	0.0	0.049586776859504134	0.01652892561983471	0.18181818181818182	0.0	0.2727272727272727	0.09232	11.26317	0.0	0.0	0.0	none	0.0	0.0	none	0.0	0.0	none	CATH	NaN	NaN	NaN	NaN	NaN	NaN	NaN	NaN	NaN	Alpha	NaN	NaN	NaN	False	4.795790545596741	121	121
1devB00	0.20360151	4.24345	2.937384	-0.1242050955271812	-0.06081117011608638	-0.011957201575228662	41	4	4.10	4.10.720	4.10.720.10	0.12195121951219512	0.07317073170731707	0.0	0.0	0.0	0.2926829268292683	0.0	0.36585365853658536	0.05145	2.10964	0.488	0.0	1.0	terminal	0.0	0.0	none	0.0	0.0	none	CATH	NaN	NaN	NaN	NaN	NaN	NaN	NaN	NaN	NaN	Few Secondary Structures / Special	NaN	NaN	NaN	False	3.713572066704308	41	41
1dfmB00	5.7149205	2.490681	2.664718	0.010112538290163611	0.03168371348028819	0.010789221608571988	213	3	3.40	3.40.91	3.40.91.20	0.28169014084507044	0.04225352112676056	0.0	0.3333333333333333	0.014084507042253521	0.13145539906103287	0.0	0.5211267605633803	0.09967	22.12585	0.0	0.0	0.0	none	0.0	0.0	none	0.0	0.0	none	CATH	NaN	NaN	NaN	NaN	NaN	NaN	NaN	NaN	NaN	Alpha Beta	NaN	NaN	NaN	False	5.3612921657094255	213	\u003e200
1dgwX00	6.9099536	2.7093713	0.708499	-0.09368518542164786	-0.013456586903580169	-0.006256714659603876	76	2	2.60	2.60.120	2.60.120.1450	0.06578947368421052	0.039473684210526314	0.0	0.18421052631578946	0.0	0.2236842105263158	0.0	0.4473684210526316	0.06843	5.20103	0.0	0.0	0.0	none	0.0	0.0	none	0.0	0.0	none	CATH	NaN	NaN	NaN	NaN	NaN	NaN	NaN	NaN	NaN	Beta	NaN	NaN	NaN	False	4.330733340286331	76	76
1dgwY01	2.98823	2.7953267	2.3520863	-0.09671323750912886	-0.04230185548081219	-0.014393386537745738	38	1	1.10	1.10.10	1.10.10.840	0.3684210526315789	0.07894736842105263	0.0	0.0	0.05263157894736842	0.07894736842105263	0.0	0.21052631578947367	0.10356	3.93542	0.0	0.0	0.0	none	0.0	0.0	none	0.0	0.0	none	CATH	NaN	NaN	NaN	NaN	NaN	NaN	NaN	NaN	NaN	Alpha	NaN	NaN	NaN	False	3.6375861597263857	38	38
1divA02	4.010365	2.9126232	3.8990474	-0.02048933968355586	-4.0225368534169e-05	0.021804286095169077	90	3	3.10	3.10.430	3.10.430.100	0.28888888888888886	0.06666666666666667	0.0	0.3888888888888889	0.022222222222222223	0.07777777777777778	0.0	0.5555555555555556	0.14398	12.95807	0.0	0.0	0.0	none	0.0	0.0	none	0.0	0.0	none	CATH	NaN	NaN	NaN	NaN	NaN	NaN	NaN	NaN	NaN	Alpha Beta	NaN	NaN	NaN	False	4.499809670330265	90	90
1dj0A01	8.836413	2.9207025	1.5185301	-0.06274593670929159	0.05101394689584816	0.01646209050617426	138	3	3.30	3.30.70	3.30.70.660	0.2246376811594203	0.06521739130434782	0.0	0.2898550724637681	0.0	0.2536231884057971	0.0	0.6086956521739131	0.16066	22.17053	0.0	0.0	0.0	none	0.0	0.0	none	0.0	0.0	none	CATH	NaN	NaN	NaN	NaN	NaN	NaN	NaN	NaN	NaN	Alpha Beta	NaN	NaN	NaN	False	4.927253685157205	138	138
1dj0A02	7.6151824	3.0236208	2.187264	-0.042471114045245194	0.0425196626251217	0.03616296675894123	107	3	3.30	3.30.70	3.30.70.580	0.17757009345794392	0.037383177570093455	0.0	0.2803738317757009	0.0	0.2803738317757009	0.0	0.5981308411214953	0.16617	17.78042	0.0	0.0	0.0	none	0.0	0.0	none	0.0	0.0	none	CATH	NaN	NaN	NaN	NaN	NaN	NaN	NaN	NaN	NaN	Alpha Beta	NaN	NaN	NaN	False	4.672828834461906	107	107
1dj7A00	4.0406337	1.7144985	3.5833423	0.026596596633151014	0.023364082676750268	0.010799802174241072	109	3	3.90	3.90.460	3.90.460.10	0.5321100917431193	0.0	0.0	0.0	0.05504587155963303	0.26605504587155965	0.0	0.3211009174311927	0.12031	13.11369	0.0	0.0	0.0	none	0.0	0.0	none	0.0	0.0	none	CATH	NaN	NaN	NaN	NaN	NaN	NaN	NaN	NaN	NaN	Alpha Beta	NaN	NaN	NaN	False	4.6913478822291435	109	109
1dk8A01	0.73800576	1.3512886	3.29734	-0.01910036124690833	-0.027320222498925403	-0.021228276135952268	48	1	1.10	1.10.196	1.10.196.10	0.7708333333333334	0.0	0.0	0.0	0.0	0.0	0.0	0.0	0.1197	15.91961	0.0	0.0	0.0	none	0.0	0.0	none	0.0	0.0	none	CATH	NaN	NaN	NaN	NaN	NaN	NaN	NaN	NaN	NaN	Alpha	NaN	NaN	NaN	False	3.871201010907891	48	48
1dkgA01	-2.5171213	4.589908	4.14272	0.1099430692791101	-0.03175598109524087	0.003803690973931365	98	3	3.90	3.90.20	3.90.20.20	0.8979591836734694	0.0	0.0	0.0	0.0	0.030612244897959183	0.0	0.030612244897959183	0.02955	3.07322	0.0	0.0	0.0	none	0.0	0.0	none	0.0	0.0	none	CATH	NaN	NaN	NaN	NaN	NaN	NaN	NaN	NaN	NaN	Alpha Beta	NaN	NaN	NaN	False	4.584967478670572	98	98
1dkgB02	9.598054	2.908521	1.6486121	-0.12688719851418614	-0.001995187377083629	-0.0034282684681091204	57	2	2.30	2.30.22	2.30.22.10	0.0	0.0	0.0	0.543859649122807	0.0	0.3508771929824561	0.0	0.8947368421052632	0.21611	12.31831	0.0	0.0	0.0	none	0.0	0.0	none	0.0	0.0	none	CATH	NaN	NaN	NaN	NaN	NaN	NaN	NaN	NaN	NaN	Beta	NaN	NaN	NaN	False	4.04305126783455	57	57
1dkiA02	6.24942	2.3537962	2.2054918	-0.021036602407584298	0.0288287184065388	0.0037103365947221915	145	3	3.30	3.30.910	3.30.910.30	0.296551724137931	0.020689655172413793	0.0	0.08275862068965517	0.041379310344827586	0.31724137931034485	0.0	0.46206896551724136	0.12368	17.93413	0.0	0.0	0.0	none	0.145	1.0	mid	0.0	0.0	none	CATH	NaN	NaN	NaN	NaN	NaN	NaN	NaN	NaN	NaN	Alpha Beta	NaN	NaN	NaN	False	4.976733742420574	145	145
1dl5A02	3.185872	1.6824061	2.458784	0.012921638822106316	0.004672020716031808	-0.009077939628588143	116	3	3.55	3.55.20	3.55.20.10	0.27586206896551724	0.05172413793103448	0.0	0.28448275862068967	0.0	0.1724137931034483	0.0	0.5086206896551724	0.09626	11.16598	0.0	0.0	0.0	none	0.0	0.0	none	0.0	0.0	none	CATH	NaN	NaN	NaN	NaN	NaN	NaN	NaN	NaN	NaN	Alpha Beta	NaN	NaN	NaN	False	4.7535901911063645	116	116
1dm9A00	6.312301	1.8213495	2.1019855	-0.022338496705375657	0.03338017515755764	-0.0016362737378320035	104	3	3.10	3.10.290	3.10.290.10	0.40384615384615385	0.0	0.0	0.25	0.0	0.22115384615384615	0.0	0.47115384615384615	0.10128	10.53309	0.0	0.0	0.0	none	0.0	0.0	none	0.0	0.0	none	CATH	NaN	NaN	NaN	NaN	NaN	NaN	NaN	NaN	NaN	Alpha Beta	NaN	NaN	NaN	False	4.6443908991413725	104	104
1dmuA00	0.20126033	1.6354315	3.884324	0.11731296389013539	0.012710987205821816	-0.0031116324982776986	299	3	3.40	3.40.600	3.40.600.20	0.30434782608695654	0.04013377926421405	0.0	0.23411371237458195	0.016722408026755852	0.23411371237458195	0.0	0.5250836120401338	0.09231	27.60078	0.0	0.0	0.0	none	0.0	0.0	none	0.0	0.0	none	CATH	NaN	NaN	NaN	NaN	NaN	NaN	NaN	NaN	NaN	Alpha Beta	NaN	NaN	NaN	False	5.700443573390687	299	\u003e200
1dq3A02	5.13293	2.0998814	2.012427	-0.03644550420106311	0.0005854822137891608	-0.008568318737157528	76	3	3.30	3.30.160	3.30.160.90	0.5263157894736842	0.0	0.0	0.2631578947368421	0.013157894736842105	0.05263157894736842	0.0	0.32894736842105265	0.10935	8.31045	0.0	0.0	0.0	none	0.0	0.0	none	0.0	0.0	none	CATH	NaN	NaN	NaN	NaN	NaN	NaN	NaN	NaN	NaN	Alpha Beta	NaN	NaN	NaN	False	4.330733340286331	76	76
1dqcA00	8.749585	2.6430485	1.3224418	-0.09591956678208775	0.030392045601343128	-0.0064921366443372935	73	2	2.170	2.170.140	2.170.140.10	0.0	0.0	0.0	0.2876712328767123	0.0273972602739726	0.5342465753424658	0.0	0.8493150684931506	0.10916	7.96886	0.0	0.0	0.0	none	0.0	0.0	none	0.0	0.0	none	CATH	NaN	NaN	NaN	NaN	NaN	NaN	NaN	NaN	NaN	Beta	NaN	NaN	NaN	False	4.290459441148391	73	73
1dquA02	2.4423242	2.9361172	3.4509737	0.01762865150910122	-0.005674900497612346	0.008916467735136156	109	1	1.10	1.10.10	1.10.10.850	0.5412844036697247	0.05504587155963303	0.0	0.03669724770642202	0.009174311926605505	0.12844036697247707	0.0	0.22935779816513763	0.10038	10.94142	0.0	0.0	0.0	none	0.0	0.0	none	0.0	0.0	none	CATH	NaN	NaN	NaN	NaN	NaN	NaN	NaN	NaN	NaN	Alpha	NaN	NaN	NaN	False	4.6913478822291435	109	109
1ds1A00	6.639751	2.2353098	2.546071	0.013130561217924972	0.04849352058313778	0.004627255239254179	323	3	3.60	3.60.130	3.60.130.10	0.23839009287925697	0.06501547987616099	0.0	0.20743034055727555	0.018575851393188854	0.21981424148606812	0.0	0.5108359133126935	0.13197	42.62599	0.0	0.0	0.0	none	0.065	1.0	mid	0.0	0.0	none	CATH	NaN	NaN	NaN	NaN	NaN	NaN	NaN	NaN	NaN	Alpha Beta	NaN	NaN	NaN	False	5.777652323222656	\u003e300	\u003e200
1dtdB00	9.056727	3.134693	1.178026	-0.1195398669351947	0.011693109193616607	0.003113459605385525	61	3	3.30	3.30.1040	3.30.1040.10	0.09836065573770492	0.04918032786885246	0.0	0.5081967213114754	0.0	0.09836065573770492	0.0	0.6557377049180327	0.18805	11.47114	0.0	0.0	0.0	none	0.0	0.0	none	0.0	0.0	none	CATH	NaN	NaN	NaN	NaN	NaN	NaN	NaN	NaN	NaN	Alpha Beta	NaN	NaN	NaN	False	4.110873864173311	61	61
1dvkA00	0.504342	1.1121774	3.5418499	0.07605967960874624	0.0038241889587536486	-0.012197853601968905	149	1	1.20	1.20.940	1.20.940.10	0.6442953020134228	0.040268456375838924	0.0	0.0	0.013422818791946308	0.1476510067114094	0.0	0.20134228187919462	0.0813	13.74002	0.0	0.0	0.0	none	0.0	0.0	none	0.0	0.0	none	CATH	NaN	NaN	NaN	NaN	NaN	NaN	NaN	NaN	NaN	Alpha	NaN	NaN	NaN	False	5.003946305945459	149	149
1dw9A02	-0.9825731	3.8031023	3.7616823	0.0001432211291219908	-0.0385325341273117	-0.0040766228287298836	66	3	3.30	3.30.1160	3.30.1160.10	0.19696969696969696	0.045454545454545456	0.0	0.4393939393939394	0.0	0.16666666666666666	0.0	0.6515151515151515	0.08865	6.02819	0.0	0.0	0.0	none	0.0	0.0	none	0.0	0.0	none	CATH	NaN	NaN	NaN	NaN	NaN	NaN	NaN	NaN	NaN	Alpha Beta	NaN	NaN	NaN	False	4.189654742026425	66	66
1dy5A00	3.511608	1.8626391	3.7194974	0.02787285325527831	0.016435821532714993	0.004249894407913868	123	3	3.10	3.10.130	3.10.130.10	0.21951219512195122	0.0	0.0	0.3333333333333333	0.024390243902439025	0.2601626016260163	0.0	0.6178861788617886	0.11894	14.74891	0.179	0.0	1.0	terminal	0.0	0.0	none	0.0	0.0	none	CATH	NaN	NaN	NaN	NaN	NaN	NaN	NaN	NaN	NaN	Alpha Beta	NaN	NaN	NaN	False	4.812184355372417	123	123
1dzfA01	2.4528067	1.5980301	2.889616	0.04440654609706677	0.008340222715551598	-0.008013114408060195	138	3	3.40	3.40.1340	3.40.1340.10	0.42028985507246375	0.043478260869565216	0.0	0.17391304347826086	0.028985507246376812	0.15942028985507245	0.0	0.4057971014492754	0.08358	11.53357	0.0	0.0	0.0	none	0.0	0.0	none	0.0	0.0	none	CATH	NaN	NaN	NaN	NaN	NaN	NaN	NaN	NaN	NaN	Alpha Beta	NaN	NaN	NaN	False	4.927253685157205	138	138
1dzfA02	3.6872025	3.1913953	3.2716017	-0.045410787471368654	-0.023397108157364503	0.00829480193532933	73	3	3.90	3.90.940	3.90.940.20	0.2328767123287671	0.0410958904109589	0.0	0.2328767123287671	0.0	0.3150684931506849	0.0	0.589041095890411	0.14211	10.37423	0.0	0.0	0.0	none	0.0	0.0	none	0.0	0.0	none	CATH	NaN	NaN	NaN	NaN	NaN	NaN	NaN	NaN	NaN	Alpha Beta	NaN	NaN	NaN	False	4.290459441148391	73	73
1e1hB01	1.0424236	2.4435759	4.014391	0.04369433311503973	-0.00837630101720931	0.0028343424994272787	103	1	1.20	1.20.58	1.20.58.540	0.6310679611650486	0.04854368932038835	0.0	0.05825242718446602	0.0	0.038834951456310676	0.0	0.14563106796116504	0.07434	7.65707	0.0	0.0	0.0	none	0.0	0.0	none	0.0	0.0	none	CATH	NaN	NaN	NaN	NaN	NaN	NaN	NaN	NaN	NaN	Alpha	NaN	NaN	NaN	False	4.634728988229636	103	103
1e1hB02	6.452217	2.3613045	1.0806489	-0.08099070597649928	-0.01546467485007327	-0.006136824354610473	55	4	4.10	4.10.1280	4.10.1280.10	0.0	0.10909090909090909	0.0	0.07272727272727272	0.03636363636363636	0.43636363636363634	0.0	0.6545454545454545	0.12138	6.79734	0.0	0.0	0.0	none	0.0	0.0	none	0.0	0.0	none	CATH	NaN	NaN	NaN	NaN	NaN	NaN	NaN	NaN	NaN	Few Secondary Structures / Special	NaN	NaN	NaN	False	4.007333185232471	55	55
1e2tA01	0.040483747	2.432311	3.4231205	0.006428284152777992	-0.02494916983543532	-0.008244966928183429	71	6	6.10	6.10.140	6.10.140.1930	0.647887323943662	0.0	0.0	0.0	0.0	0.08450704225352113	0.0	0.08450704225352113	0.11178	9.50125	0.0	0.0	0.0	none	0.0	0.0	none	0.0	0.0	none	CATH	NaN	NaN	NaN	NaN	NaN	NaN	NaN	NaN	NaN	Few Secondary Structures / Special	NaN	NaN	NaN	False	4.2626798770413155	71	71
1e2tA02	6.115922	1.6721772	0.5482206	-0.027448878687064106	0.007003011897009895	-0.02662225259459631	86	3	3.30	3.30.1120	3.30.1120.150	0.3023255813953488	0.0	0.0	0.313953488372093	0.0	0.1744186046511628	0.0	0.4883720930232558	0.07533	17.92766	0.0	0.0	0.0	none	0.0	0.0	none	0.0	0.0	none	CATH	NaN	NaN	NaN	NaN	NaN	NaN	NaN	NaN	NaN	Alpha Beta	NaN	NaN	NaN	False	4.454347296253507	86	86
1e2wA01	8.320064	3.0083363	1.9005288	-0.05232566254721205	0.03686753758573493	0.02030635291369956	191	2	2.60	2.60.40	2.60.40.830	0.07329842931937172	0.05235602094240838	0.0	0.36649214659685864	0.02617801047120419	0.2774869109947644	0.0	0.7225130890052356	0.13577	34.07794	0.0	0.0	0.0	none	0.0	0.0	none	0.0	0.0	none	CATH	NaN	NaN	NaN	NaN	NaN	NaN	NaN	NaN	NaN	Beta	NaN	NaN	NaN	False	5.25227342804663	191	191
1e3mB03	3.4877758	3.160567	3.6267278	-0.058397952716848875	-0.02604663650506229	0.008285288064800807	52	6	6.10	6.10.140	6.10.140.80	0.34615384615384615	0.11538461538461539	0.0	0.0	0.038461538461538464	0.23076923076923078	0.0	0.38461538461538464	0.11353	6.35752	0.0	0.0	0.0	none	0.0	0.0	none	0.0	0.0	none	CATH	NaN	NaN	NaN	NaN	NaN	NaN	NaN	NaN	NaN	Few Secondary Structures / Special	NaN	NaN	NaN	False	3.9512437185814275	52	52
1e59A00	6.370808	1.6405343	2.0918944	0.007803808686951172	0.05395516679038189	-0.005045597547420951	239	3	3.40	3.40.50	3.40.50.1240	0.41841004184100417	0.06276150627615062	0.0	0.1506276150627615	0.008368200836820083	0.15481171548117154	0.0	0.37656903765690375	0.10511	25.12042	0.0	0.0	0.0	none	0.0	0.0	none	0.075	2.0	mid	CATH	NaN	NaN	NaN	NaN	NaN	NaN	NaN	NaN	NaN	Alpha Beta	NaN	NaN	NaN	False	5.476463551931511	239	\u003e200
1e5rB02	1.7516493	1.8912805	3.1518521	0.011070247894412135	-0.013437285837739215	-0.0034843750005810765	84	1	1.10	1.10.1720	1.10.1720.10	0.6309523809523809	0.047619047619047616	0.0	0.047619047619047616	0.0	0.08333333333333333	0.0	0.17857142857142858	0.09493	7.97399	0.0	0.0	0.0	none	0.0	0.0	none	0.0	0.0	none	CATH	NaN	NaN	NaN	NaN	NaN	NaN	NaN	NaN	NaN	Alpha	NaN	NaN	NaN	False	4.430816798843313	84	84
1e5wA04	-2.1303968	4.7520285	3.9582317	0.022417208917732665	-0.04753536659332869	0.003772145509528728	55	1	1.20	1.20.5	1.20.5.450	0.8181818181818182	0.05454545454545454	0.0	0.0	0.0	0.0	0.0	0.05454545454545454	0.04334	2.38386	1.0	1.0	0.0	full	0.0	0.0	none	0.0	0.0	none	CATH	NaN	NaN	NaN	NaN	NaN	NaN	NaN	NaN	NaN	Alpha	NaN	NaN	NaN	False	4.007333185232471	55	55
1e7lA01	3.785149	1.8727028	3.3295162	-0.009993265133877723	0.0016120660541526157	0.0012505804109210956	80	3	3.40	3.40.1800	3.40.1800.10	0.375	0.0375	0.0	0.1375	0.025	0.275	0.0	0.475	0.0796	6.36792	0.0	0.0	0.0	none	0.0	0.0	none	0.0	0.0	none	CATH	NaN	NaN	NaN	NaN	NaN	NaN	NaN	NaN	NaN	Alpha Beta	NaN	NaN	NaN	False	4.382026634673881	80	80
1e7lA02	-0.8096912	3.9389164	3.978741	0.005066145034219307	-0.03765560970362176	0.00042842624237962807	55	1	1.10	1.10.720	1.10.720.10	0.7272727272727273	0.0	0.0	0.0	0.0	0.07272727272727272	0.0	0.07272727272727272	0.10413	5.72732	0.0	0.0	0.0	none	0.0	0.0	none	0.0	0.0	none	CATH	NaN	NaN	NaN	NaN	NaN	NaN	NaN	NaN	NaN	Alpha	NaN	NaN	NaN	False	4.007333185232471	55	55
1e7uA03	-0.65579313	2.7223303	3.6006036	0.1015965812723333	-0.010559210613891446	-0.008671412088063199	195	1	1.25	1.25.40	1.25.40.70	0.6512820512820513	0.03076923076923077	0.0	0.0	0.0	0.1076923076923077	0.0	0.13846153846153847	0.04101	8.20272	0.0	0.0	0.0	none	0.0	0.0	none	0.0	0.0	none	CATH	NaN	NaN	NaN	NaN	NaN	NaN	NaN	NaN	NaN	Alpha	NaN	NaN	NaN	False	5.272999558563747	195	195
1e8rA00	9.948722	3.4551783	1.4001632	-0.13707911942024098	0.03195662861826957	0.033777157153560305	50	2	2.30	2.30.32	2.30.32.30	0.0	0.0	0.0	0.32	0.04	0.46	0.0	0.82	0.18278	9.13893	0.0	0.0	0.0	none	0.0	0.0	none	0.0	0.0	none	CATH	NaN	NaN	NaN	NaN	NaN	NaN	NaN	NaN	NaN	Beta	NaN	NaN	NaN	False	3.912023005428146	50	50
1eayD00	6.1990423	2.9420617	3.0223145	-0.04628677757018041	-0.002838068516495288	0.023711480676168996	69	3	3.30	3.30.70	3.30.70.400	0.30434782608695654	0.0	0.0	0.2898550724637681	0.0	0.21739130434782608	0.0	0.5072463768115942	0.16504	11.38756	0.0	0.0	0.0	none	0.0	0.0	none	0.0	0.0	none	CATH	NaN	NaN	NaN	NaN	NaN	NaN	NaN	NaN	NaN	Alpha Beta	NaN	NaN	NaN	False	4.23410650459726	69	69
1ed1A00	2.399977	1.6212993	3.2626286	0.034121149832866175	0.004833383311109455	-0.005449268453145175	114	1	1.10	1.10.150	1.10.150.90	0.5526315789473685	0.06140350877192982	0.0	0.03508771929824561	0.02631578947368421	0.11403508771929824	0.0	0.23684210526315788	0.07929	9.0389	0.0	0.0	0.0	none	0.0	0.0	none	0.0	0.0	none	CATH	NaN	NaN	NaN	NaN	NaN	NaN	NaN	NaN	NaN	Alpha	NaN	NaN	NaN	False	4.736198448394496	114	114
1edxA00	4.055124	2.68908	2.3431213	-0.09404981218305934	-0.03659108209492852	-0.005121214674495662	40	4	4.10	4.10.840	4.10.840.10	0.15	0.075	0.0	0.0	0.0	0.725	0.0	0.8	0.16326	6.53054	0.0	0.0	0.0	none	0.0	0.0	none	0.0	0.0	none	CATH	NaN	NaN	NaN	NaN	NaN	NaN	NaN	NaN	NaN	Few Secondary Structures / Special	NaN	NaN	NaN	False	3.6888794541139363	40	40
1ef1C01	-1.3341346	3.984139	3.5795636	0.008751924109979676	-0.03767652344447717	-0.005687129472027422	73	6	6.10	6.10.360	6.10.360.10	0.4657534246575342	0.1506849315068493	0.0	0.0	0.0	0.1780821917808219	0.0	0.3287671232876712	0.06951	5.21318	0.288	0.0	1.0	terminal	0.0	0.0	none	0.0	0.0	none	CATH	NaN	NaN	NaN	NaN	NaN	NaN	NaN	NaN	NaN	Few Secondary Structures / Special	NaN	NaN	NaN	False	4.290459441148391	73	73
1eg3A02	-0.90359485	4.1330023	3.728449	-0.014705055909012244	-0.04254186494401858	-0.0022961474705928296	49	6	6.10	6.10.140	6.10.140.70	0.7551020408163265	0.08163265306122448	0.0	0.0	0.0	0.061224489795918366	0.0	0.14285714285714285	0.08259	18.33547	0.0	0.0	0.0	none	0.0	0.0	none	0.0	0.0	none	CATH	NaN	NaN	NaN	NaN	NaN	NaN	NaN	NaN	NaN	Few Secondary Structures / Special	NaN	NaN	NaN	False	3.8918202981106265	49	49
1egwB01	-2.0285041	4.7433596	4.094427	0.04053970394572045	-0.04364793597683263	0.0067672648713090495	61	3	3.40	3.40.1810	3.40.1810.10	0.6065573770491803	0.0	0.0	0.16393442622950818	0.0	0.11475409836065574	0.0	0.2786885245901639	0.07204	4.39463	0.0	0.0	0.0	none	0.0	0.0	none	0.0	0.0	none	CATH	NaN	NaN	NaN	NaN	NaN	NaN	NaN	NaN	NaN	Alpha Beta	NaN	NaN	NaN	False	4.110873864173311	61	61
1ehsA00	2.8599265	2.528996	5.1051364	-0.026899698568590032	-0.02173352226801227	0.010729720862709813	48	1	1.20	1.20.10	1.20.10.10	0.16666666666666666	0.08333333333333333	0.0	0.0	0.0	0.6041666666666666	0.0	0.6875	0.10731	5.15077	0.0	0.0	0.0	none	0.0	0.0	none	0.0	0.0	none	CATH	NaN	NaN	NaN	NaN	NaN	NaN	NaN	NaN	NaN	Alpha	NaN	NaN	NaN	False	3.871201010907891	48	48
1eiwA00	3.965854	2.2149775	2.5720763	-0.01625094379299346	-0.002793709403605927	-0.0026480195107339713	111	3	3.40	3.40.50	3.40.50.9200	0.3333333333333333	0.0	0.0	0.18018018018018017	0.0	0.26126126126126126	0.0	0.44144144144144143	0.07505	8.33024	0.0	0.0	0.0	none	0.0	0.0	none	0.0	0.0	none	CATH	NaN	NaN	NaN	NaN	NaN	NaN	NaN	NaN	NaN	Alpha Beta	NaN	NaN	NaN	False	4.709530201312334	111	111
1ej6B00	4.362509	1.5051996	2.4243271	0.07893422646040905	0.04977641046682085	-0.009149930138243367	1031	3	3.90	3.90.1830	3.90.1830.10	0.32201745877788557	0.06692531522793405	0.0	0.1571290009699321	0.011639185257032008	0.22017458777885549	0.0	0.45586808923375366	0.07437	76.96852	0.0	0.0	0.0	none	0.0	0.0	none	0.0	0.0	none	CATH	NaN	NaN	NaN	NaN	NaN	NaN	NaN	NaN	NaN	Alpha Beta	NaN	NaN	NaN	False	6.93828448401696	\u003e300	\u003e200
1ejgA00	6.1049194	2.8245454	2.7607005	-0.06237836794522488	-0.008872918226241536	0.016519906411411805	46	3	3.30	3.30.1350	3.30.1350.10	0.43478260869565216	0.0	0.0	0.08695652173913043	0.0	0.10869565217391304	0.0	0.1956521739130435	0.18402	8.46473	0.0	0.0	0.0	none	0.0	0.0	none	0.0	0.0	none	CATH	NaN	NaN	NaN	NaN	NaN	NaN	NaN	NaN	NaN	Alpha Beta	NaN	NaN	NaN	False	3.828641396489095	46	46
1ekeB02	0.45756817	1.2613696	3.2290957	-0.020427567543216094	-0.030223844257601114	-0.022506591353588724	47	1	1.10	1.10.10	1.10.10.460	0.48936170212765956	0.0	0.0	0.0	0.0	0.40425531914893614	0.0	0.40425531914893614	0.08731	4.10362	0.0	0.0	0.0	none	0.0	0.0	none	0.0	0.0	none	CATH	NaN	NaN	NaN	NaN	NaN	NaN	NaN	NaN	NaN	Alpha	NaN	NaN	NaN	False	3.8501476017100584	47	47
1el6A01	8.138713	2.3984132	1.6481568	-0.09992083313137955	-0.0029068531349509654	-0.00971530936396272	52	1	1.10	1.10.286	1.10.286.30	0.3076923076923077	0.057692307692307696	0.0	0.0	0.07692307692307693	0.23076923076923078	0.0	0.36538461538461536	0.14124	7.34437	0.0	0.0	0.0	none	0.0	0.0	none	0.0	0.0	none	CATH	NaN	NaN	NaN	NaN	NaN	NaN	NaN	NaN	NaN	Alpha	NaN	NaN	NaN	False	3.9512437185814275	52	52
1el6A02	9.872502	2.9852073	1.6850042	-0.1434005782038091	-0.011534576011415694	-0.005180267278485031	47	2	2.20	2.20.20	2.20.20.20	0.0	0.0	0.0	0.46808510638297873	0.0	0.2978723404255319	0.0	0.7659574468085106	0.23881	37.25397	0.0	0.0	0.0	none	0.0	0.0	none	0.0	0.0	none	CATH	NaN	NaN	NaN	NaN	NaN	NaN	NaN	NaN	NaN	Beta	NaN	NaN	NaN	False	3.8501476017100584	47	47
1el6A03	8.58217	2.9206243	1.9306844	-0.07167175625181108	0.03355784235280442	0.013714837906620921	109	3	3.90	3.90.1160	3.90.1160.10	0.1651376146788991	0.0	0.0	0.42201834862385323	0.03669724770642202	0.1926605504587156	0.0	0.6513761467889908	0.18632	20.30893	0.0	0.0	0.0	none	0.0	0.0	none	0.0	0.0	none	CATH	NaN	NaN	NaN	NaN	NaN	NaN	NaN	NaN	NaN	Alpha Beta	NaN	NaN	NaN	False	4.6913478822291435	109	109
1enwA00	-0.4344253	1.9045118	3.712173	0.06776760320405958	-0.01456267294449822	-0.012563731361660013	114	1	1.10	1.10.472	1.10.472.30	0.42105263157894735	0.05263157894736842	0.0	0.0	0.0	0.37719298245614036	0.0	0.4298245614035088	0.04206	4.79434	0.0	0.0	0.0	none	0.0	0.0	none	0.0	0.0	none	CATH	NaN	NaN	NaN	NaN	NaN	NaN	NaN	NaN	NaN	Alpha	NaN	NaN	NaN	False	4.736198448394496	114	114
1ep3B03	9.178841	3.356485	1.5162578	-0.12143221202207645	-0.003668588547436232	0.013470143364529685	42	2	2.10	2.10.240	2.10.240.10	0.0	0.0	0.0	0.14285714285714285	0.047619047619047616	0.7142857142857143	0.0	0.9047619047619048	0.13361	5.6117	0.0	0.0	0.0	none	0.0	0.0	none	0.0	0.0	none	CATH	NaN	NaN	NaN	NaN	NaN	NaN	NaN	NaN	NaN	Beta	NaN	NaN	NaN	False	3.7376696182833684	42	42
1epuA03	0.9520515	1.6612967	3.9332058	0.044398210333525534	-0.004377959060868528	-0.0031351243377444236	120	1	1.25	1.25.40	1.25.40.60	0.45	0.025	0.0	0.0	0.03333333333333333	0.225	0.0	0.2833333333333333	0.06824	8.46186	0.258	1.0	0.0	terminal	0.0	0.0	none	0.0	0.0	none	CATH	NaN	NaN	NaN	NaN	NaN	NaN	NaN	NaN	NaN	Alpha	NaN	NaN	NaN	False	4.787491742782046	120	120
1epwA02	4.1762567	1.230941	2.286549	0.04613661489457719	0.02845365489591656	-0.022283471792438454	331	1	1.20	1.20.1120	1.20.1120.10	0.5830815709969789	0.0755287009063444	0.0	0.03625377643504532	0.006042296072507553	0.07854984894259819	0.0	0.19637462235649547	0.07061	27.32634	0.0	0.0	0.0	none	0.063	1.0	mid	0.0	0.0	none	CATH	NaN	NaN	NaN	NaN	NaN	NaN	NaN	NaN	NaN	Alpha	NaN	NaN	NaN	False	5.802118375377063	\u003e300	\u003e200
1erdA00	6.1547256	1.8219905	2.151917	-0.06590108684982258	-0.002948348287329265	-0.006046729331332564	40	1	1.10	1.10.10	1.10.10.190	0.475	0.15	0.0	0.0	0.0	0.15	0.0	0.3	0.11376	4.55024	0.0	0.0	0.0	none	0.0	0.0	none	0.0	0.0	none	CATH	NaN	NaN	NaN	NaN	NaN	NaN	NaN	NaN	NaN	Alpha	NaN	NaN	NaN	False	3.6888794541139363	40	40
1eu1A02	5.4436975	2.3932607	3.126189	0.033380559473458006	0.04403532935976748	0.01835828517512364	245	3	3.40	3.40.228	3.40.228.10	0.45714285714285713	0.012244897959183673	0.0	0.08163265306122448	0.0	0.2163265306122449	0.0	0.31020408163265306	0.08565	39.22637	0.0	0.0	0.0	none	0.086	1.0	mid	0.0	0.0	none	CATH	NaN	NaN	NaN	NaN	NaN	NaN	NaN	NaN	NaN	Alpha Beta	NaN	NaN	NaN	False	5.501258210544727	245	\u003e200
1eu1A03	7.625398	2.4529793	0.6978803	-0.08566579010717976	0.011899246484456647	-0.02305481374118884	87	3	3.90	3.90.55	3.90.55.10	0.2988505747126437	0.0	0.0	0.40229885057471265	0.0	0.10344827586206896	0.0	0.5057471264367817	0.04289	24.27704	0.0	0.0	0.0	none	0.0	0.0	none	0.0	0.0	none	CATH	NaN	NaN	NaN	NaN	NaN	NaN	NaN	NaN	NaN	Alpha Beta	NaN	NaN	NaN	False	4.465908118654584	87	87
1euvA01	0.59129196	2.5793371	3.1660542	0.032169322736812486	-0.0152240189342461	-0.009844013532235006	105	1	1.10	1.10.418	1.10.418.20	0.580952380952381	0.02857142857142857	0.0	0.08571428571428572	0.0	0.14285714285714285	0.0	0.2571428571428571	0.09632	20.22701	0.0	0.0	0.0	none	0.0	0.0	none	0.0	0.0	none	CATH	NaN	NaN	NaN	NaN	NaN	NaN	NaN	NaN	NaN	Alpha	NaN	NaN	NaN	False	4.653960350157523	105	105
1euvA02	3.384667	1.7576125	2.429551	0.005642692657884465	0.0007162946417415935	-0.013866696045595376	105	3	3.30	3.30.310	3.30.310.130	0.26666666666666666	0.12380952380952381	0.0	0.2761904761904762	0.0	0.1619047619047619	0.0	0.5619047619047619	0.10336	10.8528	0.0	0.0	0.0	none	0.0	0.0	none	0.0	0.0	none	CATH	NaN	NaN	NaN	NaN	NaN	NaN	NaN	NaN	NaN	Alpha Beta	NaN	NaN	NaN	False	4.653960350157523	105	105
1euwA00	9.512119	3.0047057	1.6110214	-0.0871214894743689	0.049415180143727366	0.020807835756489826	136	2	2.70	2.70.40	2.70.40.10	0.051470588235294115	0.0	0.0	0.4338235294117647	0.007352941176470588	0.27205882352941174	0.0	0.7132352941176471	0.14014	19.05956	0.0	0.0	0.0	none	0.0	0.0	none	0.0	0.0	none	CATH	NaN	NaN	NaN	NaN	NaN	NaN	NaN	NaN	NaN	Beta	NaN	NaN	NaN	False	4.912654885736052	136	136
1evyA02	2.5956318	0.9116426	3.9088793	0.0569967179189382	0.018067640662764492	0.0027326571013975387	146	1	1.10	1.10.1040	1.10.1040.10	0.6917808219178082	0.0	0.0	0.0	0.0	0.08904109589041095	0.0	0.08904109589041095	0.08099	12.06718	0.0	0.0	0.0	none	0.144	1.0	mid	0.0	0.0	none	CATH	NaN	NaN	NaN	NaN	NaN	NaN	NaN	NaN	NaN	Alpha	NaN	NaN	NaN	False	4.983606621708336	146	146
1ewfA01	4.5869327	1.7260032	1.5405111	0.03110525100843793	0.02899787724483131	-0.02607881073964206	180	3	3.15	3.15.10	3.15.10.10	0.3277777777777778	0.0	0.0	0.49444444444444446	0.0	0.1	0.0	0.5944444444444444	0.08953	16.11596	0.0	0.0	0.0	none	0.0	0.0	none	0.1	2.0	mid	CATH	NaN	NaN	NaN	NaN	NaN	NaN	NaN	NaN	NaN	Alpha Beta	NaN	NaN	NaN	False	5.19295685089021	180	180
1ewfA02	6.867522	1.5689725	1.3250862	-0.010090909643856892	0.05338318199242048	-0.028490388666917596	276	3	3.15	3.15.20	3.15.20.10	0.17028985507246377	0.025362318840579712	0.0	0.4492753623188406	0.007246376811594203	0.17391304347826086	0.0	0.6557971014492754	0.06753	30.79527	0.0	0.0	0.0	none	0.0	0.0	none	0.0	0.0	none	CATH	NaN	NaN	NaN	NaN	NaN	NaN	NaN	NaN	NaN	Alpha Beta	NaN	NaN	NaN	False	5.62040086571715	276	\u003e200
1ewqB01	4.4874744	2.3507013	2.5705411	-0.002468634441504568	0.011479037755119492	0.005446648296273114	115	3	3.40	3.40.1170	3.40.1170.10	0.2782608695652174	0.02608695652173913	0.0	0.28695652173913044	0.008695652173913044	0.12173913043478261	0.0	0.4434782608695652	0.11255	14.06856	0.0	0.0	0.0	none	0.0	0.0	none	0.0	0.0	none	CATH	NaN	NaN	NaN	NaN	NaN	NaN	NaN	NaN	NaN	Alpha Beta	NaN	NaN	NaN	False	4.74493212836325	115	115
1ezgA00	6.3657937	1.1687169	0.62689143	-0.021385875084868555	0.030966545294849348	-0.039670559408951686	82	2	2.160	2.160.20	2.160.20.50	0.0	0.0	0.0	0.21951219512195122	0.012195121951219513	0.5853658536585366	0.0	0.8170731707317073	0.08492	6.96382	0.0	0.0	0.0	none	0.0	0.0	none	0.0	0.0	none	CATH	NaN	NaN	NaN	NaN	NaN	NaN	NaN	NaN	NaN	Beta	NaN	NaN	NaN	False	4.406719247264253	82	82
1ezjA01	2.638134	1.7135975	4.0745783	0.0023387916150453187	-0.00720344907548402	0.00036899746109578035	62	1	1.10	1.10.287	1.10.287.320	0.6774193548387096	0.04838709677419355	0.0	0.0	0.0	0.12903225806451613	0.0	0.1774193548387097	0.08421	5.22097	0.0	0.0	0.0	none	0.0	0.0	none	0.0	0.0	none	CATH	NaN	NaN	NaN	NaN	NaN	NaN	NaN	NaN	NaN	Alpha	NaN	NaN	NaN	False	4.127134385045092	62	62
1ezjA02	-2.4676552	4.541234	3.884932	0.024694609244991138	-0.04568514374471578	0.0018523251885945381	52	1	1.10	1.10.287	1.10.287.340	0.8269230769230769	0.07692307692307693	0.0	0.0	0.0	0.0	0.0	0.07692307692307693	0.044	2.28818	0.0	0.0	0.0	none	0.0	0.0	none	0.0	0.0	none	CATH	NaN	NaN	NaN	NaN	NaN	NaN	NaN	NaN	NaN	Alpha	NaN	NaN	NaN	False	3.9512437185814275	52	52
1ezwA00	4.2829823	1.0154698	2.3189828	0.05433258834550076	0.0404919998517769	-0.023573439165563714	347	3	3.20	3.20.20	3.20.20.30	0.4668587896253602	0.025936599423631124	0.0	0.14985590778097982	0.011527377521613832	0.1585014409221902	0.0	0.345821325648415	0.06769	23.48865	0.0	0.0	0.0	none	0.0	0.0	none	0.0	0.0	none	CATH	NaN	NaN	NaN	NaN	NaN	NaN	NaN	NaN	NaN	Alpha Beta	NaN	NaN	NaN	False	5.849324779946859	\u003e300	\u003e200
1f00I02	8.99297	3.178544	1.1410325	-0.09713544817746822	0.03231062147623799	0.008036971914885001	89	2	2.60	2.60.40	2.60.40.1080	0.0	0.0	0.0	0.43820224719101125	0.0	0.3595505617977528	0.0	0.797752808988764	0.15514	13.80712	0.0	0.0	0.0	none	0.0	0.0	none	0.0	0.0	none	CATH	NaN	NaN	NaN	NaN	NaN	NaN	NaN	NaN	NaN	Beta	NaN	NaN	NaN	False	4.48863636973214	89	89
1f08B00	7.5110035	2.6813688	2.839111	-0.02438134315366478	0.024026856473261353	0.020138700412590218	145	3	3.40	3.40.1310	3.40.1310.10	0.38620689655172413	0.041379310344827586	0.0	0.296551724137931	0.013793103448275862	0.08275862068965517	0.0	0.43448275862068964	0.12652	18.34546	0.0	0.0	0.0	none	0.0	0.0	none	0.0	0.0	none	CATH	NaN	NaN	NaN	NaN	NaN	NaN	NaN	NaN	NaN	Alpha Beta	NaN	NaN	NaN	False	4.976733742420574	145	145
1f0lA03	9.043076	2.6826692	1.5993454	-0.0698918224639486	0.05277268241277744	0.002196284005014737	154	2	2.60	2.60.40	2.60.40.700	0.0	0.025974025974025976	0.0	0.525974025974026	0.01948051948051948	0.2727272727272727	0.0	0.8441558441558441	0.15337	23.61867	0.0	0.0	0.0	none	0.0	0.0	none	0.0	0.0	none	CATH	NaN	NaN	NaN	NaN	NaN	NaN	NaN	NaN	NaN	Beta	NaN	NaN	NaN	False	5.0369526024136295	154	154
1f0lB02	1.7981713	1.3238634	4.172498	0.08863785425794754	0.018556584769864517	0.0017874960414416584	179	1	1.10	1.10.490	1.10.490.40	0.659217877094972	0.0782122905027933	0.0	0.0223463687150838	0.0	0.055865921787709494	0.0	0.1564245810055866	0.09672	17.31373	0.0	0.0	0.0	none	0.0	0.0	none	0.0	0.0	none	CATH	NaN	NaN	NaN	NaN	NaN	NaN	NaN	NaN	NaN	Alpha	NaN	NaN	NaN	False	5.187385805840755	179	179
1f0xA01	6.3427644	2.73086	3.1536496	-0.030305160681285023	-0.0007832219416098962	0.013270220973170314	100	3	3.30	3.30.70	3.30.70.610	0.47	0.0	0.0	0.25	0.0	0.11	0.0	0.36	0.1962	32.56874	0.0	0.0	0.0	none	0.0	0.0	none	0.0	0.0	none	CATH	NaN	NaN	NaN	NaN	NaN	NaN	NaN	NaN	NaN	Alpha Beta	NaN	NaN	NaN	False	4.605170185988092	100	100
1f0xA04	0.6864577	3.7248704	3.589861	-0.008735370210193646	-0.030319423513382224	0.0013116943897930812	85	3	3.30	3.30.1370	3.30.1370.20	0.3411764705882353	0.03529411764705882	0.0	0.32941176470588235	0.0	0.15294117647058825	0.0	0.5176470588235295	0.11693	9.93929	0.0	0.0	0.0	none	0.0	0.0	none	0.0	0.0	none	CATH	NaN	NaN	NaN	NaN	NaN	NaN	NaN	NaN	NaN	Alpha Beta	NaN	NaN	NaN	False	4.442651256490317	85	85
1f15B00	8.517976	2.851372	2.1712067	-0.04465789203727637	0.040151233571189465	0.028335802261036363	190	2	2.60	2.60.120	2.60.120.530	0.15789473684210525	0.04736842105263158	0.0	0.3157894736842105	0.021052631578947368	0.24210526315789474	0.0	0.6263157894736842	0.15748	29.92063	0.0	0.0	0.0	none	0.0	0.0	none	0.0	0.0	none	CATH	NaN	NaN	NaN	NaN	NaN	NaN	NaN	NaN	NaN	Beta	NaN	NaN	NaN	False	5.247024072160486	190	190
1f1mA00	1.7728798	2.2626193	4.5900273	0.08120924003362999	0.014801312293018705	0.014410112408426497	162	1	1.20	1.20.120	1.20.120.240	0.7222222222222222	0.0	0.0	0.037037037037037035	0.0	0.1419753086419753	0.0	0.17901234567901234	0.07438	12.04949	0.0	0.0	0.0	none	0.0	0.0	none	0.0	0.0	none	CATH	NaN	NaN	NaN	NaN	NaN	NaN	NaN	NaN	NaN	Alpha	NaN	NaN	NaN	False	5.087596335232384	162	162
1f32A01	6.154009	1.6104237	0.52642155	-0.039534375511955454	-0.00012845419543864786	-0.025807405509252687	67	3	3.30	3.30.1120	3.30.1120.50	0.29850746268656714	0.04477611940298507	0.0	0.3283582089552239	0.0	0.13432835820895522	0.0	0.5074626865671642	0.09678	14.22622	0.0	0.0	0.0	none	0.0	0.0	none	0.0	0.0	none	CATH	NaN	NaN	NaN	NaN	NaN	NaN	NaN	NaN	NaN	Alpha Beta	NaN	NaN	NaN	False	4.204692619390966	67	67
1f35A00	8.344997	2.7949896	2.0284042	-0.05498975498882933	0.03718877822586288	0.01510101285160745	157	2	2.60	2.60.120	2.60.120.390	0.21019108280254778	0.01910828025477707	0.0	0.31210191082802546	0.012738853503184714	0.28662420382165604	0.0	0.6305732484076433	0.15158	24.5559	0.0	0.0	0.0	none	0.0	0.0	none	0.0	0.0	none	CATH	NaN	NaN	NaN	NaN	NaN	NaN	NaN	NaN	NaN	Beta	NaN	NaN	NaN	False	5.056245805348308	157	157
1f3mA00	0.36057186	4.0009604	3.121122	-0.05788789861552272	-0.04321907512316386	-0.006394645223996499	70	3	3.90	3.90.810	3.90.810.10	0.44285714285714284	0.0	0.0	0.08571428571428572	0.0	0.14285714285714285	0.0	0.22857142857142856	0.06109	4.27607	0.0	0.0	0.0	none	0.0	0.0	none	0.0	0.0	none	CATH	NaN	NaN	NaN	NaN	NaN	NaN	NaN	NaN	NaN	Alpha Beta	NaN	NaN	NaN	False	4.248495242049359	70	70
1f3vA00	7.053608	1.9668888	2.3076699	-0.022454365882829244	0.03928548379235828	-0.0027428316895102152	158	3	3.30	3.30.70	3.30.70.680	0.46835443037974683	0.0189873417721519	0.0	0.22151898734177214	0.0	0.16455696202531644	0.0	0.4050632911392405	0.12203	19.28028	0.0	0.0	0.0	none	0.0	0.0	none	0.0	0.0	none	CATH	NaN	NaN	NaN	NaN	NaN	NaN	NaN	NaN	NaN	Alpha Beta	NaN	NaN	NaN	False	5.062595033026967	158	158
1f46B00	7.6956534	2.4115024	2.3045626	-0.040775024606674135	0.04027875219683936	9.804157605273663e-06	140	3	3.30	3.30.1400	3.30.1400.10	0.34285714285714286	0.0	0.0	0.3142857142857143	0.0	0.19285714285714287	0.0	0.5071428571428571	0.12786	17.90084	0.0	0.0	0.0	none	0.0	0.0	none	0.0	0.0	none	CATH	NaN	NaN	NaN	NaN	NaN	NaN	NaN	NaN	NaN	Alpha Beta	NaN	NaN	NaN	False	4.941642422609304	140	140
1f5nA01	0.5560921	0.9216621	3.67132	0.11831780433526795	0.018015462457375335	-0.009092499978245525	296	1	1.20	1.20.1000	1.20.1000.10	0.8445945945945946	0.010135135135135136	0.0	0.0	0.0	0.0777027027027027	0.0	0.08783783783783784	0.04067	12.03783	0.0	0.0	0.0	none	0.0	0.0	none	0.0	0.0	none	CATH	NaN	NaN	NaN	NaN	NaN	NaN	NaN	NaN	NaN	Alpha	NaN	NaN	NaN	False	5.69035945432406	296	\u003e200
1f6vA00	4.0909505	1.1315876	2.41118	-0.004878017470236291	0.007925185479559721	-0.019607176147497022	91	1	1.10	1.10.1180	1.10.1180.10	0.31868131868131866	0.04395604395604396	0.0	0.0	0.0	0.4725274725274725	0.0	0.5164835164835165	0.08814	8.0209	0.0	0.0	0.0	none	0.0	0.0	none	0.0	0.0	none	CATH	NaN	NaN	NaN	NaN	NaN	NaN	NaN	NaN	NaN	Alpha	NaN	NaN	NaN	False	4.51085950651685	91	91
1f86A00	9.685344	3.1568277	1.4164333	-0.10580854970084294	0.03764042249421909	0.008068225082550933	115	2	2.60	2.60.40	2.60.40.180	0.06956521739130435	0.0	0.0	0.5217391304347826	0.0	0.2608695652173913	0.0	0.782608695652174	0.13529	15.55799	0.0	0.0	0.0	none	0.0	0.0	none	0.0	0.0	none	CATH	NaN	NaN	NaN	NaN	NaN	NaN	NaN	NaN	NaN	Beta	NaN	NaN	NaN	False	4.74493212836325	115	115
1f9vA00	6.741805	2.5053482	2.577993	0.009027901377570778	0.04748911112287092	0.010775797857044148	313	3	3.40	3.40.850	3.40.850.10	0.2779552715654952	0.0670926517571885	0.0	0.2939297124600639	0.006389776357827476	0.21725239616613418	0.0	0.5846645367412141	0.1147	39.22837	0.0	0.0	0.0	none	0.0	0.0	none	0.0	0.0	none	CATH	NaN	NaN	NaN	NaN	NaN	NaN	NaN	NaN	NaN	Alpha Beta	NaN	NaN	NaN	False	5.746203190540153	\u003e300	\u003e200
1fd3A00	6.699561	2.8316083	2.3843155	-0.09584525677210365	-0.0207066389541777	0.006584424726480232	41	3	3.10	3.10.360	3.10.360.10	0.17073170731707318	0.0	0.0	0.2682926829268293	0.0	0.3170731707317073	0.0	0.5853658536585366	0.17787	7.29281	0.0	0.0	0.0	none	0.0	0.0	none	0.0	0.0	none	CATH	NaN	NaN	NaN	NaN	NaN	NaN	NaN	NaN	NaN	Alpha Beta	NaN	NaN	NaN	False	3.713572066704308	41	41
1feuA02	9.156386	3.2956161	1.2661005	-0.09555090930919395	0.02904547533324086	0.018209704239925417	94	2	2.170	2.170.120	2.170.120.20	0.05319148936170213	0.031914893617021274	0.0	0.3829787234042553	0.0	0.2978723404255319	0.0	0.7127659574468085	0.14939	14.04284	0.0	0.0	0.0	none	0.0	0.0	none	0.0	0.0	none	CATH	NaN	NaN	NaN	NaN	NaN	NaN	NaN	NaN	NaN	Beta	NaN	NaN	NaN	False	4.543294782270004	94	94
1ffyA03	-0.6805424	1.7977955	3.8952227	0.14461828939795154	0.0018532365104822585	-0.007009428695121642	285	1	1.10	1.10.730	1.10.730.20	0.5228070175438596	0.031578947368421054	0.0	0.10877192982456141	0.0	0.19298245614035087	0.0	0.3333333333333333	0.05473	15.59925	0.0	0.0	0.0	none	0.0	0.0	none	0.0	0.0	none	CATH	NaN	NaN	NaN	NaN	NaN	NaN	NaN	NaN	NaN	Alpha	NaN	NaN	NaN	False	5.652489180268651	285	\u003e200
1fi8D00	0.11800311	4.3376875	2.8824723	-0.1362774368742247	-0.0688328960520469	-0.012722657376451027	48	4	4.10	4.10.1230	4.10.1230.10	0.0	0.0625	0.0	0.0	0.0	0.1875	0.0	0.25	0.05083	2.4397	0.0	0.0	0.0	none	0.0	0.0	none	0.0	0.0	none	CATH	NaN	NaN	NaN	NaN	NaN	NaN	NaN	NaN	NaN	Few Secondary Structures / Special	NaN	NaN	NaN	False	3.871201010907891	48	48
1fiuA00	2.0175796	1.6420434	3.7030666	0.08980839817760944	0.022947495415305084	0.0005765156812844199	286	3	3.40	3.40.50	3.40.50.10010	0.4370629370629371	0.03496503496503497	0.0	0.11888111888111888	0.017482517482517484	0.23076923076923078	0.0	0.4020979020979021	0.07459	21.33354	0.0	0.0	0.0	none	0.0	0.0	none	0.0	0.0	none	CATH	NaN	NaN	NaN	NaN	NaN	NaN	NaN	NaN	NaN	Alpha Beta	NaN	NaN	NaN	False	5.655991810819852	286	\u003e200
1fjkA00	-1.1839966	3.966269	3.9521708	0.018159059525381688	-0.03766065056685257	-0.0032485572947141194	52	1	1.20	1.20.5	1.20.5.290	0.7884615384615384	0.0	0.0	0.0	0.0	0.1346153846153846	0.0	0.1346153846153846	0.04428	2.30272	0.0	0.0	0.0	none	0.404	1.0	mid	0.0	0.0	none	CATH	NaN	NaN	NaN	NaN	NaN	NaN	NaN	NaN	NaN	Alpha	NaN	NaN	NaN	False	3.9512437185814275	52	52
1fjrA01	6.721737	2.4946587	0.77919674	-0.07955597025679442	-0.008462512696574363	-0.005801760068849771	63	2	2.30	2.30.160	2.30.160.11	0.0	0.14285714285714285	0.0	0.47619047619047616	0.0	0.2698412698412698	0.0	0.8888888888888888	0.16869	10.62759	0.0	0.0	0.0	none	0.0	0.0	none	0.0	0.0	none	CATH	NaN	NaN	NaN	NaN	NaN	NaN	NaN	NaN	NaN	Beta	NaN	NaN	NaN	False	4.143134726391533	63	63
1fjrA02	8.07581	2.9778905	1.3923012	-0.0720336393987152	0.020200240994976647	0.004746297481267242	125	2	2.170	2.170.180	2.170.180.11	0.048	0.0	0.0	0.44	0.016	0.352	0.0	0.808	0.13196	16.49479	0.0	0.0	0.0	none	0.0	0.0	none	0.0	0.0	none	CATH	NaN	NaN	NaN	NaN	NaN	NaN	NaN	NaN	NaN	Beta	NaN	NaN	NaN	False	4.8283137373023015	125	125
1floA01	-1.4386191	3.7888887	3.8766425	0.0668265875177211	-0.02712902351824394	0.00047706657382039637	105	3	3.30	3.30.300	3.30.300.80	0.6	0.0	0.0	0.14285714285714285	0.0	0.13333333333333333	0.0	0.2761904761904762	0.0828	8.69353	0.0	0.0	0.0	none	0.0	0.0	none	0.0	0.0	none	CATH	NaN	NaN	NaN	NaN	NaN	NaN	NaN	NaN	NaN	Alpha Beta	NaN	NaN	NaN	False	4.653960350157523	105	105
1fm0E00	6.5257525	2.5759666	2.6374087	-0.020264016236566713	0.022374908086768886	0.011212306084203032	142	3	3.90	3.90.1170	3.90.1170.40	0.36619718309859156	0.0	0.0	0.3732394366197183	0.0	0.1056338028169014	0.0	0.4788732394366197	0.12984	19.34548	0.0	0.0	0.0	none	0.0	0.0	none	0.0	0.0	none	CATH	NaN	NaN	NaN	NaN	NaN	NaN	NaN	NaN	NaN	Alpha Beta	NaN	NaN	NaN	False	4.955827057601261	142	142
1fn9A01	5.4774837	1.4632298	1.8246275	-0.0029871902365367544	0.028545997217784676	-0.015309946011484152	140	3	3.90	3.90.1630	3.90.1630.10	0.45	0.04285714285714286	0.0	0.10714285714285714	0.02142857142857143	0.12857142857142856	0.0	0.3	0.07707	25.8942	0.0	0.0	0.0	none	0.0	0.0	none	0.0	0.0	none	CATH	NaN	NaN	NaN	NaN	NaN	NaN	NaN	NaN	NaN	Alpha Beta	NaN	NaN	NaN	False	4.941642422609304	140	140
1fn9A02	3.1946528	1.6981062	3.1140342	0.057129464355696616	0.023329831799749602	0.0004474254122066974	225	3	3.90	3.90.1320	3.90.1320.10	0.3333333333333333	0.06666666666666667	0.0	0.14222222222222222	0.0044444444444444444	0.21333333333333335	0.0	0.4266666666666667	0.1235	33.96278	0.0	0.0	0.0	none	0.0	0.0	none	0.0	0.0	none	CATH	NaN	NaN	NaN	NaN	NaN	NaN	NaN	NaN	NaN	Alpha Beta	NaN	NaN	NaN	False	5.41610040220442	225	\u003e200
1fo8A02	4.2816296	2.5211465	2.463686	-0.02824706880746998	-0.007535791327479913	0.00048482241312566447	80	3	3.10	3.10.180	3.10.180.20	0.2125	0.0	0.0	0.2875	0.0125	0.2375	0.0	0.5375	0.14091	11.27293	0.0	0.0	0.0	none	0.0	0.0	none	0.0	0.0	none	CATH	NaN	NaN	NaN	NaN	NaN	NaN	NaN	NaN	NaN	Alpha Beta	NaN	NaN	NaN	False	4.382026634673881	80	80
1fs0G02	-2.1426256	4.7113175	4.0257025	0.07530740267430254	-0.038382599291331296	0.006782582432114065	89	1	1.10	1.10.287	1.10.287.80	0.8539325842696629	0.0	0.0	0.0	0.0	0.0449438202247191	0.0	0.0449438202247191	0.0937	21.55109	0.0	0.0	0.0	none	0.0	0.0	none	0.0	0.0	none	CATH	NaN	NaN	NaN	NaN	NaN	NaN	NaN	NaN	NaN	Alpha	NaN	NaN	NaN	False	4.48863636973214	89	89
1ftrA02	7.8685703	2.4229004	2.2692401	-0.04620261042907496	0.04964125899292915	0.002440581325709595	149	3	3.30	3.30.70	3.30.70.520	0.22818791946308725	0.06040268456375839	0.0	0.38926174496644295	0.0	0.2080536912751678	0.0	0.6577181208053692	0.12041	17.94086	0.0	0.0	0.0	none	0.141	1.0	mid	0.0	0.0	none	CATH	NaN	NaN	NaN	NaN	NaN	NaN	NaN	NaN	NaN	Alpha Beta	NaN	NaN	NaN	False	5.003946305945459	149	149
1g2rA00	7.6892614	2.2253811	1.4283761	-0.07513891486656377	0.011076868335013371	-0.012338162581495817	94	3	3.30	3.30.1230	3.30.1230.10	0.3829787234042553	0.031914893617021274	0.0	0.1702127659574468	0.02127659574468085	0.14893617021276595	0.0	0.3723404255319149	0.0989	9.29684	0.0	0.0	0.0	none	0.0	0.0	none	0.0	0.0	none	CATH	NaN	NaN	NaN	NaN	NaN	NaN	NaN	NaN	NaN	Alpha Beta	NaN	NaN	NaN	False	4.543294782270004	94	94
1g31A00	8.583122	3.060211	1.2453102	-0.0831197862558205	0.02706748110460562	0.012001137198043717	107	2	2.30	2.30.33	2.30.33.40	0.102803738317757	0.11214953271028037	0.0	0.2803738317757009	0.009345794392523364	0.2336448598130841	0.0	0.6355140186915887	0.14906	15.94982	0.0	0.0	0.0	none	0.0	0.0	none	0.0	0.0	none	CATH	NaN	NaN	NaN	NaN	NaN	NaN	NaN	NaN	NaN	Beta	NaN	NaN	NaN	False	4.672828834461906	107	107
1g3pA01	9.044286	2.673137	1.5997869	-0.0946073047775787	0.03185447229699192	-0.004127197526200983	87	2	2.30	2.30.27	2.30.27.10	0.06896551724137931	0.0	0.0	0.41379310344827586	0.011494252873563218	0.19540229885057472	0.0	0.6206896551724138	0.1434	31.11785	0.23	0.0	1.0	terminal	0.0	0.0	none	0.0	0.0	none	CATH	NaN	NaN	NaN	NaN	NaN	NaN	NaN	NaN	NaN	Beta	NaN	NaN	NaN	False	4.465908118654584	87	87
1g3pA02	8.6177635	2.5862484	1.6400441	-0.08159913324956275	0.025959012529314093	-0.0024213929725275716	104	3	3.90	3.90.450	3.90.450.1	0.08653846153846154	0.0	0.0	0.3173076923076923	0.009615384615384616	0.4423076923076923	0.0	0.7692307692307693	0.13724	14.27252	0.269	0.0	1.0	terminal	0.0	0.0	none	0.0	0.0	none	CATH	NaN	NaN	NaN	NaN	NaN	NaN	NaN	NaN	NaN	Alpha Beta	NaN	NaN	NaN	False	4.6443908991413725	104	104
1g55A01	6.3098216	2.0662296	1.6595494	-0.041489868078777116	0.014551630050085786	-0.008151265895498612	131	3	3.90	3.90.120	3.90.120.10	0.3282442748091603	0.061068702290076333	0.0	0.061068702290076333	0.007633587786259542	0.26717557251908397	0.0	0.3969465648854962	0.09485	13.658	0.0	0.0	0.0	none	0.0	0.0	none	0.0	0.0	none	CATH	NaN	NaN	NaN	NaN	NaN	NaN	NaN	NaN	NaN	Alpha Beta	NaN	NaN	NaN	False	4.875197323201151	131	131
1g6eA00	8.586534	2.6382	0.9983737	-0.11087603085029817	0.03624862783931465	-0.012533985961151876	87	2	2.60	2.60.20	2.60.20.30	0.0	0.0	0.0	0.5172413793103449	0.022988505747126436	0.20689655172413793	0.0	0.7471264367816092	0.17897	15.5703	0.0	0.0	0.0	none	0.0	0.0	none	0.0	0.0	none	CATH	NaN	NaN	NaN	NaN	NaN	NaN	NaN	NaN	NaN	Beta	NaN	NaN	NaN	False	4.465908118654584	87	87
1g6xA00	9.006242	2.9954405	1.5537724	-0.11489051847765357	0.0011620444179840212	0.008993128782040607	58	4	4.10	4.10.410	4.10.410.10	0.15517241379310345	0.06896551724137931	0.0	0.2413793103448276	0.017241379310344827	0.13793103448275862	0.0	0.46551724137931033	0.17539	10.17267	0.0	0.0	0.0	none	0.0	0.0	none	0.0	0.0	none	CATH	NaN	NaN	NaN	NaN	NaN	NaN	NaN	NaN	NaN	Few Secondary Structures / Special	NaN	NaN	NaN	False	4.060443010546419	58	58
1g8eB00	1.4152825	2.525275	5.016898	0.046061218037198155	-0.007396848769049152	0.011064281382477234	80	1	1.10	1.10.4000	1.10.4000.10	0.675	0.0	0.0	0.0	0.0	0.0625	0.0	0.0625	0.07256	5.80462	0.0	0.0	0.0	none	0.0	0.0	none	0.0	0.0	none	CATH	NaN	NaN	NaN	NaN	NaN	NaN	NaN	NaN	NaN	Alpha	NaN	NaN	NaN	False	4.382026634673881	80	80
1g8kA01	8.225677	2.1595194	1.2768509	-0.06976624290176747	0.045424053935264753	-0.0277673295900268	173	3	3.30	3.30.200	3.30.200.200	0.04046242774566474	0.07514450867052024	0.0	0.26011560693641617	0.011560693641618497	0.4277456647398844	0.0	0.7745664739884393	0.07588	49.16946	0.0	0.0	0.0	none	0.0	0.0	none	0.0	0.0	none	CATH	NaN	NaN	NaN	NaN	NaN	NaN	NaN	NaN	NaN	Alpha Beta	NaN	NaN	NaN	False	5.153291594497779	173	173
1g8kC01	8.033715	2.1223664	1.204723	-0.0767551813795154	0.02585215721087102	-0.025327889887297658	116	2	2.60	2.60.40	2.60.40.4210	0.0	0.08620689655172414	0.0	0.23275862068965517	0.017241379310344827	0.43103448275862066	0.0	0.7672413793103449	0.1113	12.91051	0.0	0.0	0.0	none	0.0	0.0	none	0.0	0.0	none	CATH	NaN	NaN	NaN	NaN	NaN	NaN	NaN	NaN	NaN	Beta	NaN	NaN	NaN	False	4.7535901911063645	116	116
1g9pA00	7.544327	2.0958045	1.0902731	-0.09749022331948982	-0.00884682578810397	-0.013131598398379815	45	4	4.10	4.10.40	4.10.40.10	0.0	0.06666666666666667	0.0	0.13333333333333333	0.06666666666666667	0.37777777777777777	0.0	0.6444444444444445	0.09776	4.399	0.0	0.0	0.0	none	0.467	1.0	mid	0.0	0.0	none	CATH	NaN	NaN	NaN	NaN	NaN	NaN	NaN	NaN	NaN	Few Secondary Structures / Special	NaN	NaN	NaN	False	3.8066624897703196	45	45
1gaxA04	5.547134	2.9451728	3.1181061	-0.06560050450478282	-0.021250854343008205	0.009417742722425824	50	3	3.30	3.30.1170	3.30.1170.10	0.3	0.0	0.0	0.28	0.0	0.24	0.0	0.52	0.16571	8.28551	0.0	0.0	0.0	none	0.0	0.0	none	0.0	0.0	none	CATH	NaN	NaN	NaN	NaN	NaN	NaN	NaN	NaN	NaN	Alpha Beta	NaN	NaN	NaN	False	3.912023005428146	50	50
1gaxA05	-0.20050919	3.3524492	5.1151123	0.054209985482542154	-0.02119693355080624	0.015809567629416786	73	1	1.10	1.10.287	1.10.287.380	0.726027397260274	0.0	0.0	0.0	0.0	0.1095890410958904	0.0	0.1095890410958904	0.08007	5.84519	0.0	0.0	0.0	none	0.0	0.0	none	0.0	0.0	none	CATH	NaN	NaN	NaN	NaN	NaN	NaN	NaN	NaN	NaN	Alpha	NaN	NaN	NaN	False	4.290459441148391	73	73
1gccA00	7.5125036	2.6969788	0.40297914	-0.08945421986277817	0.005895993926779251	-0.01453578760899502	63	3	3.30	3.30.730	3.30.730.10	0.25396825396825395	0.0	0.0	0.31746031746031744	0.015873015873015872	0.2698412698412698	0.0	0.6031746031746031	0.12627	7.95496	0.0	0.0	0.0	none	0.0	0.0	none	0.0	0.0	none	CATH	NaN	NaN	NaN	NaN	NaN	NaN	NaN	NaN	NaN	Alpha Beta	NaN	NaN	NaN	False	4.143134726391533	63	63
1gd8A00	0.7979242	2.1175504	4.5094433	0.052116101315642566	-0.0021106067360521646	0.0068191730077232365	105	3	3.90	3.90.1030	3.90.1030.10	0.5904761904761905	0.0	0.0	0.2	0.0	0.10476190476190476	0.0	0.3047619047619048	0.10136	10.6429	0.0	0.0	0.0	none	0.0	0.0	none	0.0	0.0	none	CATH	NaN	NaN	NaN	NaN	NaN	NaN	NaN	NaN	NaN	Alpha Beta	NaN	NaN	NaN	False	4.653960350157523	105	105
1gdtB02	-1.7993596	4.34688	3.8547487	-0.006003964398517871	-0.04733367049713341	-0.005439265149225125	40	6	6.10	6.10.250	6.10.250.10	0.875	0.0	0.0	0.0	0.0	0.0	0.0	0.0	0.05991	2.39635	0.0	0.0	0.0	none	0.0	0.0	none	0.0	0.0	none	CATH	NaN	NaN	NaN	NaN	NaN	NaN	NaN	NaN	NaN	Few Secondary Structures / Special	NaN	NaN	NaN	False	3.6888794541139363	40	40
1ghhA00	5.8122034	3.0287685	3.2514741	-0.027235470331274873	-0.004401332243993632	0.024739904418922792	81	3	3.30	3.30.910	3.30.910.10	0.4567901234567901	0.0	0.0	0.2345679012345679	0.0	0.19753086419753085	0.0	0.43209876543209874	0.12241	9.91511	0.0	0.0	0.0	none	0.0	0.0	none	0.0	0.0	none	CATH	NaN	NaN	NaN	NaN	NaN	NaN	NaN	NaN	NaN	Alpha Beta	NaN	NaN	NaN	False	4.394449154672439	81	81
1gk8I00	6.3243127	3.0414648	2.7856047	-0.026496700551964153	0.0108967666510083	0.020734489872887757	125	3	3.30	3.30.190	3.30.190.10	0.224	0.064	0.0	0.216	0.016	0.296	0.0	0.592	0.10658	13.32206	0.0	0.0	0.0	none	0.0	0.0	none	0.0	0.0	none	CATH	NaN	NaN	NaN	NaN	NaN	NaN	NaN	NaN	NaN	Alpha Beta	NaN	NaN	NaN	False	4.8283137373023015	125	125
1gk9A01	3.2903833	1.1172086	3.816098	0.044529706634069945	0.02548753532586973	0.0008921151231918676	148	1	1.10	1.10.439	1.10.439.10	0.6621621621621622	0.02027027027027027	0.0	0.06756756756756757	0.0	0.0945945945945946	0.0	0.18243243243243243	0.0804	11.89854	0.0	0.0	0.0	none	0.0	0.0	none	0.0	0.0	none	CATH	NaN	NaN	NaN	NaN	NaN	NaN	NaN	NaN	NaN	Alpha	NaN	NaN	NaN	False	4.997212273764115	148	148
1gk9A02	1.3986835	3.2842195	4.9088945	-0.04133946406451378	-0.04047380749955974	0.008925700343942806	30	1	1.10	1.10.287	1.10.287.150	0.8666666666666667	0.0	0.0	0.0	0.0	0.0	0.0	0.0	0.11363	3.40897	0.0	0.0	0.0	none	0.0	0.0	none	0.0	0.0	none	CATH	NaN	NaN	NaN	NaN	NaN	NaN	NaN	NaN	NaN	Alpha	NaN	NaN	NaN	False	3.4011973816621555	30	30
1gk9B02	7.8507776	2.949428	0.9652811	-0.09830106339555239	0.0004568852486482601	-0.0039635653098810605	73	2	2.30	2.30.120	2.30.120.10	0.0	0.0	0.0	0.6164383561643836	0.0	0.2876712328767123	0.0	0.9041095890410958	0.14744	10.76312	0.0	0.0	0.0	none	0.0	0.0	none	0.0	0.0	none	CATH	NaN	NaN	NaN	NaN	NaN	NaN	NaN	NaN	NaN	Beta	NaN	NaN	NaN	False	4.290459441148391	73	73
1gk9B03	3.3397346	1.7891372	3.878508	0.04368467267793231	0.02238293861527483	0.006956750774360772	161	1	1.10	1.10.1400	1.10.1400.10	0.4409937888198758	0.09316770186335403	0.0	0.024844720496894408	0.018633540372670808	0.2111801242236025	0.0	0.34782608695652173	0.08687	13.98563	0.0	0.0	0.0	none	0.0	0.0	none	0.0	0.0	none	CATH	NaN	NaN	NaN	NaN	NaN	NaN	NaN	NaN	NaN	Alpha	NaN	NaN	NaN	False	5.081404364984463	161	161
1gkmA02	2.7773767	0.8103267	3.8569078	0.09000955344120815	0.03586484718462533	-0.0002124775892483535	312	1	1.20	1.20.200	1.20.200.10	0.625	0.028846153846153848	0.0	0.019230769230769232	0.00641025641025641	0.16987179487179488	0.0	0.22435897435897437	0.0802	25.02313	0.0	0.0	0.0	none	0.0	0.0	none	0.0	0.0	none	CATH	NaN	NaN	NaN	NaN	NaN	NaN	NaN	NaN	NaN	Alpha	NaN	NaN	NaN	False	5.7430031878094825	\u003e300	\u003e200
1gkuB01	8.051395	2.3021123	1.2423372	-0.11281712083916	-0.009766394431036529	-0.01816307990811829	45	2	2.20	2.20.20	2.20.20.30	0.0	0.0	0.0	0.24444444444444444	0.022222222222222223	0.4	0.0	0.6666666666666666	0.07171	40.80528	0.0	0.0	0.0	none	0.0	0.0	none	0.0	0.0	none	CATH	NaN	NaN	NaN	NaN	NaN	NaN	NaN	NaN	NaN	Beta	NaN	NaN	NaN	False	3.8066624897703196	45	45
1gkuB04	2.958903	2.886635	3.8902624	-0.011197655680190719	-0.013715372500600722	0.010769730229747896	73	3	3.30	3.30.56	3.30.56.120	0.3698630136986301	0.0410958904109589	0.0	0.1506849315068493	0.0	0.2465753424657534	0.0	0.4383561643835616	0.13209	9.64237	0.0	0.0	0.0	none	0.0	0.0	none	0.0	0.0	none	CATH	NaN	NaN	NaN	NaN	NaN	NaN	NaN	NaN	NaN	Alpha Beta	NaN	NaN	NaN	False	4.290459441148391	73	73
1gkuB07	9.579891	3.3790348	1.2173132	-0.1120658758568655	0.03407044686383089	0.02124090231542353	102	2	2.60	2.60.510	2.60.510.20	0.049019607843137254	0.0	0.0	0.5882352941176471	0.00980392156862745	0.06862745098039216	0.0	0.6666666666666666	0.23824	52.65052	0.0	0.0	0.0	none	0.0	0.0	none	0.0	0.0	none	CATH	NaN	NaN	NaN	NaN	NaN	NaN	NaN	NaN	NaN	Beta	NaN	NaN	NaN	False	4.624972813284271	102	102
1gm5A01	-0.26183924	3.576325	3.6992567	0.027701087999170575	-0.02483377187946993	-0.0006199497957031317	95	1	1.20	1.20.120	1.20.120.630	0.6631578947368421	0.07368421052631578	0.0	0.0	0.0	0.09473684210526316	0.0	0.16842105263157894	0.0654	6.2128	0.0	0.0	0.0	none	0.0	0.0	none	0.0	0.0	none	CATH	NaN	NaN	NaN	NaN	NaN	NaN	NaN	NaN	NaN	Alpha	NaN	NaN	NaN	False	4.553876891600541	95	95
1gmjD00	-2.4248712	4.605108	4.102131	0.04944385787770361	-0.043196270316715975	0.004124275435484146	56	1	1.20	1.20.5	1.20.5.500	0.9107142857142857	0.0	0.0	0.0	0.0	0.07142857142857142	0.0	0.07142857142857142	0.0415	2.32414	0.0	0.0	0.0	none	0.0	0.0	none	0.0	0.0	none	CATH	NaN	NaN	NaN	NaN	NaN	NaN	NaN	NaN	NaN	Alpha	NaN	NaN	NaN	False	4.02535169073515	56	56
1gnlA01	2.9050326	1.8803545	3.6662824	0.042960276483130756	0.012659290906095055	0.003747476546270161	139	1	1.20	1.20.1270	1.20.1270.20	0.539568345323741	0.04316546762589928	0.0	0.0	0.014388489208633094	0.20863309352517986	0.0	0.26618705035971224	0.08236	11.44741	0.0	0.0	0.0	none	0.0	0.0	none	0.0	0.0	none	CATH	NaN	NaN	NaN	NaN	NaN	NaN	NaN	NaN	NaN	Alpha	NaN	NaN	NaN	False	4.9344739331306915	139	139
1go3E02	3.8923912	3.0928345	3.2724745	-0.03262319231751844	-0.00961226113794127	0.015977514783736817	81	3	3.30	3.30.1490	3.30.1490.120	0.16049382716049382	0.037037037037037035	0.0	0.5061728395061729	0.0	0.14814814814814814	0.0	0.691358024691358	0.19071	15.44713	0.0	0.0	0.0	none	0.0	0.0	none	0.0	0.0	none	CATH	NaN	NaN	NaN	NaN	NaN	NaN	NaN	NaN	NaN	Alpha Beta	NaN	NaN	NaN	False	4.394449154672439	81	81
1go3F02	3.3718836	2.7504506	4.761904	-0.047400587182663996	-0.027611000990398166	0.013529219146537104	47	6	6.10	6.10.140	6.10.140.10	0.5531914893617021	0.0	0.0	0.0	0.0	0.0	0.0	0.0	0.08418	3.95643	0.0	0.0	0.0	none	0.0	0.0	none	0.0	0.0	none	CATH	NaN	NaN	NaN	NaN	NaN	NaN	NaN	NaN	NaN	Few Secondary Structures / Special	NaN	NaN	NaN	False	3.8501476017100584	47	47
1go4H00	-2.4801598	4.6570883	4.1995125	0.0964783351393098	-0.03553819344848002	0.0068397646075798405	93	6	6.10	6.10.250	6.10.250.90	0.7204301075268817	0.0	0.0	0.0	0.0	0.22580645161290322	0.0	0.22580645161290322	0.02523	2.34653	0.0	0.0	0.0	none	0.0	0.0	none	0.0	0.0	none	CATH	NaN	NaN	NaN	NaN	NaN	NaN	NaN	NaN	NaN	Few Secondary Structures / Special	NaN	NaN	NaN	False	4.532599493153256	93	93
1goiB03	8.354903	2.4258695	1.2471709	-0.11234700752738813	-0.003923331555677614	-0.007907494171181563	51	2	2.10	2.10.10	2.10.10.20	0.0	0.0	0.0	0.3137254901960784	0.0784313725490196	0.29411764705882354	0.0	0.6862745098039216	0.19309	9.84736	0.0	0.0	0.0	none	0.0	0.0	none	0.0	0.0	none	CATH	NaN	NaN	NaN	NaN	NaN	NaN	NaN	NaN	NaN	Beta	NaN	NaN	NaN	False	3.9318256327243257	51	51
1gotG00	-1.2718495	4.9785147	3.623217	0.0012647553886089519	-0.05146596037920582	0.004249604037746153	58	4	4.10	4.10.260	4.10.260.10	0.603448275862069	0.10344827586206896	0.0	0.0	0.0	0.06896551724137931	0.0	0.1724137931034483	0.03989	2.31363	0.0	0.0	0.0	none	0.0	0.0	none	0.0	0.0	none	CATH	NaN	NaN	NaN	NaN	NaN	NaN	NaN	NaN	NaN	Few Secondary Structures / Special	NaN	NaN	NaN	False	4.060443010546419	58	58
1gp0A00	6.6506596	1.5570924	0.6949404	-0.01540312737489607	0.044617412121018045	-0.03032922784708123	133	2	2.70	2.70.130	2.70.130.10	0.0	0.045112781954887216	0.0	0.47368421052631576	0.015037593984962405	0.37593984962406013	0.0	0.9097744360902256	0.10333	13.74249	0.0	0.0	0.0	none	0.0	0.0	none	0.0	0.0	none	CATH	NaN	NaN	NaN	NaN	NaN	NaN	NaN	NaN	NaN	Beta	NaN	NaN	NaN	False	4.890349128221754	133	133
1gpjA01	6.1184926	1.370632	1.859304	-0.013657792033486679	0.03189635230689012	-0.024378650486917154	145	3	3.30	3.30.460	3.30.460.30	0.503448275862069	0.0	0.0	0.1724137931034483	0.0	0.1793103448275862	0.0	0.35172413793103446	0.09511	13.79039	0.0	0.0	0.0	none	0.0	0.0	none	0.0	0.0	none	CATH	NaN	NaN	NaN	NaN	NaN	NaN	NaN	NaN	NaN	Alpha Beta	NaN	NaN	NaN	False	4.976733742420574	145	145
1gpjA03	-1.123475	3.598087	4.815312	0.07341284532496847	-0.024971555651880813	0.012317009682612968	85	1	1.10	1.10.1200	1.10.1200.70	0.788235294117647	0.0	0.0	0.0	0.0	0.1411764705882353	0.0	0.1411764705882353	0.07927	7.13406	0.0	0.0	0.0	none	0.0	0.0	none	0.0	0.0	none	CATH	NaN	NaN	NaN	NaN	NaN	NaN	NaN	NaN	NaN	Alpha	NaN	NaN	NaN	False	4.442651256490317	85	85
1gqeA01	-2.2346117	4.288805	3.93988	0.10791295165286735	-0.027100418573277555	7.922036097493206e-06	112	1	1.20	1.20.58	1.20.58.410	0.875	0.026785714285714284	0.0	0.0	0.0	0.026785714285714284	0.0	0.05357142857142857	0.0764	8.63294	0.0	0.0	0.0	none	0.0	0.0	none	0.0	0.0	none	CATH	NaN	NaN	NaN	NaN	NaN	NaN	NaN	NaN	NaN	Alpha	NaN	NaN	NaN	False	4.718498871295094	112	112
1gqeA02	7.7134285	1.9708484	1.7651951	-0.049373619089141924	0.04202186270274919	-0.01325537629563271	143	3	3.30	3.30.70	3.30.70.1660	0.26573426573426573	0.06293706293706294	0.0	0.38461538461538464	0.0	0.13986013986013987	0.0	0.5874125874125874	0.10673	25.72297	0.0	0.0	0.0	none	0.0	0.0	none	0.0	0.0	none	CATH	NaN	NaN	NaN	NaN	NaN	NaN	NaN	NaN	NaN	Alpha Beta	NaN	NaN	NaN	False	4.962844630259907	143	143
1gqiA01	3.960986	1.6151502	3.1344345	0.019078800170649977	0.01778353721000948	0.00010365808763648848	131	3	3.30	3.30.379	3.30.379.10	0.44274809160305345	0.0	0.0	0.22900763358778625	0.0	0.13740458015267176	0.0	0.366412213740458	0.10512	13.77083	0.0	0.0	0.0	none	0.16	1.0	mid	0.0	0.0	none	CATH	NaN	NaN	NaN	NaN	NaN	NaN	NaN	NaN	NaN	Alpha Beta	NaN	NaN	NaN	False	4.875197323201151	131	131
1gqiA03	3.7205024	1.4187466	2.4349194	0.0441717667160824	0.02550700140429904	-0.010777706588329238	237	3	3.90	3.90.1330	3.90.1330.10	0.48523206751054854	0.07172995780590717	0.0	0.016877637130801686	0.02109704641350211	0.21940928270042195	0.0	0.3291139240506329	0.07159	16.9657	0.0	0.0	0.0	none	0.0	0.0	none	0.08	2.0	mid	CATH	NaN	NaN	NaN	NaN	NaN	NaN	NaN	NaN	NaN	Alpha Beta	NaN	NaN	NaN	False	5.4680601411351315	237	\u003e200
1gs9A00	-0.20187171	1.3246367	3.723054	0.10068080403347743	-0.0004446627535817727	-0.01203615133623449	144	1	1.20	1.20.120	1.20.120.20	0.8472222222222222	0.0	0.0	0.0	0.0	0.04861111111111111	0.0	0.04861111111111111	0.08556	12.32003	0.0	0.0	0.0	none	0.0	0.0	none	0.0	0.0	none	CATH	NaN	NaN	NaN	NaN	NaN	NaN	NaN	NaN	NaN	Alpha	NaN	NaN	NaN	False	4.969813299576001	144	144
1gvnA00	-0.5976343	3.20483	4.7676115	0.05744011795624078	-0.02092820327287414	0.008161296069180557	88	1	1.10	1.10.8	1.10.8.130	0.7045454545454546	0.03409090909090909	0.0	0.0	0.0	0.10227272727272728	0.0	0.13636363636363635	0.10335	9.09473	0.0	0.0	0.0	none	0.0	0.0	none	0.0	0.0	none	CATH	NaN	NaN	NaN	NaN	NaN	NaN	NaN	NaN	NaN	Alpha	NaN	NaN	NaN	False	4.477336814478207	88	88
1gxlA01	0.96394587	3.2749093	4.0298944	0.0509062962015119	-0.00793403646482797	0.011993931023756536	119	1	1.20	1.20.1060	1.20.1060.20	0.5378151260504201	0.08403361344537816	0.0	0.08403361344537816	0.0	0.08403361344537816	0.0	0.25210084033613445	0.08607	17.64461	0.0	0.0	0.0	none	0.0	0.0	none	0.0	0.0	none	CATH	NaN	NaN	NaN	NaN	NaN	NaN	NaN	NaN	NaN	Alpha	NaN	NaN	NaN	False	4.77912349311153	119	119
1gxlA02	4.8760295	1.0789078	1.9848202	-0.03164594505176032	-0.0023774857707388355	-0.02758585015183063	86	3	3.30	3.30.70	3.30.70.1620	0.22093023255813954	0.08139534883720931	0.0	0.11627906976744186	0.011627906976744186	0.2441860465116279	0.0	0.45348837209302323	0.08674	7.4598	0.0	0.0	0.0	none	0.0	0.0	none	0.0	0.0	none	CATH	NaN	NaN	NaN	NaN	NaN	NaN	NaN	NaN	NaN	Alpha Beta	NaN	NaN	NaN	False	4.454347296253507	86	86
1gzsB00	-0.63732356	3.0452814	4.845205	0.12065238547312242	-0.00581453674965226	0.013080254457212594	165	1	1.10	1.10.4120	1.10.4120.10	0.696969696969697	0.04242424242424243	0.0	0.048484848484848485	0.0	0.06666666666666667	0.0	0.15757575757575756	0.08932	14.73774	0.0	0.0	0.0	none	0.0	0.0	none	0.0	0.0	none	CATH	NaN	NaN	NaN	NaN	NaN	NaN	NaN	NaN	NaN	Alpha	NaN	NaN	NaN	False	5.10594547390058	165	165
1h4gB00	9.429645	2.8202078	1.624484	-0.08224517608956741	0.07267855720309156	0.0022922777106249093	206	2	2.60	2.60.120	2.60.120.180	0.07281553398058252	0.0	0.0	0.6553398058252428	0.009708737864077669	0.11650485436893204	0.0	0.7815533980582524	0.1585	32.65099	0.0	0.0	0.0	none	0.0	0.0	none	0.087	2.0	mid	CATH	NaN	NaN	NaN	NaN	NaN	NaN	NaN	NaN	NaN	Beta	NaN	NaN	NaN	False	5.327876168789581	206	\u003e200
1h4xA00	4.24633	1.193397	2.2026696	0.007083212494397687	0.01595841976868907	-0.018206528081355217	110	3	3.30	3.30.750	3.30.750.24	0.45454545454545453	0.02727272727272727	0.0	0.2909090909090909	0.0	0.1	0.0	0.41818181818181815	0.09129	10.13324	0.0	0.0	0.0	none	0.0	0.0	none	0.0	0.0	none	CATH	NaN	NaN	NaN	NaN	NaN	NaN	NaN	NaN	NaN	Alpha Beta	NaN	NaN	NaN	False	4.700480365792417	110	110
1h5wB01	2.6221356	0.07393406	3.318708	0.013723936656884556	0.0022671923898483818	-0.01774332102107955	72	1	1.10	1.10.246	1.10.246.30	0.8611111111111112	0.041666666666666664	0.0	0.0	0.0	0.0	0.0	0.041666666666666664	0.08911	18.8014	0.0	0.0	0.0	none	0.0	0.0	none	0.0	0.0	none	CATH	NaN	NaN	NaN	NaN	NaN	NaN	NaN	NaN	NaN	Alpha	NaN	NaN	NaN	False	4.276666119016055	72	72
1h5wB02	6.223018	2.1186929	1.9343052	-0.024172733410929723	0.031394723738241655	-0.001735429187262165	130	2	2.40	2.40.500	2.40.500.10	0.27692307692307694	0.0	0.0	0.35384615384615387	0.0	0.2076923076923077	0.0	0.5615384615384615	0.12946	32.10518	0.0	0.0	0.0	none	0.0	0.0	none	0.0	0.0	none	CATH	NaN	NaN	NaN	NaN	NaN	NaN	NaN	NaN	NaN	Beta	NaN	NaN	NaN	False	4.867534450455582	130	130
1h5wB03	3.2564187	3.1557546	3.5417135	-0.0669006995766859	-0.034247586727206264	0.005997282871619122	45	3	3.30	3.30.1350	3.30.1350.20	0.2	0.0	0.0	0.2222222222222222	0.0	0.37777777777777777	0.0	0.6	0.16985	7.64306	0.0	0.0	0.0	none	0.0	0.0	none	0.0	0.0	none	CATH	NaN	NaN	NaN	NaN	NaN	NaN	NaN	NaN	NaN	Alpha Beta	NaN	NaN	NaN	False	3.8066624897703196	45	45
1h6fA00	8.197458	3.1025887	1.5607911	-0.05455495738662717	0.04219013799501317	0.015633883956777474	184	2	2.60	2.60.40	2.60.40.820	0.1358695652173913	0.08152173913043478	0.0	0.3695652173913043	0.010869565217391304	0.20108695652173914	0.0	0.6630434782608695	0.14248	26.21605	0.0	0.0	0.0	none	0.0	0.0	none	0.0	0.0	none	CATH	NaN	NaN	NaN	NaN	NaN	NaN	NaN	NaN	NaN	Beta	NaN	NaN	NaN	False	5.214935757608986	184	184
1h6uA01	7.09281	2.6800098	2.4787064	-0.08420921716291226	-0.006348839350980586	0.009642092411212453	43	1	1.10	1.10.8	1.10.8.390	0.4883720930232558	0.0	0.0	0.09302325581395349	0.0	0.09302325581395349	0.0	0.18604651162790697	0.13821	5.943	0.0	0.0	0.0	none	0.0	0.0	none	0.0	0.0	none	CATH	NaN	NaN	NaN	NaN	NaN	NaN	NaN	NaN	NaN	Alpha	NaN	NaN	NaN	False	3.7612001156935624	43	43
1h6wA01	3.4125671	3.173217	2.8930209	-0.09936908734693972	-0.04030909244086512	-0.0011773651671383634	41	2	2.10	2.10.280	2.10.280.10	0.12195121951219512	0.0	0.0	0.14634146341463414	0.14634146341463414	0.4146341463414634	0.0	0.7073170731707317	0.11984	4.91332	1.0	1.0	0.0	full	0.0	0.0	none	0.0	0.0	none	CATH	NaN	NaN	NaN	NaN	NaN	NaN	NaN	NaN	NaN	Beta	NaN	NaN	NaN	False	3.713572066704308	41	41
1h6wA02	5.306615	3.0260985	1.1138765	-0.14504830416588288	-0.06913806553081371	-0.013126606724260645	43	2	2.160	2.160.30	2.160.30.10	0.0	0.0	0.0	0.0	0.0	0.3488372093023256	0.0	0.3488372093023256	0.04076	1.75261	0.0	0.0	0.0	none	0.0	0.0	none	0.0	0.0	none	CATH	NaN	NaN	NaN	NaN	NaN	NaN	NaN	NaN	NaN	Beta	NaN	NaN	NaN	False	3.7612001156935624	43	43
1h6wA03	7.1066194	3.1279237	2.551668	-0.0843939171905993	-0.020492604562429583	0.01663386578410759	67	3	3.90	3.90.1340	3.90.1340.10	0.16417910447761194	0.08955223880597014	0.0	0.05970149253731343	0.05970149253731343	0.23880597014925373	0.0	0.44776119402985076	0.09523	6.38036	0.0	0.0	0.0	none	0.0	0.0	none	0.0	0.0	none	CATH	NaN	NaN	NaN	NaN	NaN	NaN	NaN	NaN	NaN	Alpha Beta	NaN	NaN	NaN	False	4.204692619390966	67	67
1h7dA00	0.2822132	4.365605	2.8950527	-0.11503438278067699	-0.05629322184726696	-0.0065802060759909626	49	4	4.10	4.10.92	4.10.92.10	0.10204081632653061	0.061224489795918366	0.0	0.0	0.0	0.5918367346938775	0.0	0.6530612244897959	0.03692	1.80915	0.0	0.0	0.0	none	0.0	0.0	none	0.0	0.0	none	CATH	NaN	NaN	NaN	NaN	NaN	NaN	NaN	NaN	NaN	Few Secondary Structures / Special	NaN	NaN	NaN	False	3.8918202981106265	49	49
1h8eG02	3.267319	2.6215768	3.864361	0.050568120915098956	0.01801550316025183	0.018714098016602832	178	3	3.40	3.40.1380	3.40.1380.10	0.5393258426966292	0.033707865168539325	0.0	0.15168539325842698	0.0056179775280898875	0.07865168539325842	0.0	0.2696629213483146	0.11505	23.6993	0.0	0.0	0.0	none	0.0	0.0	none	0.0	0.0	none	CATH	NaN	NaN	NaN	NaN	NaN	NaN	NaN	NaN	NaN	Alpha Beta	NaN	NaN	NaN	False	5.181783550292085	178	178
1h8pA02	9.266517	3.4812424	1.2653022	-0.12981903321423463	-0.01338747728449208	0.011177397837763463	44	2	2.10	2.10.10	2.10.10.10	0.09090909090909091	0.0	0.0	0.2727272727272727	0.045454545454545456	0.3181818181818182	0.0	0.6363636363636364	0.16744	7.36722	0.0	0.0	0.0	none	0.0	0.0	none	0.0	0.0	none	CATH	NaN	NaN	NaN	NaN	NaN	NaN	NaN	NaN	NaN	Beta	NaN	NaN	NaN	False	3.784189633918261	44	44
1hdhA02	6.2124763	1.6032547	0.49935976	-0.02852402196080551	0.009311461165128916	-0.028667193286944774	77	3	3.30	3.30.1120	3.30.1120.10	0.23376623376623376	0.0	0.0	0.3116883116883117	0.0	0.3246753246753247	0.0	0.6363636363636364	0.10132	7.80136	0.0	0.0	0.0	none	0.0	0.0	none	0.0	0.0	none	CATH	NaN	NaN	NaN	NaN	NaN	NaN	NaN	NaN	NaN	Alpha Beta	NaN	NaN	NaN	False	4.343805421853684	77	77
1hdoA00	5.018225	1.1376511	2.439066	0.024539035872373376	0.036222079892497386	-0.016115241729669837	205	3	3.40	3.40.50	3.40.50.720	0.32195121951219513	0.04390243902439024	0.0	0.2097560975609756	0.0	0.17560975609756097	0.0	0.4292682926829268	0.08361	17.13951	0.0	0.0	0.0	none	0.0	0.0	none	0.0	0.0	none	CATH	NaN	NaN	NaN	NaN	NaN	NaN	NaN	NaN	NaN	Alpha Beta	NaN	NaN	NaN	False	5.3230099791384085	205	\u003e200
1he1A00	1.9352913	0.42006058	3.6465883	0.06955639878989255	0.018350785808008217	-0.010075252514119103	135	1	1.20	1.20.120	1.20.120.260	0.7481481481481481	0.07407407407407407	0.0	0.02962962962962963	0.0	0.07407407407407407	0.0	0.17777777777777778	0.0822	11.0969	0.0	0.0	0.0	none	0.0	0.0	none	0.0	0.0	none	CATH	NaN	NaN	NaN	NaN	NaN	NaN	NaN	NaN	NaN	Alpha	NaN	NaN	NaN	False	4.90527477843843	135	135
1heiA03	1.9294975	2.0379486	2.9160485	0.04887143344453	0.0031871927772453	-0.008757059891884491	157	1	1.10	1.10.820	1.10.820.10	0.4267515923566879	0.03821656050955414	0.0	0.08917197452229299	0.01910828025477707	0.1464968152866242	0.0	0.2929936305732484	0.07678	14.51112	0.0	0.0	0.0	none	0.0	0.0	none	0.0	0.0	none	CATH	NaN	NaN	NaN	NaN	NaN	NaN	NaN	NaN	NaN	Alpha	NaN	NaN	NaN	False	5.056245805348308	157	157
1hf2A01	2.0025666	2.2869902	2.8529499	0.00023153113197330546	-0.013628385081955168	-0.005253094516821621	90	3	3.30	3.30.750	3.30.750.50	0.2777777777777778	0.06666666666666667	0.0	0.32222222222222224	0.0	0.23333333333333334	0.0	0.6222222222222222	0.10049	10.04922	0.0	0.0	0.0	none	0.0	0.0	none	0.0	0.0	none	CATH	NaN	NaN	NaN	NaN	NaN	NaN	NaN	NaN	NaN	Alpha Beta	NaN	NaN	NaN	False	4.499809670330265	90	90
1hfeS00	-1.4217845	4.1032515	4.158368	0.047405620794147764	-0.03337986597445607	0.0071666408259929894	88	4	4.10	4.10.260	4.10.260.20	0.5	0.07954545454545454	0.0	0.0	0.0	0.1590909090909091	0.0	0.23863636363636365	0.03823	3.36392	0.239	0.0	1.0	terminal	0.0	0.0	none	0.0	0.0	none	CATH	NaN	NaN	NaN	NaN	NaN	NaN	NaN	NaN	NaN	Few Secondary Structures / Special	NaN	NaN	NaN	False	4.477336814478207	88	88
1hgvA00	-1.1053832	4.7591653	3.639492	-0.01586154823295282	-0.049552893910414994	0.0006028949619196847	46	1	1.20	1.20.5	1.20.5.80	0.8913043478260869	0.0	0.0	0.0	0.0	0.08695652173913043	0.0	0.08695652173913043	0.04885	2.2471	0.0	0.0	0.0	none	0.457	1.0	mid	0.0	0.0	none	CATH	NaN	NaN	NaN	NaN	NaN	NaN	NaN	NaN	NaN	Alpha	NaN	NaN	NaN	False	3.828641396489095	46	46
1hi9A01	5.3395023	1.3547301	2.128127	0.01268728491215297	0.036973465902397785	-0.015508994893375856	198	3	3.40	3.40.50	3.40.50.10780	0.31313131313131315	0.045454545454545456	0.0	0.21717171717171718	0.0	0.26262626262626265	0.0	0.5252525252525253	0.10177	21.67631	0.0	0.0	0.0	none	0.0	0.0	none	0.0	0.0	none	CATH	NaN	NaN	NaN	NaN	NaN	NaN	NaN	NaN	NaN	Alpha Beta	NaN	NaN	NaN	False	5.288267030694535	198	198
1hi9A02	7.4761662	2.5449224	1.4768736	-0.06395811512022738	0.02409435173767226	0.0048632320358884176	76	3	3.30	3.30.1360	3.30.1360.130	0.3157894736842105	0.0	0.0	0.3157894736842105	0.0	0.19736842105263158	0.0	0.5131578947368421	0.1077	16.90848	0.0	0.0	0.0	none	0.0	0.0	none	0.0	0.0	none	CATH	NaN	NaN	NaN	NaN	NaN	NaN	NaN	NaN	NaN	Alpha Beta	NaN	NaN	NaN	False	4.330733340286331	76	76
1hj0A00	-2.1916826	4.644229	4.0971227	0.005283959092713023	-0.048243710796005236	0.004188265307707259	41	1	1.20	1.20.5	1.20.5.520	0.8536585365853658	0.0	0.0	0.0	0.0	0.04878048780487805	0.0	0.04878048780487805	0.05491	2.25134	1.0	1.0	0.0	full	0.0	0.0	none	0.0	0.0	none	CATH	NaN	NaN	NaN	NaN	NaN	NaN	NaN	NaN	NaN	Alpha	NaN	NaN	NaN	False	3.713572066704308	41	41
1hn3A01	-1.4270607	4.9473777	3.632661	-0.06371043723124017	-0.06155988538670241	-0.0034210654985754618	30	6	6.10	6.10.250	6.10.250.60	0.7	0.0	0.0	0.0	0.0	0.13333333333333333	0.0	0.13333333333333333	0.0728	2.184	0.0	0.0	0.0	none	0.0	0.0	none	0.0	0.0	none	CATH	NaN	NaN	NaN	NaN	NaN	NaN	NaN	NaN	NaN	Few Secondary Structures / Special	NaN	NaN	NaN	False	3.4011973816621555	30	30
1hn6A00	6.4491134	2.316215	0.88166505	-0.070368060278982	-0.001944639324085454	-0.018735042187245077	110	4	4.10	4.10.1010	4.10.1010.10	0.045454545454545456	0.0	0.0	0.05454545454545454	0.00909090909090909	0.4090909090909091	0.0	0.4727272727272727	0.05687	6.25537	0.0	0.0	0.0	none	0.0	0.0	none	0.0	0.0	none	CATH	NaN	NaN	NaN	NaN	NaN	NaN	NaN	NaN	NaN	Few Secondary Structures / Special	NaN	NaN	NaN	False	4.700480365792417	110	110
1hnrA00	7.725581	2.534859	1.2646353	-0.10614288095332795	-0.016957694237606846	-0.005429749090493619	47	4	4.10	4.10.430	4.10.430.10	0.19148936170212766	0.06382978723404255	0.0	0.0851063829787234	0.0425531914893617	0.3617021276595745	0.0	0.5531914893617021	0.12416	5.8356	0.0	0.0	0.0	none	0.0	0.0	none	0.0	0.0	none	CATH	NaN	NaN	NaN	NaN	NaN	NaN	NaN	NaN	NaN	Few Secondary Structures / Special	NaN	NaN	NaN	False	3.8501476017100584	47	47
1ho8A02	-0.27809224	1.589081	3.7448413	0.08218383622909385	-0.0077315888310594836	-0.00999338389533387	112	1	1.25	1.25.40	1.25.40.150	0.6696428571428571	0.08928571428571429	0.0	0.0	0.0	0.07142857142857142	0.0	0.16071428571428573	0.074	8.28844	0.0	0.0	0.0	none	0.0	0.0	none	0.0	0.0	none	CATH	NaN	NaN	NaN	NaN	NaN	NaN	NaN	NaN	NaN	Alpha	NaN	NaN	NaN	False	4.718498871295094	112	112
1hq0A00	7.414596	1.8318313	1.1360494	-0.0232594314326313	0.06048732457019341	-0.027898008648919354	295	3	3.60	3.60.100	3.60.100.10	0.12542372881355932	0.04067796610169491	0.0	0.3728813559322034	0.020338983050847456	0.25084745762711863	0.0	0.6847457627118644	0.08397	24.77067	0.0	0.0	0.0	none	0.0	0.0	none	0.0	0.0	none	CATH	NaN	NaN	NaN	NaN	NaN	NaN	NaN	NaN	NaN	Alpha Beta	NaN	NaN	NaN	False	5.68697535633982	295	\u003e200
1hq1A00	0.9518382	2.7028608	3.4500628	0.007429931889444972	-0.019207836031493283	-0.005408130017321812	76	1	1.10	1.10.260	1.10.260.30	0.7236842105263158	0.039473684210526314	0.0	0.0	0.0	0.05263157894736842	0.0	0.09210526315789473	0.09384	9.75906	0.0	0.0	0.0	none	0.0	0.0	none	0.0	0.0	none	CATH	NaN	NaN	NaN	NaN	NaN	NaN	NaN	NaN	NaN	Alpha	NaN	NaN	NaN	False	4.330733340286331	76	76
1hqkA00	5.7274184	1.6138827	2.3566015	0.001358854379260855	0.0349120123008428	-0.0012006757795257701	154	3	3.40	3.40.50	3.40.50.960	0.487012987012987	0.03896103896103896	0.0	0.22077922077922077	0.0	0.08441558441558442	0.0	0.34415584415584416	0.11355	17.48626	0.0	0.0	0.0	none	0.0	0.0	none	0.0	0.0	none	CATH	NaN	NaN	NaN	NaN	NaN	NaN	NaN	NaN	NaN	Alpha Beta	NaN	NaN	NaN	False	5.0369526024136295	154	154
1htrP00	-0.16565791	4.6928754	3.3659449	-0.08060802121146826	-0.05672775171014773	-0.002365091678217064	43	6	6.10	6.10.140	6.10.140.60	0.3488372093023256	0.11627906976744186	0.0	0.0	0.0	0.0	0.0	0.11627906976744186	0.05346	2.29857	0.0	0.0	0.0	none	0.0	0.0	none	0.0	0.0	none	CATH	NaN	NaN	NaN	NaN	NaN	NaN	NaN	NaN	NaN	Few Secondary Structures / Special	NaN	NaN	NaN	False	3.7612001156935624	43	43
1hufA00	4.938068	1.6454082	2.8033671	0.01104298819619116	0.020685429364120066	0.0020459517797414566	123	3	3.30	3.30.1570	3.30.1570.10	0.4634146341463415	0.024390243902439025	0.0	0.16260162601626016	0.016260162601626018	0.13821138211382114	0.0	0.34146341463414637	0.11946	14.69324	0.0	0.0	0.0	none	0.0	0.0	none	0.0	0.0	none	CATH	NaN	NaN	NaN	NaN	NaN	NaN	NaN	NaN	NaN	Alpha Beta	NaN	NaN	NaN	False	4.812184355372417	123	123
1hw7A02	-1.2380868	4.6718783	3.5710974	-0.04118230577111046	-0.0530964393086402	0.0010662736566307426	50	1	1.10	1.10.287	1.10.287.480	0.56	0.0	0.0	0.0	0.0	0.08	0.0	0.08	0.05862	2.93109	0.0	0.0	0.0	none	0.0	0.0	none	0.0	0.0	none	CATH	NaN	NaN	NaN	NaN	NaN	NaN	NaN	NaN	NaN	Alpha	NaN	NaN	NaN	False	3.912023005428146	50	50
1hx6A01	8.723411	2.9465265	2.0942087	-0.04752277793682274	0.06051994185022902	0.041697790875298964	229	2	2.70	2.70.9	2.70.9.30	0.12663755458515283	0.03056768558951965	0.0	0.39737991266375544	0.004366812227074236	0.30131004366812225	0.0	0.7336244541484717	0.18768	42.97808	0.0	0.0	0.0	none	0.0	0.0	none	0.0	0.0	none	CATH	NaN	NaN	NaN	NaN	NaN	NaN	NaN	NaN	NaN	Beta	NaN	NaN	NaN	False	5.43372200355424	229	\u003e200
1hy9A00	9.109374	3.2586267	1.2222874	-0.13435512236563818	-0.018952699167173195	0.004288408594322296	41	4	4.10	4.10.40	4.10.40.30	0.0	0.0	0.0	0.14634146341463414	0.0975609756097561	0.4878048780487805	0.0	0.7317073170731707	0.17812	7.30284	0.0	0.0	0.0	none	0.0	0.0	none	0.0	0.0	none	CATH	NaN	NaN	NaN	NaN	NaN	NaN	NaN	NaN	NaN	Few Secondary Structures / Special	NaN	NaN	NaN	False	3.713572066704308	41	41
1hyoA01	5.650363	1.6527	1.506625	-0.01032497228125965	0.02550274349035343	-0.018521701820326374	113	2	2.30	2.30.30	2.30.30.230	0.30973451327433627	0.11504424778761062	0.0	0.20353982300884957	0.008849557522123894	0.25663716814159293	0.0	0.584070796460177	0.1124	12.70156	0.0	0.0	0.0	none	0.0	0.0	none	0.0	0.0	none	CATH	NaN	NaN	NaN	NaN	NaN	NaN	NaN	NaN	NaN	Beta	NaN	NaN	NaN	False	4.727387818712341	113	113
1i4jA00	5.3440433	2.271446	2.8846211	0.0014501809027175523	0.016123039257418974	0.008439510656919325	110	3	3.90	3.90.470	3.90.470.10	0.35454545454545455	0.02727272727272727	0.0	0.32727272727272727	0.0	0.11818181818181818	0.0	0.4727272727272727	0.14847	16.33143	0.0	0.0	0.0	none	0.0	0.0	none	0.0	0.0	none	CATH	NaN	NaN	NaN	NaN	NaN	NaN	NaN	NaN	NaN	Alpha Beta	NaN	NaN	NaN	False	4.700480365792417	110	110
1i5jA00	-1.0339248	3.1580856	4.137556	0.05015899965831836	-0.02586842556426017	-0.001403791907931007	67	1	1.10	1.10.1440	1.10.1440.10	0.5970149253731343	0.04477611940298507	0.0	0.0	0.0	0.2835820895522388	0.0	0.3283582089552239	0.04022	2.69455	0.0	0.0	0.0	none	0.0	0.0	none	0.0	0.0	none	CATH	NaN	NaN	NaN	NaN	NaN	NaN	NaN	NaN	NaN	Alpha	NaN	NaN	NaN	False	4.204692619390966	67	67
1i7wD00	-0.19730984	4.444524	3.2117105	-0.07691511309231587	-0.054909000577494975	-0.008345388075334225	57	4	4.10	4.10.900	4.10.900.10	0.22807017543859648	0.14035087719298245	0.0	0.0	0.0	0.14035087719298245	0.0	0.2807017543859649	0.05211	4.74191	0.0	0.0	0.0	none	0.0	0.0	none	0.0	0.0	none	CATH	NaN	NaN	NaN	NaN	NaN	NaN	NaN	NaN	NaN	Few Secondary Structures / Special	NaN	NaN	NaN	False	4.04305126783455	57	57
1ib8A01	2.2801805	3.1466496	3.0508418	-0.009519288040697087	-0.019870902262135916	0.0025738162188065784	83	3	3.30	3.30.300	3.30.300.70	0.3373493975903614	0.03614457831325301	0.0	0.30120481927710846	0.0	0.2289156626506024	0.0	0.5662650602409639	0.11587	9.61724	0.0	0.0	0.0	none	0.0	0.0	none	0.0	0.0	none	CATH	NaN	NaN	NaN	NaN	NaN	NaN	NaN	NaN	NaN	Alpha Beta	NaN	NaN	NaN	False	4.418840607796598	83	83
1ib8A02	8.845589	3.2451332	1.3254292	-0.09232206956581694	0.01591910593973658	0.019997508721584654	67	2	2.30	2.30.30	2.30.30.180	0.1044776119402985	0.0	0.0	0.47761194029850745	0.0	0.2835820895522388	0.0	0.7611940298507462	0.15054	10.0861	0.0	0.0	0.0	none	0.0	0.0	none	0.0	0.0	none	CATH	NaN	NaN	NaN	NaN	NaN	NaN	NaN	NaN	NaN	Beta	NaN	NaN	NaN	False	4.204692619390966	67	67
1ibtC00	3.0390265	2.8391984	2.452195	-0.05961068157914439	-0.030607741034915148	-0.01042433703508991	76	4	4.10	4.10.510	4.10.510.10	0.27631578947368424	0.0	0.0	0.0	0.02631578947368421	0.25	0.0	0.27631578947368424	0.05313	4.30375	0.0	0.0	0.0	none	0.0	0.0	none	0.0	0.0	none	CATH	NaN	NaN	NaN	NaN	NaN	NaN	NaN	NaN	NaN	Few Secondary Structures / Special	NaN	NaN	NaN	False	4.330733340286331	76	76
1ig0A01	5.6430254	1.4211663	2.199285	0.006604150452530545	0.03170628927644212	-0.010497832640741066	187	3	3.40	3.40.50	3.40.50.10240	0.44919786096256686	0.03208556149732621	0.0	0.1657754010695187	0.0	0.18181818181818182	0.0	0.37967914438502676	0.08599	16.08	0.0	0.0	0.0	none	0.0	0.0	none	0.0	0.0	none	CATH	NaN	NaN	NaN	NaN	NaN	NaN	NaN	NaN	NaN	Alpha Beta	NaN	NaN	NaN	False	5.231108616854587	187	187
1igdA00	8.45318	3.196966	1.5987195	-0.1015836845952748	-0.0010657927812945467	0.01184424652176494	61	3	3.10	3.10.20	3.10.20.10	0.2459016393442623	0.0	0.0	0.4262295081967213	0.0	0.13114754098360656	0.0	0.5573770491803278	0.15697	9.57533	0.0	0.0	0.0	none	0.0	0.0	none	0.0	0.0	none	CATH	NaN	NaN	NaN	NaN	NaN	NaN	NaN	NaN	NaN	Alpha Beta	NaN	NaN	NaN	False	4.110873864173311	61	61
1igqB00	9.578204	3.4612794	1.1625334	-0.1258134529703502	0.013059195949446456	0.018123578519053937	57	2	2.30	2.30.30	2.30.30.150	0.0	0.05263157894736842	0.0	0.5087719298245614	0.0	0.2982456140350877	0.0	0.8596491228070176	0.19097	10.88521	0.0	0.0	0.0	none	0.0	0.0	none	0.0	0.0	none	CATH	NaN	NaN	NaN	NaN	NaN	NaN	NaN	NaN	NaN	Beta	NaN	NaN	NaN	False	4.04305126783455	57	57
1ii7B02	7.628425	2.229803	1.0219568	-0.07652068415429898	0.011931658945404029	-0.01408486528407302	83	3	3.30	3.30.110	3.30.110.80	0.2289156626506024	0.03614457831325301	0.0	0.3493975903614458	0.0	0.24096385542168675	0.0	0.6265060240963856	0.11641	12.10683	0.0	0.0	0.0	none	0.0	0.0	none	0.0	0.0	none	CATH	NaN	NaN	NaN	NaN	NaN	NaN	NaN	NaN	NaN	Alpha Beta	NaN	NaN	NaN	False	4.418840607796598	83	83
1iieA00	-0.5216643	4.21865	3.6176274	0.0306956519166458	-0.03276088538700608	0.0010703826438304563	75	1	1.10	1.10.870	1.10.870.10	0.5866666666666667	0.0	0.0	0.0	0.0	0.12	0.0	0.12	0.03833	2.87484	0.0	0.0	0.0	none	0.0	0.0	none	0.0	0.0	none	CATH	NaN	NaN	NaN	NaN	NaN	NaN	NaN	NaN	NaN	Alpha	NaN	NaN	NaN	False	4.31748811353631	75	75
1iioA00	3.5765667	0.40669587	3.189054	-0.007172580877274095	0.015345026578281205	-0.011564385262874573	84	1	1.10	1.10.238	1.10.238.80	0.40476190476190477	0.07142857142857142	0.0	0.0	0.047619047619047616	0.2976190476190476	0.0	0.4166666666666667	0.09983	8.38585	0.0	0.0	0.0	none	0.0	0.0	none	0.0	0.0	none	CATH	NaN	NaN	NaN	NaN	NaN	NaN	NaN	NaN	NaN	Alpha	NaN	NaN	NaN	False	4.430816798843313	84	84
1iipA02	0.95028996	0.37746212	3.4434843	0.0625826939725538	0.00034682225495659386	-0.017467904616889237	85	1	1.10	1.10.150	1.10.150.160	0.9411764705882353	0.0	0.0	0.0	0.0	0.0	0.0	0.0	0.04289	3.64536	0.0	0.0	0.0	none	0.0	0.0	none	0.0	0.0	none	CATH	NaN	NaN	NaN	NaN	NaN	NaN	NaN	NaN	NaN	Alpha	NaN	NaN	NaN	False	4.442651256490317	85	85
1ijyA00	3.8875394	1.6389587	2.4236221	0.015459029619500408	0.014150191413073419	-0.009969105531808414	122	1	1.10	1.10.2000	1.10.2000.10	0.36065573770491804	0.07377049180327869	0.0	0.04918032786885246	0.040983606557377046	0.1885245901639344	0.0	0.3524590163934426	0.09552	11.65346	0.0	0.0	0.0	none	0.0	0.0	none	0.0	0.0	none	CATH	NaN	NaN	NaN	NaN	NaN	NaN	NaN	NaN	NaN	Alpha	NaN	NaN	NaN	False	4.804021044733257	122	122
1ik7A00	-2.2147806	4.6554565	4.1296325	0.03473201380294675	-0.045503783500672225	0.0037610500664732116	52	1	1.20	1.20.5	1.20.5.530	0.9038461538461539	0.057692307692307696	0.0	0.0	0.0	0.0	0.0	0.057692307692307696	0.04511	2.3455	0.0	0.0	0.0	none	0.0	0.0	none	0.0	0.0	none	CATH	NaN	NaN	NaN	NaN	NaN	NaN	NaN	NaN	NaN	Alpha	NaN	NaN	NaN	False	3.9512437185814275	52	52
1ikpA02	3.0676527	0.94110423	3.6026943	0.047270066920699495	0.023593951156457918	-0.002243752187894278	158	3	3.90	3.90.1350	3.90.1350.10	0.47468354430379744	0.05063291139240506	0.0	0.08860759493670886	0.0	0.17721518987341772	0.0	0.31645569620253167	0.08917	14.08931	0.0	0.0	0.0	none	0.0	0.0	none	0.0	0.0	none	CATH	NaN	NaN	NaN	NaN	NaN	NaN	NaN	NaN	NaN	Alpha Beta	NaN	NaN	NaN	False	5.062595033026967	158	158
1im3D00	9.121648	3.3457203	1.1179854	-0.09758045161156967	0.03869588805520722	0.020073740935823186	95	2	2.60	2.60.40	2.60.40.1200	0.0	0.031578947368421054	0.0	0.6421052631578947	0.0	0.15789473684210525	0.0	0.8315789473684211	0.17013	16.16269	0.0	0.0	0.0	none	0.0	0.0	none	0.0	0.0	none	CATH	NaN	NaN	NaN	NaN	NaN	NaN	NaN	NaN	NaN	Beta	NaN	NaN	NaN	False	4.553876891600541	95	95
1inpA01	6.911502	2.8706224	1.8074965	-0.09455198688405646	-0.016371447037515967	0.004085326845868886	47	4	4.10	4.10.460	4.10.460.10	0.3829787234042553	0.0	0.0	0.1276595744680851	0.0	0.3191489361702128	0.0	0.44680851063829785	0.0961	4.51678	0.0	0.0	0.0	none	0.0	0.0	none	0.0	0.0	none	CATH	NaN	NaN	NaN	NaN	NaN	NaN	NaN	NaN	NaN	Few Secondary Structures / Special	NaN	NaN	NaN	False	3.8501476017100584	47	47
1io1A02	5.7870293	1.7724501	1.2314937	-0.01390666887258246	0.02493946825884107	-0.017272856005492124	131	2	2.170	2.170.280	2.170.280.10	0.10687022900763359	0.0	0.0	0.40458015267175573	0.022900763358778626	0.2824427480916031	0.0	0.7099236641221374	0.08604	19.44405	0.0	0.0	0.0	none	0.0	0.0	none	0.0	0.0	none	CATH	NaN	NaN	NaN	NaN	NaN	NaN	NaN	NaN	NaN	Beta	NaN	NaN	NaN	False	4.875197323201151	131	131
1io1A03	8.830813	3.1869957	1.2484778	-0.08124718020695249	0.03422900900221274	0.01879182165400756	95	2	2.30	2.30.220	2.30.220.10	0.0	0.031578947368421054	0.0	0.42105263157894735	0.021052631578947368	0.3684210526315789	0.0	0.8421052631578947	0.18517	17.59097	0.0	0.0	0.0	none	0.0	0.0	none	0.0	0.0	none	CATH	NaN	NaN	NaN	NaN	NaN	NaN	NaN	NaN	NaN	Beta	NaN	NaN	NaN	False	4.553876891600541	95	95
1iojA00	-1.4906647	4.0512176	3.7067838	0.010112938362431517	-0.041209353393734195	-0.00466536612626873	57	4	4.10	4.10.260	4.10.260.30	0.5263157894736842	0.0	0.0	0.0	0.0	0.38596491228070173	0.0	0.38596491228070173	0.04568	2.6035	0.0	0.0	0.0	none	0.0	0.0	none	0.0	0.0	none	CATH	NaN	NaN	NaN	NaN	NaN	NaN	NaN	NaN	NaN	Few Secondary Structures / Special	NaN	NaN	NaN	False	4.04305126783455	57	57
1iq4A00	3.3459141	1.8892126	2.6040676	0.030361922576204372	0.009187036944029479	0.00013299677323605835	179	3	3.30	3.30.1440	3.30.1440.10	0.3240223463687151	0.0670391061452514	0.0	0.20670391061452514	0.01675977653631285	0.19553072625698323	0.0	0.4860335195530726	0.10702	19.15674	0.0	0.0	0.0	none	0.0	0.0	none	0.0	0.0	none	CATH	NaN	NaN	NaN	NaN	NaN	NaN	NaN	NaN	NaN	Alpha Beta	NaN	NaN	NaN	False	5.187385805840755	179	179
1iq8A02	-0.3039759	3.996853	3.9808264	0.00348467472777772	-0.035128147296085335	0.005754153751167454	70	3	3.90	3.90.1020	3.90.1020.10	0.24285714285714285	0.11428571428571428	0.0	0.17142857142857143	0.0	0.2714285714285714	0.0	0.5571428571428572	0.10665	7.46562	0.0	0.0	0.0	none	0.0	0.0	none	0.0	0.0	none	CATH	NaN	NaN	NaN	NaN	NaN	NaN	NaN	NaN	NaN	Alpha Beta	NaN	NaN	NaN	False	4.248495242049359	70	70
1iq8A03	2.166811	1.0860591	3.1916935	0.0063534249585829455	-0.002728610538841055	-0.009222276980826637	74	3	3.10	3.10.450	3.10.450.90	0.32432432432432434	0.05405405405405406	0.0	0.22972972972972974	0.0	0.3108108108108108	0.0	0.5945945945945946	0.0956	7.07476	0.0	0.0	0.0	none	0.0	0.0	none	0.0	0.0	none	CATH	NaN	NaN	NaN	NaN	NaN	NaN	NaN	NaN	NaN	Alpha Beta	NaN	NaN	NaN	False	4.30406509320417	74	74
1iqoA00	4.9863315	1.8872397	1.9166139	-0.04720792338207983	-0.004385253014468185	-0.01395708202064158	88	3	3.30	3.30.160	3.30.160.120	0.26136363636363635	0.0	0.0	0.2159090909090909	0.0	0.3409090909090909	0.0	0.5568181818181818	0.07134	6.27824	0.0	0.0	0.0	none	0.0	0.0	none	0.0	0.0	none	CATH	NaN	NaN	NaN	NaN	NaN	NaN	NaN	NaN	NaN	Alpha Beta	NaN	NaN	NaN	False	4.477336814478207	88	88
1iqvA00	3.4101672	1.639535	4.267862	0.051572854130682404	0.02806196835427198	0.0074310937842007865	166	1	1.10	1.10.455	1.10.455.10	0.572289156626506	0.0	0.0	0.08433734939759036	0.024096385542168676	0.15060240963855423	0.0	0.25903614457831325	0.07559	15.19269	0.0	0.0	0.0	none	0.0	0.0	none	0.0	0.0	none	CATH	NaN	NaN	NaN	NaN	NaN	NaN	NaN	NaN	NaN	Alpha	NaN	NaN	NaN	False	5.111987788356544	166	166
1iqzA00	7.801724	2.498842	1.7970997	-0.06610506703028832	0.027177965488035825	0.003214854288947269	81	3	3.30	3.30.70	3.30.70.20	0.18518518518518517	0.037037037037037035	0.0	0.1728395061728395	0.0	0.37037037037037035	0.0	0.5802469135802469	0.15929	12.90215	0.0	0.0	0.0	none	0.0	0.0	none	0.0	0.0	none	CATH	NaN	NaN	NaN	NaN	NaN	NaN	NaN	NaN	NaN	Alpha Beta	NaN	NaN	NaN	False	4.394449154672439	81	81
1irqA00	-1.1592312	4.795703	3.8133638	-0.02173794106081551	-0.05204671208549825	-4.04600563719292e-05	48	1	1.10	1.10.1220	1.10.1220.10	0.6458333333333334	0.0	0.0	0.0	0.0	0.0625	0.0	0.0625	0.05592	2.68427	0.0	0.0	0.0	none	0.0	0.0	none	0.0	0.0	none	CATH	NaN	NaN	NaN	NaN	NaN	NaN	NaN	NaN	NaN	Alpha	NaN	NaN	NaN	False	3.871201010907891	48	48
1irxA02	7.24997	3.0258994	0.753179	-0.1340651457729562	-0.04102067600550729	-0.011009286610408144	43	2	2.30	2.30.30	2.30.30.300	0.0	0.0	0.0	0.20930232558139536	0.046511627906976744	0.3953488372093023	0.0	0.6511627906976745	0.13722	5.90041	0.0	0.0	0.0	none	0.0	0.0	none	0.0	0.0	none	CATH	NaN	NaN	NaN	NaN	NaN	NaN	NaN	NaN	NaN	Beta	NaN	NaN	NaN	False	3.7612001156935624	43	43
1irxA03	3.032213	3.4023497	3.1091065	-0.11450857691043491	-0.057451088787170035	-0.002684785957582643	39	6	6.10	6.10.20	6.10.20.10	0.41025641025641024	0.0	0.0	0.10256410256410256	0.0	0.20512820512820512	0.0	0.3076923076923077	0.14148	6.79097	0.0	0.0	0.0	none	0.0	0.0	none	0.0	0.0	none	CATH	NaN	NaN	NaN	NaN	NaN	NaN	NaN	NaN	NaN	Few Secondary Structures / Special	NaN	NaN	NaN	False	3.6635616461296463	39	39
1irxA04	0.0059485473	3.0390675	3.9070666	0.04283131213793339	-0.015225702247479676	0.0010361225063000058	108	1	1.10	1.10.10	1.10.10.770	0.6296296296296297	0.027777777777777776	0.0	0.0	0.0	0.18518518518518517	0.0	0.21296296296296297	0.08639	9.76254	0.0	0.0	0.0	none	0.0	0.0	none	0.0	0.0	none	CATH	NaN	NaN	NaN	NaN	NaN	NaN	NaN	NaN	NaN	Alpha	NaN	NaN	NaN	False	4.68213122712422	108	108
1itxA02	8.859571	2.4625678	1.4487695	-0.10608393187690209	0.020537368313881015	-0.008251710578455924	73	3	3.10	3.10.50	3.10.50.10	0.1095890410958904	0.0547945205479452	0.0	0.3561643835616438	0.0273972602739726	0.3013698630136986	0.0	0.7397260273972602	0.15267	11.14465	0.0	0.0	0.0	none	0.0	0.0	none	0.0	0.0	none	CATH	NaN	NaN	NaN	NaN	NaN	NaN	NaN	NaN	NaN	Alpha Beta	NaN	NaN	NaN	False	4.290459441148391	73	73
1iuqA01	-0.33002415	2.8739421	4.0081396	0.032684907779384605	-0.023103095726996273	-0.0016715153226179562	74	1	1.10	1.10.1200	1.10.1200.50	0.7432432432432432	0.05405405405405406	0.0	0.0	0.0	0.0	0.0	0.05405405405405406	0.09942	7.55617	0.0	0.0	0.0	none	0.0	0.0	none	0.0	0.0	none	CATH	NaN	NaN	NaN	NaN	NaN	NaN	NaN	NaN	NaN	Alpha	NaN	NaN	NaN	False	4.30406509320417	74	74
1iuqA02	4.2499604	1.7442386	2.7217348	0.0379082737367202	0.028780346881983748	-0.0026162785785623687	267	3	3.40	3.40.1130	3.40.1130.10	0.40823970037453183	0.0599250936329588	0.0	0.13108614232209737	0.0149812734082397	0.14606741573033707	0.0	0.352059925093633	0.09558	26.95487	0.0	0.0	0.0	none	0.0	0.0	none	0.0	0.0	none	CATH	NaN	NaN	NaN	NaN	NaN	NaN	NaN	NaN	NaN	Alpha Beta	NaN	NaN	NaN	False	5.58724865840025	267	\u003e200
1iv8A03	1.3020917	1.926041	3.5238662	0.01586328975280606	-0.011632764462017671	-0.0044267501702904746	83	1	1.10	1.10.150	1.10.150.200	0.6024096385542169	0.03614457831325301	0.0	0.0	0.0	0.21686746987951808	0.0	0.25301204819277107	0.09561	8.12683	0.0	0.0	0.0	none	0.0	0.0	none	0.0	0.0	none	CATH	NaN	NaN	NaN	NaN	NaN	NaN	NaN	NaN	NaN	Alpha	NaN	NaN	NaN	False	4.418840607796598	83	83
1iv8A04	-1.3515757	4.619885	3.4963636	0.03979094569716539	-0.04013369561562277	0.003193129126069039	92	1	1.10	1.10.10	1.10.10.470	0.5869565217391305	0.13043478260869565	0.0	0.0	0.0	0.11956521739130435	0.0	0.25	0.103	9.99132	0.0	0.0	0.0	none	0.0	0.0	none	0.0	0.0	none	CATH	NaN	NaN	NaN	NaN	NaN	NaN	NaN	NaN	NaN	Alpha	NaN	NaN	NaN	False	4.5217885770490405	92	92
1iw7D12	0.03175166	4.5795975	3.1830826	-0.12384191299719623	-0.06611584859182483	-0.005703495357337824	23	6	6.10	6.10.250	6.10.250.1410	0.5652173913043478	0.0	0.0	0.0	0.0	0.0	0.0	0.0	0.09264	2.13064	0.0	0.0	0.0	none	0.0	0.0	none	0.0	0.0	none	CATH	NaN	NaN	NaN	NaN	NaN	NaN	NaN	NaN	NaN	Few Secondary Structures / Special	NaN	NaN	NaN	False	3.1354942159291497	23	23
1ix9A01	1.857592	2.4962904	5.064679	0.03343106104987772	-0.007108633908574741	0.01190674620353368	71	1	1.10	1.10.287	1.10.287.990	0.6901408450704225	0.08450704225352113	0.0	0.0	0.0	0.14084507042253522	0.0	0.22535211267605634	0.09576	6.79871	0.0	0.0	0.0	none	0.0	0.0	none	0.0	0.0	none	CATH	NaN	NaN	NaN	NaN	NaN	NaN	NaN	NaN	NaN	Alpha	NaN	NaN	NaN	False	4.2626798770413155	71	71
1ix9A02	5.7983747	2.6237	2.8104243	-0.0025790962132254233	0.022532779272510454	0.013278214440542054	116	3	3.55	3.55.40	3.55.40.20	0.46551724137931033	0.05172413793103448	0.0	0.19827586206896552	0.0	0.06896551724137931	0.0	0.31896551724137934	0.1055	12.23848	0.0	0.0	0.0	none	0.0	0.0	none	0.0	0.0	none	CATH	NaN	NaN	NaN	NaN	NaN	NaN	NaN	NaN	NaN	Alpha Beta	NaN	NaN	NaN	False	4.7535901911063645	116	116
1ixmB02	1.324459	2.5761895	3.8975818	0.04235739911399453	-0.006413589989027127	0.003297123337119338	112	3	3.30	3.30.565	3.30.565.30	0.26785714285714285	0.026785714285714284	0.0	0.30357142857142855	0.017857142857142856	0.20535714285714285	0.0	0.5535714285714286	0.09499	11.3039	0.0	0.0	0.0	none	0.0	0.0	none	0.0	0.0	none	CATH	NaN	NaN	NaN	NaN	NaN	NaN	NaN	NaN	NaN	Alpha Beta	NaN	NaN	NaN	False	4.718498871295094	112	112
1iyrA00	1.9162179	2.2637484	3.6694982	0.0021790661423176307	-0.011399504197600059	0.0013237716338248336	83	1	1.10	1.10.1490	1.10.1490.10	0.5421686746987951	0.03614457831325301	0.0	0.0	0.0	0.1566265060240964	0.0	0.1927710843373494	0.06206	5.15079	0.0	0.0	0.0	none	0.0	0.0	none	0.0	0.0	none	CATH	NaN	NaN	NaN	NaN	NaN	NaN	NaN	NaN	NaN	Alpha	NaN	NaN	NaN	False	4.418840607796598	83	83
1izmA00	3.335485	1.6432699	4.2967997	0.0506300071930567	0.025363184641583495	0.009446777065604643	168	1	1.20	1.20.120	1.20.120.740	0.6488095238095238	0.017857142857142856	0.0	0.0	0.0	0.10119047619047619	0.0	0.11904761904761904	0.08073	13.72367	0.0	0.0	0.0	none	0.0	0.0	none	0.0	0.0	none	CATH	NaN	NaN	NaN	NaN	NaN	NaN	NaN	NaN	NaN	Alpha	NaN	NaN	NaN	False	5.123963979403259	168	168
1iznB03	-0.05886177	4.78077	3.360806	-0.09413301895672058	-0.061443400347904735	-0.00039106270866737334	25	6	6.10	6.10.250	6.10.250.30	0.64	0.0	0.0	0.0	0.0	0.0	0.0	0.0	0.08872	2.21812	0.0	0.0	0.0	none	0.0	0.0	none	0.0	0.0	none	CATH	NaN	NaN	NaN	NaN	NaN	NaN	NaN	NaN	NaN	Few Secondary Structures / Special	NaN	NaN	NaN	False	3.2188758248682006	25	25
1j0pA00	4.963514	2.1703868	1.2797259	-0.032996592313080636	-0.004991215679382914	-0.01704718846620582	108	3	3.90	3.90.10	3.90.10.10	0.21296296296296297	0.027777777777777776	0.0	0.09259259259259259	0.018518518518518517	0.4722222222222222	0.0	0.6111111111111112	0.05119	5.52904	0.0	0.0	0.0	none	0.0	0.0	none	0.0	0.0	none	CATH	NaN	NaN	NaN	NaN	NaN	NaN	NaN	NaN	NaN	Alpha Beta	NaN	NaN	NaN	False	4.68213122712422	108	108
1j0tA00	3.956292	1.931168	4.273937	0.005940881489833919	0.015905165289438368	0.014351465738935072	78	1	1.10	1.10.2010	1.10.2010.10	0.5384615384615384	0.0	0.0	0.0	0.0	0.3076923076923077	0.0	0.3076923076923077	0.11093	8.65266	0.0	0.0	0.0	none	0.0	0.0	none	0.0	0.0	none	CATH	NaN	NaN	NaN	NaN	NaN	NaN	NaN	NaN	NaN	Alpha	NaN	NaN	NaN	False	4.356708826689592	78	78
1j24A00	6.088906	2.2486808	2.4112585	-0.010794342878971656	0.029548175081904018	0.007313575243017947	133	3	3.40	3.40.50	3.40.50.10130	0.47368421052631576	0.022556390977443608	0.0	0.22556390977443608	0.0	0.12030075187969924	0.0	0.3684210526315789	0.09437	12.5516	0.0	0.0	0.0	none	0.0	0.0	none	0.0	0.0	none	CATH	NaN	NaN	NaN	NaN	NaN	NaN	NaN	NaN	NaN	Alpha Beta	NaN	NaN	NaN	False	4.890349128221754	133	133
1j27A00	8.093571	2.939083	2.5111983	-0.05874783988896968	0.028651441386511895	0.031070462029779377	98	3	3.30	3.30.70	3.30.70.1120	0.35714285714285715	0.0	0.0	0.41836734693877553	0.0	0.12244897959183673	0.0	0.5408163265306123	0.19123	18.74034	0.0	0.0	0.0	none	0.0	0.0	none	0.0	0.0	none	CATH	NaN	NaN	NaN	NaN	NaN	NaN	NaN	NaN	NaN	Alpha Beta	NaN	NaN	NaN	False	4.584967478670572	98	98
1j3aA00	7.7312617	2.585743	1.851414	-0.045997732542969676	0.0465903759246073	0.01717723664123274	129	3	3.90	3.90.1180	3.90.1180.10	0.4108527131782946	0.09302325581395349	0.0	0.13178294573643412	0.031007751937984496	0.11627906976744186	0.0	0.37209302325581395	0.14005	19.88765	0.0	0.0	0.0	none	0.0	0.0	none	0.0	0.0	none	CATH	NaN	NaN	NaN	NaN	NaN	NaN	NaN	NaN	NaN	Alpha Beta	NaN	NaN	NaN	False	4.859812404361672	129	129
1j5wB02	0.77947074	0.67809206	3.544592	0.048459351711288984	-0.006387136126419275	-0.013312440643938364	75	1	1.20	1.20.58	1.20.58.180	0.8933333333333333	0.0	0.0	0.0	0.0	0.0	0.0	0.0	0.09027	6.86057	0.0	0.0	0.0	none	0.0	0.0	none	0.0	0.0	none	CATH	NaN	NaN	NaN	NaN	NaN	NaN	NaN	NaN	NaN	Alpha	NaN	NaN	NaN	False	4.31748811353631	75	75
1j5yA02	8.317666	2.7753975	2.1028302	-0.062485595993794954	0.03094365757419397	0.014782464552519489	103	3	3.30	3.30.1340	3.30.1340.20	0.2621359223300971	0.08737864077669903	0.0	0.3300970873786408	0.009708737864077669	0.1262135922330097	0.0	0.5533980582524272	0.16762	17.9352	0.0	0.0	0.0	none	0.0	0.0	none	0.0	0.0	none	CATH	NaN	NaN	NaN	NaN	NaN	NaN	NaN	NaN	NaN	Alpha Beta	NaN	NaN	NaN	False	4.634728988229636	103	103
1j6rA00	3.9159033	1.9202001	2.2365143	0.04470256774429878	0.026084799839697168	-0.01010070026788178	197	3	3.40	3.40.109	3.40.109.40	0.41116751269035534	0.030456852791878174	0.0	0.2182741116751269	0.01015228426395939	0.17766497461928935	0.0	0.4365482233502538	0.09978	19.65733	0.0	0.0	0.0	none	0.0	0.0	none	0.0	0.0	none	CATH	NaN	NaN	NaN	NaN	NaN	NaN	NaN	NaN	NaN	Alpha Beta	NaN	NaN	NaN	False	5.2832037287379885	197	197
1j7xA01	-1.2726082	3.5866604	3.8876143	0.04406892258810186	-0.028340413087705532	-0.0019378851185150965	88	3	3.30	3.30.750	3.30.750.44	0.4659090909090909	0.06818181818181818	0.0	0.1590909090909091	0.0	0.19318181818181818	0.0	0.42045454545454547	0.11362	29.42868	0.0	0.0	0.0	none	0.0	0.0	none	0.0	0.0	none	CATH	NaN	NaN	NaN	NaN	NaN	NaN	NaN	NaN	NaN	Alpha Beta	NaN	NaN	NaN	False	4.477336814478207	88	88
1j8bA00	6.3608613	2.3788297	1.9617584	-0.03989405150103499	0.012691033234904758	0.0017180749406893612	85	3	3.30	3.30.1310	3.30.1310.10	0.25882352941176473	0.2235294117647059	0.0	0.21176470588235294	0.0	0.15294117647058825	0.0	0.5882352941176471	0.07797	7.17281	0.0	0.0	0.0	none	0.0	0.0	none	0.0	0.0	none	CATH	NaN	NaN	NaN	NaN	NaN	NaN	NaN	NaN	NaN	Alpha Beta	NaN	NaN	NaN	False	4.442651256490317	85	85
1j8uA00	3.0328805	1.4894086	3.1900578	0.07600339894037396	0.02931822749569376	-0.002454850927435245	307	1	1.10	1.10.800	1.10.800.10	0.46254071661237783	0.03908794788273615	0.0	0.10749185667752444	0.019543973941368076	0.1563517915309446	0.0	0.32247557003257327	0.07127	21.87956	0.0	0.0	0.0	none	0.0	0.0	none	0.0	0.0	none	CATH	NaN	NaN	NaN	NaN	NaN	NaN	NaN	NaN	NaN	Alpha	NaN	NaN	NaN	False	5.726847747587197	\u003e300	\u003e200
1j98A00	6.5201187	2.3684163	2.153073	-0.0180353054287723	0.03916053820916471	0.006859050028138743	153	3	3.30	3.30.1360	3.30.1360.80	0.35294117647058826	0.026143790849673203	0.0	0.22875816993464052	0.0	0.23529411764705882	0.0	0.49019607843137253	0.11411	17.57257	0.0	0.0	0.0	none	0.0	0.0	none	0.0	0.0	none	CATH	NaN	NaN	NaN	NaN	NaN	NaN	NaN	NaN	NaN	Alpha Beta	NaN	NaN	NaN	False	5.030437921392435	153	153
1jadA00	-2.0536895	4.317729	4.2463446	0.1629369458203561	-0.019193627681428755	0.013804109049160513	235	1	1.20	1.20.1230	1.20.1230.10	0.8297872340425532	0.01702127659574468	0.0	0.0	0.0	0.059574468085106386	0.0	0.07659574468085106	0.06359	15.38906	0.0	0.0	0.0	none	0.0	0.0	none	0.0	0.0	none	CATH	NaN	NaN	NaN	NaN	NaN	NaN	NaN	NaN	NaN	Alpha	NaN	NaN	NaN	False	5.459585514144159	235	\u003e200
1jb0B00	2.8190367	0.08679152	3.1829126	0.09070695752889324	0.042990803634647405	-0.023212442554146957	739	1	1.20	1.20.1130	1.20.1130.10	0.591339648173207	0.04059539918809202	0.0	0.02571041948579161	0.009472259810554804	0.19350473612990526	0.0	0.2692828146143437	0.03324	24.56664	0.0	0.0	0.0	none	0.313	11.0	mid	0.024	2.0	mid	CATH	NaN	NaN	NaN	NaN	NaN	NaN	NaN	NaN	NaN	Alpha	NaN	NaN	NaN	False	6.6052979209482015	\u003e300	\u003e200
1jb0D00	8.220358	2.2219267	1.3910449	-0.07853979849193046	0.022285280626411757	-0.010359584401729675	138	3	3.30	3.30.1470	3.30.1470.10	0.13043478260869565	0.06521739130434782	0.0	0.2391304347826087	0.014492753623188406	0.30434782608695654	0.0	0.6231884057971014	0.07982	11.01458	0.196	0.0	1.0	terminal	0.0	0.0	none	0.0	0.0	none	CATH	NaN	NaN	NaN	NaN	NaN	NaN	NaN	NaN	NaN	Alpha Beta	NaN	NaN	NaN	False	4.927253685157205	138	138
1jb0K00	3.506619	2.8563352	4.347698	-0.048504766640132195	-0.024194052476321823	0.012675538491972544	46	1	1.20	1.20.860	1.20.860.20	0.5217391304347826	0.13043478260869565	0.0	0.0	0.0	0.2391304347826087	0.0	0.3695652173913043	0.0802	4.65173	0.0	0.0	0.0	none	0.457	1.0	mid	0.0	0.0	none	CATH	NaN	NaN	NaN	NaN	NaN	NaN	NaN	NaN	NaN	Alpha	NaN	NaN	NaN	False	3.828641396489095	46	46
1jb3A00	7.623167	2.4691265	1.2635472	-0.03980217019414655	0.03923946156128679	-0.00043961401444846386	127	2	2.40	2.40.50	2.40.50.120	0.2283464566929134	0.023622047244094488	0.0	0.3779527559055118	0.007874015748031496	0.23622047244094488	0.0	0.6456692913385826	0.11999	15.2387	0.0	0.0	0.0	none	0.0	0.0	none	0.0	0.0	none	CATH	NaN	NaN	NaN	NaN	NaN	NaN	NaN	NaN	NaN	Beta	NaN	NaN	NaN	False	4.844187086458591	127	127
1jb7B00	6.1922364	2.0145159	2.236542	3.6531241141194455e-05	0.03824154004151033	-0.00124306939201767	216	2	2.40	2.40.200	2.40.200.10	0.23148148148148148	0.09259259259259259	0.0	0.20833333333333334	0.004629629629629629	0.2037037037037037	0.0	0.5092592592592593	0.09269	20.02102	0.0	0.0	0.0	none	0.0	0.0	none	0.0	0.0	none	CATH	NaN	NaN	NaN	NaN	NaN	NaN	NaN	NaN	NaN	Beta	NaN	NaN	NaN	False	5.375278407684165	216	\u003e200
1jbiA00	8.58715	2.7483368	1.1966498	-0.08806837178256603	0.03701696583263672	-0.00012300110096560862	100	2	2.170	2.170.130	2.170.130.20	0.08	0.0	0.0	0.3	0.04	0.37	0.0	0.71	0.14879	14.87914	0.0	0.0	0.0	none	0.0	0.0	none	0.0	0.0	none	CATH	NaN	NaN	NaN	NaN	NaN	NaN	NaN	NaN	NaN	Beta	NaN	NaN	NaN	False	4.605170185988092	100	100
1jcdB00	-2.450114	4.5505967	3.9857244	0.02914533030841471	-0.04550411184638959	0.00204916532646981	52	1	1.20	1.20.5	1.20.5.190	0.9423076923076923	0.0	0.0	0.0	0.0	0.0	0.0	0.0	0.04424	2.30035	1.0	1.0	0.0	full	0.0	0.0	none	0.0	0.0	none	CATH	NaN	NaN	NaN	NaN	NaN	NaN	NaN	NaN	NaN	Alpha	NaN	NaN	NaN	False	3.9512437185814275	52	52
1jekA00	-2.4124336	4.5733085	3.9056134	-0.0033679144877395446	-0.05196261515268394	0.0005055614354415894	40	1	1.20	1.20.5	1.20.5.440	0.975	0.0	0.0	0.0	0.0	0.0	0.0	0.0	0.05839	2.3358	0.0	0.0	0.0	none	0.0	0.0	none	0.0	0.0	none	CATH	NaN	NaN	NaN	NaN	NaN	NaN	NaN	NaN	NaN	Alpha	NaN	NaN	NaN	False	3.6888794541139363	40	40
1jeqA05	0.23205718	3.3131354	3.9733598	-0.012238783539384375	-0.03312348782556137	-0.0005552940438134627	51	1	1.10	1.10.720	1.10.720.30	0.6666666666666666	0.058823529411764705	0.0	0.0	0.0	0.0	0.0	0.058823529411764705	0.10601	5.40658	0.0	0.0	0.0	none	0.0	0.0	none	0.0	0.0	none	CATH	NaN	NaN	NaN	NaN	NaN	NaN	NaN	NaN	NaN	Alpha	NaN	NaN	NaN	False	3.9318256327243257	51	51
1jetA02	7.5908523	2.7342598	1.8681101	-0.03553319293938342	0.04249175867046787	0.013825404276117337	124	3	3.90	3.90.76	3.90.76.10	0.20161290322580644	0.10483870967741936	0.0	0.23387096774193547	0.03225806451612903	0.33064516129032256	0.0	0.7016129032258065	0.12908	16.00591	0.0	0.0	0.0	none	0.0	0.0	none	0.0	0.0	none	CATH	NaN	NaN	NaN	NaN	NaN	NaN	NaN	NaN	NaN	Alpha Beta	NaN	NaN	NaN	False	4.820281565605037	124	124
1jetA03	6.399733	2.4654658	2.8350453	0.009276114975584034	0.036395040292405936	0.01128146775310897	216	3	3.10	3.10.105	3.10.105.10	0.4305555555555556	0.032407407407407406	0.0	0.1574074074074074	0.0	0.23148148148148148	0.0	0.4212962962962963	0.13814	29.83788	0.0	0.0	0.0	none	0.0	0.0	none	0.083	2.0	mid	CATH	NaN	NaN	NaN	NaN	NaN	NaN	NaN	NaN	NaN	Alpha Beta	NaN	NaN	NaN	False	5.375278407684165	216	\u003e200
1jeyA03	7.1627192	3.1139057	0.71740234	-0.1236365019162424	-0.04069312976690449	-0.01257629120892128	63	4	4.10	4.10.970	4.10.970.10	0.1111111111111111	0.0	0.0	0.2222222222222222	0.031746031746031744	0.25396825396825395	0.0	0.5079365079365079	0.045	2.83505	0.0	0.0	0.0	none	0.0	0.0	none	0.0	0.0	none	CATH	NaN	NaN	NaN	NaN	NaN	NaN	NaN	NaN	NaN	Few Secondary Structures / Special	NaN	NaN	NaN	False	4.143134726391533	63	63
1jeyA04	-0.4677344	3.8195083	4.122221	0.01531619180199076	-0.03127673792715378	0.008603566624096812	94	1	1.10	1.10.1600	1.10.1600.10	0.5	0.0	0.0	0.0	0.0	0.1702127659574468	0.0	0.1702127659574468	0.06471	6.08228	0.0	0.0	0.0	none	0.0	0.0	none	0.0	0.0	none	CATH	NaN	NaN	NaN	NaN	NaN	NaN	NaN	NaN	NaN	Alpha	NaN	NaN	NaN	False	4.543294782270004	94	94
1jfbA00	2.6672318	1.5359921	2.805826	0.08590985121204033	0.029658592980486936	-0.007255962777286221	399	1	1.10	1.10.630	1.10.630.10	0.48370927318295737	0.03007518796992481	0.012531328320802004	0.11278195488721804	0.002506265664160401	0.23057644110275688	0.0	0.38847117794486213	0.08871	35.39708	0.0	0.0	0.0	none	0.053	1.0	mid	0.0	0.0	none	CATH	NaN	NaN	NaN	NaN	NaN	NaN	NaN	NaN	NaN	Alpha	NaN	NaN	NaN	False	5.988961416889864	\u003e300	\u003e200
1jfwA00	7.935839	2.3912394	0.9431305	-0.08092139579372383	0.025615960629061147	-0.014826017368125895	86	4	4.10	4.10.20	4.10.20.10	0.0	0.0	0.0	0.046511627906976744	0.05813953488372093	0.686046511627907	0.0	0.7906976744186046	0.16357	14.06728	0.698	1.0	1.0	terminal	0.0	0.0	none	0.0	0.0	none	CATH	NaN	NaN	NaN	NaN	NaN	NaN	NaN	NaN	NaN	Few Secondary Structures / Special	NaN	NaN	NaN	False	4.454347296253507	86	86
1jg5A00	8.45156	2.2902477	1.3766634	-0.08879794210791944	0.01795203768007148	-0.011934837465906404	83	3	3.30	3.30.1410	3.30.1410.10	0.21686746987951808	0.0	0.0	0.39759036144578314	0.0	0.18072289156626506	0.0	0.5783132530120482	0.15758	13.07942	0.0	0.0	0.0	none	0.0	0.0	none	0.0	0.0	none	CATH	NaN	NaN	NaN	NaN	NaN	NaN	NaN	NaN	NaN	Alpha Beta	NaN	NaN	NaN	False	4.418840607796598	83	83
1jhnA02	9.5403	3.3306882	1.5503271	-0.09043051540069223	0.038628998838402304	0.045661205020073224	146	2	2.10	2.10.250	2.10.250.10	0.0	0.02054794520547945	0.0	0.1095890410958904	0.0273972602739726	0.4931506849315068	0.0	0.6506849315068494	0.16832	24.5749	0.534	1.0	0.0	terminal	0.0	0.0	none	0.0	0.0	none	CATH	NaN	NaN	NaN	NaN	NaN	NaN	NaN	NaN	NaN	Beta	NaN	NaN	NaN	False	4.983606621708336	146	146
1ji7A00	0.9361739	3.5076916	3.8176773	-0.00945724774116346	-0.0251887203048735	0.0027363793304280765	76	1	1.10	1.10.150	1.10.150.50	0.5263157894736842	0.07894736842105263	0.0	0.0	0.0	0.13157894736842105	0.0	0.21052631578947367	0.09108	7.01292	0.0	0.0	0.0	none	0.0	0.0	none	0.0	0.0	none	CATH	NaN	NaN	NaN	NaN	NaN	NaN	NaN	NaN	NaN	Alpha	NaN	NaN	NaN	False	4.330733340286331	76	76
1jjdA00	8.192217	2.1439793	1.2138052	-0.11673653587325307	-0.019762811285101798	-0.020674261467355393	52	2	2.30	2.30.170	2.30.170.10	0.09615384615384616	0.0	0.0	0.07692307692307693	0.038461538461538464	0.34615384615384615	0.0	0.46153846153846156	0.11744	6.10683	0.0	0.0	0.0	none	0.0	0.0	none	0.0	0.0	none	CATH	NaN	NaN	NaN	NaN	NaN	NaN	NaN	NaN	NaN	Beta	NaN	NaN	NaN	False	3.9512437185814275	52	52
1jkeA00	8.732294	3.1329803	1.2069309	-0.05696238387178509	0.05753171833289891	0.025290448613480756	145	3	3.50	3.50.80	3.50.80.10	0.21379310344827587	0.05517241379310345	0.0	0.3931034482758621	0.027586206896551724	0.1310344827586207	0.0	0.6068965517241379	0.1686	24.44628	0.0	0.0	0.0	none	0.0	0.0	none	0.0	0.0	none	CATH	NaN	NaN	NaN	NaN	NaN	NaN	NaN	NaN	NaN	Alpha Beta	NaN	NaN	NaN	False	4.976733742420574	145	145
1jljA00	6.755488	1.8603501	1.8216968	-0.01439039472284125	0.04382974126210919	-0.0066964522680316675	169	3	3.40	3.40.980	3.40.980.10	0.46153846153846156	0.029585798816568046	0.0	0.1893491124260355	0.0	0.1301775147928994	0.0	0.34911242603550297	0.09576	16.18361	0.0	0.0	0.0	none	0.0	0.0	none	0.0	0.0	none	CATH	NaN	NaN	NaN	NaN	NaN	NaN	NaN	NaN	NaN	Alpha Beta	NaN	NaN	NaN	False	5.1298987149230735	169	169
1jmkC02	-0.17199907	4.5817075	3.2304292	-0.05657505411433181	-0.049783647721267095	-0.004975628385890117	47	1	1.10	1.10.287	1.10.287.490	0.6170212765957447	0.06382978723404255	0.0	0.0	0.0	0.06382978723404255	0.0	0.1276595744680851	0.07838	4.31072	0.0	0.0	0.0	none	0.0	0.0	none	0.0	0.0	none	CATH	NaN	NaN	NaN	NaN	NaN	NaN	NaN	NaN	NaN	Alpha	NaN	NaN	NaN	False	3.8501476017100584	47	47
1jmuB01	4.7693834	2.3808591	2.8737383	-0.008033006366557658	0.007325758640261996	0.0038515589439365124	120	3	3.90	3.90.1370	3.90.1370.10	0.39166666666666666	0.075	0.0	0.21666666666666667	0.025	0.10833333333333334	0.0	0.425	0.10512	15.24236	0.0	0.0	0.0	none	0.0	0.0	none	0.0	0.0	none	CATH	NaN	NaN	NaN	NaN	NaN	NaN	NaN	NaN	NaN	Alpha Beta	NaN	NaN	NaN	False	4.787491742782046	120	120
1jmuB02	3.1670814	2.3020036	4.3893747	0.03241533822015262	0.008472391553891973	0.012167524884717156	124	1	1.10	1.10.2040	1.10.2040.10	0.5241935483870968	0.03225806451612903	0.0	0.0	0.03225806451612903	0.1774193548387097	0.0	0.24193548387096775	0.08537	41.65942	0.0	0.0	0.0	none	0.0	0.0	none	0.0	0.0	none	CATH	NaN	NaN	NaN	NaN	NaN	NaN	NaN	NaN	NaN	Alpha	NaN	NaN	NaN	False	4.820281565605037	124	124
1jmuB03	2.0719507	1.1588708	3.491645	0.06367496754027564	0.017418363678109422	-0.0024388868702416447	157	1	1.10	1.10.2050	1.10.2050.10	0.5987261146496815	0.05732484076433121	0.0	0.0	0.012738853503184714	0.16560509554140126	0.0	0.2356687898089172	0.0737	26.82802	0.0	0.0	0.0	none	0.0	0.0	none	0.0	0.0	none	CATH	NaN	NaN	NaN	NaN	NaN	NaN	NaN	NaN	NaN	Alpha	NaN	NaN	NaN	False	5.056245805348308	157	157
1jmuB04	9.82568	3.1083071	1.6115518	-0.08699546642559292	0.0687927774255339	0.034584285812868154	207	2	2.60	2.60.120	2.60.120.420	0.03864734299516908	0.028985507246376812	0.0	0.4057971014492754	0.03864734299516908	0.30434782608695654	0.0	0.7777777777777778	0.16079	33.28424	0.0	0.0	0.0	none	0.0	0.0	none	0.0	0.0	none	CATH	NaN	NaN	NaN	NaN	NaN	NaN	NaN	NaN	NaN	Beta	NaN	NaN	NaN	False	5.332718793265369	207	\u003e200
1jnrA03	3.6319156	1.1642764	3.262969	0.02629933500766609	0.01895780709102559	-0.003661925133026891	121	1	1.20	1.20.58	1.20.58.100	0.5867768595041323	0.049586776859504134	0.0	0.03305785123966942	0.01652892561983471	0.21487603305785125	0.0	0.3140495867768595	0.08699	10.52568	0.0	0.0	0.0	none	0.0	0.0	none	0.0	0.0	none	CATH	NaN	NaN	NaN	NaN	NaN	NaN	NaN	NaN	NaN	Alpha	NaN	NaN	NaN	False	4.795790545596741	121	121
1jnrB02	6.476162	2.3107188	0.39449403	-0.08473727123476188	-0.012578951811359807	-0.02836390917502624	83	6	6.20	6.20.260	6.20.260.10	0.0	0.08433734939759036	0.0	0.24096385542168675	0.0	0.3614457831325301	0.0	0.6867469879518072	0.05208	4.32263	0.0	0.0	0.0	none	0.0	0.0	none	0.0	0.0	none	CATH	NaN	NaN	NaN	NaN	NaN	NaN	NaN	NaN	NaN	Few Secondary Structures / Special	NaN	NaN	NaN	False	4.418840607796598	83	83
1jo0A00	0.292258	3.1238067	4.0328608	0.03136538258117174	-0.017670728758090573	0.0037758772508621028	97	3	3.30	3.30.110	3.30.110.60	0.422680412371134	0.0	0.0	0.18556701030927836	0.0	0.20618556701030927	0.0	0.3917525773195876	0.12226	11.85879	0.0	0.0	0.0	none	0.0	0.0	none	0.0	0.0	none	CATH	NaN	NaN	NaN	NaN	NaN	NaN	NaN	NaN	NaN	Alpha Beta	NaN	NaN	NaN	False	4.574710978503383	97	97
1jo6A00	-0.049164426	4.1496778	2.9842675	-0.09634221409869437	-0.05774759537226448	-0.010829792418948849	45	4	4.10	4.10.81	4.10.81.20	0.2222222222222222	0.0	0.0	0.0	0.0	0.3333333333333333	0.0	0.3333333333333333	0.04308	1.9384	0.0	0.0	0.0	none	0.0	0.0	none	0.0	0.0	none	CATH	NaN	NaN	NaN	NaN	NaN	NaN	NaN	NaN	NaN	Few Secondary Structures / Special	NaN	NaN	NaN	False	3.8066624897703196	45	45
1jqoA03	0.29714805	1.9081671	3.8423371	0.07294518990894808	-0.0005363654866190577	-0.0009299695238189523	137	1	1.20	1.20.1440	1.20.1440.90	0.6277372262773723	0.043795620437956206	0.0	0.0	0.0	0.12408759124087591	0.0	0.1678832116788321	0.08672	11.88016	0.0	0.0	0.0	none	0.0	0.0	none	0.0	0.0	none	CATH	NaN	NaN	NaN	NaN	NaN	NaN	NaN	NaN	NaN	Alpha	NaN	NaN	NaN	False	4.919980925828125	137	137
1jr8A00	0.12741868	2.8183715	4.7090287	0.0635805239058193	-0.010722073349875542	0.009536341129483041	105	1	1.20	1.20.120	1.20.120.310	0.7333333333333333	0.0	0.0	0.0	0.0	0.06666666666666667	0.0	0.06666666666666667	0.0856	8.98832	0.0	0.0	0.0	none	0.0	0.0	none	0.0	0.0	none	CATH	NaN	NaN	NaN	NaN	NaN	NaN	NaN	NaN	NaN	Alpha	NaN	NaN	NaN	False	4.653960350157523	105	105
1js8B02	9.907278	3.5692592	1.3359308	-0.11847695693800031	0.0363198479953409	0.03701555678058073	105	2	2.60	2.60.310	2.60.310.10	0.0761904761904762	0.02857142857142857	0.0	0.42857142857142855	0.01904761904761905	0.19047619047619047	0.0	0.6666666666666666	0.16582	17.41144	0.0	0.0	0.0	none	0.0	0.0	none	0.0	0.0	none	CATH	NaN	NaN	NaN	NaN	NaN	NaN	NaN	NaN	NaN	Beta	NaN	NaN	NaN	False	4.653960350157523	105	105
1jsuC00	-0.14961389	4.4233603	3.5702574	-0.029216848486086903	-0.04212290719250875	0.0016452128620978597	69	4	4.10	4.10.365	4.10.365.10	0.2753623188405797	0.057971014492753624	0.0	0.057971014492753624	0.0	0.36231884057971014	0.0	0.4782608695652174	0.04507	3.10965	0.0	0.0	0.0	none	0.0	0.0	none	0.0	0.0	none	CATH	NaN	NaN	NaN	NaN	NaN	NaN	NaN	NaN	NaN	Few Secondary Structures / Special	NaN	NaN	NaN	False	4.23410650459726	69	69
1ju2A02	6.2008038	1.7858037	1.8553476	-0.015024751879880264	0.03781645555135545	-0.009077450388684637	181	3	3.30	3.30.410	3.30.410.40	0.23756906077348067	0.03314917127071823	0.0	0.20441988950276244	0.011049723756906077	0.24861878453038674	0.0	0.4972375690607735	0.09548	29.60033	0.0	0.0	0.0	none	0.0	0.0	none	0.0	0.0	none	CATH	NaN	NaN	NaN	NaN	NaN	NaN	NaN	NaN	NaN	Alpha Beta	NaN	NaN	NaN	False	5.198497031265826	181	181
1jv1B02	9.327705	3.4509163	1.4794561	-0.1258531267305455	-0.015417924559058807	0.013909872230898759	63	2	2.10	2.10.10	2.10.10.100	0.07936507936507936	0.0	0.0	0.23809523809523808	0.031746031746031744	0.47619047619047616	0.0	0.746031746031746	0.12444	7.83958	0.0	0.0	0.0	none	0.0	0.0	none	0.0	0.0	none	CATH	NaN	NaN	NaN	NaN	NaN	NaN	NaN	NaN	NaN	Beta	NaN	NaN	NaN	False	4.143134726391533	63	63
1jvrA00	-1.5208112	4.120589	3.5868614	0.06136815800587464	-0.029964901312518447	-0.0018591813808629112	137	1	1.10	1.10.185	1.10.185.10	0.30656934306569344	0.021897810218978103	0.0	0.0	0.0	0.43795620437956206	0.0	0.45985401459854014	0.03666	5.02294	0.314	1.0	0.0	terminal	0.0	0.0	none	0.0	0.0	none	CATH	NaN	NaN	NaN	NaN	NaN	NaN	NaN	NaN	NaN	Alpha	NaN	NaN	NaN	False	4.919980925828125	137	137
1jy2O00	0.494881	3.741998	3.0124316	-0.06758621170512243	-0.04166529818473348	-0.009489688131417377	51	1	1.20	1.20.5	1.20.5.50	0.5490196078431373	0.0	0.0	0.0784313725490196	0.0	0.13725490196078433	0.0	0.21568627450980393	0.05085	2.59319	0.0	0.0	0.0	none	0.0	0.0	none	0.0	0.0	none	CATH	NaN	NaN	NaN	NaN	NaN	NaN	NaN	NaN	NaN	Alpha	NaN	NaN	NaN	False	3.9318256327243257	51	51
1jyoE00	0.27533814	3.1186254	3.1191213	0.008296225974514066	-0.024793160586267793	-0.010354281518638712	102	4	4.10	4.10.1330	4.10.1330.10	0.5098039215686274	0.029411764705882353	0.0	0.11764705882352941	0.0	0.13725490196078433	0.0	0.28431372549019607	0.03407	3.47523	0.0	0.0	0.0	none	0.0	0.0	none	0.0	0.0	none	CATH	NaN	NaN	NaN	NaN	NaN	NaN	NaN	NaN	NaN	Few Secondary Structures / Special	NaN	NaN	NaN	False	4.624972813284271	102	102
1k0hA00	7.7299466	2.871286	0.9911468	-0.07819086560912562	0.009584703137886457	-0.003660531944510458	117	2	2.40	2.40.10	2.40.10.180	0.0	0.02564102564102564	0.0	0.2222222222222222	0.017094017094017096	0.3504273504273504	0.0	0.6153846153846154	0.08351	9.77017	0.0	0.0	0.0	none	0.0	0.0	none	0.0	0.0	none	CATH	NaN	NaN	NaN	NaN	NaN	NaN	NaN	NaN	NaN	Beta	NaN	NaN	NaN	False	4.762173934797756	117	117
1k0rA01	-0.14486407	4.0822043	3.005846	-0.015307910678192031	-0.03832044458886993	-0.007034594668392006	99	3	3.30	3.30.1480	3.30.1480.10	0.050505050505050504	0.0707070707070707	0.0	0.06060606060606061	0.030303030303030304	0.48484848484848486	0.0	0.6464646464646465	0.05799	5.74105	0.0	0.0	0.0	none	0.0	0.0	none	0.0	0.0	none	CATH	NaN	NaN	NaN	NaN	NaN	NaN	NaN	NaN	NaN	Alpha Beta	NaN	NaN	NaN	False	4.59511985013459	99	99
1k1fD00	-0.97268915	4.5888953	3.5932474	0.0008078533005501867	-0.04511616913715185	-0.002227789466062881	63	4	4.10	4.10.280	4.10.280.30	0.7301587301587301	0.0	0.0	0.0	0.0	0.06349206349206349	0.0	0.06349206349206349	0.0394	2.56119	0.0	0.0	0.0	none	0.0	0.0	none	0.0	0.0	none	CATH	NaN	NaN	NaN	NaN	NaN	NaN	NaN	NaN	NaN	Few Secondary Structures / Special	NaN	NaN	NaN	False	4.143134726391533	63	63
1k1xB01	5.043009	1.4272646	2.4894855	0.04432622417890282	0.0409312753477024	-0.006475579764344792	380	3	3.20	3.20.110	3.20.110.20	0.5	0.060526315789473685	0.0	0.13157894736842105	0.015789473684210527	0.12105263157894737	0.0	0.32894736842105265	0.07996	30.386	0.0	0.0	0.0	none	0.055	1.0	mid	0.0	0.0	none	CATH	NaN	NaN	NaN	NaN	NaN	NaN	NaN	NaN	NaN	Alpha Beta	NaN	NaN	NaN	False	5.940171252720432	\u003e300	\u003e200
1k20A02	2.4632514	1.6559155	2.5927436	0.034827161214604205	0.0027287697318880626	-0.018412270503582573	120	3	3.10	3.10.310	3.10.310.20	0.375	0.0	0.0	0.3	0.008333333333333333	0.25833333333333336	0.0	0.5666666666666667	0.09825	11.78991	0.0	0.0	0.0	none	0.0	0.0	none	0.0	0.0	none	CATH	NaN	NaN	NaN	NaN	NaN	NaN	NaN	NaN	NaN	Alpha Beta	NaN	NaN	NaN	False	4.787491742782046	120	120
1k32A01	6.4214053	1.5341519	0.5776895	0.014855318490663554	0.05463337529471333	-0.035276284568535474	272	2	2.120	2.120.10	2.120.10.60	0.0	0.011029411764705883	0.0	0.5367647058823529	0.0	0.28308823529411764	0.0	0.8308823529411765	0.06426	17.47804	0.0	0.0	0.0	none	0.0	0.0	none	0.0	0.0	none	CATH	NaN	NaN	NaN	NaN	NaN	NaN	NaN	NaN	NaN	Beta	NaN	NaN	NaN	False	5.605802066295998	272	\u003e200
1k3eA01	-0.76892745	4.4454446	4.1711063	-0.0313950775844188	-0.04765616603143256	0.004325856787312057	41	1	1.10	1.10.287	1.10.287.390	0.3170731707317073	0.0	0.0	0.14634146341463414	0.04878048780487805	0.17073170731707318	0.0	0.36585365853658536	0.1415	20.65954	0.0	0.0	0.0	none	0.0	0.0	none	0.0	0.0	none	CATH	NaN	NaN	NaN	NaN	NaN	NaN	NaN	NaN	NaN	Alpha	NaN	NaN	NaN	False	3.713572066704308	41	41
1k3iA02	6.7113237	1.5791723	0.7590407	0.009383775591659625	0.06392149069919582	-0.03608421485961904	387	2	2.130	2.130.10	2.130.10.80	0.0	0.03875968992248062	0.0	0.39018087855297157	0.01808785529715762	0.32299741602067183	0.0	0.7700258397932817	0.07325	28.42245	0.0	0.0	0.0	none	0.0	0.0	none	0.0	0.0	none	CATH	NaN	NaN	NaN	NaN	NaN	NaN	NaN	NaN	NaN	Beta	NaN	NaN	NaN	False	5.958424693029782	\u003e300	\u003e200
1k3xA01	5.6926274	1.4045353	1.8065735	-0.009428777532688426	0.026606415257875812	-0.01735110338804149	126	3	3.20	3.20.190	3.20.190.10	0.0	0.16666666666666666	0.0	0.3968253968253968	0.0	0.30158730158730157	0.0	0.8650793650793651	0.11007	13.86891	0.0	0.0	0.0	none	0.0	0.0	none	0.0	0.0	none	CATH	NaN	NaN	NaN	NaN	NaN	NaN	NaN	NaN	NaN	Alpha Beta	NaN	NaN	NaN	False	4.836281906951478	126	126
1k4iA00	8.272872	2.593059	2.05273	-0.043996145807262944	0.05521701969260163	0.008325937085833743	216	3	3.90	3.90.870	3.90.870.10	0.3425925925925926	0.013888888888888888	0.0	0.20833333333333334	0.027777777777777776	0.2361111111111111	0.0	0.4861111111111111	0.12643	27.30796	0.0	0.0	0.0	none	0.0	0.0	none	0.0	0.0	none	CATH	NaN	NaN	NaN	NaN	NaN	NaN	NaN	NaN	NaN	Alpha Beta	NaN	NaN	NaN	False	5.375278407684165	216	\u003e200
1k4tA03	-0.8309673	2.3303998	3.8456087	0.08589038478769805	-0.010251582146410072	-0.0070185787974643464	155	3	3.90	3.90.15	3.90.15.10	0.44516129032258067	0.03870967741935484	0.0	0.15483870967741936	0.012903225806451613	0.2	0.0	0.4064516129032258	0.08026	12.44096	0.0	0.0	0.0	none	0.0	0.0	none	0.0	0.0	none	CATH	NaN	NaN	NaN	NaN	NaN	NaN	NaN	NaN	NaN	Alpha Beta	NaN	NaN	NaN	False	5.043425116919247	155	155
1k4tA04	-0.3762406	1.8875608	4.157989	0.1169391979478656	0.001847826007407238	0.001068554506918627	178	1	1.10	1.10.132	1.10.132.10	0.7247191011235955	0.056179775280898875	0.0	0.0	0.011235955056179775	0.0898876404494382	0.0	0.15730337078651685	0.07772	13.9121	0.0	0.0	0.0	none	0.0	0.0	none	0.0	0.0	none	CATH	NaN	NaN	NaN	NaN	NaN	NaN	NaN	NaN	NaN	Alpha	NaN	NaN	NaN	False	5.181783550292085	178	178
1k4zA00	6.3300157	1.2263515	0.6370536	0.004852963539865578	0.03722742353963402	-0.034633245934831566	157	2	2.160	2.160.20	2.160.20.70	0.0	0.01910828025477707	0.0	0.5605095541401274	0.0	0.20382165605095542	0.0	0.7834394904458599	0.06116	9.60171	0.0	0.0	0.0	none	0.0	0.0	none	0.0	0.0	none	CATH	NaN	NaN	NaN	NaN	NaN	NaN	NaN	NaN	NaN	Beta	NaN	NaN	NaN	False	5.056245805348308	157	157
1k5cA00	6.314671	1.2252258	0.6468671	0.027594903201730244	0.05649330527853348	-0.04531018291059918	333	2	2.160	2.160.20	2.160.20.10	0.0	0.04504504504504504	0.0	0.5135135135135135	0.006006006006006006	0.24924924924924924	0.0	0.8138138138138138	0.04882	16.25675	0.0	0.0	0.0	none	0.0	0.0	none	0.0	0.0	none	CATH	NaN	NaN	NaN	NaN	NaN	NaN	NaN	NaN	NaN	Beta	NaN	NaN	NaN	False	5.808142489980444	\u003e300	\u003e200
1k5nA01	5.0159097	2.0231993	2.2839692	0.03199673120445397	0.03251340842369003	-0.007365353420828373	181	3	3.30	3.30.500	3.30.500.10	0.39226519337016574	0.016574585635359115	0.0	0.32044198895027626	0.0	0.17679558011049723	0.0	0.5138121546961326	0.085	15.38525	0.0	0.0	0.0	none	0.0	0.0	none	0.0	0.0	none	CATH	NaN	NaN	NaN	NaN	NaN	NaN	NaN	NaN	NaN	Alpha Beta	NaN	NaN	NaN	False	5.198497031265826	181	181
1k5oA00	2.9385338	2.233367	4.0049744	0.019471128717342363	0.0037629235641676987	0.007011956957111498	86	1	1.10	1.10.150	1.10.150.220	0.5697674418604651	0.03488372093023256	0.0	0.0	0.0	0.2441860465116279	0.0	0.27906976744186046	0.17262	14.84516	0.0	0.0	0.0	none	0.0	0.0	none	0.0	0.0	none	CATH	NaN	NaN	NaN	NaN	NaN	NaN	NaN	NaN	NaN	Alpha	NaN	NaN	NaN	False	4.454347296253507	86	86
1k6yA01	2.104503	3.3794065	4.1394463	-0.042391917992986944	-0.03269664165574963	0.01106736196762443	46	1	1.10	1.10.10	1.10.10.200	0.6521739130434783	0.0	0.0	0.0	0.0	0.15217391304347827	0.0	0.15217391304347827	0.1116	5.13368	0.0	0.0	0.0	none	0.0	0.0	none	0.0	0.0	none	CATH	NaN	NaN	NaN	NaN	NaN	NaN	NaN	NaN	NaN	Alpha	NaN	NaN	NaN	False	3.828641396489095	46	46
1k7cA00	6.442116	1.6686087	1.7934093	-0.004475555667477874	0.04783020848972237	-0.010531187796252459	233	3	3.40	3.40.50	3.40.50.1110	0.34334763948497854	0.04721030042918455	0.0	0.14163090128755365	0.017167381974248927	0.21888412017167383	0.0	0.4248927038626609	0.09012	20.99687	0.0	0.0	0.0	none	0.0	0.0	none	0.0	0.0	none	CATH	NaN	NaN	NaN	NaN	NaN	NaN	NaN	NaN	NaN	Alpha Beta	NaN	NaN	NaN	False	5.4510384535657	233	\u003e200
1k87A01	-0.99152094	4.85151	3.5862365	-0.008241269931353799	-0.05072933043414719	-0.002109425839998339	52	1	1.20	1.20.5	1.20.5.550	0.7884615384615384	0.0	0.0	0.0	0.0	0.057692307692307696	0.0	0.057692307692307696	0.04497	2.33864	0.0	0.0	0.0	none	0.0	0.0	none	0.0	0.0	none	CATH	NaN	NaN	NaN	NaN	NaN	NaN	NaN	NaN	NaN	Alpha	NaN	NaN	NaN	False	3.9512437185814275	52	52
1k87A02	0.6305198	2.8051507	4.8974757	0.07107818726312347	-0.008041786614327015	0.011121791051827493	109	1	1.10	1.10.2060	1.10.2060.10	0.6697247706422018	0.027522935779816515	0.0	0.0	0.0	0.1743119266055046	0.0	0.2018348623853211	0.09769	11.82035	0.0	0.0	0.0	none	0.0	0.0	none	0.0	0.0	none	CATH	NaN	NaN	NaN	NaN	NaN	NaN	NaN	NaN	NaN	Alpha	NaN	NaN	NaN	False	4.6913478822291435	109	109
1k8bA00	3.9925244	2.7293031	3.9509313	-0.035301570954250384	-0.005875196798110395	0.011242827854860055	52	3	3.30	3.30.30	3.30.30.50	0.4423076923076923	0.0	0.0	0.34615384615384615	0.019230769230769232	0.07692307692307693	0.0	0.4423076923076923	0.14798	7.69522	0.0	0.0	0.0	none	0.0	0.0	none	0.0	0.0	none	CATH	NaN	NaN	NaN	NaN	NaN	NaN	NaN	NaN	NaN	Alpha Beta	NaN	NaN	NaN	False	3.9512437185814275	52	52
1k8kD01	4.520289	1.6933784	1.7396249	0.01731258410195961	0.02168530469268065	-0.017622850206647018	151	3	3.30	3.30.1460	3.30.1460.20	0.3973509933774834	0.059602649006622516	0.0	0.24503311258278146	0.0	0.17880794701986755	0.0	0.48344370860927155	0.06878	10.38545	0.0	0.0	0.0	none	0.0	0.0	none	0.0	0.0	none	CATH	NaN	NaN	NaN	NaN	NaN	NaN	NaN	NaN	NaN	Alpha Beta	NaN	NaN	NaN	False	5.017279836814924	151	151
1k8kE00	2.7892287	1.2935908	2.6716182	0.046979952431155894	0.013644276604177372	-0.014728362985343163	174	1	1.10	1.10.1760	1.10.1760.10	0.4482758620689655	0.017241379310344827	0.0	0.034482758620689655	0.022988505747126436	0.1781609195402299	0.0	0.25287356321839083	0.10733	18.67511	0.0	0.0	0.0	none	0.0	0.0	none	0.0	0.0	none	CATH	NaN	NaN	NaN	NaN	NaN	NaN	NaN	NaN	NaN	Alpha	NaN	NaN	NaN	False	5.159055299214529	174	174
1k8kG00	1.3340006	0.7712029	3.2019367	0.05284962171056059	0.003437406094568666	-0.019390341884379967	139	1	1.25	1.25.40	1.25.40.190	0.6115107913669064	0.07194244604316546	0.0	0.0	0.0	0.12949640287769784	0.0	0.2014388489208633	0.05714	8.17043	0.0	0.0	0.0	none	0.0	0.0	none	0.0	0.0	none	CATH	NaN	NaN	NaN	NaN	NaN	NaN	NaN	NaN	NaN	Alpha	NaN	NaN	NaN	False	4.9344739331306915	139	139
1k90C03	2.1327586	1.7354573	3.1499724	0.04445607977192368	0.005592070446841374	-0.004855405548656428	149	1	1.20	1.20.140	1.20.140.60	0.5234899328859061	0.040268456375838924	0.0	0.0	0.0	0.3221476510067114	0.0	0.3624161073825503	0.0755	11.5516	0.0	0.0	0.0	none	0.0	0.0	none	0.0	0.0	none	CATH	NaN	NaN	NaN	NaN	NaN	NaN	NaN	NaN	NaN	Alpha	NaN	NaN	NaN	False	5.003946305945459	149	149
1kaeA03	3.5716186	1.7864505	1.9813483	-0.036338911414173246	-0.020002243368481394	-0.025093913254578458	55	1	1.20	1.20.5	1.20.5.1300	0.5818181818181818	0.0	0.0	0.2545454545454545	0.0	0.07272727272727272	0.0	0.32727272727272727	0.07499	24.44615	0.0	0.0	0.0	none	0.0	0.0	none	0.0	0.0	none	CATH	NaN	NaN	NaN	NaN	NaN	NaN	NaN	NaN	NaN	Alpha	NaN	NaN	NaN	False	4.007333185232471	55	55
1kafA00	3.660384	1.6796035	2.01748	0.009316450052332488	0.004928194640548198	-0.020453656101903944	108	3	3.90	3.90.1150	3.90.1150.20	0.3611111111111111	0.0	0.0	0.3888888888888889	0.0	0.12037037037037036	0.0	0.5092592592592593	0.09725	10.50342	0.0	0.0	0.0	none	0.0	0.0	none	0.0	0.0	none	CATH	NaN	NaN	NaN	NaN	NaN	NaN	NaN	NaN	NaN	Alpha Beta	NaN	NaN	NaN	False	4.68213122712422	108	108
1kbhA00	-1.7585288	4.7956862	4.066184	0.009866492498141671	-0.04855649566700093	0.00032566486766506147	47	6	6.10	6.10.140	6.10.140.20	0.5957446808510638	0.06382978723404255	0.0	0.0	0.0	0.0851063829787234	0.0	0.14893617021276595	0.05006	2.35302	0.0	0.0	0.0	none	0.0	0.0	none	0.0	0.0	none	CATH	NaN	NaN	NaN	NaN	NaN	NaN	NaN	NaN	NaN	Few Secondary Structures / Special	NaN	NaN	NaN	False	3.8501476017100584	47	47
1kblA02	1.4911102	1.9082435	4.0146594	-5.8635645483808016e-05	-0.016385124462315614	0.0005364156413376034	63	1	1.10	1.10.189	1.10.189.10	0.5238095238095238	0.12698412698412698	0.0	0.06349206349206349	0.0	0.047619047619047616	0.0	0.23809523809523808	0.13911	26.43169	0.0	0.0	0.0	none	0.0	0.0	none	0.0	0.0	none	CATH	NaN	NaN	NaN	NaN	NaN	NaN	NaN	NaN	NaN	Alpha	NaN	NaN	NaN	False	4.143134726391533	63	63
1kblA03	7.9106293	2.436598	1.9955981	-0.051688829208209254	0.04553016287976483	0.005354955865361422	125	3	3.50	3.50.30	3.50.30.10	0.248	0.048	0.0	0.384	0.0	0.176	0.0	0.608	0.16157	20.1958	0.0	0.0	0.0	none	0.0	0.0	none	0.0	0.0	none	CATH	NaN	NaN	NaN	NaN	NaN	NaN	NaN	NaN	NaN	Alpha Beta	NaN	NaN	NaN	False	4.8283137373023015	125	125
1kblA05	1.0092684	2.5865624	4.798998	0.046754902856513215	-0.009905074940135886	0.008925210189617531	89	1	1.20	1.20.80	1.20.80.30	0.6853932584269663	0.033707865168539325	0.0	0.0	0.0	0.056179775280898875	0.0	0.0898876404494382	0.09212	8.19824	0.0	0.0	0.0	none	0.0	0.0	none	0.0	0.0	none	CATH	NaN	NaN	NaN	NaN	NaN	NaN	NaN	NaN	NaN	Alpha	NaN	NaN	NaN	False	4.48863636973214	89	89
1kg1A01	9.982021	3.5522013	1.3920307	-0.15652229499378814	-0.028917734227323407	0.015571587240841678	28	6	6.20	6.20.370	6.20.370.10	0.0	0.0	0.0	0.35714285714285715	0.0	0.2857142857142857	0.0	0.6428571428571429	0.1902	5.32568	0.0	0.0	0.0	none	0.0	0.0	none	0.0	0.0	none	CATH	NaN	NaN	NaN	NaN	NaN	NaN	NaN	NaN	NaN	Few Secondary Structures / Special	NaN	NaN	NaN	False	3.332204510175204	28	28
1kg1A02	10.015837	3.5392256	1.3922879	-0.1641455861244339	-0.020065399438124753	0.019694677532813495	32	2	2.30	2.30.30	2.30.30.460	0.0	0.0	0.0	0.5	0.0	0.28125	0.0	0.78125	0.22901	7.32831	0.0	0.0	0.0	none	0.0	0.0	none	0.0	0.0	none	CATH	NaN	NaN	NaN	NaN	NaN	NaN	NaN	NaN	NaN	Beta	NaN	NaN	NaN	False	3.4657359027997265	32	32
1kgdA02	6.6501894	2.7743285	2.6883285	-0.07339575086438373	-0.006364917941333484	0.008202294082874272	60	3	3.30	3.30.63	3.30.63.10	0.3333333333333333	0.0	0.0	0.2833333333333333	0.0	0.13333333333333333	0.0	0.4166666666666667	0.12547	7.90445	0.0	0.0	0.0	none	0.0	0.0	none	0.0	0.0	none	CATH	NaN	NaN	NaN	NaN	NaN	NaN	NaN	NaN	NaN	Alpha Beta	NaN	NaN	NaN	False	4.0943445622221	60	60
1khcA02	-0.1892702	3.1770444	3.9754279	0.01754638324282962	-0.02773285960562642	0.001214891025313755	69	1	1.10	1.10.720	1.10.720.50	0.5507246376811594	0.057971014492753624	0.0	0.0	0.0	0.2318840579710145	0.0	0.2898550724637681	0.09561	6.59696	0.0	0.0	0.0	none	0.0	0.0	none	0.0	0.0	none	CATH	NaN	NaN	NaN	NaN	NaN	NaN	NaN	NaN	NaN	Alpha	NaN	NaN	NaN	False	4.23410650459726	69	69
1khvA01	7.227392	3.0552495	0.64738923	-0.13512435595964434	-0.04457767444141233	-0.02074853132287996	59	4	4.10	4.10.8	4.10.8.20	0.0	0.1016949152542373	0.0	0.22033898305084745	0.0	0.288135593220339	0.0	0.6101694915254238	0.05911	3.48762	0.712	1.0	0.0	terminal	0.0	0.0	none	0.0	0.0	none	CATH	NaN	NaN	NaN	NaN	NaN	NaN	NaN	NaN	NaN	Few Secondary Structures / Special	NaN	NaN	NaN	False	4.07753744390572	59	59
1khvA04	0.6706742	3.6577985	4.009386	-0.03592904082719595	-0.037805339229566345	0.005207620782423344	54	6	6.10	6.10.140	6.10.140.320	0.4444444444444444	0.0	0.0	0.07407407407407407	0.0	0.24074074074074073	0.0	0.3148148148148148	0.09781	5.282	0.0	0.0	0.0	none	0.0	0.0	none	0.0	0.0	none	CATH	NaN	NaN	NaN	NaN	NaN	NaN	NaN	NaN	NaN	Few Secondary Structures / Special	NaN	NaN	NaN	False	3.9889840465642745	54	54
1kjnA00	3.6202116	1.7691084	2.7961695	0.025335436163220124	0.01194011546439842	-0.0065796439088976425	148	3	3.40	3.40.50	3.40.50.10160	0.4594594594594595	0.02027027027027027	0.0	0.21621621621621623	0.0	0.13513513513513514	0.0	0.3716216216216216	0.09583	14.56613	0.0	0.0	0.0	none	0.0	0.0	none	0.0	0.0	none	CATH	NaN	NaN	NaN	NaN	NaN	NaN	NaN	NaN	NaN	Alpha Beta	NaN	NaN	NaN	False	4.997212273764115	148	148
1kjqB02	7.2477927	2.6109357	2.7564828	-0.059906227506413355	0.0012208659732079353	0.0049743459716159585	68	3	3.30	3.30.1490	3.30.1490.20	0.3235294117647059	0.04411764705882353	0.0	0.23529411764705882	0.0	0.20588235294117646	0.0	0.4852941176470588	0.16146	11.94804	0.0	0.0	0.0	none	0.0	0.0	none	0.0	0.0	none	CATH	NaN	NaN	NaN	NaN	NaN	NaN	NaN	NaN	NaN	Alpha Beta	NaN	NaN	NaN	False	4.219507705176107	68	68
1kjqB03	6.7010436	1.7765352	1.2202594	-0.006274040114358185	0.04626378727850079	-0.01535795616297969	194	3	3.30	3.30.470	3.30.470.20	0.21649484536082475	0.05154639175257732	0.0	0.36082474226804123	0.02577319587628866	0.14948453608247422	0.0	0.5876288659793815	0.09013	17.48464	0.0	0.0	0.0	none	0.0	0.0	none	0.0	0.0	none	CATH	NaN	NaN	NaN	NaN	NaN	NaN	NaN	NaN	NaN	Alpha Beta	NaN	NaN	NaN	False	5.267858159063328	194	194
1kl9A02	-1.0329908	3.429793	4.6505337	0.08196533815186263	-0.020754241685947097	0.00885135714138624	92	1	1.10	1.10.150	1.10.150.190	0.7608695652173914	0.043478260869565216	0.0	0.0	0.0	0.08695652173913043	0.0	0.13043478260869565	0.07193	6.61728	0.0	0.0	0.0	none	0.0	0.0	none	0.0	0.0	none	CATH	NaN	NaN	NaN	NaN	NaN	NaN	NaN	NaN	NaN	Alpha	NaN	NaN	NaN	False	4.5217885770490405	92	92
1kmiZ01	-0.3110515	4.34603	3.5142338	-0.08010841015762941	-0.056949283648571984	-0.004423669885104766	30	1	1.20	1.20.5	1.20.5.590	0.6666666666666666	0.0	0.0	0.0	0.0	0.1	0.0	0.1	0.0738	2.2139	0.0	0.0	0.0	none	0.0	0.0	none	0.0	0.0	none	CATH	NaN	NaN	NaN	NaN	NaN	NaN	NaN	NaN	NaN	Alpha	NaN	NaN	NaN	False	3.4011973816621555	30	30
1kmiZ02	-1.1634519	3.4060993	4.839459	0.1248516016660948	-0.010420494932225736	0.015132704271986968	134	1	1.10	1.10.287	1.10.287.500	0.9029850746268657	0.0	0.0	0.0	0.0	0.022388059701492536	0.0	0.022388059701492536	0.06696	8.97218	0.0	0.0	0.0	none	0.0	0.0	none	0.0	0.0	none	CATH	NaN	NaN	NaN	NaN	NaN	NaN	NaN	NaN	NaN	Alpha	NaN	NaN	NaN	False	4.897839799950911	134	134
1kmoA01	5.61844	1.8210262	1.585343	-0.010976183144937134	0.024574792391118698	-0.009077641884045081	128	2	2.170	2.170.130	2.170.130.10	0.046875	0.0703125	0.0	0.21875	0.0	0.453125	0.0	0.7421875	0.12126	15.5218	0.0	0.0	0.0	none	0.0	0.0	none	0.0	0.0	none	CATH	NaN	NaN	NaN	NaN	NaN	NaN	NaN	NaN	NaN	Beta	NaN	NaN	NaN	False	4.852030263919617	128	128
1kmtA00	9.205406	3.3465056	1.3265008	-0.08119520840783843	0.050719284885772396	0.027560141406156244	138	2	2.70	2.70.50	2.70.50.30	0.0	0.06521739130434782	0.0	0.5652173913043478	0.014492753623188406	0.15217391304347827	0.0	0.7971014492753623	0.15959	22.02299	0.0	0.0	0.0	none	0.0	0.0	none	0.0	0.0	none	CATH	NaN	NaN	NaN	NaN	NaN	NaN	NaN	NaN	NaN	Beta	NaN	NaN	NaN	False	4.927253685157205	138	138
1kmvA00	7.634714	2.4710655	1.9231948	-0.04093256744032175	0.039164263585035726	0.0071045514972775435	186	3	3.40	3.40.430	3.40.430.10	0.1935483870967742	0.016129032258064516	0.0	0.3064516129032258	0.021505376344086023	0.24731182795698925	0.0	0.5913978494623656	0.1349	25.09168	0.0	0.0	0.0	none	0.0	0.0	none	0.0	0.0	none	CATH	NaN	NaN	NaN	NaN	NaN	NaN	NaN	NaN	NaN	Alpha Beta	NaN	NaN	NaN	False	5.225746673713202	186	186
1kn6A00	7.83595	2.8373768	2.5428045	-0.05839881306808346	0.016216599842705147	0.024076539184620323	73	3	3.30	3.30.70	3.30.70.850	0.2465753424657534	0.0	0.0	0.1917808219178082	0.0	0.3561643835616438	0.0	0.547945205479452	0.20652	15.07616	0.0	0.0	0.0	none	0.0	0.0	none	0.0	0.0	none	CATH	NaN	NaN	NaN	NaN	NaN	NaN	NaN	NaN	NaN	Alpha Beta	NaN	NaN	NaN	False	4.290459441148391	73	73
1kn7A00	-1.418832	4.2772117	3.4360144	-0.028276497663812006	-0.0494977180225262	-0.004335288006336171	75	1	1.20	1.20.5	1.20.5.600	0.18666666666666668	0.04	0.0	0.0	0.0	0.29333333333333333	0.0	0.3333333333333333	0.02312	1.73377	0.36	0.0	1.0	terminal	0.0	0.0	none	0.0	0.0	none	CATH	NaN	NaN	NaN	NaN	NaN	NaN	NaN	NaN	NaN	Alpha	NaN	NaN	NaN	False	4.31748811353631	75	75
1knzA01	-1.5373584	3.8819888	4.6339097	0.09842567265047465	-0.023659457824303207	0.017991373556727582	102	6	6.10	6.10.280	6.10.280.20	0.8823529411764706	0.0	0.0	0.0	0.0	0.0	0.0	0.0	0.04443	4.5321	0.0	0.0	0.0	none	0.0	0.0	none	0.0	0.0	none	CATH	NaN	NaN	NaN	NaN	NaN	NaN	NaN	NaN	NaN	Few Secondary Structures / Special	NaN	NaN	NaN	False	4.624972813284271	102	102
1knzA02	0.29092225	3.8113031	3.4428978	-0.05096611709880495	-0.04062970421280285	-0.0034994010472926226	52	3	3.30	3.30.70	3.30.70.1610	0.4423076923076923	0.0	0.0	0.11538461538461539	0.0	0.1346153846153846	0.0	0.25	0.0837	4.35222	0.0	0.0	0.0	none	0.0	0.0	none	0.0	0.0	none	CATH	NaN	NaN	NaN	NaN	NaN	NaN	NaN	NaN	NaN	Alpha Beta	NaN	NaN	NaN	False	3.9512437185814275	52	52
1ko7B01	7.024955	2.6344821	2.3330798	-0.03201626322579037	0.030348753898566998	0.01121051662417963	128	3	3.40	3.40.1390	3.40.1390.20	0.421875	0.0234375	0.0	0.125	0.015625	0.171875	0.0	0.3359375	0.11755	15.04586	0.0	0.0	0.0	none	0.0	0.0	none	0.0	0.0	none	CATH	NaN	NaN	NaN	NaN	NaN	NaN	NaN	NaN	NaN	Alpha Beta	NaN	NaN	NaN	False	4.852030263919617	128	128
1kp8A02	3.4233568	0.44477782	3.5311275	0.0212263261551326	0.021049333603563807	-0.0038914590026298663	94	3	3.30	3.30.260	3.30.260.10	0.5212765957446809	0.0	0.0	0.14893617021276595	0.0	0.1595744680851064	0.0	0.30851063829787234	0.17598	48.39398	0.0	0.0	0.0	none	0.0	0.0	none	0.0	0.0	none	CATH	NaN	NaN	NaN	NaN	NaN	NaN	NaN	NaN	NaN	Alpha Beta	NaN	NaN	NaN	False	4.543294782270004	94	94
1kptA00	6.814777	2.3675828	1.7086828	-0.03220890315824634	0.031565908417650466	0.005141960031226394	105	3	3.30	3.30.430	3.30.430.10	0.2857142857142857	0.02857142857142857	0.0	0.23809523809523808	0.02857142857142857	0.18095238095238095	0.0	0.47619047619047616	0.15981	16.77985	0.0	0.0	0.0	none	0.0	0.0	none	0.0	0.0	none	CATH	NaN	NaN	NaN	NaN	NaN	NaN	NaN	NaN	NaN	Alpha Beta	NaN	NaN	NaN	False	4.653960350157523	105	105
1kq6A00	5.2706895	2.260725	2.2645662	-0.0053449449519468875	0.019557381841420085	0.00023522927439731362	136	3	3.30	3.30.1520	3.30.1520.10	0.34558823529411764	0.04411764705882353	0.0	0.20588235294117646	0.0	0.13970588235294118	0.0	0.3897058823529412	0.11741	16.3202	0.0	0.0	0.0	none	0.0	0.0	none	0.0	0.0	none	CATH	NaN	NaN	NaN	NaN	NaN	NaN	NaN	NaN	NaN	Alpha Beta	NaN	NaN	NaN	False	4.912654885736052	136	136
1kqfB03	-1.2081887	4.675475	3.7235932	-0.020436753611422682	-0.04873185195837268	-0.001109781297421174	44	1	1.20	1.20.5	1.20.5.480	0.7045454545454546	0.0	0.0	0.0	0.0	0.1590909090909091	0.0	0.1590909090909091	0.05113	2.24987	0.0	0.0	0.0	none	0.477	1.0	mid	0.0	0.0	none	CATH	NaN	NaN	NaN	NaN	NaN	NaN	NaN	NaN	NaN	Alpha	NaN	NaN	NaN	False	3.784189633918261	44	44
1kqfC00	0.24976887	1.3378515	3.6927843	0.10924789116119583	0.011215835901959919	-0.007652400761310714	216	1	1.20	1.20.950	1.20.950.20	0.6990740740740741	0.06481481481481481	0.0	0.027777777777777776	0.0	0.12037037037037036	0.0	0.21296296296296297	0.07406	15.99625	0.0	0.0	0.0	none	0.389	4.0	mid	0.0	0.0	none	CATH	NaN	NaN	NaN	NaN	NaN	NaN	NaN	NaN	NaN	Alpha	NaN	NaN	NaN	False	5.375278407684165	216	\u003e200
1krlA00	7.7457604	2.8694265	0.36469993	-0.11386564523512976	-0.013922729062974192	-0.005030274859493476	44	6	6.20	6.20.50	6.20.50.130	0.0	0.0	0.0	0.6136363636363636	0.0	0.13636363636363635	0.0	0.75	0.16462	7.24343	0.0	0.0	0.0	none	0.0	0.0	none	0.0	0.0	none	CATH	NaN	NaN	NaN	NaN	NaN	NaN	NaN	NaN	NaN	Few Secondary Structures / Special	NaN	NaN	NaN	False	3.784189633918261	44	44
1krlB00	2.6519828	3.1031072	3.957661	-0.05616366343289378	-0.033820894474007844	0.004619345256601487	48	6	6.10	6.10.140	6.10.140.2000	0.3541666666666667	0.0	0.0	0.16666666666666666	0.0	0.125	0.0	0.2916666666666667	0.16549	7.94361	0.0	0.0	0.0	none	0.0	0.0	none	0.0	0.0	none	CATH	NaN	NaN	NaN	NaN	NaN	NaN	NaN	NaN	NaN	Few Secondary Structures / Special	NaN	NaN	NaN	False	3.871201010907891	48	48
1kv4A00	-1.7068208	4.9140973	4.0338345	0.016151202612052544	-0.05118381744420227	0.0033589044763763284	42	1	1.20	1.20.5	1.20.5.750	0.7142857142857143	0.0	0.0	0.0	0.0	0.21428571428571427	0.0	0.21428571428571427	0.05152	2.16367	0.0	0.0	0.0	none	0.0	0.0	none	0.0	0.0	none	CATH	NaN	NaN	NaN	NaN	NaN	NaN	NaN	NaN	NaN	Alpha	NaN	NaN	NaN	False	3.7376696182833684	42	42
1kvdA00	6.252828	2.025003	0.63757527	-0.09400518671801755	-0.020319694859791498	-0.025283296728199824	63	4	4.10	4.10.420	4.10.420.10	0.36507936507936506	0.0	0.0	0.0	0.0	0.25396825396825395	0.0	0.25396825396825395	0.07702	4.85207	0.0	0.0	0.0	none	0.333	1.0	mid	0.0	0.0	none	CATH	NaN	NaN	NaN	NaN	NaN	NaN	NaN	NaN	NaN	Few Secondary Structures / Special	NaN	NaN	NaN	False	4.143134726391533	63	63
1kvdB00	1.1516395	3.6669843	3.764112	-0.016697835360211327	-0.028911198443062704	0.00832919849074046	77	3	3.30	3.30.44	3.30.44.10	0.19480519480519481	0.0	0.0	0.36363636363636365	0.0	0.12987012987012986	0.0	0.4935064935064935	0.1719	13.23649	0.0	0.0	0.0	none	0.0	0.0	none	0.0	0.0	none	CATH	NaN	NaN	NaN	NaN	NaN	NaN	NaN	NaN	NaN	Alpha Beta	NaN	NaN	NaN	False	4.343805421853684	77	77
1kwmA01	7.8493342	2.9589753	2.4372528	-0.05388514027579118	0.027528429843259837	0.032736179763902376	88	3	3.30	3.30.70	3.30.70.340	0.3409090909090909	0.11363636363636363	0.0	0.2727272727272727	0.0	0.14772727272727273	0.0	0.5340909090909091	0.17034	14.99027	0.0	0.0	0.0	none	0.0	0.0	none	0.0	0.0	none	CATH	NaN	NaN	NaN	NaN	NaN	NaN	NaN	NaN	NaN	Alpha Beta	NaN	NaN	NaN	False	4.477336814478207	88	88
1kyqA03	-0.19261281	3.6799839	4.7662473	0.0540350912846123	-0.022495624028585168	0.01589469328337136	82	1	1.10	1.10.3280	1.10.3280.10	0.6097560975609756	0.036585365853658534	0.0	0.0	0.024390243902439025	0.18292682926829268	0.0	0.24390243902439024	0.10648	8.94417	0.0	0.0	0.0	none	0.0	0.0	none	0.0	0.0	none	CATH	NaN	NaN	NaN	NaN	NaN	NaN	NaN	NaN	NaN	Alpha	NaN	NaN	NaN	False	4.406719247264253	82	82
1kzqA02	8.579371	2.9446316	1.4140702	-0.06580873536757109	0.042397724007244224	0.012137707659093576	124	2	2.60	2.60.40	2.60.40.1320	0.0	0.04032258064516129	0.0	0.4274193548387097	0.016129032258064516	0.3951612903225806	0.0	0.8790322580645161	0.15704	19.47347	0.0	0.0	0.0	none	0.0	0.0	none	0.0	0.0	none	CATH	NaN	NaN	NaN	NaN	NaN	NaN	NaN	NaN	NaN	Beta	NaN	NaN	NaN	False	4.820281565605037	124	124
1l0wA03	4.786052	2.0364118	2.2663622	0.012021063602309185	0.023032311581619655	-0.0025005435544978825	138	3	3.30	3.30.1360	3.30.1360.30	0.391304347826087	0.06521739130434782	0.0	0.18840579710144928	0.0	0.16666666666666666	0.0	0.42028985507246375	0.11865	16.37337	0.0	0.0	0.0	none	0.0	0.0	none	0.0	0.0	none	CATH	NaN	NaN	NaN	NaN	NaN	NaN	NaN	NaN	NaN	Alpha Beta	NaN	NaN	NaN	False	4.927253685157205	138	138
1l1lA02	5.561673	1.8476104	2.630338	-0.016324286529895333	0.015313461654789213	-0.0006336130465151783	112	3	3.30	3.30.1620	3.30.1620.10	0.3482142857142857	0.026785714285714284	0.0	0.16071428571428573	0.008928571428571428	0.2767857142857143	0.0	0.4732142857142857	0.12391	13.87842	0.0	0.0	0.0	none	0.0	0.0	none	0.0	0.0	none	CATH	NaN	NaN	NaN	NaN	NaN	NaN	NaN	NaN	NaN	Alpha Beta	NaN	NaN	NaN	False	4.718498871295094	112	112
1l1lA03	8.336421	2.4967594	1.7491782	-0.07758707961360942	0.025199399249877637	0.007628684849046075	94	3	3.90	3.90.1390	3.90.1390.10	0.3191489361702128	0.0	0.0	0.26595744680851063	0.0	0.2765957446808511	0.0	0.5425531914893617	0.14874	23.64996	0.0	0.0	0.0	none	0.0	0.0	none	0.0	0.0	none	CATH	NaN	NaN	NaN	NaN	NaN	NaN	NaN	NaN	NaN	Alpha Beta	NaN	NaN	NaN	False	4.543294782270004	94	94
1l2pA00	-2.5151587	4.5812287	4.0625625	0.05491828325195656	-0.04194159669361934	0.003880002662114719	61	1	1.20	1.20.5	1.20.5.620	0.9672131147540983	0.0	0.0	0.0	0.0	0.0	0.0	0.0	0.03896	2.37661	0.0	0.0	0.0	none	0.0	0.0	none	0.0	0.0	none	CATH	NaN	NaN	NaN	NaN	NaN	NaN	NaN	NaN	NaN	Alpha	NaN	NaN	NaN	False	4.110873864173311	61	61
1l3pA00	1.7116952	0.35090056	3.5769444	0.06466972017875887	0.010762819341600978	-0.015097211177308395	102	1	1.20	1.20.120	1.20.120.320	0.7450980392156863	0.08823529411764706	0.0	0.0	0.0	0.08823529411764706	0.0	0.17647058823529413	0.08638	8.8112	0.0	0.0	0.0	none	0.0	0.0	none	0.0	0.0	none	CATH	NaN	NaN	NaN	NaN	NaN	NaN	NaN	NaN	NaN	Alpha	NaN	NaN	NaN	False	4.624972813284271	102	102
1l5aA02	-1.5668622	4.7476687	3.8450062	-0.035592115615064035	-0.055223380366580525	-0.000750648467024348	32	6	6.10	6.10.250	6.10.250.80	0.875	0.0	0.0	0.0	0.0	0.0	0.0	0.0	0.07786	2.49152	0.0	0.0	0.0	none	0.0	0.0	none	0.0	0.0	none	CATH	NaN	NaN	NaN	NaN	NaN	NaN	NaN	NaN	NaN	Few Secondary Structures / Special	NaN	NaN	NaN	False	3.4657359027997265	32	32
1l5jA01	1.5073969	1.6768789	3.397768	0.06592440932836403	0.008785035028188223	-0.004867208511849235	161	1	1.25	1.25.40	1.25.40.310	0.6832298136645962	0.018633540372670808	0.0	0.0	0.012422360248447204	0.16149068322981366	0.0	0.19254658385093168	0.04376	7.04608	0.0	0.0	0.0	none	0.0	0.0	none	0.0	0.0	none	CATH	NaN	NaN	NaN	NaN	NaN	NaN	NaN	NaN	NaN	Alpha	NaN	NaN	NaN	False	5.081404364984463	161	161
1l6kA00	-1.9241403	4.347439	4.107564	0.0614303919037526	-0.03639246461189786	0.00039595265604170873	73	6	6.10	6.10.250	6.10.250.100	0.821917808219178	0.0410958904109589	0.0	0.0	0.0	0.1095890410958904	0.0	0.1506849315068493	0.03254	2.37572	0.0	0.0	0.0	none	0.0	0.0	none	0.0	0.0	none	CATH	NaN	NaN	NaN	NaN	NaN	NaN	NaN	NaN	NaN	Few Secondary Structures / Special	NaN	NaN	NaN	False	4.290459441148391	73	73
1l6pA00	7.746649	2.8033109	1.2400057	-0.05673616761909687	0.029209230739460017	0.007929111731710655	121	2	2.60	2.60.40	2.60.40.1250	0.03305785123966942	0.0	0.0	0.6446280991735537	0.008264462809917356	0.17355371900826447	0.0	0.8264462809917356	0.1581	19.13041	0.0	0.0	0.0	none	0.0	0.0	none	0.0	0.0	none	CATH	NaN	NaN	NaN	NaN	NaN	NaN	NaN	NaN	NaN	Beta	NaN	NaN	NaN	False	4.795790545596741	121	121
1l7mA02	2.7018332	1.3692962	4.12919	0.006525714330519527	-0.005113906796335656	-0.0006980754514032021	60	1	1.10	1.10.150	1.10.150.210	0.6833333333333333	0.0	0.0	0.0	0.0	0.11666666666666667	0.0	0.11666666666666667	0.1243	7.58231	0.0	0.0	0.0	none	0.0	0.0	none	0.0	0.0	none	CATH	NaN	NaN	NaN	NaN	NaN	NaN	NaN	NaN	NaN	Alpha	NaN	NaN	NaN	False	4.0943445622221	60	60
1l8dA00	-1.6255963	3.622542	4.521232	0.09317667243678075	-0.019919032664486087	0.0093608058343218	103	1	1.10	1.10.287	1.10.287.510	0.8543689320388349	0.0	0.0	0.038834951456310676	0.0	0.06796116504854369	0.0	0.10679611650485436	0.08004	8.24421	0.0	0.0	0.0	none	0.0	0.0	none	0.0	0.0	none	CATH	NaN	NaN	NaN	NaN	NaN	NaN	NaN	NaN	NaN	Alpha	NaN	NaN	NaN	False	4.634728988229636	103	103
1l8rB00	4.6447864	2.12719	2.17037	-0.014610975869059638	0.0059220471217576835	-0.003659910983272626	98	3	3.10	3.10.260	3.10.260.20	0.4489795918367347	0.0	0.0	0.24489795918367346	0.0	0.20408163265306123	0.0	0.4489795918367347	0.11077	10.96612	0.0	0.0	0.0	none	0.0	0.0	none	0.0	0.0	none	CATH	NaN	NaN	NaN	NaN	NaN	NaN	NaN	NaN	NaN	Alpha Beta	NaN	NaN	NaN	False	4.584967478670572	98	98
1l9lA00	1.5127585	3.1197214	4.477172	0.010847032353386958	-0.015558819197793547	0.012672210236110388	74	1	1.10	1.10.225	1.10.225.10	0.7702702702702703	0.04054054054054054	0.0	0.0	0.0	0.0945945945945946	0.0	0.13513513513513514	0.11386	8.42584	0.0	0.0	0.0	none	0.0	0.0	none	0.0	0.0	none	CATH	NaN	NaN	NaN	NaN	NaN	NaN	NaN	NaN	NaN	Alpha	NaN	NaN	NaN	False	4.30406509320417	74	74
1ldjA05	-0.10763604	4.3035	3.1651285	-0.04430204828887561	-0.0479750371939294	-0.0016735278968419457	74	4	4.10	4.10.1030	4.10.1030.10	0.16216216216216217	0.04054054054054054	0.0	0.10810810810810811	0.0	0.2972972972972973	0.0	0.44594594594594594	0.08203	6.06986	0.0	0.0	0.0	none	0.0	0.0	none	0.0	0.0	none	CATH	NaN	NaN	NaN	NaN	NaN	NaN	NaN	NaN	NaN	Few Secondary Structures / Special	NaN	NaN	NaN	False	4.30406509320417	74	74
1lfpA03	8.316469	2.8380284	2.5718217	-0.09041257366253592	0.017990636888320664	0.03075412408962016	73	3	3.30	3.30.70	3.30.70.980	0.2876712328767123	0.0821917808219178	0.0	0.3698630136986301	0.0	0.0410958904109589	0.0	0.4931506849315068	0.20167	14.7218	0.0	0.0	0.0	none	0.0	0.0	none	0.0	0.0	none	CATH	NaN	NaN	NaN	NaN	NaN	NaN	NaN	NaN	NaN	Alpha Beta	NaN	NaN	NaN	False	4.290459441148391	73	73
1lj2A00	-2.2590775	4.2534647	4.296942	0.10646845508200631	-0.027945097669679602	0.010046290185994488	106	1	1.20	1.20.5	1.20.5.970	0.7735849056603774	0.03773584905660377	0.0	0.0	0.0	0.0660377358490566	0.0	0.10377358490566038	0.03393	3.59692	0.0	0.0	0.0	none	0.0	0.0	none	0.0	0.0	none	CATH	NaN	NaN	NaN	NaN	NaN	NaN	NaN	NaN	NaN	Alpha	NaN	NaN	NaN	False	4.663439094112067	106	106
1lmiA00	7.496441	2.1405652	0.8589315	-0.039186706118312334	0.04082090560265123	-0.0074430587192621045	131	2	2.60	2.60.40	2.60.40.1240	0.0	0.022900763358778626	0.0	0.48091603053435117	0.030534351145038167	0.24427480916030533	0.0	0.7786259541984732	0.16734	21.9209	0.0	0.0	0.0	none	0.0	0.0	none	0.0	0.0	none	CATH	NaN	NaN	NaN	NaN	NaN	NaN	NaN	NaN	NaN	Beta	NaN	NaN	NaN	False	4.875197323201151	131	131
1lmlA01	4.8823256	1.7363256	2.428219	0.013810147193047297	0.022819853784123056	-0.004843460533386629	170	3	3.10	3.10.170	3.10.170.20	0.23529411764705882	0.052941176470588235	0.0	0.29411764705882354	0.0	0.23529411764705882	0.0	0.5823529411764706	0.12094	20.55898	0.0	0.0	0.0	none	0.0	0.0	none	0.0	0.0	none	CATH	NaN	NaN	NaN	NaN	NaN	NaN	NaN	NaN	NaN	Alpha Beta	NaN	NaN	NaN	False	5.135798437050262	170	170
1lmlA02	5.662981	2.129311	2.7137108	-0.002876324094143575	0.03104953066324048	0.006495134146655812	124	3	3.90	3.90.132	3.90.132.10	0.2661290322580645	0.04838709677419355	0.0	0.0967741935483871	0.03225806451612903	0.29838709677419356	0.0	0.47580645161290325	0.1097	13.60255	0.0	0.0	0.0	none	0.0	0.0	none	0.0	0.0	none	CATH	NaN	NaN	NaN	NaN	NaN	NaN	NaN	NaN	NaN	Alpha Beta	NaN	NaN	NaN	False	4.820281565605037	124	124
1lmlA03	8.967508	2.8858807	1.6467364	-0.1196749035776665	-0.006853483709406723	0.000664180443203745	63	2	2.10	2.10.55	2.10.55.10	0.0	0.09523809523809523	0.0	0.19047619047619047	0.07936507936507936	0.3968253968253968	0.0	0.7619047619047619	0.14593	9.77716	0.0	0.0	0.0	none	0.0	0.0	none	0.0	0.0	none	CATH	NaN	NaN	NaN	NaN	NaN	NaN	NaN	NaN	NaN	Beta	NaN	NaN	NaN	False	4.143134726391533	63	63
1lmlA04	7.626991	2.0997453	1.5638384	-0.060613774386020454	0.021854256627142354	-0.013469300419060797	99	2	2.30	2.30.34	2.30.34.10	0.0	0.09090909090909091	0.0	0.35353535353535354	0.020202020202020204	0.37373737373737376	0.0	0.8383838383838383	0.11522	12.09799	0.0	0.0	0.0	none	0.0	0.0	none	0.0	0.0	none	CATH	NaN	NaN	NaN	NaN	NaN	NaN	NaN	NaN	NaN	Beta	NaN	NaN	NaN	False	4.59511985013459	99	99
1lmmA01	7.4052625	2.6915677	1.1264068	-0.13037790760752	-0.03805353127436579	-0.0049301842776097995	28	6	6.20	6.20.10	6.20.10.10	0.0	0.0	0.0	0.2857142857142857	0.0	0.5	0.0	0.7857142857142857	0.19519	5.4652	0.0	0.0	0.0	none	0.0	0.0	none	0.0	0.0	none	CATH	NaN	NaN	NaN	NaN	NaN	NaN	NaN	NaN	NaN	Few Secondary Structures / Special	NaN	NaN	NaN	False	3.332204510175204	28	28
1lnsA03	5.5375657	1.1180693	1.8181332	-0.031088721893745258	0.011758086203279127	-0.027555540806657085	87	1	1.10	1.10.246	1.10.246.70	0.4827586206896552	0.09195402298850575	0.0	0.04597701149425287	0.0	0.19540229885057472	0.0	0.3333333333333333	0.07948	18.59863	0.0	0.0	0.0	none	0.0	0.0	none	0.207	2.0	mid	CATH	NaN	NaN	NaN	NaN	NaN	NaN	NaN	NaN	NaN	Alpha	NaN	NaN	NaN	False	4.465908118654584	87	87
1lpbA00	8.431166	2.3049893	1.4022998	-0.09408538938791536	0.029836472955465033	-0.015870630855233287	85	2	2.10	2.10.80	2.10.80.10	0.07058823529411765	0.03529411764705882	0.0	0.25882352941176473	0.047058823529411764	0.29411764705882354	0.0	0.6352941176470588	0.11819	10.04584	0.0	0.0	0.0	none	0.0	0.0	none	0.0	0.0	none	CATH	NaN	NaN	NaN	NaN	NaN	NaN	NaN	NaN	NaN	Beta	NaN	NaN	NaN	False	4.442651256490317	85	85
1lpvA00	7.1504426	2.6046345	1.9198126	-0.08702725458343974	-0.007435383511228624	0.0013839278169100735	52	4	4.10	4.10.1040	4.10.1040.10	0.28846153846153844	0.057692307692307696	0.0	0.0	0.0	0.3076923076923077	0.0	0.36538461538461536	0.08871	4.6129	0.0	0.0	0.0	none	0.0	0.0	none	0.0	0.0	none	CATH	NaN	NaN	NaN	NaN	NaN	NaN	NaN	NaN	NaN	Few Secondary Structures / Special	NaN	NaN	NaN	False	3.9512437185814275	52	52
1lqsL02	-0.3868972	2.7486813	3.8380752	-0.01659473659229088	-0.0378663736637464	-0.008758232696177683	42	4	4.10	4.10.340	4.10.340.10	0.8095238095238095	0.0	0.0	0.0	0.0	0.16666666666666666	0.0	0.16666666666666666	0.05671	2.38174	0.571	0.0	1.0	terminal	0.0	0.0	none	0.0	0.0	none	CATH	NaN	NaN	NaN	NaN	NaN	NaN	NaN	NaN	NaN	Few Secondary Structures / Special	NaN	NaN	NaN	False	3.7376696182833684	42	42
1lqtB02	6.4093847	1.8516705	2.2542963	0.004033287849746764	0.04370766638771264	0.0012948224576478566	232	3	3.50	3.50.50	3.50.50.60	0.28448275862068967	0.05603448275862069	0.0	0.25	0.0	0.1724137931034483	0.0	0.47844827586206895	0.09658	26.84905	0.0	0.0	0.0	none	0.0	0.0	none	0.0	0.0	none	CATH	NaN	NaN	NaN	NaN	NaN	NaN	NaN	NaN	NaN	Alpha Beta	NaN	NaN	NaN	False	5.44673737166631	232	\u003e200
1ls1A01	-0.17287643	2.4983582	3.9052153	0.04508695860034567	-0.015383983834754474	-0.0008141905981367119	89	1	1.20	1.20.120	1.20.120.140	0.7415730337078652	0.033707865168539325	0.0	0.0	0.0	0.11235955056179775	0.0	0.14606741573033707	0.07648	6.80652	0.0	0.0	0.0	none	0.0	0.0	none	0.0	0.0	none	CATH	NaN	NaN	NaN	NaN	NaN	NaN	NaN	NaN	NaN	Alpha	NaN	NaN	NaN	False	4.48863636973214	89	89
1lshA01	7.0660295	1.6579345	0.9487633	0.007909802861907449	0.05816827852962251	-0.009459455965631648	263	2	2.30	2.30.230	2.30.230.10	0.11026615969581749	0.0	0.0	0.5627376425855514	0.0038022813688212928	0.18250950570342206	0.0	0.7490494296577946	0.11032	29.01475	0.0	0.0	0.0	none	0.0	0.0	none	0.0	0.0	none	CATH	NaN	NaN	NaN	NaN	NaN	NaN	NaN	NaN	NaN	Beta	NaN	NaN	NaN	False	5.572154032177765	263	\u003e200
1lshA02	0.97187847	0.58431476	3.3594692	0.11354552441485324	0.020088270982361964	-0.019888083265798356	335	1	1.25	1.25.10	1.25.10.20	0.7104477611940299	0.041791044776119404	0.0	0.0	0.0	0.08656716417910448	0.0	0.12835820895522387	0.02698	9.03839	0.0	0.0	0.0	none	0.0	0.0	none	0.0	0.0	none	CATH	NaN	NaN	NaN	NaN	NaN	NaN	NaN	NaN	NaN	Alpha	NaN	NaN	NaN	False	5.814130531825066	\u003e300	\u003e200
1lshA03	6.37025	1.7389792	0.47966644	-0.024975248367537756	0.020452060428906307	-0.027551155261631582	98	2	2.20	2.20.50	2.20.50.20	0.08163265306122448	0.0	0.0	0.6326530612244898	0.0	0.12244897959183673	0.0	0.7551020408163265	0.08795	12.04896	0.0	0.0	0.0	none	0.0	0.0	none	0.184	2.0	mid	CATH	NaN	NaN	NaN	NaN	NaN	NaN	NaN	NaN	NaN	Beta	NaN	NaN	NaN	False	4.584967478670572	98	98
1lshA04	6.045097	1.5433694	0.55369014	0.04648081155064325	0.03964431351456461	-0.03374083729801378	251	2	2.20	2.20.80	2.20.80.10	0.11553784860557768	0.02390438247011952	0.0	0.5936254980079682	0.0	0.12350597609561753	0.0	0.7410358565737052	0.07231	21.33082	0.0	0.0	0.0	none	0.0	0.0	none	0.0	0.0	none	CATH	NaN	NaN	NaN	NaN	NaN	NaN	NaN	NaN	NaN	Beta	NaN	NaN	NaN	False	5.5254529391317835	251	\u003e200
1lshB00	6.23578	1.5646789	0.4812558	0.021912865910250313	0.03540322855246719	-0.040613822165358485	174	2	2.20	2.20.90	2.20.90.10	0.1206896551724138	0.0	0.0	0.5287356321839081	0.005747126436781609	0.21264367816091953	0.0	0.7471264367816092	0.05598	9.73978	0.0	0.0	0.0	none	0.0	0.0	none	0.0	0.0	none	CATH	NaN	NaN	NaN	NaN	NaN	NaN	NaN	NaN	NaN	Beta	NaN	NaN	NaN	False	5.159055299214529	174	174
1ltsC00	-1.8299382	4.905245	4.1084294	0.0010119341396470113	-0.05136440444358124	0.0036404506929306863	41	1	1.20	1.20.5	1.20.5.240	0.7073170731707317	0.0	0.0	0.0	0.0	0.12195121951219512	0.0	0.12195121951219512	0.05486	2.24921	0.0	0.0	0.0	none	0.0	0.0	none	0.0	0.0	none	CATH	NaN	NaN	NaN	NaN	NaN	NaN	NaN	NaN	NaN	Alpha	NaN	NaN	NaN	False	3.713572066704308	41	41
1lu9A01	6.332291	1.6541338	1.9957579	-0.020916361506971442	0.03232277328127105	-0.008702612526661801	136	3	3.40	3.40.50	3.40.50.10280	0.4852941176470588	0.04411764705882353	0.0	0.16911764705882354	0.014705882352941176	0.13970588235294118	0.0	0.36764705882352944	0.09884	28.36602	0.0	0.0	0.0	none	0.0	0.0	none	0.0	0.0	none	CATH	NaN	NaN	NaN	NaN	NaN	NaN	NaN	NaN	NaN	Alpha Beta	NaN	NaN	NaN	False	4.912654885736052	136	136
1lvkA03	2.2210298	3.3345377	4.0506673	-0.019616567789112888	-0.025474241850806073	0.00824020039032425	60	1	1.10	1.10.10	1.10.10.820	0.5	0.05	0.0	0.0	0.03333333333333333	0.16666666666666666	0.0	0.25	0.10999	6.5996	0.0	0.0	0.0	none	0.0	0.0	none	0.0	0.0	none	CATH	NaN	NaN	NaN	NaN	NaN	NaN	NaN	NaN	NaN	Alpha	NaN	NaN	NaN	False	4.0943445622221	60	60
1lxmA04	9.232795	3.3468354	1.5509045	-0.11086131367151379	0.007686843438945579	0.016111948473616695	76	2	2.60	2.60.40	2.60.40.1380	0.0	0.0	0.0	0.47368421052631576	0.0	0.27631578947368424	0.0	0.75	0.15755	11.97396	0.0	0.0	0.0	none	0.0	0.0	none	0.0	0.0	none	CATH	NaN	NaN	NaN	NaN	NaN	NaN	NaN	NaN	NaN	Beta	NaN	NaN	NaN	False	4.330733340286331	76	76
1m0dA00	0.43238255	3.7039492	3.4989166	0.022379245016669394	-0.01772502999200548	0.003916636703224864	129	3	3.40	3.40.91	3.40.91.30	0.3023255813953488	0.023255813953488372	0.0	0.11627906976744186	0.015503875968992248	0.21705426356589147	0.0	0.37209302325581395	0.06734	8.68623	0.0	0.0	0.0	none	0.0	0.0	none	0.0	0.0	none	CATH	NaN	NaN	NaN	NaN	NaN	NaN	NaN	NaN	NaN	Alpha Beta	NaN	NaN	NaN	False	4.859812404361672	129	129
1m0wA01	-0.13975698	3.2632716	3.7486494	0.01953338850869393	-0.023261270066076555	-0.0019814360582608927	85	3	3.30	3.30.1490	3.30.1490.80	0.35294117647058826	0.07058823529411765	0.0	0.1411764705882353	0.0	0.18823529411764706	0.0	0.4	0.07403	31.9064	0.0	0.0	0.0	none	0.0	0.0	none	0.0	0.0	none	CATH	NaN	NaN	NaN	NaN	NaN	NaN	NaN	NaN	NaN	Alpha Beta	NaN	NaN	NaN	False	4.442651256490317	85	85
1m0wA04	3.3424697	1.6082823	2.8722734	0.02911160715120148	0.011508945800066428	-0.0017845580112386434	129	3	3.40	3.40.50	3.40.50.1760	0.4573643410852713	0.023255813953488372	0.0	0.20930232558139536	0.0	0.14728682170542637	0.0	0.3798449612403101	0.09466	12.68407	0.0	0.0	0.0	none	0.0	0.0	none	0.0	0.0	none	CATH	NaN	NaN	NaN	NaN	NaN	NaN	NaN	NaN	NaN	Alpha Beta	NaN	NaN	NaN	False	4.859812404361672	129	129
1m0wB05	6.114835	2.1356974	2.7300491	-0.0371287921303225	0.008080656656604627	0.005499683066544542	60	3	3.30	3.30.1490	3.30.1490.50	0.3333333333333333	0.2	0.0	0.2	0.016666666666666666	0.0	0.0	0.4166666666666667	0.15977	9.90571	0.0	0.0	0.0	none	0.0	0.0	none	0.0	0.0	none	CATH	NaN	NaN	NaN	NaN	NaN	NaN	NaN	NaN	NaN	Alpha Beta	NaN	NaN	NaN	False	4.0943445622221	60	60
1m15A01	1.9385011	2.2460835	4.1187587	0.027133710929563803	-0.004647158527687204	0.0044685529163327395	94	1	1.10	1.10.135	1.10.135.10	0.6063829787234043	0.0	0.0	0.0	0.02127659574468085	0.2553191489361702	0.0	0.2765957446808511	0.09053	8.50985	0.0	0.0	0.0	none	0.0	0.0	none	0.0	0.0	none	CATH	NaN	NaN	NaN	NaN	NaN	NaN	NaN	NaN	NaN	Alpha	NaN	NaN	NaN	False	4.543294782270004	94	94
1m15A02	5.608686	1.3348056	2.179913	0.020395169326974938	0.036680080777753615	-0.015095750564965312	260	3	3.30	3.30.590	3.30.590.10	0.33076923076923076	0.03461538461538462	0.0	0.21153846153846154	0.03076923076923077	0.22692307692307692	0.0	0.5038461538461538	0.11396	29.62963	0.0	0.0	0.0	none	0.0	0.0	none	0.0	0.0	none	CATH	NaN	NaN	NaN	NaN	NaN	NaN	NaN	NaN	NaN	Alpha Beta	NaN	NaN	NaN	False	5.560681631015528	260	\u003e200
1m1cA00	5.430871	1.5623565	2.4532254	0.04337101514919691	0.053136157286149344	-0.0011429563105076386	651	3	3.90	3.90.1840	3.90.1840.10	0.2304147465437788	0.043010752688172046	0.0	0.17204301075268819	0.019969278033794162	0.2350230414746544	0.0	0.4700460829493088	0.08736	56.8702	0.0	0.0	0.0	none	0.0	0.0	none	0.0	0.0	none	CATH	NaN	NaN	NaN	NaN	NaN	NaN	NaN	NaN	NaN	Alpha Beta	NaN	NaN	NaN	False	6.478509642208569	\u003e300	\u003e200
1m1eB01	-1.847866	4.7151346	3.8420277	-0.0011437283539645425	-0.04964877826552766	-0.001574762986471232	46	1	1.10	1.10.10	1.10.10.490	0.8043478260869565	0.0	0.0	0.0	0.0	0.0	0.0	0.0	0.09554	4.39506	0.0	0.0	0.0	none	0.0	0.0	none	0.0	0.0	none	CATH	NaN	NaN	NaN	NaN	NaN	NaN	NaN	NaN	NaN	Alpha	NaN	NaN	NaN	False	3.828641396489095	46	46
1m1fB00	7.8189383	2.4880667	1.2462703	-0.04971762437431431	0.03974400466656726	0.0033871831260842452	105	2	2.30	2.30.30	2.30.30.110	0.18095238095238095	0.05714285714285714	0.0	0.29523809523809524	0.009523809523809525	0.12380952380952381	0.0	0.4857142857142857	0.14098	15.50819	0.0	0.0	0.0	none	0.0	0.0	none	0.0	0.0	none	CATH	NaN	NaN	NaN	NaN	NaN	NaN	NaN	NaN	NaN	Beta	NaN	NaN	NaN	False	4.653960350157523	105	105
1m22A00	6.3207464	1.3360364	1.6618072	0.006997052971102369	0.06437514107893948	-0.03326752355201238	487	3	3.90	3.90.1300	3.90.1300.10	0.3839835728952772	0.039014373716632446	0.0	0.1375770020533881	0.012320328542094456	0.2587268993839836	0.0	0.44763860369609854	0.07747	37.96088	0.0	0.0	0.0	none	0.086	2.0	mid	0.0	0.0	none	CATH	NaN	NaN	NaN	NaN	NaN	NaN	NaN	NaN	NaN	Alpha Beta	NaN	NaN	NaN	False	6.18826412308259	\u003e300	\u003e200
1m56D00	-1.6930144	4.4580693	3.5706244	-0.024759961040214856	-0.05147383194723257	-0.0013182766131424255	42	1	1.20	1.20.5	1.20.5.160	0.7857142857142857	0.0	0.0	0.0	0.0	0.09523809523809523	0.0	0.09523809523809523	0.05265	2.21141	0.0	0.0	0.0	none	0.5	1.0	mid	0.0	0.0	none	CATH	NaN	NaN	NaN	NaN	NaN	NaN	NaN	NaN	NaN	Alpha	NaN	NaN	NaN	False	3.7376696182833684	42	42
1m5q102	2.674262	2.6025703	2.9531746	-0.04296932562470647	-0.02783504124044403	-0.008289627780701015	56	3	3.30	3.30.310	3.30.310.60	0.4107142857142857	0.0	0.0	0.25	0.0	0.23214285714285715	0.0	0.48214285714285715	0.12018	6.97052	0.0	0.0	0.0	none	0.0	0.0	none	0.0	0.0	none	CATH	NaN	NaN	NaN	NaN	NaN	NaN	NaN	NaN	NaN	Alpha Beta	NaN	NaN	NaN	False	4.02535169073515	56	56
1m6nA05	-1.3117061	3.9116366	4.1422215	0.05732118159267063	-0.0288334714755727	0.0037071838468277153	85	1	1.10	1.10.1200	1.10.1200.230	0.611764705882353	0.03529411764705882	0.0	0.0	0.0	0.29411764705882354	0.0	0.32941176470588235	0.08154	6.93126	0.0	0.0	0.0	none	0.0	0.0	none	0.0	0.0	none	CATH	NaN	NaN	NaN	NaN	NaN	NaN	NaN	NaN	NaN	Alpha	NaN	NaN	NaN	False	4.442651256490317	85	85
1m6yA02	4.795671	1.4775056	2.9140372	0.004907147136976077	0.023631660508078706	0.0013070431429896372	103	1	1.10	1.10.150	1.10.150.170	0.5922330097087378	0.0	0.0	0.0	0.019417475728155338	0.1650485436893204	0.0	0.18446601941747573	0.10228	10.73903	0.0	0.0	0.0	none	0.0	0.0	none	0.0	0.0	none	CATH	NaN	NaN	NaN	NaN	NaN	NaN	NaN	NaN	NaN	Alpha	NaN	NaN	NaN	False	4.634728988229636	103	103
1m7lA00	-1.8631947	4.236705	4.153415	-0.012877143985684208	-0.04841830956887673	0.002924564275190855	40	1	1.20	1.20.5	1.20.5.360	0.75	0.0	0.0	0.0	0.0	0.125	0.0	0.125	0.05581	2.23234	0.0	0.0	0.0	none	0.0	0.0	none	0.0	0.0	none	CATH	NaN	NaN	NaN	NaN	NaN	NaN	NaN	NaN	NaN	Alpha	NaN	NaN	NaN	False	3.6888794541139363	40	40
1m8nB00	6.259094	1.1850561	0.6891056	0.01611884198902083	0.0324682163854374	-0.02892462489956578	119	2	2.160	2.160.10	2.160.10.20	0.0	0.0	0.0	0.6974789915966386	0.0	0.2773109243697479	0.0	0.9747899159663865	0.07803	9.28565	0.0	0.0	0.0	none	0.0	0.0	none	0.0	0.0	none	CATH	NaN	NaN	NaN	NaN	NaN	NaN	NaN	NaN	NaN	Beta	NaN	NaN	NaN	False	4.77912349311153	119	119
1m8oB00	-0.75990206	4.8117895	3.6230848	-0.030853625814171077	-0.05268454196043257	0.003886637863081452	47	1	1.20	1.20.5	1.20.5.630	0.3829787234042553	0.0	0.0	0.0	0.0	0.5319148936170213	0.0	0.5319148936170213	0.04171	1.96015	0.0	0.0	0.0	none	0.0	0.0	none	0.0	0.0	none	CATH	NaN	NaN	NaN	NaN	NaN	NaN	NaN	NaN	NaN	Alpha	NaN	NaN	NaN	False	3.8501476017100584	47	47
1m93A00	-0.1064505	4.609542	3.5024037	-0.04501264232950282	-0.048327354633488355	0.002832712529651206	46	1	1.10	1.10.287	1.10.287.580	0.6739130434782609	0.06521739130434782	0.0	0.0	0.0	0.08695652173913043	0.0	0.15217391304347827	0.07617	3.50384	0.0	0.0	0.0	none	0.457	1.0	mid	0.0	0.0	none	CATH	NaN	NaN	NaN	NaN	NaN	NaN	NaN	NaN	NaN	Alpha	NaN	NaN	NaN	False	3.828641396489095	46	46
1m9sA03	9.555069	3.3304374	1.4339923	-0.10917791089560988	0.018805298257040012	0.018581773248066237	75	2	2.30	2.30.30	2.30.30.170	0.0	0.04	0.0	0.36	0.02666666666666667	0.36	0.0	0.7866666666666666	0.18062	13.54648	0.0	0.0	0.0	none	0.0	0.0	none	0.0	0.0	none	CATH	NaN	NaN	NaN	NaN	NaN	NaN	NaN	NaN	NaN	Beta	NaN	NaN	NaN	False	4.31748811353631	75	75
1mbyA00	9.009376	3.1964543	0.9799496	-0.09791549083448316	0.022650219063239954	-0.0001919519285916732	75	2	2.40	2.40.50	2.40.50.930	0.12	0.0	0.0	0.52	0.0	0.17333333333333334	0.0	0.6933333333333334	0.13297	9.97302	0.0	0.0	0.0	none	0.0	0.0	none	0.0	0.0	none	CATH	NaN	NaN	NaN	NaN	NaN	NaN	NaN	NaN	NaN	Beta	NaN	NaN	NaN	False	4.31748811353631	75	75
1mc2A00	5.7436023	2.0914905	2.8839736	0.009212605010611738	0.038818069696536305	0.01167297298906665	122	1	1.20	1.20.90	1.20.90.10	0.4262295081967213	0.07377049180327869	0.0	0.06557377049180328	0.0	0.18032786885245902	0.0	0.319672131147541	0.13888	16.94372	0.0	0.0	0.0	none	0.0	0.0	none	0.0	0.0	none	CATH	NaN	NaN	NaN	NaN	NaN	NaN	NaN	NaN	NaN	Alpha	NaN	NaN	NaN	False	4.804021044733257	122	122
1mg7A01	5.133312	2.6638777	3.0061164	0.021063036143617375	0.02870381430997841	0.01714567985239156	175	3	3.30	3.30.70	3.30.70.1000	0.37142857142857144	0.03428571428571429	0.0	0.30857142857142855	0.0	0.14857142857142858	0.0	0.49142857142857144	0.10626	38.9968	0.0	0.0	0.0	none	0.0	0.0	none	0.0	0.0	none	CATH	NaN	NaN	NaN	NaN	NaN	NaN	NaN	NaN	NaN	Alpha Beta	NaN	NaN	NaN	False	5.1647859739235145	175	175
1mijA00	0.42756653	3.1474237	4.2290454	0.060717320920946796	-0.007242892204967062	0.009675426663006052	134	1	1.10	1.10.10	1.10.10.500	0.6417910447761194	0.029850746268656716	0.0	0.0	0.0	0.1865671641791045	0.0	0.21641791044776118	0.10249	15.57821	0.0	0.0	0.0	none	0.0	0.0	none	0.0	0.0	none	CATH	NaN	NaN	NaN	NaN	NaN	NaN	NaN	NaN	NaN	Alpha	NaN	NaN	NaN	False	4.897839799950911	134	134
1miuA04	-0.3824199	3.0199313	4.1057506	0.0680133124239652	-0.011076138636083435	0.004939996934219664	122	6	6.10	6.10.70	6.10.70.10	0.5163934426229508	0.04918032786885246	0.0	0.0	0.01639344262295082	0.2786885245901639	0.0	0.3442622950819672	0.0662	8.87075	0.0	0.0	0.0	none	0.0	0.0	none	0.0	0.0	none	CATH	NaN	NaN	NaN	NaN	NaN	NaN	NaN	NaN	NaN	Few Secondary Structures / Special	NaN	NaN	NaN	False	4.804021044733257	122	122
1miwA03	1.107483	0.5845529	3.2870302	0.038448917307073734	-0.0029140758370427016	-0.018994471111048877	100	1	1.20	1.20.58	1.20.58.560	0.71	0.03	0.0	0.0	0.0	0.08	0.0	0.11	0.08128	8.12786	0.0	0.0	0.0	none	0.0	0.0	none	0.0	0.0	none	CATH	NaN	NaN	NaN	NaN	NaN	NaN	NaN	NaN	NaN	Alpha	NaN	NaN	NaN	False	4.605170185988092	100	100
1mkcA00	8.446487	3.0859058	0.6815733	-0.13293537540835895	-0.01253099731545867	-0.006560333760574873	43	2	2.30	2.30.90	2.30.90.10	0.0	0.0	0.0	0.09302325581395349	0.06976744186046512	0.4186046511627907	0.0	0.5813953488372093	0.2141	9.20636	0.0	0.0	0.0	none	0.0	0.0	none	0.0	0.0	none	CATH	NaN	NaN	NaN	NaN	NaN	NaN	NaN	NaN	NaN	Beta	NaN	NaN	NaN	False	3.7612001156935624	43	43
1mkfA01	5.757132	2.3310392	2.4089215	0.009136216522307419	0.036736684358942666	0.00707196127697757	199	2	2.60	2.60.40	2.60.40.1330	0.11557788944723618	0.07035175879396985	0.0	0.3969849246231156	0.005025125628140704	0.24120603015075376	0.0	0.7135678391959799	0.13956	27.77277	0.0	0.0	0.0	none	0.0	0.0	none	0.0	0.0	none	CATH	NaN	NaN	NaN	NaN	NaN	NaN	NaN	NaN	NaN	Beta	NaN	NaN	NaN	False	5.293304824724492	199	199
1mkfA02	5.3969502	1.5386388	1.683417	0.005552506752218257	0.03287245965874648	-0.019421932956473716	172	2	2.60	2.60.40	2.60.40.1340	0.040697674418604654	0.09302325581395349	0.0	0.3953488372093023	0.0	0.23255813953488372	0.0	0.7209302325581395	0.13148	22.61433	0.0	0.0	0.0	none	0.0	0.0	none	0.0	0.0	none	CATH	NaN	NaN	NaN	NaN	NaN	NaN	NaN	NaN	NaN	Beta	NaN	NaN	NaN	False	5.147494476813453	172	172
1mkkB00	5.5762324	2.6452825	2.4612334	-0.050440955726306615	-0.004742178252383007	0.003528969224243009	94	2	2.10	2.10.90	2.10.90.10	0.0851063829787234	0.0425531914893617	0.0	0.5638297872340425	0.0	0.18085106382978725	0.0	0.7872340425531915	0.13756	12.93056	0.0	0.0	0.0	none	0.0	0.0	none	0.0	0.0	none	CATH	NaN	NaN	NaN	NaN	NaN	NaN	NaN	NaN	NaN	Beta	NaN	NaN	NaN	False	4.543294782270004	94	94
1mkmA02	0.32797542	4.6601977	3.1869886	-0.13439008697137367	-0.06485128521600893	-0.0007158108303824297	14	1	1.20	1.20.5	1.20.5.640	0.8571428571428571	0.0	0.0	0.0	0.0	0.0	0.0	0.0	0.16512	2.31174	0.0	0.0	0.0	none	0.0	0.0	none	0.0	0.0	none	CATH	NaN	NaN	NaN	NaN	NaN	NaN	NaN	NaN	NaN	Alpha	NaN	NaN	NaN	False	2.6390573296152584	14	14
1mknA00	7.971622	3.1216962	1.4192673	-0.1104262438751041	-0.019400802412599023	0.0051860122890308915	59	2	2.20	2.20.60	2.20.60.10	0.0	0.0	0.0	0.23728813559322035	0.03389830508474576	0.423728813559322	0.0	0.6949152542372882	0.14226	8.39331	0.0	0.0	0.0	none	0.0	0.0	none	0.0	0.0	none	CATH	NaN	NaN	NaN	NaN	NaN	NaN	NaN	NaN	NaN	Beta	NaN	NaN	NaN	False	4.07753744390572	59	59
1mmdA06	5.469677	2.001831	2.5387568	-0.035037199296823654	0.00582195360373196	0.0020682678742146646	68	3	3.30	3.30.70	3.30.70.1590	0.39705882352941174	0.04411764705882353	0.0	0.16176470588235295	0.0	0.29411764705882354	0.0	0.5	0.16331	11.10515	0.0	0.0	0.0	none	0.0	0.0	none	0.0	0.0	none	CATH	NaN	NaN	NaN	NaN	NaN	NaN	NaN	NaN	NaN	Alpha Beta	NaN	NaN	NaN	False	4.219507705176107	68	68
1mn8D00	1.2918477	2.74636	4.4281964	0.032422808050018986	-0.008831225576437722	0.009585609900053933	97	1	1.10	1.10.150	1.10.150.180	0.5567010309278351	0.061855670103092786	0.0	0.0	0.0	0.13402061855670103	0.0	0.1958762886597938	0.10596	10.27811	0.0	0.0	0.0	none	0.0	0.0	none	0.0	0.0	none	CATH	NaN	NaN	NaN	NaN	NaN	NaN	NaN	NaN	NaN	Alpha	NaN	NaN	NaN	False	4.574710978503383	97	97
1mnnA00	8.021687	2.6052878	1.1093714	-0.035467418903156016	0.06027088861456292	0.0003524747717281666	290	2	2.60	2.60.40	2.60.40.1390	0.08275862068965517	0.07586206896551724	0.0	0.3931034482758621	0.013793103448275862	0.21379310344827587	0.0	0.696551724137931	0.12207	36.98709	0.0	0.0	0.0	none	0.0	0.0	none	0.0	0.0	none	CATH	NaN	NaN	NaN	NaN	NaN	NaN	NaN	NaN	NaN	Beta	NaN	NaN	NaN	False	5.66988092298052	290	\u003e200
1mpgA01	5.4261456	1.3577857	1.7162228	-0.017716263061385167	0.012638807823008948	-0.021061608201055244	112	3	3.30	3.30.310	3.30.310.20	0.2767857142857143	0.11607142857142858	0.0	0.2857142857142857	0.0	0.16071428571428573	0.0	0.5625	0.13014	14.57616	0.0	0.0	0.0	none	0.0	0.0	none	0.0	0.0	none	CATH	NaN	NaN	NaN	NaN	NaN	NaN	NaN	NaN	NaN	Alpha Beta	NaN	NaN	NaN	False	4.718498871295094	112	112
1mswD01	1.9762057	1.559557	4.4560013	0.10637828425523006	0.026696757606751637	0.009906164269270748	310	1	1.10	1.10.1320	1.10.1320.10	0.5645161290322581	0.02903225806451613	0.0	0.025806451612903226	0.016129032258064516	0.2032258064516129	0.0	0.27419354838709675	0.06255	19.89062	0.0	0.0	0.0	none	0.0	0.0	none	0.0	0.0	none	CATH	NaN	NaN	NaN	NaN	NaN	NaN	NaN	NaN	NaN	Alpha	NaN	NaN	NaN	False	5.736572297479192	\u003e300	\u003e200
1mswD02	-0.007890133	3.989697	3.4123056	-0.016635807888216246	-0.036650034958557245	-0.0008154893514847451	75	1	1.10	1.10.287	1.10.287.260	0.5333333333333333	0.0	0.0	0.0	0.0	0.24	0.0	0.24	0.08372	7.20021	0.0	0.0	0.0	none	0.0	0.0	none	0.0	0.0	none	CATH	NaN	NaN	NaN	NaN	NaN	NaN	NaN	NaN	NaN	Alpha	NaN	NaN	NaN	False	4.31748811353631	75	75
1mswD04	1.3073047	2.2730246	4.500165	0.04001162766607064	-0.007535764800676314	0.005432689945145529	78	1	1.10	1.10.287	1.10.287.280	0.6923076923076923	0.05128205128205128	0.0	0.0	0.0	0.16666666666666666	0.0	0.21794871794871795	0.09841	7.67591	0.0	0.0	0.0	none	0.0	0.0	none	0.0	0.0	none	CATH	NaN	NaN	NaN	NaN	NaN	NaN	NaN	NaN	NaN	Alpha	NaN	NaN	NaN	False	4.356708826689592	78	78
1mtyG01	0.4167483	3.1061208	4.621156	0.02405495673418868	-0.02247602205996571	0.0063173240256176565	68	1	1.20	1.20.1280	1.20.1280.10	0.6617647058823529	0.0	0.0	0.0	0.0	0.23529411764705882	0.0	0.23529411764705882	0.09675	6.5793	0.0	0.0	0.0	none	0.0	0.0	none	0.0	0.0	none	CATH	NaN	NaN	NaN	NaN	NaN	NaN	NaN	NaN	NaN	Alpha	NaN	NaN	NaN	False	4.219507705176107	68	68
1mtyG02	2.4413922	1.5453092	2.9431052	0.0030823776976986552	-0.006242890307360282	-0.008059558280790052	73	1	1.20	1.20.1280	1.20.1280.30	0.7397260273972602	0.0	0.0	0.0	0.0273972602739726	0.136986301369863	0.0	0.1643835616438356	0.10041	7.32962	0.0	0.0	0.0	none	0.0	0.0	none	0.0	0.0	none	CATH	NaN	NaN	NaN	NaN	NaN	NaN	NaN	NaN	NaN	Alpha	NaN	NaN	NaN	False	4.290459441148391	73	73
1mukA02	4.7853346	1.1494796	2.6051462	0.05660739889390939	0.048861380548257546	-0.008460347461117918	510	3	3.90	3.90.1850	3.90.1850.10	0.3862745098039216	0.052941176470588235	0.0	0.16666666666666666	0.011764705882352941	0.1784313725490196	0.0	0.40980392156862744	0.06512	33.21334	0.0	0.0	0.0	none	0.0	0.0	none	0.0	0.0	none	CATH	NaN	NaN	NaN	NaN	NaN	NaN	NaN	NaN	NaN	Alpha Beta	NaN	NaN	NaN	False	6.234410725718371	\u003e300	\u003e200
1musA01	3.0512207	-0.08333245	3.2010682	-0.004576179599298132	0.007661209585654339	-0.022556816962609194	66	1	1.10	1.10.246	1.10.246.40	0.6666666666666666	0.0	0.0	0.0	0.0	0.15151515151515152	0.0	0.15151515151515152	0.07671	5.06269	0.0	0.0	0.0	none	0.0	0.0	none	0.0	0.0	none	CATH	NaN	NaN	NaN	NaN	NaN	NaN	NaN	NaN	NaN	Alpha	NaN	NaN	NaN	False	4.189654742026425	66	66
1musA02	5.420891	1.4893966	2.0891747	0.015698598924007146	0.03517119370371877	-0.014331090691322365	276	3	3.90	3.90.350	3.90.350.10	0.2608695652173913	0.08333333333333333	0.0	0.32608695652173914	0.018115942028985508	0.14130434782608695	0.0	0.5688405797101449	0.07723	21.31542	0.0	0.0	0.0	none	0.0	0.0	none	0.0	0.0	none	CATH	NaN	NaN	NaN	NaN	NaN	NaN	NaN	NaN	NaN	Alpha Beta	NaN	NaN	NaN	False	5.62040086571715	276	\u003e200
1musA03	-0.92652166	3.7915149	4.0887613	0.056556110107113776	-0.021434417974260607	0.009978387349609926	110	1	1.10	1.10.740	1.10.740.10	0.6636363636363637	0.02727272727272727	0.0	0.0	0.01818181818181818	0.12727272727272726	0.0	0.17272727272727273	0.06811	8.58179	0.0	0.0	0.0	none	0.0	0.0	none	0.0	0.0	none	CATH	NaN	NaN	NaN	NaN	NaN	NaN	NaN	NaN	NaN	Alpha	NaN	NaN	NaN	False	4.700480365792417	110	110
1muwA00	4.2005124	0.94858277	2.241173	0.05683181222035113	0.03974617739110404	-0.029685535000892625	386	3	3.20	3.20.20	3.20.20.150	0.47668393782383417	0.031088082901554404	0.0	0.09067357512953368	0.02072538860103627	0.16839378238341968	0.0	0.31088082901554404	0.06102	23.55276	0.0	0.0	0.0	none	0.0	0.0	none	0.0	0.0	none	CATH	NaN	NaN	NaN	NaN	NaN	NaN	NaN	NaN	NaN	Alpha Beta	NaN	NaN	NaN	False	5.955837369464831	\u003e300	\u003e200
1mw5A01	2.6538255	1.2328194	2.7315016	0.04080531746180311	0.00912009448463829	-0.012557598604593372	144	1	1.20	1.20.272	1.20.272.30	0.5555555555555556	0.027777777777777776	0.0	0.11805555555555555	0.0	0.0625	0.0	0.20833333333333334	0.10773	15.62156	0.0	0.0	0.0	none	0.0	0.0	none	0.0	0.0	none	CATH	NaN	NaN	NaN	NaN	NaN	NaN	NaN	NaN	NaN	Alpha	NaN	NaN	NaN	False	4.969813299576001	144	144
1mw9X01	5.9481964	1.8373016	2.3731709	-0.025942440641365083	0.01633317942156441	-0.0001910667273135108	139	3	3.40	3.40.50	3.40.50.140	0.38848920863309355	0.02158273381294964	0.0	0.17985611510791366	0.007194244604316547	0.15827338129496402	0.0	0.3669064748201439	0.10248	16.60144	0.0	0.0	0.0	none	0.0	0.0	none	0.0	0.0	none	CATH	NaN	NaN	NaN	NaN	NaN	NaN	NaN	NaN	NaN	Alpha Beta	NaN	NaN	NaN	False	4.9344739331306915	139	139
1mw9X02	1.8793513	2.1613817	4.6880226	0.08042559982085254	0.014732142167427182	0.012347332859125837	163	1	1.10	1.10.460	1.10.460.10	0.7055214723926381	0.03680981595092025	0.0	0.049079754601226995	0.006134969325153374	0.07975460122699386	0.0	0.17177914110429449	0.10011	42.44638	0.0	0.0	0.0	none	0.0	0.0	none	0.0	0.0	none	CATH	NaN	NaN	NaN	NaN	NaN	NaN	NaN	NaN	NaN	Alpha	NaN	NaN	NaN	False	5.093750200806762	163	163
1mw9X03	8.611083	3.1914577	1.8588802	-0.06694479795424291	0.04055666385493742	0.033854349880687064	132	2	2.70	2.70.20	2.70.20.10	0.09848484848484848	0.03787878787878788	0.0	0.5606060606060606	0.0	0.10606060606060606	0.0	0.7045454545454546	0.21902	57.16471	0.0	0.0	0.0	none	0.0	0.0	none	0.0	0.0	none	CATH	NaN	NaN	NaN	NaN	NaN	NaN	NaN	NaN	NaN	Beta	NaN	NaN	NaN	False	4.882801922586371	132	132
1mwqA00	7.513738	2.7127087	2.81744	-0.03135852913504594	0.017979718424070524	0.020546829797093057	99	3	3.30	3.30.70	3.30.70.1060	0.36363636363636365	0.030303030303030304	0.0	0.3333333333333333	0.0	0.1111111111111111	0.0	0.47474747474747475	0.18819	18.81912	0.0	0.0	0.0	none	0.0	0.0	none	0.0	0.0	none	CATH	NaN	NaN	NaN	NaN	NaN	NaN	NaN	NaN	NaN	Alpha Beta	NaN	NaN	NaN	False	4.59511985013459	99	99
1mxrA00	0.44078392	1.0124063	3.4914947	0.11870188660237159	0.016789851699126276	-0.01717670367659098	339	1	1.10	1.10.620	1.10.620.20	0.6843657817109144	0.035398230088495575	0.0	0.029498525073746312	0.011799410029498525	0.11799410029498525	0.0	0.19469026548672566	0.07264	24.62519	0.0	0.0	0.0	none	0.062	1.0	mid	0.0	0.0	none	CATH	NaN	NaN	NaN	NaN	NaN	NaN	NaN	NaN	NaN	Alpha	NaN	NaN	NaN	False	5.82600010738045	\u003e300	\u003e200
1mz9A00	-2.4310093	4.535929	3.8894632	0.0058871244534846245	-0.048270771598436	0.0008446568943839579	45	1	1.20	1.20.5	1.20.5.10	0.8666666666666667	0.0	0.0	0.0	0.0	0.0	0.0	0.0	0.05109	2.2991	0.0	0.0	0.0	none	0.0	0.0	none	0.0	0.0	none	CATH	NaN	NaN	NaN	NaN	NaN	NaN	NaN	NaN	NaN	Alpha	NaN	NaN	NaN	False	3.8066624897703196	45	45
1n0eA00	6.292016	2.5393567	1.9897674	-0.017093926252697268	0.026987160499728092	0.006049831405942501	141	3	3.40	3.40.1550	3.40.1550.20	0.36879432624113473	0.0	0.0	0.22695035460992907	0.02127659574468085	0.15602836879432624	0.0	0.40425531914893614	0.11073	15.61317	0.0	0.0	0.0	none	0.0	0.0	none	0.0	0.0	none	CATH	NaN	NaN	NaN	NaN	NaN	NaN	NaN	NaN	NaN	Alpha Beta	NaN	NaN	NaN	False	4.948759890378168	141	141
1n0uA03	4.4004054	1.413828	2.0884297	-0.00701230885848783	0.015958986243356593	-0.028150187862099742	107	3	3.90	3.90.1430	3.90.1430.10	0.5420560747663551	0.07476635514018691	0.0	0.056074766355140186	0.028037383177570093	0.11214953271028037	0.0	0.27102803738317754	0.06256	6.69366	0.0	0.0	0.0	none	0.0	0.0	none	0.0	0.0	none	CATH	NaN	NaN	NaN	NaN	NaN	NaN	NaN	NaN	NaN	Alpha Beta	NaN	NaN	NaN	False	4.672828834461906	107	107
1n1cA01	-1.3110298	3.3639524	3.9423177	0.08475608993585415	-0.02010930878671136	-0.004133205428063716	114	1	1.20	1.20.120	1.20.120.1820	0.6403508771929824	0.05263157894736842	0.0	0.0	0.0	0.11403508771929824	0.0	0.16666666666666666	0.04879	6.0006	0.0	0.0	0.0	none	0.184	1.0	mid	0.0	0.0	none	CATH	NaN	NaN	NaN	NaN	NaN	NaN	NaN	NaN	NaN	Alpha	NaN	NaN	NaN	False	4.736198448394496	114	114
1n2mC00	8.242559	2.4552476	1.9274087	-0.059736249124273624	0.04523005584554729	-0.0020227612996899123	163	3	3.50	3.50.20	3.50.20.10	0.1901840490797546	0.0	0.0	0.44171779141104295	0.0	0.2147239263803681	0.0	0.656441717791411	0.16264	26.50953	0.0	0.0	0.0	none	0.129	1.0	mid	0.0	0.0	none	CATH	NaN	NaN	NaN	NaN	NaN	NaN	NaN	NaN	NaN	Alpha Beta	NaN	NaN	NaN	False	5.093750200806762	163	163
1n3lA01	1.9644127	1.8907502	3.0829608	0.06816915983584164	0.014224377533338592	-0.0039797145420753756	209	3	3.40	3.40.50	3.40.50.620	0.5263157894736842	0.04784688995215311	0.0	0.1339712918660287	0.0	0.11004784688995216	0.0	0.291866028708134	0.09122	19.06569	0.0	0.0	0.0	none	0.0	0.0	none	0.0	0.0	none	CATH	NaN	NaN	NaN	NaN	NaN	NaN	NaN	NaN	NaN	Alpha Beta	NaN	NaN	NaN	False	5.342334251964811	209	\u003e200
1n3lA02	3.2894607	1.7094069	2.2300355	0.007767455395630945	0.0005189978655440455	-0.017674844272220217	119	1	1.10	1.10.240	1.10.240.10	0.5294117647058824	0.025210084033613446	0.0	0.05042016806722689	0.0	0.23529411764705882	0.0	0.31092436974789917	0.07865	9.90946	0.0	0.0	0.0	none	0.0	0.0	none	0.0	0.0	none	CATH	NaN	NaN	NaN	NaN	NaN	NaN	NaN	NaN	NaN	Alpha	NaN	NaN	NaN	False	4.77912349311153	119	119
1n62A02	2.1941347	2.8149424	5.070168	0.03319383676999549	-0.0037482799728983988	0.01822871437213315	82	1	1.10	1.10.150	1.10.150.120	0.573170731707317	0.0	0.0	0.0	0.0	0.25609756097560976	0.0	0.25609756097560976	0.10317	8.45973	0.0	0.0	0.0	none	0.0	0.0	none	0.0	0.0	none	CATH	NaN	NaN	NaN	NaN	NaN	NaN	NaN	NaN	NaN	Alpha	NaN	NaN	NaN	False	4.406719247264253	82	82
1n62C02	7.1855326	1.7635269	0.9539794	-0.03014481982743859	0.04478014349914556	-0.013064331531968024	105	3	3.30	3.30.390	3.30.390.50	0.3904761904761905	0.0	0.0	0.26666666666666666	0.02857142857142857	0.18095238095238095	0.0	0.47619047619047616	0.12546	13.17378	0.0	0.0	0.0	none	0.0	0.0	none	0.0	0.0	none	CATH	NaN	NaN	NaN	NaN	NaN	NaN	NaN	NaN	NaN	Alpha Beta	NaN	NaN	NaN	False	4.653960350157523	105	105
1n6zA00	6.429504	2.6105542	2.1275127	-0.04809736939464449	0.0075038612094348485	0.002491513272659151	105	3	3.10	3.10.20	3.10.20.250	0.29523809523809524	0.02857142857142857	0.0	0.2571428571428571	0.0	0.20952380952380953	0.0	0.49523809523809526	0.11871	12.46448	0.0	0.0	0.0	none	0.0	0.0	none	0.0	0.0	none	CATH	NaN	NaN	NaN	NaN	NaN	NaN	NaN	NaN	NaN	Alpha Beta	NaN	NaN	NaN	False	4.653960350157523	105	105
1n7dA02	5.230693	2.9730155	1.3692024	-0.13406196868132128	-0.05967070786123724	-0.007633518623553059	30	4	4.10	4.10.1220	4.10.1220.10	0.0	0.0	0.0	0.0	0.0	0.7666666666666667	0.0	0.7666666666666667	0.09095	3.09234	0.0	0.0	0.0	none	0.0	0.0	none	0.0	0.0	none	CATH	NaN	NaN	NaN	NaN	NaN	NaN	NaN	NaN	NaN	Few Secondary Structures / Special	NaN	NaN	NaN	False	3.4011973816621555	30	30
1n7vA01	8.619815	2.5313866	1.4023172	-0.07462557830702804	0.05043077512681519	-0.002788816432592333	177	2	2.105	2.105.10	2.105.10.10	0.0	0.01694915254237288	0.0	0.3107344632768362	0.02824858757062147	0.3672316384180791	0.0	0.7231638418079096	0.15026	83.24652	0.0	0.0	0.0	none	0.0	0.0	none	0.0	0.0	none	CATH	NaN	NaN	NaN	NaN	NaN	NaN	NaN	NaN	NaN	Beta	NaN	NaN	NaN	False	5.176149732573829	177	177
1n7vA02	8.239713	2.6251047	0.905394	-0.07017624312618222	0.03929584805261145	-0.008646745391111627	123	2	2.60	2.60.330	2.60.330.10	0.0	0.024390243902439025	0.0	0.4878048780487805	0.0	0.34959349593495936	0.0	0.8617886178861789	0.14964	56.41304	0.0	0.0	0.0	none	0.0	0.0	none	0.0	0.0	none	CATH	NaN	NaN	NaN	NaN	NaN	NaN	NaN	NaN	NaN	Beta	NaN	NaN	NaN	False	4.812184355372417	123	123
1n7vA03	7.3667636	2.7774909	1.9283973	-0.025322558797085115	0.0460859333642101	0.013339965683250668	232	2	2.70	2.70.250	2.70.250.10	0.0	0.03879310344827586	0.0	0.3706896551724138	0.03017241379310345	0.31896551724137934	0.0	0.7586206896551724	0.12579	31.95176	0.0	0.0	0.0	none	0.0	0.0	none	0.0	0.0	none	CATH	NaN	NaN	NaN	NaN	NaN	NaN	NaN	NaN	NaN	Beta	NaN	NaN	NaN	False	5.44673737166631	232	\u003e200
1n7zA01	5.563146	2.6697972	2.2930114	-0.02341650238181417	0.011284639849327888	0.005927334668185681	155	2	2.60	2.60.340	2.60.340.10	0.11612903225806452	0.07741935483870968	0.0	0.2903225806451613	0.03225806451612903	0.17419354838709677	0.0	0.5741935483870968	0.14687	47.44042	0.0	0.0	0.0	none	0.0	0.0	none	0.0	0.0	none	CATH	NaN	NaN	NaN	NaN	NaN	NaN	NaN	NaN	NaN	Beta	NaN	NaN	NaN	False	5.043425116919247	155	155
1n7zA02	7.2829685	1.9526819	1.3252993	-0.03895886217630752	0.03493115750725997	-0.019931891125057274	156	2	2.170	2.170.290	2.170.290.10	0.19230769230769232	0.02564102564102564	0.0	0.1858974358974359	0.00641025641025641	0.30128205128205127	0.0	0.5192307692307693	0.10344	16.34385	0.0	0.0	0.0	none	0.0	0.0	none	0.0	0.0	none	CATH	NaN	NaN	NaN	NaN	NaN	NaN	NaN	NaN	NaN	Beta	NaN	NaN	NaN	False	5.049856007249537	156	156
1n81A00	-0.072217636	1.2294309	3.7020924	0.11213776902181269	0.002516753290907663	-0.01141458014619088	186	1	1.10	1.10.3030	1.10.3030.10	0.7204301075268817	0.0	0.0	0.0	0.0	0.13978494623655913	0.0	0.13978494623655913	0.0691	12.85347	0.0	0.0	0.0	none	0.0	0.0	none	0.0	0.0	none	CATH	NaN	NaN	NaN	NaN	NaN	NaN	NaN	NaN	NaN	Alpha	NaN	NaN	NaN	False	5.225746673713202	186	186
1n8vB00	0.9446007	1.2472743	3.6504283	0.047530577774621864	-0.003099338688736079	-0.010075386844141969	103	1	1.10	1.10.2080	1.10.2080.10	0.7087378640776699	0.0	0.0	0.0	0.0	0.13592233009708737	0.0	0.13592233009708737	0.0799	8.22943	0.0	0.0	0.0	none	0.0	0.0	none	0.0	0.0	none	CATH	NaN	NaN	NaN	NaN	NaN	NaN	NaN	NaN	NaN	Alpha	NaN	NaN	NaN	False	4.634728988229636	103	103
1n91A00	6.81362	1.7544003	1.5929927	-0.05329215162549582	0.012775055557026077	-0.018222214460145394	108	3	3.30	3.30.1200	3.30.1200.10	0.19444444444444445	0.027777777777777776	0.0	0.2962962962962963	0.009259259259259259	0.24074074074074073	0.0	0.5740740740740741	0.10158	10.97085	0.0	0.0	0.0	none	0.0	0.0	none	0.0	0.0	none	CATH	NaN	NaN	NaN	NaN	NaN	NaN	NaN	NaN	NaN	Alpha Beta	NaN	NaN	NaN	False	4.68213122712422	108	108
1n93X01	3.962766	1.2755036	2.418149	0.04089636040261791	0.026044247248566087	-0.015206940032650086	208	1	1.10	1.10.3040	1.10.3040.10	0.5144230769230769	0.014423076923076924	0.0	0.052884615384615384	0.004807692307692308	0.14423076923076922	0.0	0.21634615384615385	0.06934	14.42235	0.0	0.0	0.0	none	0.101	1.0	mid	0.0	0.0	none	CATH	NaN	NaN	NaN	NaN	NaN	NaN	NaN	NaN	NaN	Alpha	NaN	NaN	NaN	False	5.337538079701318	208	\u003e200
1n93X02	2.1669595	2.4788775	3.944113	0.05123906532150623	0.00816776318117261	0.012916432619966577	127	1	1.10	1.10.3050	1.10.3050.10	0.5275590551181102	0.14173228346456693	0.0	0.0	0.015748031496062992	0.07086614173228346	0.0	0.2283464566929134	0.0861	11.6233	0.0	0.0	0.0	none	0.0	0.0	none	0.0	0.0	none	CATH	NaN	NaN	NaN	NaN	NaN	NaN	NaN	NaN	NaN	Alpha	NaN	NaN	NaN	False	4.844187086458591	127	127
1n9pA00	8.491717	2.8131323	1.1477295	-0.07318943745874996	0.04076317746068441	-0.003482626936298017	189	2	2.60	2.60.40	2.60.40.1400	0.031746031746031744	0.031746031746031744	0.0	0.3915343915343915	0.015873015873015872	0.3544973544973545	0.0	0.7936507936507936	0.1258	25.41114	0.0	0.0	0.0	none	0.0	0.0	none	0.0	0.0	none	CATH	NaN	NaN	NaN	NaN	NaN	NaN	NaN	NaN	NaN	Beta	NaN	NaN	NaN	False	5.241747015059643	189	189
1nc7A00	10.247759	3.2914827	1.5910994	-0.13741155550757295	0.05657406735782335	0.04868698628355868	110	2	2.60	2.60.290	2.60.290.11	0.0	0.0	0.0	0.6	0.00909090909090909	0.16363636363636364	0.0	0.7727272727272727	0.22202	25.75467	0.0	0.0	0.0	none	0.0	0.0	none	0.0	0.0	none	CATH	NaN	NaN	NaN	NaN	NaN	NaN	NaN	NaN	NaN	Beta	NaN	NaN	NaN	False	4.700480365792417	110	110
1nd9A00	4.537022	2.4206834	4.79821	-0.045433469583806785	0.03009873743306517	0.03746928125067043	49	3	3.30	3.30.56	3.30.56.50	0.4897959183673469	0.0	0.0	0.16326530612244897	0.0	0.20408163265306123	0.0	0.3673469387755102	0.15793	7.73879	0.0	0.0	0.0	none	0.0	0.0	none	0.0	0.0	none	CATH	NaN	NaN	NaN	NaN	NaN	NaN	NaN	NaN	NaN	Alpha Beta	NaN	NaN	NaN	False	3.8918202981106265	49	49
1neiA00	6.1631136	2.698865	0.73905283	-0.09128871968711948	-0.027888502297220574	-0.015856166397207425	60	3	3.30	3.30.160	3.30.160.220	0.31666666666666665	0.06666666666666667	0.0	0.23333333333333334	0.0	0.16666666666666666	0.0	0.4666666666666667	0.08201	4.9204	0.0	0.0	0.0	none	0.0	0.0	none	0.0	0.0	none	CATH	NaN	NaN	NaN	NaN	NaN	NaN	NaN	NaN	NaN	Alpha Beta	NaN	NaN	NaN	False	4.0943445622221	60	60
1ng6A01	-1.1094137	2.5841296	4.076005	0.06842705085303212	-0.01789922617495279	-0.005921193284456744	91	1	1.10	1.10.1510	1.10.1510.10	0.8241758241758241	0.03296703296703297	0.0	0.0	0.0	0.0	0.0	0.03296703296703297	0.06944	6.31902	0.0	0.0	0.0	none	0.0	0.0	none	0.0	0.0	none	CATH	NaN	NaN	NaN	NaN	NaN	NaN	NaN	NaN	NaN	Alpha	NaN	NaN	NaN	False	4.51085950651685	91	91
1ng6A02	2.4551735	2.4011571	3.4278803	-0.026724466206591538	-0.017782270996209045	3.787101738828094e-05	57	1	1.10	1.10.10	1.10.10.410	0.6666666666666666	0.05263157894736842	0.0	0.0	0.0	0.07017543859649122	0.0	0.12280701754385964	0.13386	7.63009	0.0	0.0	0.0	none	0.0	0.0	none	0.0	0.0	none	CATH	NaN	NaN	NaN	NaN	NaN	NaN	NaN	NaN	NaN	Alpha	NaN	NaN	NaN	False	4.04305126783455	57	57
1ng7A00	2.763365	3.1970186	3.7440352	-0.05475799222116914	-0.03241612364407045	0.0086299518933871	60	6	6.10	6.10.20	6.10.20.20	0.26666666666666666	0.0	0.0	0.0	0.0	0.3333333333333333	0.0	0.3333333333333333	0.07882	4.72908	0.0	0.0	0.0	none	0.0	0.0	none	0.0	0.0	none	CATH	NaN	NaN	NaN	NaN	NaN	NaN	NaN	NaN	NaN	Few Secondary Structures / Special	NaN	NaN	NaN	False	4.0943445622221	60	60
1ngmB00	-0.108253434	4.470201	2.990046	-0.050057891825823514	-0.04833577584912229	-0.002287790317989087	72	1	1.20	1.20.5	1.20.5.650	0.4722222222222222	0.041666666666666664	0.0	0.0	0.0	0.2916666666666667	0.0	0.3333333333333333	0.03065	2.20647	0.0	0.0	0.0	none	0.0	0.0	none	0.0	0.0	none	CATH	NaN	NaN	NaN	NaN	NaN	NaN	NaN	NaN	NaN	Alpha	NaN	NaN	NaN	False	4.276666119016055	72	72
1nh1A01	4.1949906	1.5294766	2.9426296	0.04232025365919582	0.030315495000634317	-0.00025334232237103876	196	1	1.10	1.10.3290	1.10.3290.20	0.5867346938775511	0.030612244897959183	0.0	0.0	0.02040816326530612	0.1989795918367347	0.0	0.25	0.10869	31.51908	0.0	0.0	0.0	none	0.0	0.0	none	0.0	0.0	none	CATH	NaN	NaN	NaN	NaN	NaN	NaN	NaN	NaN	NaN	Alpha	NaN	NaN	NaN	False	5.278114659230517	196	196
1nh2D01	-0.35040128	3.0139797	3.960167	0.005022232422133034	-0.03038254992276626	-0.0007533948379893059	53	1	1.10	1.10.287	1.10.287.190	0.7169811320754716	0.07547169811320754	0.0	0.0	0.0	0.0	0.0	0.07547169811320754	0.10286	5.45178	0.0	0.0	0.0	none	0.0	0.0	none	0.0	0.0	none	CATH	NaN	NaN	NaN	NaN	NaN	NaN	NaN	NaN	NaN	Alpha	NaN	NaN	NaN	False	3.970291913552122	53	53
1nh2D02	7.67886	2.8694124	0.40291765	-0.11678650672826067	-0.012820203203954661	-0.004980747858432803	48	2	2.30	2.30.18	2.30.18.10	0.0	0.0	0.0	0.8541666666666666	0.0	0.08333333333333333	0.0	0.9375	0.17962	10.9571	0.0	0.0	0.0	none	0.0	0.0	none	0.0	0.0	none	CATH	NaN	NaN	NaN	NaN	NaN	NaN	NaN	NaN	NaN	Beta	NaN	NaN	NaN	False	3.871201010907891	48	48
1nhwC00	0.5372773	3.7488775	3.842812	-0.035051549392167786	-0.036957972198711664	0.0008878405738485255	60	1	1.10	1.10.8	1.10.8.400	0.4	0.1	0.0	0.0	0.0	0.16666666666666666	0.0	0.26666666666666666	0.09287	5.57235	0.0	0.0	0.0	none	0.0	0.0	none	0.0	0.0	none	CATH	NaN	NaN	NaN	NaN	NaN	NaN	NaN	NaN	NaN	Alpha	NaN	NaN	NaN	False	4.0943445622221	60	60
1nijA02	6.550829	2.725917	2.995431	-0.01644601936968889	0.010693472373457462	0.016460024219012947	116	3	3.30	3.30.1220	3.30.1220.10	0.21551724137931033	0.034482758620689655	0.0	0.3620689655172414	0.017241379310344827	0.23275862068965517	0.0	0.646551724137931	0.14498	16.81762	0.0	0.0	0.0	none	0.0	0.0	none	0.0	0.0	none	CATH	NaN	NaN	NaN	NaN	NaN	NaN	NaN	NaN	NaN	Alpha Beta	NaN	NaN	NaN	False	4.7535901911063645	116	116
1njhA00	7.682156	3.0861998	2.1128182	-0.056689116281020156	0.024777536371193253	0.021022922502237706	105	2	2.70	2.70.180	2.70.180.10	0.10476190476190476	0.0	0.0	0.580952380952381	0.009523809523809525	0.2	0.0	0.7904761904761904	0.1574	18.57314	0.0	0.0	0.0	none	0.0	0.0	none	0.0	0.0	none	CATH	NaN	NaN	NaN	NaN	NaN	NaN	NaN	NaN	NaN	Beta	NaN	NaN	NaN	False	4.653960350157523	105	105
1nkdA00	1.0472188	3.0067844	5.400021	0.03578948607549822	-0.011171619690460608	0.017732085227958223	59	1	1.10	1.10.287	1.10.287.230	0.8813559322033898	0.06779661016949153	0.0	0.0	0.0	0.0	0.0	0.06779661016949153	0.10304	6.07926	0.0	0.0	0.0	none	0.0	0.0	none	0.0	0.0	none	CATH	NaN	NaN	NaN	NaN	NaN	NaN	NaN	NaN	NaN	Alpha	NaN	NaN	NaN	False	4.07753744390572	59	59
1nkiA00	5.389656	1.2357605	1.7254795	-0.014948843186938064	0.011201462826736798	-0.029864039927103396	134	3	3.10	3.10.180	3.10.180.10	0.2462686567164179	0.022388059701492536	0.0	0.30597014925373134	0.0	0.13432835820895522	0.0	0.4626865671641791	0.08501	11.39098	0.0	0.0	0.0	none	0.0	0.0	none	0.0	0.0	none	CATH	NaN	NaN	NaN	NaN	NaN	NaN	NaN	NaN	NaN	Alpha Beta	NaN	NaN	NaN	False	4.897839799950911	134	134
1nlqE00	10.41398	3.2060637	1.6799821	-0.1348325147117171	0.05165945036133684	0.04435485856101478	98	2	2.60	2.60.120	2.60.120.340	0.0	0.030612244897959183	0.0	0.6122448979591837	0.030612244897959183	0.19387755102040816	0.0	0.8673469387755102	0.2347	23.93898	0.0	0.0	0.0	none	0.0	0.0	none	0.0	0.0	none	CATH	NaN	NaN	NaN	NaN	NaN	NaN	NaN	NaN	NaN	Beta	NaN	NaN	NaN	False	4.584967478670572	98	98
1nltA02	9.072348	3.339315	1.5739554	-0.09729026648390644	0.021389192356782872	0.02993792905305046	66	2	2.10	2.10.230	2.10.230.10	0.0	0.0	0.0	0.18181818181818182	0.030303030303030304	0.6363636363636364	0.0	0.8484848484848485	0.13721	9.05598	0.0	0.0	0.0	none	0.0	0.0	none	0.0	0.0	none	CATH	NaN	NaN	NaN	NaN	NaN	NaN	NaN	NaN	NaN	Beta	NaN	NaN	NaN	False	4.189654742026425	66	66
1nm8A02	5.2387614	2.2437773	2.9671674	0.03926943025780586	0.04259977979195671	0.012526212039184737	315	3	3.30	3.30.559	3.30.559.70	0.38095238095238093	0.031746031746031744	0.0	0.14603174603174604	0.009523809523809525	0.20317460317460317	0.0	0.3904761904761905	0.10284	32.39335	0.0	0.0	0.0	none	0.0	0.0	none	0.0	0.0	none	CATH	NaN	NaN	NaN	NaN	NaN	NaN	NaN	NaN	NaN	Alpha Beta	NaN	NaN	NaN	False	5.752572638825633	\u003e300	\u003e200
1nnvA01	0.11059751	3.4861138	3.9609463	0.030523610055820844	-0.02067173995493479	0.005028521429890235	100	3	3.10	3.10.450	3.10.450.140	0.24	0.0	0.0	0.25	0.0	0.34	0.0	0.59	0.11103	11.10253	0.0	0.0	0.0	none	0.0	0.0	none	0.0	0.0	none	CATH	NaN	NaN	NaN	NaN	NaN	NaN	NaN	NaN	NaN	Alpha Beta	NaN	NaN	NaN	False	4.605170185988092	100	100
1nnxA00	8.640775	2.958375	1.0640684	-0.09112633458308135	0.0230687420406738	-0.0003007340521870946	93	2	2.40	2.40.50	2.40.50.200	0.053763440860215055	0.03225806451612903	0.0	0.5161290322580645	0.0	0.1827956989247312	0.0	0.7311827956989247	0.11701	12.403	0.0	0.0	0.0	none	0.0	0.0	none	0.0	0.0	none	CATH	NaN	NaN	NaN	NaN	NaN	NaN	NaN	NaN	NaN	Beta	NaN	NaN	NaN	False	4.532599493153256	93	93
1no1A00	-1.0305842	4.2128377	3.5842135	-0.0039593166122750805	-0.040426904276310384	-0.003901678848839956	65	1	1.10	1.10.8	1.10.8.200	0.5384615384615384	0.09230769230769231	0.0	0.0	0.0	0.12307692307692308	0.0	0.2153846153846154	0.10325	6.81472	0.0	0.0	0.0	none	0.0	0.0	none	0.0	0.0	none	CATH	NaN	NaN	NaN	NaN	NaN	NaN	NaN	NaN	NaN	Alpha	NaN	NaN	NaN	False	4.174387269895637	65	65
1no4B00	-2.1091332	4.4190774	3.8596148	0.05134573770817235	-0.03817989538830125	-0.00047011955044566357	75	1	1.20	1.20.5	1.20.5.400	0.8666666666666667	0.0	0.0	0.0	0.0	0.05333333333333334	0.0	0.05333333333333334	0.04373	3.27977	0.0	0.0	0.0	none	0.0	0.0	none	0.0	0.0	none	CATH	NaN	NaN	NaN	NaN	NaN	NaN	NaN	NaN	NaN	Alpha	NaN	NaN	NaN	False	4.31748811353631	75	75
1np6A02	6.3994255	3.1515424	1.763257	-0.14266660228289482	-0.0575726400889641	-0.0036826932908541506	27	2	2.20	2.20.25	2.20.25.120	0.18518518518518517	0.0	0.0	0.4444444444444444	0.0	0.14814814814814814	0.0	0.5925925925925926	0.13231	3.57237	0.0	0.0	0.0	none	0.0	0.0	none	0.0	0.0	none	CATH	NaN	NaN	NaN	NaN	NaN	NaN	NaN	NaN	NaN	Beta	NaN	NaN	NaN	False	3.295836866004329	27	27
1nqjB00	8.352697	2.7950923	2.1247358	-0.0580104871353282	0.029890061868212647	0.015389019482855863	115	2	2.60	2.60.120	2.60.120.380	0.10434782608695652	0.0	0.0	0.5739130434782609	0.0	0.14782608695652175	0.0	0.7217391304347827	0.18921	21.75923	0.0	0.0	0.0	none	0.0	0.0	none	0.0	0.0	none	CATH	NaN	NaN	NaN	NaN	NaN	NaN	NaN	NaN	NaN	Beta	NaN	NaN	NaN	False	4.74493212836325	115	115
1nr3A00	2.4691782	3.3429315	3.214384	0.015627612554618628	-0.01185932393471313	0.0076400705996143145	122	3	3.30	3.30.1190	3.30.1190.10	0.36065573770491804	0.02459016393442623	0.0	0.11475409836065574	0.0	0.30327868852459017	0.0	0.4426229508196721	0.08813	10.75136	0.0	0.0	0.0	none	0.0	0.0	none	0.0	0.0	none	CATH	NaN	NaN	NaN	NaN	NaN	NaN	NaN	NaN	NaN	Alpha Beta	NaN	NaN	NaN	False	4.804021044733257	122	122
1nt2B01	5.3638983	1.5459363	1.9101294	-0.059558490127985864	-0.008188145238934734	-0.022200247843901812	71	3	3.30	3.30.2150	3.30.2150.10	0.49295774647887325	0.0	0.0	0.1267605633802817	0.0	0.19718309859154928	0.0	0.323943661971831	0.0948	6.73071	0.0	0.0	0.0	none	0.0	0.0	none	0.0	0.0	none	CATH	NaN	NaN	NaN	NaN	NaN	NaN	NaN	NaN	NaN	Alpha Beta	NaN	NaN	NaN	False	4.2626798770413155	71	71
1nthA00	5.5006266	1.142908	2.2129943	0.03384511472640586	0.05016010743880697	-0.014876632325406224	457	3	3.20	3.20.20	3.20.20.460	0.44638949671772427	0.03938730853391685	0.0	0.13347921225382933	0.010940919037199124	0.17943107221006566	0.0	0.36323851203501095	0.07795	35.62203	0.0	0.0	0.0	none	0.0	0.0	none	0.0	0.0	none	CATH	NaN	NaN	NaN	NaN	NaN	NaN	NaN	NaN	NaN	Alpha Beta	NaN	NaN	NaN	False	6.124683390894205	\u003e300	\u003e200
1nu0A00	7.5958533	2.4224064	1.3184531	-0.04586256066107338	0.03801496385474911	0.0021484455359795933	127	3	3.30	3.30.420	3.30.420.140	0.3464566929133858	0.023622047244094488	0.0	0.31496062992125984	0.007874015748031496	0.11811023622047244	0.0	0.4645669291338583	0.11563	15.84073	0.0	0.0	0.0	none	0.0	0.0	none	0.0	0.0	none	CATH	NaN	NaN	NaN	NaN	NaN	NaN	NaN	NaN	NaN	Alpha Beta	NaN	NaN	NaN	False	4.844187086458591	127	127
1nu7D01	-1.6023045	3.7534997	4.342267	0.10516247426571607	-0.018723114574518127	0.008587860920284454	135	1	1.20	1.20.120	1.20.120.750	0.6666666666666666	0.1111111111111111	0.0	0.0	0.014814814814814815	0.02962962962962963	0.0	0.15555555555555556	0.08776	11.84738	0.0	0.0	0.0	none	0.0	0.0	none	0.0	0.0	none	CATH	NaN	NaN	NaN	NaN	NaN	NaN	NaN	NaN	NaN	Alpha	NaN	NaN	NaN	False	4.90527477843843	135	135
1nu7D02	1.2259163	1.2654437	3.7386057	0.06761097169469565	0.007966986931507502	-0.004699787396909194	128	1	1.20	1.20.120	1.20.120.760	0.6328125	0.03125	0.0	0.0	0.0	0.171875	0.0	0.203125	0.08404	10.75675	0.0	0.0	0.0	none	0.0	0.0	none	0.0	0.0	none	CATH	NaN	NaN	NaN	NaN	NaN	NaN	NaN	NaN	NaN	Alpha	NaN	NaN	NaN	False	4.852030263919617	128	128
1nwzA00	6.417069	1.9120829	2.1196969	-0.01860216211696189	0.03002000236275505	-0.004410980755152379	125	3	3.30	3.30.450	3.30.450.20	0.256	0.024	0.04	0.288	0.0	0.176	0.0	0.528	0.1143	14.28789	0.0	0.0	0.0	none	0.0	0.0	none	0.0	0.0	none	CATH	NaN	NaN	NaN	NaN	NaN	NaN	NaN	NaN	NaN	Alpha Beta	NaN	NaN	NaN	False	4.8283137373023015	125	125
1nxhA00	-1.4403322	4.0077553	3.7759118	0.08759595840580932	-0.02484955888458957	0.0001520608519585768	119	1	1.10	1.10.3070	1.10.3070.10	0.7058823529411765	0.025210084033613446	0.0	0.0	0.0	0.20168067226890757	0.0	0.226890756302521	0.04616	5.72386	0.0	0.0	0.0	none	0.0	0.0	none	0.0	0.0	none	CATH	NaN	NaN	NaN	NaN	NaN	NaN	NaN	NaN	NaN	Alpha	NaN	NaN	NaN	False	4.77912349311153	119	119
1nxiA00	1.5666649	3.4514365	3.964326	0.048109580497168944	-0.005630810485296906	0.021851553887258526	132	3	3.30	3.30.70	3.30.70.970	0.4090909090909091	0.0	0.0	0.25757575757575757	0.0	0.09090909090909091	0.0	0.3484848484848485	0.10063	13.28268	0.0	0.0	0.0	none	0.0	0.0	none	0.0	0.0	none	CATH	NaN	NaN	NaN	NaN	NaN	NaN	NaN	NaN	NaN	Alpha Beta	NaN	NaN	NaN	False	4.882801922586371	132	132
1nxuB03	7.2116194	3.098015	2.3934944	-0.10251839582002348	-0.024099867412153066	0.014785730785626646	42	3	3.30	3.30.60	3.30.60.50	0.3333333333333333	0.0	0.0	0.09523809523809523	0.023809523809523808	0.2619047619047619	0.0	0.38095238095238093	0.15606	6.71074	0.0	0.0	0.0	none	0.0	0.0	none	0.0	0.0	none	CATH	NaN	NaN	NaN	NaN	NaN	NaN	NaN	NaN	NaN	Alpha Beta	NaN	NaN	NaN	False	3.7376696182833684	42	42
1ny9A00	-1.530518	3.9395344	4.3361473	0.0801460224398172	-0.025496808277545552	0.0068318669240200755	94	1	1.10	1.10.490	1.10.490.50	0.723404255319149	0.031914893617021274	0.0	0.0	0.0	0.07446808510638298	0.0	0.10638297872340426	0.0719	6.7589	0.0	0.0	0.0	none	0.0	0.0	none	0.0	0.0	none	CATH	NaN	NaN	NaN	NaN	NaN	NaN	NaN	NaN	NaN	Alpha	NaN	NaN	NaN	False	4.543294782270004	94	94
1nycA00	7.623394	1.9922603	1.8113604	-0.06875853694725387	0.01456523247114455	-0.013574949794720724	111	2	2.40	2.40.310	2.40.310.10	0.08108108108108109	0.02702702702702703	0.0	0.5135135135135135	0.0	0.21621621621621623	0.0	0.7567567567567568	0.12134	13.46901	0.0	0.0	0.0	none	0.0	0.0	none	0.0	0.0	none	CATH	NaN	NaN	NaN	NaN	NaN	NaN	NaN	NaN	NaN	Beta	NaN	NaN	NaN	False	4.709530201312334	111	111
1nz0D00	5.127386	1.9161272	1.7578459	-0.023214841097046027	0.005467404841988242	-0.010094434211136568	110	3	3.30	3.30.230	3.30.230.10	0.43636363636363634	0.05454545454545454	0.0	0.20909090909090908	0.0	0.06363636363636363	0.0	0.32727272727272727	0.12801	14.20885	0.0	0.0	0.0	none	0.0	0.0	none	0.0	0.0	none	CATH	NaN	NaN	NaN	NaN	NaN	NaN	NaN	NaN	NaN	Alpha Beta	NaN	NaN	NaN	False	4.700480365792417	110	110
1o0sA01	0.6332359	3.75293	3.5401168	-0.05082103928088875	-0.03896838148715876	-0.00030374185244233737	75	6	6.20	6.20.310	6.20.310.10	0.24	0.04	0.0	0.0	0.02666666666666667	0.24	0.0	0.30666666666666664	0.12188	71.78652	0.0	0.0	0.0	none	0.0	0.0	none	0.0	0.0	none	CATH	NaN	NaN	NaN	NaN	NaN	NaN	NaN	NaN	NaN	Few Secondary Structures / Special	NaN	NaN	NaN	False	4.31748811353631	75	75
1o0sA02	2.3332267	1.8272647	3.0120752	0.01816895185203383	-0.0008236624680129712	-0.005563858616509939	108	1	1.20	1.20.1370	1.20.1370.30	0.6111111111111112	0.05555555555555555	0.0	0.0	0.0	0.1388888888888889	0.0	0.19444444444444445	0.06939	7.49385	0.0	0.0	0.0	none	0.0	0.0	none	0.0	0.0	none	CATH	NaN	NaN	NaN	NaN	NaN	NaN	NaN	NaN	NaN	Alpha	NaN	NaN	NaN	False	4.68213122712422	108	108
1o0sA03	5.87388	1.3287926	2.1415508	0.008959582760678046	0.04246054146569832	-0.010138689869845412	221	3	3.40	3.40.50	3.40.50.10380	0.49321266968325794	0.04072398190045249	0.0	0.09954751131221719	0.00904977375565611	0.14027149321266968	0.0	0.2895927601809955	0.05855	23.76952	0.0	0.0	0.0	none	0.19	2.0	mid	0.0	0.0	none	CATH	NaN	NaN	NaN	NaN	NaN	NaN	NaN	NaN	NaN	Alpha Beta	NaN	NaN	NaN	False	5.3981627015177525	221	\u003e200
1o22A00	8.021486	3.1858017	1.626245	-0.06341144006963999	0.022935097151836788	0.019955007694980306	146	3	3.90	3.90.1000	3.90.1000.10	0.19863013698630136	0.0410958904109589	0.0	0.3424657534246575	0.0136986301369863	0.21232876712328766	0.0	0.6095890410958904	0.12754	19.00386	0.0	0.0	0.0	none	0.0	0.0	none	0.0	0.0	none	CATH	NaN	NaN	NaN	NaN	NaN	NaN	NaN	NaN	NaN	Alpha Beta	NaN	NaN	NaN	False	4.983606621708336	146	146
1o5hA00	1.0572498	0.56201226	3.367358	0.08866681084872131	0.015124075162911064	-0.018646893436793138	189	1	1.20	1.20.120	1.20.120.680	0.6666666666666666	0.13756613756613756	0.0	0.0	0.0	0.10582010582010581	0.0	0.24338624338624337	0.05951	11.90254	0.0	0.0	0.0	none	0.222	2.0	mid	0.0	0.0	none	CATH	NaN	NaN	NaN	NaN	NaN	NaN	NaN	NaN	NaN	Alpha	NaN	NaN	NaN	False	5.241747015059643	189	189
1o70A01	5.430711	2.7226894	3.2319236	0.019368264316015234	0.022893268171189796	0.01945806333305624	140	2	2.30	2.30.180	2.30.180.10	0.36428571428571427	0.02142857142857143	0.0	0.3	0.007142857142857143	0.16428571428571428	0.0	0.4928571428571429	0.10169	14.23711	0.0	0.0	0.0	none	0.0	0.0	none	0.0	0.0	none	CATH	NaN	NaN	NaN	NaN	NaN	NaN	NaN	NaN	NaN	Beta	NaN	NaN	NaN	False	4.941642422609304	140	140
1o75A01	7.8531885	2.8365407	1.6447134	-0.06710307200767365	0.020354935373184627	0.016266344122331834	77	3	3.30	3.30.1490	3.30.1490.200	0.22077922077922077	0.09090909090909091	0.0	0.33766233766233766	0.0	0.15584415584415584	0.0	0.5844155844155844	0.17345	34.34213	0.0	0.0	0.0	none	0.0	0.0	none	0.0	0.0	none	CATH	NaN	NaN	NaN	NaN	NaN	NaN	NaN	NaN	NaN	Alpha Beta	NaN	NaN	NaN	False	4.343805421853684	77	77
1o75A02	9.494064	3.1499016	1.6687235	-0.08662890548929779	0.04714295099374649	0.03539127026281618	112	2	2.30	2.30.30	2.30.30.470	0.0625	0.0	0.0	0.5535714285714286	0.026785714285714284	0.16964285714285715	0.0	0.75	0.16853	18.87523	0.0	0.0	0.0	none	0.0	0.0	none	0.0	0.0	none	CATH	NaN	NaN	NaN	NaN	NaN	NaN	NaN	NaN	NaN	Beta	NaN	NaN	NaN	False	4.718498871295094	112	112
1o75A03	7.704229	2.903545	1.812374	-0.04976455222922023	0.03033282620519657	0.015140594441688146	128	2	2.60	2.60.40	2.60.40.1300	0.0703125	0.0234375	0.0	0.4140625	0.015625	0.265625	0.0	0.71875	0.14702	18.81818	0.0	0.0	0.0	none	0.0	0.0	none	0.0	0.0	none	CATH	NaN	NaN	NaN	NaN	NaN	NaN	NaN	NaN	NaN	Beta	NaN	NaN	NaN	False	4.852030263919617	128	128
1o75A04	9.33345	3.4392328	1.2556986	-0.09884950170054824	0.022677786366187575	0.023042786744256836	82	2	2.60	2.60.40	2.60.40.1270	0.0	0.04878048780487805	0.0	0.5487804878048781	0.024390243902439025	0.1951219512195122	0.0	0.8170731707317073	0.16803	13.77867	0.0	0.0	0.0	none	0.0	0.0	none	0.0	0.0	none	CATH	NaN	NaN	NaN	NaN	NaN	NaN	NaN	NaN	NaN	Beta	NaN	NaN	NaN	False	4.406719247264253	82	82
1o7jA01	6.9513865	1.9916453	1.826184	-0.01361220763153474	0.05099508999378523	0.00047931082736152417	216	3	3.40	3.40.50	3.40.50.1170	0.2222222222222222	0.0787037037037037	0.0	0.2175925925925926	0.009259259259259259	0.25462962962962965	0.0	0.5601851851851852	0.08997	19.43265	0.0	0.0	0.0	none	0.0	0.0	none	0.0	0.0	none	CATH	NaN	NaN	NaN	NaN	NaN	NaN	NaN	NaN	NaN	Alpha Beta	NaN	NaN	NaN	False	5.375278407684165	216	\u003e200
1o7jA02	4.996778	1.2621137	2.0807114	-0.011025503351981446	0.012038032567382664	-0.019429735314903305	109	3	3.40	3.40.50	3.40.50.40	0.41284403669724773	0.0	0.0	0.1743119266055046	0.03669724770642202	0.1559633027522936	0.0	0.3669724770642202	0.09258	10.09173	0.0	0.0	0.0	none	0.0	0.0	none	0.0	0.0	none	CATH	NaN	NaN	NaN	NaN	NaN	NaN	NaN	NaN	NaN	Alpha Beta	NaN	NaN	NaN	False	4.6913478822291435	109	109
1o8rA00	7.551184	2.7212284	1.7874845	-0.06270592917724807	0.019945323610194392	0.00751689300144727	94	3	3.90	3.90.1450	3.90.1450.10	0.26595744680851063	0.06382978723404255	0.0	0.07446808510638298	0.0	0.32978723404255317	0.0	0.46808510638297873	0.12108	11.38196	0.0	0.0	0.0	none	0.0	0.0	none	0.0	0.0	none	CATH	NaN	NaN	NaN	NaN	NaN	NaN	NaN	NaN	NaN	Alpha Beta	NaN	NaN	NaN	False	4.543294782270004	94	94
1o98A01	4.9280043	1.7811439	2.8060143	0.04017803059520241	0.03643076143482667	0.0054855883596847945	236	3	3.40	3.40.1450	3.40.1450.10	0.3898305084745763	0.025423728813559324	0.0	0.1483050847457627	0.00847457627118644	0.2542372881355932	0.0	0.4364406779661017	0.10088	23.80769	0.0	0.0	0.0	none	0.0	0.0	none	0.0	0.0	none	CATH	NaN	NaN	NaN	NaN	NaN	NaN	NaN	NaN	NaN	Alpha Beta	NaN	NaN	NaN	False	5.4638318050256105	236	\u003e200
1o9iA02	4.638321	2.4982827	2.7129433	-0.06962554517961056	-0.023373223699804296	-0.0014872522393256885	63	3	3.30	3.30.1530	3.30.1530.10	0.0	0.1746031746031746	0.0	0.15873015873015872	0.0	0.3333333333333333	0.0	0.6666666666666666	0.08516	5.36508	0.381	0.0	1.0	terminal	0.0	0.0	none	0.0	0.0	none	CATH	NaN	NaN	NaN	NaN	NaN	NaN	NaN	NaN	NaN	Alpha Beta	NaN	NaN	NaN	False	4.143134726391533	63	63
1oaiA00	2.4738615	1.6056374	4.055378	0.0028658181402640612	-0.009452635896839827	-0.002337257348371091	59	1	1.10	1.10.8	1.10.8.10	0.6610169491525424	0.06779661016949153	0.0	0.0	0.0	0.05084745762711865	0.0	0.11864406779661017	0.10232	6.03674	0.0	0.0	0.0	none	0.0	0.0	none	0.0	0.0	none	CATH	NaN	NaN	NaN	NaN	NaN	NaN	NaN	NaN	NaN	Alpha	NaN	NaN	NaN	False	4.07753744390572	59	59
1oaoC01	1.7093774	2.5976696	5.0908823	0.06777771779164996	0.003605467357910167	0.018348548988133474	120	1	1.10	1.10.8	1.10.8.190	0.575	0.1	0.0	0.0	0.016666666666666666	0.18333333333333332	0.0	0.3	0.09231	11.07666	0.0	0.0	0.0	none	0.175	1.0	mid	0.0	0.0	none	CATH	NaN	NaN	NaN	NaN	NaN	NaN	NaN	NaN	NaN	Alpha	NaN	NaN	NaN	False	4.787491742782046	120	120
1oaoC03	7.7071147	2.2462957	1.7058095	-0.042347260855779216	0.04457060549220995	0.00048382441700490933	176	3	3.30	3.30.1650	3.30.1650.10	0.3409090909090909	0.045454545454545456	0.0	0.24431818181818182	0.022727272727272728	0.22727272727272727	0.0	0.5397727272727273	0.14912	26.2458	0.0	0.0	0.0	none	0.0	0.0	none	0.0	0.0	none	CATH	NaN	NaN	NaN	NaN	NaN	NaN	NaN	NaN	NaN	Alpha Beta	NaN	NaN	NaN	False	5.170483995038151	176	176
1oaoC04	6.8257856	2.0825415	1.7261324	-0.0382647130537594	0.025770750327469304	-0.0020531957928325126	91	3	3.40	3.40.970	3.40.970.20	0.23076923076923078	0.0	0.0	0.1978021978021978	0.04395604395604396	0.3626373626373626	0.0	0.6043956043956044	0.11251	10.238	0.0	0.0	0.0	none	0.0	0.0	none	0.0	0.0	none	CATH	NaN	NaN	NaN	NaN	NaN	NaN	NaN	NaN	NaN	Alpha Beta	NaN	NaN	NaN	False	4.51085950651685	91	91
1oaoD05	5.692337	1.9780506	1.743795	-0.02394541886216674	0.015446132089717967	-0.014709918347834422	130	3	3.40	3.40.1470	3.40.1470.10	0.2846153846153846	0.16923076923076924	0.0	0.14615384615384616	0.007692307692307693	0.17692307692307693	0.0	0.5	0.10198	13.25787	0.0	0.0	0.0	none	0.0	0.0	none	0.0	0.0	none	CATH	NaN	NaN	NaN	NaN	NaN	NaN	NaN	NaN	NaN	Alpha Beta	NaN	NaN	NaN	False	4.867534450455582	130	130
1obbB00	4.0532994	1.3608924	2.515477	0.07366101921619987	0.04347803807456826	-0.010576301872637492	476	3	3.90	3.90.1820	3.90.1820.10	0.4642857142857143	0.058823529411764705	0.0	0.14495798319327732	0.004201680672268907	0.23529411764705882	0.0	0.4432773109243697	0.07491	35.73428	0.0	0.0	0.0	none	0.044	1.0	mid	0.0	0.0	none	CATH	NaN	NaN	NaN	NaN	NaN	NaN	NaN	NaN	NaN	Alpha Beta	NaN	NaN	NaN	False	6.16541785423142	\u003e300	\u003e200
1oc7A00	2.8456388	1.2319436	2.6533046	0.08518805616890913	0.02868403071014371	-0.02026069299343623	364	3	3.20	3.20.20	3.20.20.40	0.3434065934065934	0.03296703296703297	0.0	0.11813186813186813	0.019230769230769232	0.3543956043956044	0.0	0.5247252747252747	0.0733	26.67975	0.0	0.0	0.0	none	0.0	0.0	none	0.0	0.0	none	CATH	NaN	NaN	NaN	NaN	NaN	NaN	NaN	NaN	NaN	Alpha Beta	NaN	NaN	NaN	False	5.8971538676367405	\u003e300	\u003e200
1ocyA02	4.9594274	2.1547844	1.2827652	-0.054994215186563784	-0.017729306503771962	-0.026570993693112298	122	4	4.10	4.10.1070	4.10.1070.10	0.03278688524590164	0.07377049180327869	0.0	0.0	0.03278688524590164	0.22131147540983606	0.0	0.32786885245901637	0.04869	5.93986	0.205	0.0	1.0	terminal	0.0	0.0	none	0.148	2.0	mid	CATH	NaN	NaN	NaN	NaN	NaN	NaN	NaN	NaN	NaN	Few Secondary Structures / Special	NaN	NaN	NaN	False	4.804021044733257	122	122
1odhA01	6.7987685	2.939643	2.0414634	-0.07233825053087088	-0.004469171202286807	0.007768824167614817	71	2	2.20	2.20.25	2.20.25.670	0.07042253521126761	0.0	0.0	0.352112676056338	0.04225352112676056	0.22535211267605634	0.0	0.6197183098591549	0.18985	22.21295	0.0	0.0	0.0	none	0.0	0.0	none	0.0	0.0	none	CATH	NaN	NaN	NaN	NaN	NaN	NaN	NaN	NaN	NaN	Beta	NaN	NaN	NaN	False	4.2626798770413155	71	71
1odhA02	7.3635974	3.076375	2.461296	-0.09173196925743533	-0.01278951226618407	0.009102000388664093	59	3	3.30	3.30.70	3.30.70.3530	0.3050847457627119	0.0	0.0	0.13559322033898305	0.06779661016949153	0.2033898305084746	0.0	0.4067796610169492	0.09721	8.94289	0.0	0.0	0.0	none	0.0	0.0	none	0.0	0.0	none	CATH	NaN	NaN	NaN	NaN	NaN	NaN	NaN	NaN	NaN	Alpha Beta	NaN	NaN	NaN	False	4.07753744390572	59	59
1ofcX01	-0.15215582	3.9146922	4.0896335	0.00687724767746123	-0.03124023548832921	0.005296606535434888	84	1	1.10	1.10.1040	1.10.1040.30	0.6190476190476191	0.03571428571428571	0.0	0.0	0.0	0.047619047619047616	0.0	0.08333333333333333	0.08719	8.63216	0.333	0.0	1.0	terminal	0.0	0.0	none	0.0	0.0	none	CATH	NaN	NaN	NaN	NaN	NaN	NaN	NaN	NaN	NaN	Alpha	NaN	NaN	NaN	False	4.430816798843313	84	84
1ofcX03	-1.6270227	4.934869	3.880816	-0.025511945885536704	-0.056386703712515154	0.000833694677166695	33	1	1.20	1.20.5	1.20.5.1190	0.9696969696969697	0.0	0.0	0.0	0.0	0.0	0.0	0.0	0.07201	2.37617	0.0	0.0	0.0	none	0.0	0.0	none	0.0	0.0	none	CATH	NaN	NaN	NaN	NaN	NaN	NaN	NaN	NaN	NaN	Alpha	NaN	NaN	NaN	False	3.4965075614664802	33	33
1ofdA04	6.241419	1.1635551	0.7074678	0.042162297676552406	0.04036834255083189	-0.03469353579529216	263	2	2.160	2.160.20	2.160.20.60	0.22813688212927757	0.022813688212927757	0.0	0.22053231939163498	0.026615969581749048	0.3193916349809886	0.0	0.5893536121673004	0.05565	14.63498	0.0	0.0	0.0	none	0.08	1.0	mid	0.0	0.0	none	CATH	NaN	NaN	NaN	NaN	NaN	NaN	NaN	NaN	NaN	Beta	NaN	NaN	NaN	False	5.572154032177765	263	\u003e200
1ohfC01	2.8783329	1.2184573	3.6022546	0.04287994414022159	0.015089573056740952	-0.005144148998895258	157	1	1.20	1.20.1690	1.20.1690.30	0.5095541401273885	0.03821656050955414	0.0	0.025477707006369428	0.0	0.20382165605095542	0.0	0.267515923566879	0.08947	53.68258	0.0	0.0	0.0	none	0.0	0.0	none	0.0	0.0	none	CATH	NaN	NaN	NaN	NaN	NaN	NaN	NaN	NaN	NaN	Alpha	NaN	NaN	NaN	False	5.056245805348308	157	157
1ohgA01	4.193766	2.938761	2.8735418	-0.00011183514702802072	0.0035052579363312377	0.007165279116298658	146	3	3.30	3.30.2400	3.30.2400.10	0.2054794520547945	0.02054794520547945	0.0	0.3904109589041096	0.0	0.18493150684931506	0.0	0.5958904109589042	0.14035	33.54426	0.0	0.0	0.0	none	0.0	0.0	none	0.0	0.0	none	CATH	NaN	NaN	NaN	NaN	NaN	NaN	NaN	NaN	NaN	Alpha Beta	NaN	NaN	NaN	False	4.983606621708336	146	146
1oi2A01	6.371309	1.4075156	1.8872938	-0.022365100182426715	0.03444803451605113	-0.021408472928208005	173	3	3.40	3.40.50	3.40.50.10440	0.3988439306358382	0.017341040462427744	0.0	0.2023121387283237	0.023121387283236993	0.2254335260115607	0.0	0.4682080924855491	0.08026	13.88558	0.0	0.0	0.0	none	0.0	0.0	none	0.0	0.0	none	CATH	NaN	NaN	NaN	NaN	NaN	NaN	NaN	NaN	NaN	Alpha Beta	NaN	NaN	NaN	False	5.153291594497779	173	173
1oi2A02	6.7151256	2.4837518	2.0469816	-0.020186890578500757	0.03200219621692464	0.00821025508821425	162	3	3.30	3.30.1180	3.30.1180.20	0.25308641975308643	0.0	0.0	0.4012345679012346	0.0	0.19753086419753085	0.0	0.5987654320987654	0.10098	17.46913	0.0	0.0	0.0	none	0.0	0.0	none	0.0	0.0	none	CATH	NaN	NaN	NaN	NaN	NaN	NaN	NaN	NaN	NaN	Alpha Beta	NaN	NaN	NaN	False	5.087596335232384	162	162
1oi7A02	7.178241	1.7536496	1.8959785	-0.04625799241149171	0.032764633476757135	-0.014394721224827493	147	3	3.40	3.40.50	3.40.50.261	0.4013605442176871	0.0	0.0	0.20408163265306123	0.013605442176870748	0.1564625850340136	0.0	0.3741496598639456	0.08692	14.34209	0.0	0.0	0.0	none	0.0	0.0	none	0.0	0.0	none	CATH	NaN	NaN	NaN	NaN	NaN	NaN	NaN	NaN	NaN	Alpha Beta	NaN	NaN	NaN	False	4.990432586778736	147	147
1oisA01	3.3544807	2.5462816	3.9857175	0.0034131102466139836	-0.00037290924928695234	0.01303878609946931	92	1	1.10	1.10.10	1.10.10.41	0.5108695652173914	0.07608695652173914	0.0	0.08695652173913043	0.0	0.14130434782608695	0.0	0.30434782608695654	0.11919	10.96571	0.0	0.0	0.0	none	0.0	0.0	none	0.0	0.0	none	CATH	NaN	NaN	NaN	NaN	NaN	NaN	NaN	NaN	NaN	Alpha	NaN	NaN	NaN	False	4.5217885770490405	92	92
1oisA02	5.679255	2.489818	2.5186758	-0.01880173708135045	0.017671767231323667	0.002019704957803854	128	2	2.170	2.170.11	2.170.11.10	0.1015625	0.0234375	0.0	0.28125	0.015625	0.296875	0.0	0.6171875	0.12577	28.04674	0.0	0.0	0.0	none	0.0	0.0	none	0.0	0.0	none	CATH	NaN	NaN	NaN	NaN	NaN	NaN	NaN	NaN	NaN	Beta	NaN	NaN	NaN	False	4.852030263919617	128	128
1oizB01	-0.21460888	3.850463	3.9128563	0.005416455334154084	-0.033306576937957875	0.004205119123218652	70	1	1.10	1.10.8	1.10.8.20	0.6571428571428571	0.04285714285714286	0.0	0.0	0.0	0.2	0.0	0.24285714285714285	0.10227	7.15857	0.0	0.0	0.0	none	0.0	0.0	none	0.0	0.0	none	CATH	NaN	NaN	NaN	NaN	NaN	NaN	NaN	NaN	NaN	Alpha	NaN	NaN	NaN	False	4.248495242049359	70	70
1ojhA00	-0.9018088	4.7525496	3.4532237	-0.025944234443566798	-0.05083774159432412	0.0003560697652045263	50	1	1.10	1.10.287	1.10.287.670	0.86	0.0	0.0	0.0	0.0	0.0	0.0	0.0	0.04623	2.40371	0.0	0.0	0.0	none	0.0	0.0	none	0.0	0.0	none	CATH	NaN	NaN	NaN	NaN	NaN	NaN	NaN	NaN	NaN	Alpha	NaN	NaN	NaN	False	3.912023005428146	50	50
1ok0A00	9.801025	3.0088222	1.6833814	-0.11093936208344873	0.029550731898656857	0.02086611841851206	74	2	2.60	2.60.40	2.60.40.20	0.0	0.0	0.0	0.4594594594594595	0.02702702702702703	0.25675675675675674	0.0	0.7432432432432432	0.20647	15.27847	0.0	0.0	0.0	none	0.0	0.0	none	0.0	0.0	none	CATH	NaN	NaN	NaN	NaN	NaN	NaN	NaN	NaN	NaN	Beta	NaN	NaN	NaN	False	4.30406509320417	74	74
1okcA00	1.6806202	0.4395349	3.4903998	0.10387370364730154	0.027079300778916706	-0.012083814215492133	292	1	1.50	1.50.40	1.50.40.10	0.708904109589041	0.08904109589041095	0.0	0.0	0.0	0.1267123287671233	0.0	0.21575342465753425	0.06456	18.85124	0.0	0.0	0.0	none	0.0	0.0	none	0.0	0.0	none	CATH	NaN	NaN	NaN	NaN	NaN	NaN	NaN	NaN	NaN	Alpha	NaN	NaN	NaN	False	5.676753802268282	292	\u003e200
1okgA03	7.639386	3.1212862	1.838267	-0.10438738929534225	-0.016965737921162738	0.013730439180853413	67	3	3.30	3.30.1670	3.30.1670.10	0.11940298507462686	0.0	0.0	0.208955223880597	0.04477611940298507	0.31343283582089554	0.0	0.5671641791044776	0.15584	11.06455	0.507	1.0	0.0	terminal	0.0	0.0	none	0.0	0.0	none	CATH	NaN	NaN	NaN	NaN	NaN	NaN	NaN	NaN	NaN	Alpha Beta	NaN	NaN	NaN	False	4.204692619390966	67	67
1oltA02	0.48906952	3.5751538	4.3322306	0.027398257918587538	-0.02152018935177955	0.011428234492329091	81	1	1.10	1.10.10	1.10.10.920	0.6049382716049383	0.037037037037037035	0.0	0.13580246913580246	0.0	0.09876543209876543	0.0	0.2716049382716049	0.10592	8.5794	0.0	0.0	0.0	none	0.0	0.0	none	0.0	0.0	none	CATH	NaN	NaN	NaN	NaN	NaN	NaN	NaN	NaN	NaN	Alpha	NaN	NaN	NaN	False	4.394449154672439	81	81
1omsA00	3.3910992	2.7172298	3.0914562	0.0073442704304598995	-0.0007871410727757575	0.008771542065512807	112	3	3.30	3.30.70	3.30.70.1050	0.42857142857142855	0.0	0.0	0.22321428571428573	0.03571428571428571	0.11607142857142858	0.0	0.375	0.11585	13.20694	0.0	0.0	0.0	none	0.0	0.0	none	0.0	0.0	none	CATH	NaN	NaN	NaN	NaN	NaN	NaN	NaN	NaN	NaN	Alpha Beta	NaN	NaN	NaN	False	4.718498871295094	112	112
1on2A02	-1.3156061	4.2942986	3.652584	0.010997698586884678	-0.04168225788954503	-0.0015853140239191388	63	1	1.10	1.10.60	1.10.60.10	0.8571428571428571	0.0	0.0	0.0	0.0	0.047619047619047616	0.0	0.047619047619047616	0.08182	5.15478	0.0	0.0	0.0	none	0.0	0.0	none	0.0	0.0	none	CATH	NaN	NaN	NaN	NaN	NaN	NaN	NaN	NaN	NaN	Alpha	NaN	NaN	NaN	False	4.143134726391533	63	63
1oo0A00	5.742192	2.389092	2.4174566	0.0006421427165747833	0.030316621769287823	0.0026534197962208446	144	3	3.30	3.30.1560	3.30.1560.10	0.3194444444444444	0.020833333333333332	0.0	0.3125	0.020833333333333332	0.1388888888888889	0.0	0.4930555555555556	0.10287	14.81362	0.0	0.0	0.0	none	0.146	1.0	mid	0.125	2.0	mid	CATH	NaN	NaN	NaN	NaN	NaN	NaN	NaN	NaN	NaN	Alpha Beta	NaN	NaN	NaN	False	4.969813299576001	144	144
1opoA02	9.421977	2.9494004	1.5999513	-0.09738206888156173	0.04321858409571829	0.012977294988120414	103	2	2.60	2.60.40	2.60.40.1780	0.0	0.0	0.0	0.5631067961165048	0.0	0.2815533980582524	0.0	0.8446601941747572	0.18325	18.875	0.0	0.0	0.0	none	0.0	0.0	none	0.0	0.0	none	CATH	NaN	NaN	NaN	NaN	NaN	NaN	NaN	NaN	NaN	Beta	NaN	NaN	NaN	False	4.634728988229636	103	103
1oqjA00	6.270307	1.4596481	1.1888098	-0.030225740435252217	0.02417274418060174	-0.019396349222002743	90	3	3.10	3.10.390	3.10.390.10	0.2111111111111111	0.06666666666666667	0.0	0.24444444444444444	0.0	0.32222222222222224	0.0	0.6333333333333333	0.1131	10.17928	0.0	0.0	0.0	none	0.0	0.0	none	0.0	0.0	none	CATH	NaN	NaN	NaN	NaN	NaN	NaN	NaN	NaN	NaN	Alpha Beta	NaN	NaN	NaN	False	4.499809670330265	90	90
1or7C00	-0.8304598	3.9371388	3.645804	0.010740799872648749	-0.03653869320173023	-0.004124339816803316	66	1	1.10	1.10.10	1.10.10.880	0.7272727272727273	0.0	0.0	0.0	0.0	0.12121212121212122	0.0	0.12121212121212122	0.06142	4.05386	0.0	0.0	0.0	none	0.0	0.0	none	0.0	0.0	none	CATH	NaN	NaN	NaN	NaN	NaN	NaN	NaN	NaN	NaN	Alpha	NaN	NaN	NaN	False	4.189654742026425	66	66
1orjD00	-0.05293646	1.4776813	3.7947443	0.08612487343304709	-0.0027410498291945513	-0.0066243708620265605	125	1	1.20	1.20.120	1.20.120.340	0.752	0.032	0.0	0.0	0.0	0.144	0.0	0.176	0.09544	11.93025	0.0	0.0	0.0	none	0.0	0.0	none	0.0	0.0	none	CATH	NaN	NaN	NaN	NaN	NaN	NaN	NaN	NaN	NaN	Alpha	NaN	NaN	NaN	False	4.8283137373023015	125	125
1orsC00	-0.6059108	2.6306474	4.5670147	0.1026602714118344	-0.005463069740887814	0.0027942447312789363	132	1	1.20	1.20.120	1.20.120.350	0.7348484848484849	0.06818181818181818	0.0	0.0	0.0	0.07575757575757576	0.0	0.14393939393939395	0.05568	7.34944	0.0	0.0	0.0	none	0.636	4.0	mid	0.0	0.0	none	CATH	NaN	NaN	NaN	NaN	NaN	NaN	NaN	NaN	NaN	Alpha	NaN	NaN	NaN	False	4.882801922586371	132	132
1oruA00	8.524213	2.4569602	1.4101334	-0.06331307704248518	0.051080831352236296	-0.006537064217108026	176	2	2.40	2.40.33	2.40.33.20	0.16477272727272727	0.03977272727272727	0.0	0.3125	0.03409090909090909	0.24431818181818182	0.0	0.6306818181818182	0.15348	27.77906	0.0	0.0	0.0	none	0.0	0.0	none	0.0	0.0	none	CATH	NaN	NaN	NaN	NaN	NaN	NaN	NaN	NaN	NaN	Beta	NaN	NaN	NaN	False	5.170483995038151	176	176
1oryB00	-1.9016963	4.7753277	4.1010246	-0.0036700821228529035	-0.04958917657119392	0.004998815013214018	40	6	6.10	6.10.10	6.10.10.10	0.875	0.0	0.0	0.0	0.0	0.05	0.0	0.05	0.05765	2.3058	0.0	0.0	0.0	none	0.0	0.0	none	0.0	0.0	none	CATH	NaN	NaN	NaN	NaN	NaN	NaN	NaN	NaN	NaN	Few Secondary Structures / Special	NaN	NaN	NaN	False	3.6888794541139363	40	40
1osyB00	7.3361692	2.8660402	1.8916918	-0.046849359573177686	0.023442297430320135	0.014323805049532947	112	2	2.60	2.60.40	2.60.40.1790	0.10714285714285714	0.026785714285714284	0.0	0.375	0.026785714285714284	0.33035714285714285	0.0	0.7589285714285714	0.109	12.20754	0.0	0.0	0.0	none	0.0	0.0	none	0.0	0.0	none	CATH	NaN	NaN	NaN	NaN	NaN	NaN	NaN	NaN	NaN	Beta	NaN	NaN	NaN	False	4.718498871295094	112	112
1ou8A00	5.600361	2.748623	2.8050623	-0.02137759604857729	0.00879446529501226	0.010166837026367045	106	2	2.30	2.30.30	2.30.30.220	0.1509433962264151	0.11320754716981132	0.0	0.39622641509433965	0.018867924528301886	0.19811320754716982	0.0	0.7264150943396226	0.15127	16.03438	0.0	0.0	0.0	none	0.0	0.0	none	0.0	0.0	none	CATH	NaN	NaN	NaN	NaN	NaN	NaN	NaN	NaN	NaN	Beta	NaN	NaN	NaN	False	4.663439094112067	106	106
1ov9B00	-0.5646459	4.2428436	3.4490027	-0.016864176168711203	-0.043356308461225075	-0.010123217771188313	48	1	1.10	1.10.287	1.10.287.1050	0.75	0.0	0.0	0.0	0.0	0.14583333333333334	0.0	0.14583333333333334	0.05127	2.46093	0.0	0.0	0.0	none	0.0	0.0	none	0.0	0.0	none	CATH	NaN	NaN	NaN	NaN	NaN	NaN	NaN	NaN	NaN	Alpha	NaN	NaN	NaN	False	3.871201010907891	48	48
1ow1A00	6.124582	1.7527862	1.4832164	-0.011160385007295794	0.030843157972093752	-0.015607666417269293	167	2	2.40	2.40.290	2.40.290.10	0.3532934131736527	0.0	0.0	0.3532934131736527	0.0	0.11976047904191617	0.0	0.47305389221556887	0.10411	17.69839	0.0	0.0	0.0	none	0.0	0.0	none	0.0	0.0	none	CATH	NaN	NaN	NaN	NaN	NaN	NaN	NaN	NaN	NaN	Beta	NaN	NaN	NaN	False	5.117993812416755	167	167
1oxjA02	0.19584964	2.1255708	3.5842566	0.051497187116917954	-0.011584902522088516	-0.00518184261362184	109	1	1.25	1.25.40	1.25.40.170	0.6605504587155964	0.11009174311926606	0.0	0.0	0.0	0.11009174311926606	0.0	0.22018348623853212	0.0711	7.74992	0.0	0.0	0.0	none	0.0	0.0	none	0.0	0.0	none	CATH	NaN	NaN	NaN	NaN	NaN	NaN	NaN	NaN	NaN	Alpha	NaN	NaN	NaN	False	4.6913478822291435	109	109
1oz9A00	5.730851	1.7592353	2.0962534	-0.011340484872705687	0.023153150576143353	-0.0054311102577080115	141	3	3.40	3.40.390	3.40.390.30	0.524822695035461	0.0	0.0	0.24113475177304963	0.0	0.1347517730496454	0.0	0.375886524822695	0.08166	11.51362	0.0	0.0	0.0	none	0.0	0.0	none	0.0	0.0	none	CATH	NaN	NaN	NaN	NaN	NaN	NaN	NaN	NaN	NaN	Alpha Beta	NaN	NaN	NaN	False	4.948759890378168	141	141
1p0sL01	3.8465524	2.6873474	1.8565658	-0.1239764513533204	-0.055846730214431074	-0.012545658845572821	34	4	4.10	4.10.740	4.10.740.10	0.0	0.17647058823529413	0.0	0.0	0.0	0.5294117647058824	0.0	0.7058823529411765	0.12832	5.77439	0.0	0.0	0.0	none	0.0	0.0	none	0.0	0.0	none	CATH	NaN	NaN	NaN	NaN	NaN	NaN	NaN	NaN	NaN	Few Secondary Structures / Special	NaN	NaN	NaN	False	3.5263605246161616	34	34
1p1hB01	6.6816864	2.3729851	0.6036483	-0.03544915831442531	0.02607842228462751	-0.021528904820006706	176	3	3.30	3.30.2360	3.30.2360.10	0.07386363636363637	0.0625	0.0	0.2897727272727273	0.0	0.3522727272727273	0.0	0.7045454545454546	0.09217	48.29821	0.0	0.0	0.0	none	0.119	1.0	mid	0.0	0.0	none	CATH	NaN	NaN	NaN	NaN	NaN	NaN	NaN	NaN	NaN	Alpha Beta	NaN	NaN	NaN	False	5.170483995038151	176	176
1p35C00	6.6284785	2.0244148	2.211	-0.006747200270823934	0.045512171895566354	-0.0001604247965065365	295	2	2.60	2.60.250	2.60.250.10	0.17288135593220338	0.010169491525423728	0.0	0.43389830508474575	0.003389830508474576	0.17288135593220338	0.0	0.6203389830508474	0.12079	36.11597	0.0	0.0	0.0	none	0.0	0.0	none	0.0	0.0	none	CATH	NaN	NaN	NaN	NaN	NaN	NaN	NaN	NaN	NaN	Beta	NaN	NaN	NaN	False	5.68697535633982	295	\u003e200
1p49A02	-0.84537494	3.8891082	4.5327654	0.0443749934876419	-0.029686804883465142	0.010912649423320797	59	1	1.10	1.10.287	1.10.287.550	0.8813559322033898	0.0	0.0	0.0	0.0	0.06779661016949153	0.0	0.06779661016949153	0.07727	4.55921	0.0	0.0	0.0	none	0.864	3.0	mid	0.0	0.0	none	CATH	NaN	NaN	NaN	NaN	NaN	NaN	NaN	NaN	NaN	Alpha	NaN	NaN	NaN	False	4.07753744390572	59	59
1p4qA00	2.0560458	3.1615822	4.8244805	-0.06650435142529755	-0.04005326995320701	0.007403444953090908	52	6	6.10	6.10.140	6.10.140.2200	0.21153846153846154	0.057692307692307696	0.0	0.0	0.0	0.38461538461538464	0.0	0.4423076923076923	0.03834	1.99355	0.0	0.0	0.0	none	0.0	0.0	none	0.0	0.0	none	CATH	NaN	NaN	NaN	NaN	NaN	NaN	NaN	NaN	NaN	Few Secondary Structures / Special	NaN	NaN	NaN	False	3.9512437185814275	52	52
1p6oA00	5.7804284	1.2516646	2.165605	0.006428187221799377	0.04784973983868515	-0.016101735181654978	156	3	3.40	3.40.140	3.40.140.10	0.4423076923076923	0.038461538461538464	0.0	0.1858974358974359	0.0	0.17307692307692307	0.0	0.3974358974358974	0.09497	14.81554	0.0	0.0	0.0	none	0.0	0.0	none	0.0	0.0	none	CATH	NaN	NaN	NaN	NaN	NaN	NaN	NaN	NaN	NaN	Alpha Beta	NaN	NaN	NaN	False	5.049856007249537	156	156
1p9cA01	0.6392636	4.524539	3.2523534	-0.11632641112633607	-0.05289306347220236	-0.005301945971147504	19	6	6.10	6.10.250	6.10.250.120	0.8421052631578947	0.0	0.0	0.0	0.0	0.0	0.0	0.0	0.1322	2.51181	0.0	0.0	0.0	none	0.0	0.0	none	0.0	0.0	none	CATH	NaN	NaN	NaN	NaN	NaN	NaN	NaN	NaN	NaN	Few Secondary Structures / Special	NaN	NaN	NaN	False	2.9444389791664403	19	19
1p9gA00	9.835504	3.3300245	1.5116808	-0.13333062098903062	0.018792442871288933	0.02253375842945031	40	3	3.30	3.30.60	3.30.60.10	0.0	0.175	0.0	0.2	0.0	0.375	0.0	0.75	0.18339	7.3358	0.0	0.0	0.0	none	0.0	0.0	none	0.0	0.0	none	CATH	NaN	NaN	NaN	NaN	NaN	NaN	NaN	NaN	NaN	Alpha Beta	NaN	NaN	NaN	False	3.6888794541139363	40	40
1pbuA00	3.1457806	2.7184381	3.62815	0.0432086640106527	0.01195087253312459	0.015740849416538763	162	3	3.30	3.30.70	3.30.70.1010	0.22839506172839505	0.1111111111111111	0.0	0.1728395061728395	0.006172839506172839	0.29012345679012347	0.0	0.5802469135802469	0.11982	19.41078	0.0	0.0	0.0	none	0.0	0.0	none	0.0	0.0	none	CATH	NaN	NaN	NaN	NaN	NaN	NaN	NaN	NaN	NaN	Alpha Beta	NaN	NaN	NaN	False	5.087596335232384	162	162
1pbyA02	7.438566	1.9287916	1.008303	-0.03945125372838096	0.04212348616756955	-0.0057430570822847755	106	2	2.40	2.40.128	2.40.128.120	0.0	0.0	0.0	0.7264150943396226	0.0	0.18867924528301888	0.0	0.9150943396226415	0.1241	13.15499	0.0	0.0	0.0	none	0.0	0.0	none	0.0	0.0	none	CATH	NaN	NaN	NaN	NaN	NaN	NaN	NaN	NaN	NaN	Beta	NaN	NaN	NaN	False	4.663439094112067	106	106
1pbyC00	3.0068605	1.7471787	2.517145	-0.01655128435018311	-0.01245968962444375	-0.01727827694054849	78	4	4.10	4.10.940	4.10.940.10	0.07692307692307693	0.08974358974358974	0.0	0.0	0.02564102564102564	0.6410256410256411	0.0	0.7564102564102564	0.06566	5.18678	0.0	0.0	0.0	none	0.0	0.0	none	0.0	0.0	none	CATH	NaN	NaN	NaN	NaN	NaN	NaN	NaN	NaN	NaN	Few Secondary Structures / Special	NaN	NaN	NaN	False	4.356708826689592	78	78
1pc6A00	-0.6257792	3.069598	3.7996936	0.06816988273193203	-0.015619903905631623	-0.0036902831413317175	141	1	1.10	1.10.3790	1.10.3790.10	0.5177304964539007	0.02127659574468085	0.0	0.05673758865248227	0.014184397163120567	0.11347517730496454	0.0	0.20567375886524822	0.04718	6.65272	0.0	0.0	0.0	none	0.0	0.0	none	0.0	0.0	none	CATH	NaN	NaN	NaN	NaN	NaN	NaN	NaN	NaN	NaN	Alpha	NaN	NaN	NaN	False	4.948759890378168	141	141
1peqA03	3.9156027	3.051096	3.7887452	-0.06467481391886526	-0.02180795391861513	0.019230448555798228	53	1	1.10	1.10.1650	1.10.1650.20	0.4339622641509434	0.11320754716981132	0.0	0.1509433962264151	0.0	0.09433962264150944	0.0	0.3584905660377358	0.1432	7.5897	0.0	0.0	0.0	none	0.0	0.0	none	0.0	0.0	none	CATH	NaN	NaN	NaN	NaN	NaN	NaN	NaN	NaN	NaN	Alpha	NaN	NaN	NaN	False	3.970291913552122	53	53
1pfiA00	-1.9632342	4.5698824	3.8887813	0.008224129712705915	-0.04831002054384048	-0.0015651426126292033	46	1	1.20	1.20.5	1.20.5.230	0.9565217391304348	0.0	0.0	0.0	0.0	0.0	0.0	0.0	0.04908	2.25758	0.0	0.0	0.0	none	0.457	1.0	mid	0.0	0.0	none	CATH	NaN	NaN	NaN	NaN	NaN	NaN	NaN	NaN	NaN	Alpha	NaN	NaN	NaN	False	3.828641396489095	46	46
1pg6A00	8.401949	2.2382193	1.3148541	-0.07022729613407755	0.04279990205959953	-0.02124553985097671	206	3	3.60	3.60.160	3.60.160.10	0.0970873786407767	0.043689320388349516	0.0	0.42718446601941745	0.019417475728155338	0.2087378640776699	0.0	0.6990291262135923	0.09683	21.97996	0.0	0.0	0.0	none	0.0	0.0	none	0.0	0.0	none	CATH	NaN	NaN	NaN	NaN	NaN	NaN	NaN	NaN	NaN	Alpha Beta	NaN	NaN	NaN	False	5.327876168789581	206	\u003e200
1pinA01	7.6293497	2.947239	0.59879005	-0.1438213357489935	-0.04290707006399424	-0.012392712770329361	32	2	2.20	2.20.70	2.20.70.10	0.0	0.0	0.0	0.375	0.0	0.34375	0.0	0.71875	0.19409	6.21089	0.0	0.0	0.0	none	0.0	0.0	none	0.0	0.0	none	CATH	NaN	NaN	NaN	NaN	NaN	NaN	NaN	NaN	NaN	Beta	NaN	NaN	NaN	False	3.4657359027997265	32	32
1pj5A03	5.2593355	1.8833858	2.2214592	0.01926642927930879	0.03756080232913962	-0.004369320896488279	198	3	3.30	3.30.1360	3.30.1360.120	0.25252525252525254	0.12121212121212122	0.0	0.24242424242424243	0.005050505050505051	0.19696969696969696	0.0	0.5656565656565656	0.09278	26.71954	0.0	0.0	0.0	none	0.0	0.0	none	0.0	0.0	none	CATH	NaN	NaN	NaN	NaN	NaN	NaN	NaN	NaN	NaN	Alpha Beta	NaN	NaN	NaN	False	5.288267030694535	198	198
1pjqA03	-0.6790877	4.486524	3.9583175	0.018755392213617814	-0.0378442238590561	0.010574974912338886	65	1	1.10	1.10.8	1.10.8.210	0.8153846153846154	0.0	0.0	0.0	0.0	0.0	0.0	0.0	0.10488	6.81719	0.0	0.0	0.0	none	0.0	0.0	none	0.0	0.0	none	CATH	NaN	NaN	NaN	NaN	NaN	NaN	NaN	NaN	NaN	Alpha	NaN	NaN	NaN	False	4.174387269895637	65	65
1pjxA00	6.831273	1.5926375	0.8217715	0.0004467886778721546	0.06718144654453734	-0.03090226142340792	314	2	2.120	2.120.10	2.120.10.30	0.0	0.009554140127388535	0.0	0.5127388535031847	0.022292993630573247	0.30254777070063693	0.0	0.8471337579617835	0.09171	28.79686	0.0	0.0	0.0	none	0.0	0.0	none	0.0	0.0	none	CATH	NaN	NaN	NaN	NaN	NaN	NaN	NaN	NaN	NaN	Beta	NaN	NaN	NaN	False	5.749392985908253	\u003e300	\u003e200
1pm4A00	10.3551655	3.205779	1.6659206	-0.13351777150888186	0.05310779312449887	0.046609983402759916	117	2	2.60	2.60.120	2.60.120.510	0.0	0.02564102564102564	0.0	0.5128205128205128	0.0	0.27350427350427353	0.0	0.811965811965812	0.22119	25.87921	0.0	0.0	0.0	none	0.0	0.0	none	0.0	0.0	none	CATH	NaN	NaN	NaN	NaN	NaN	NaN	NaN	NaN	NaN	Beta	NaN	NaN	NaN	False	4.762173934797756	117	117
1pmmC01	-0.6243576	4.1115527	3.267593	-0.04375816303116432	-0.048685400790953064	-0.011441760466705867	62	4	4.10	4.10.280	4.10.280.50	0.3387096774193548	0.14516129032258066	0.0	0.0	0.0	0.20967741935483872	0.0	0.3548387096774194	0.05735	3.5558	0.0	0.0	0.0	none	0.0	0.0	none	0.0	0.0	none	CATH	NaN	NaN	NaN	NaN	NaN	NaN	NaN	NaN	NaN	Few Secondary Structures / Special	NaN	NaN	NaN	False	4.127134385045092	62	62
1pn0A03	7.512082	2.8355656	2.304055	-0.018963500813386044	0.05278352351988313	0.0272607555027388	209	3	3.40	3.40.30	3.40.30.20	0.1674641148325359	0.04784688995215311	0.0	0.18660287081339713	0.03827751196172249	0.3349282296650718	0.0	0.6076555023923444	0.13604	28.43142	0.0	0.0	0.0	none	0.0	0.0	none	0.0	0.0	none	CATH	NaN	NaN	NaN	NaN	NaN	NaN	NaN	NaN	NaN	Alpha Beta	NaN	NaN	NaN	False	5.342334251964811	209	\u003e200
1poiA02	3.3131135	3.2746122	3.0675948	-0.08882842290931978	-0.037753681377168016	-0.0008141287716590397	53	3	3.30	3.30.30	3.30.30.40	0.11320754716981132	0.0	0.0	0.22641509433962265	0.0	0.5849056603773585	0.0	0.8113207547169812	0.13076	6.93025	0.0	0.0	0.0	none	0.0	0.0	none	0.0	0.0	none	CATH	NaN	NaN	NaN	NaN	NaN	NaN	NaN	NaN	NaN	Alpha Beta	NaN	NaN	NaN	False	3.970291913552122	53	53
1pp0B00	3.373646	2.4813397	3.6405542	0.05407638754946589	0.02357186128226233	0.014919647671091538	194	3	3.40	3.40.198	3.40.198.10	0.29381443298969073	0.03608247422680412	0.0	0.39690721649484534	0.0	0.18041237113402062	0.0	0.6134020618556701	0.14031	27.22107	0.0	0.0	0.0	none	0.0	0.0	none	0.0	0.0	none	CATH	NaN	NaN	NaN	NaN	NaN	NaN	NaN	NaN	NaN	Alpha Beta	NaN	NaN	NaN	False	5.267858159063328	194	194
1pp9E01	-0.63516295	4.502274	3.258403	-0.022601752849656518	-0.04585250394536868	-0.00260713668158778	64	1	1.20	1.20.5	1.20.5.270	0.53125	0.140625	0.0	0.0	0.0	0.140625	0.0	0.28125	0.03936	2.51916	0.0	0.0	0.0	none	0.328	1.0	mid	0.0	0.0	none	CATH	NaN	NaN	NaN	NaN	NaN	NaN	NaN	NaN	NaN	Alpha	NaN	NaN	NaN	False	4.1588830833596715	64	64
1pp9T00	-1.3362222	4.245372	3.5163543	-0.0009969809110764425	-0.04419647035209011	-0.002663805104895893	76	1	1.20	1.20.5	1.20.5.210	0.5394736842105263	0.0	0.0	0.0	0.0	0.19736842105263158	0.0	0.19736842105263158	0.0281	2.13557	0.0	0.0	0.0	none	0.276	1.0	mid	0.0	0.0	none	CATH	NaN	NaN	NaN	NaN	NaN	NaN	NaN	NaN	NaN	Alpha	NaN	NaN	NaN	False	4.330733340286331	76	76
1ppjI00	3.3132632	3.2957368	2.8559613	-0.13476845795520417	-0.05888035457676132	-0.005892683915945389	43	2	2.10	2.10.210	2.10.210.10	0.0	0.09302325581395349	0.0	0.13953488372093023	0.0	0.2558139534883721	0.0	0.4883720930232558	0.11654	5.47727	0.0	0.0	0.0	none	0.0	0.0	none	0.0	0.0	none	CATH	NaN	NaN	NaN	NaN	NaN	NaN	NaN	NaN	NaN	Beta	NaN	NaN	NaN	False	3.7612001156935624	43	43
1pqhB00	10.27241	3.2417417	1.6272644	-0.1302444486803358	0.06328562661992186	0.04822703207159233	114	2	2.40	2.40.40	2.40.40.20	0.10526315789473684	0.03508771929824561	0.0	0.5263157894736842	0.0	0.20175438596491227	0.0	0.7631578947368421	0.20824	23.94793	0.0	0.0	0.0	none	0.0	0.0	none	0.0	0.0	none	CATH	NaN	NaN	NaN	NaN	NaN	NaN	NaN	NaN	NaN	Beta	NaN	NaN	NaN	False	4.736198448394496	114	114
1psrA00	-0.34000286	2.651929	4.175581	0.059808051693075064	-0.013597983096583024	-0.0018940704911754736	100	1	1.10	1.10.238	1.10.238.10	0.63	0.0	0.0	0.0	0.04	0.15	0.0	0.19	0.07092	7.0924	0.0	0.0	0.0	none	0.0	0.0	none	0.0	0.0	none	CATH	NaN	NaN	NaN	NaN	NaN	NaN	NaN	NaN	NaN	Alpha	NaN	NaN	NaN	False	4.605170185988092	100	100
1pv5A00	7.7164545	2.086927	1.4969833	-0.03096584198039606	0.04718025103518845	-0.01456306459057397	254	2	2.30	2.30.320	2.30.320.10	0.12598425196850394	0.06299212598425197	0.0	0.24015748031496062	0.015748031496062992	0.33070866141732286	0.0	0.6496062992125984	0.11228	29.19181	0.0	0.0	0.0	none	0.0	0.0	none	0.0	0.0	none	CATH	NaN	NaN	NaN	NaN	NaN	NaN	NaN	NaN	NaN	Beta	NaN	NaN	NaN	False	5.537334267018537	254	\u003e200
1px5A02	0.8634428	2.9498482	4.7750044	0.09639138784847948	0.004174350972604497	0.016555524930306945	186	1	1.10	1.10.1410	1.10.1410.20	0.5376344086021505	0.03763440860215054	0.0	0.021505376344086023	0.021505376344086023	0.21505376344086022	0.0	0.2956989247311828	0.09416	17.51432	0.0	0.0	0.0	none	0.0	0.0	none	0.0	0.0	none	CATH	NaN	NaN	NaN	NaN	NaN	NaN	NaN	NaN	NaN	Alpha	NaN	NaN	NaN	False	5.225746673713202	186	186
1pyvA00	-0.92640305	4.6773205	3.6564362	0.006182955177380634	-0.044154083585008295	-0.0002849323183647572	53	1	1.10	1.10.10	1.10.10.910	0.4528301886792453	0.05660377358490566	0.0	0.0	0.0	0.4716981132075472	0.0	0.5283018867924528	0.08408	4.45624	0.547	0.0	1.0	mid	0.0	0.0	none	0.0	0.0	none	CATH	NaN	NaN	NaN	NaN	NaN	NaN	NaN	NaN	NaN	Alpha	NaN	NaN	NaN	False	3.970291913552122	53	53
1pz4A00	7.8163915	3.020681	1.954525	-0.05683201703909513	0.025822465872840223	0.02123782210701559	113	3	3.30	3.30.1050	3.30.1050.10	0.3185840707964602	0.05309734513274336	0.0	0.2831858407079646	0.0	0.19469026548672566	0.0	0.5309734513274337	0.10039	11.34434	0.0	0.0	0.0	none	0.0	0.0	none	0.0	0.0	none	CATH	NaN	NaN	NaN	NaN	NaN	NaN	NaN	NaN	NaN	Alpha Beta	NaN	NaN	NaN	False	4.727387818712341	113	113
1pzqA01	-1.7272608	4.842948	3.9198363	0.0010955042137377263	-0.05025209606591877	0.000920905747800395	41	1	1.20	1.20.5	1.20.5.1140	0.8292682926829268	0.0	0.0	0.0	0.0	0.14634146341463414	0.0	0.14634146341463414	0.06055	2.48263	0.0	0.0	0.0	none	0.0	0.0	none	0.0	0.0	none	CATH	NaN	NaN	NaN	NaN	NaN	NaN	NaN	NaN	NaN	Alpha	NaN	NaN	NaN	False	3.713572066704308	41	41
1pzrA00	-0.67149556	4.6018386	3.5532084	-0.009177228653055963	-0.04497152370361197	0.0005818308355849014	60	6	6.10	6.10.40	6.10.40.10	0.6833333333333333	0.0	0.0	0.0	0.0	0.0	0.0	0.0	0.06437	3.86225	0.0	0.0	0.0	none	0.0	0.0	none	0.0	0.0	none	CATH	NaN	NaN	NaN	NaN	NaN	NaN	NaN	NaN	NaN	Few Secondary Structures / Special	NaN	NaN	NaN	False	4.0943445622221	60	60
1pzwA00	7.4838414	2.3869607	1.906283	-0.07634273401801747	0.0052586952689347875	-0.0011316109258271605	80	3	3.40	3.40.1800	3.40.1800.20	0.425	0.0	0.0	0.075	0.025	0.3	0.0	0.4	0.09357	7.48522	0.0	0.0	0.0	none	0.0	0.0	none	0.0	0.0	none	CATH	NaN	NaN	NaN	NaN	NaN	NaN	NaN	NaN	NaN	Alpha Beta	NaN	NaN	NaN	False	4.382026634673881	80	80
1q08A00	-1.5113312	4.4334116	3.9164498	0.06618732230274532	-0.032475854613578325	0.0011437563305776222	94	1	1.10	1.10.1660	1.10.1660.10	0.7446808510638298	0.06382978723404255	0.0	0.0	0.0	0.0	0.0	0.06382978723404255	0.04069	3.82474	0.0	0.0	0.0	none	0.0	0.0	none	0.0	0.0	none	CATH	NaN	NaN	NaN	NaN	NaN	NaN	NaN	NaN	NaN	Alpha	NaN	NaN	NaN	False	4.543294782270004	94	94
1q0vA00	-1.4772623	4.334328	3.427419	-0.011765937967331993	-0.047678979252188655	-0.006062866244161294	81	6	6.10	6.10.140	6.10.140.100	0.43209876543209874	0.0	0.0	0.0	0.0	0.16049382716049382	0.0	0.16049382716049382	0.02447	1.98212	0.0	0.0	0.0	none	0.0	0.0	none	0.0	0.0	none	CATH	NaN	NaN	NaN	NaN	NaN	NaN	NaN	NaN	NaN	Few Secondary Structures / Special	NaN	NaN	NaN	False	4.394449154672439	81	81
1q16A01	-0.37447566	4.479064	3.6305828	-0.08293785752920456	-0.05780448753704046	-0.0015148161023545027	27	4	4.10	4.10.1200	4.10.1200.10	0.14814814814814814	0.2222222222222222	0.0	0.3333333333333333	0.0	0.14814814814814814	0.0	0.7037037037037037	0.1267	3.42086	0.0	0.0	0.0	none	0.0	0.0	none	0.0	0.0	none	CATH	NaN	NaN	NaN	NaN	NaN	NaN	NaN	NaN	NaN	Few Secondary Structures / Special	NaN	NaN	NaN	False	3.295836866004329	27	27
1q16A02	0.6312824	4.5522194	3.2114983	-0.14449931117043774	-0.06691702505430626	-0.005047403013726916	13	6	6.10	6.10.250	6.10.250.300	0.23076923076923078	0.38461538461538464	0.0	0.0	0.0	0.0	0.0	0.38461538461538464	0.16553	2.15189	0.0	0.0	0.0	none	0.0	0.0	none	0.0	0.0	none	CATH	NaN	NaN	NaN	NaN	NaN	NaN	NaN	NaN	NaN	Few Secondary Structures / Special	NaN	NaN	NaN	False	2.5649493574615367	13	13
1q16A09	2.775981	2.3951583	3.4187777	-0.052275879023731764	-0.027800228046696997	-0.008831209357580048	45	3	3.30	3.30.30	3.30.30.200	0.4444444444444444	0.0	0.0	0.3111111111111111	0.0	0.1111111111111111	0.0	0.4222222222222222	0.07305	16.43653	0.0	0.0	0.0	none	0.0	0.0	none	0.0	0.0	none	CATH	NaN	NaN	NaN	NaN	NaN	NaN	NaN	NaN	NaN	Alpha Beta	NaN	NaN	NaN	False	3.8066624897703196	45	45
1q16A10	1.3645138	2.0636537	3.4819438	0.02294292054176363	-0.01026301639993214	-0.005202150731153735	89	1	1.20	1.20.1700	1.20.1700.20	0.5730337078651685	0.0	0.0	0.11235955056179775	0.02247191011235955	0.12359550561797752	0.0	0.25842696629213485	0.07908	11.22957	0.0	0.0	0.0	none	0.0	0.0	none	0.0	0.0	none	CATH	NaN	NaN	NaN	NaN	NaN	NaN	NaN	NaN	NaN	Alpha	NaN	NaN	NaN	False	4.48863636973214	89	89
1q16B03	3.8588927	1.9854807	2.0195293	-0.047759476855481015	-0.014508686168457123	-0.017386067879533923	77	1	1.10	1.10.3650	1.10.3650.10	0.5194805194805194	0.03896103896103896	0.0	0.0	0.05194805194805195	0.14285714285714285	0.0	0.23376623376623376	0.08325	6.40992	0.0	0.0	0.0	none	0.0	0.0	none	0.0	0.0	none	CATH	NaN	NaN	NaN	NaN	NaN	NaN	NaN	NaN	NaN	Alpha	NaN	NaN	NaN	False	4.343805421853684	77	77
1q1lA00	5.412701	1.387317	2.2753813	0.027479083964557456	0.04346458825601444	-0.010272460934668824	330	3	3.60	3.60.150	3.60.150.10	0.3484848484848485	0.05454545454545454	0.0	0.21212121212121213	0.0030303030303030303	0.2	0.0	0.4696969696969697	0.07886	31.30909	0.0	0.0	0.0	none	0.064	1.0	mid	0.0	0.0	none	CATH	NaN	NaN	NaN	NaN	NaN	NaN	NaN	NaN	NaN	Alpha Beta	NaN	NaN	NaN	False	5.799092654460526	\u003e300	\u003e200
1q2hA00	-2.0304992	4.4007688	4.218358	0.054071473650643784	-0.037685429575122144	0.00462120534878098	63	6	6.10	6.10.140	6.10.140.110	0.8412698412698413	0.047619047619047616	0.0	0.0	0.0	0.0	0.0	0.047619047619047616	0.04872	3.06966	0.0	0.0	0.0	none	0.0	0.0	none	0.0	0.0	none	CATH	NaN	NaN	NaN	NaN	NaN	NaN	NaN	NaN	NaN	Few Secondary Structures / Special	NaN	NaN	NaN	False	4.143134726391533	63	63
1q57G01	4.830453	2.0070226	1.6420375	-0.039932475422496845	-0.002826858123597442	-0.013664608625822866	73	2	2.20	2.20.25	2.20.25.180	0.0958904109589041	0.0	0.0	0.3972602739726027	0.0547945205479452	0.2602739726027397	0.0	0.7123287671232876	0.12404	9.05509	0.0	0.0	0.0	none	0.0	0.0	none	0.0	0.0	none	CATH	NaN	NaN	NaN	NaN	NaN	NaN	NaN	NaN	NaN	Beta	NaN	NaN	NaN	False	4.290459441148391	73	73
1q5yB00	7.9254413	2.8131833	2.666246	-0.055205273330140935	0.016690629362934833	0.031877116193678744	83	3	3.30	3.30.70	3.30.70.1150	0.3253012048192771	0.03614457831325301	0.0	0.5060240963855421	0.0	0.0963855421686747	0.0	0.6385542168674698	0.17869	14.83122	0.0	0.0	0.0	none	0.0	0.0	none	0.0	0.0	none	CATH	NaN	NaN	NaN	NaN	NaN	NaN	NaN	NaN	NaN	Alpha Beta	NaN	NaN	NaN	False	4.418840607796598	83	83
1q5zA00	1.0708145	1.5655493	2.939993	0.04902231569620157	0.0011778068386485716	-0.020095822214616917	145	1	1.10	1.10.4110	1.10.4110.10	0.593103448275862	0.08275862068965517	0.0	0.0	0.013793103448275862	0.1793103448275862	0.0	0.27586206896551724	0.08107	11.7557	0.0	0.0	0.0	none	0.0	0.0	none	0.0	0.0	none	CATH	NaN	NaN	NaN	NaN	NaN	NaN	NaN	NaN	NaN	Alpha	NaN	NaN	NaN	False	4.976733742420574	145	145
1q60A00	2.8256426	2.0003047	4.658235	0.02823507281843021	0.0025820726963064243	0.010717135346643512	99	3	3.90	3.90.1460	3.90.1460.10	0.41414141414141414	0.030303030303030304	0.0	0.08080808080808081	0.0	0.26262626262626265	0.0	0.37373737373737376	0.09922	9.82303	0.0	0.0	0.0	none	0.0	0.0	none	0.0	0.0	none	CATH	NaN	NaN	NaN	NaN	NaN	NaN	NaN	NaN	NaN	Alpha Beta	NaN	NaN	NaN	False	4.59511985013459	99	99
1q6hA01	-1.1364399	4.104785	3.9368532	0.07315240303482046	-0.026460295122189104	0.0028485966188152353	105	1	1.10	1.10.287	1.10.287.460	0.7619047619047619	0.0	0.0	0.0	0.0	0.0761904761904762	0.0	0.0761904761904762	0.03128	3.34651	0.324	1.0	0.0	terminal	0.0	0.0	none	0.0	0.0	none	CATH	NaN	NaN	NaN	NaN	NaN	NaN	NaN	NaN	NaN	Alpha	NaN	NaN	NaN	False	4.653960350157523	105	105
1q6zA02	5.99888	2.2001464	2.6836898	1.6692083233767133e-05	0.04012580227424356	0.013440944452548106	162	3	3.40	3.40.50	3.40.50.1220	0.345679012345679	0.0	0.0	0.16666666666666666	0.0	0.2222222222222222	0.0	0.3888888888888889	0.11852	19.1995	0.0	0.0	0.0	none	0.0	0.0	none	0.0	0.0	none	CATH	NaN	NaN	NaN	NaN	NaN	NaN	NaN	NaN	NaN	Alpha Beta	NaN	NaN	NaN	False	5.087596335232384	162	162
1q7lB01	-0.9209921	4.408522	3.4723778	0.004352895311277923	-0.04049095306241683	-0.0020755549543264237	81	1	1.10	1.10.150	1.10.150.900	0.49382716049382713	0.0	0.0	0.0	0.0	0.16049382716049382	0.0	0.16049382716049382	0.0754	6.10758	0.0	0.0	0.0	none	0.0	0.0	none	0.0	0.0	none	CATH	NaN	NaN	NaN	NaN	NaN	NaN	NaN	NaN	NaN	Alpha	NaN	NaN	NaN	False	4.394449154672439	81	81
1q7zA01	4.5757833	1.1311976	2.487304	0.05434842725114184	0.0408571213952978	-0.01163084140840779	300	3	3.20	3.20.20	3.20.20.330	0.4633333333333333	0.02	0.0	0.14	0.013333333333333334	0.14	0.0	0.31333333333333335	0.07802	23.40568	0.0	0.0	0.0	none	0.0	0.0	none	0.0	0.0	none	CATH	NaN	NaN	NaN	NaN	NaN	NaN	NaN	NaN	NaN	Alpha Beta	NaN	NaN	NaN	False	5.703782474656201	300	\u003e200
1q8dA00	3.5758874	1.1483228	3.663096	0.020244606597282475	0.015386452183668393	0.0022782214551218395	99	1	1.10	1.10.220	1.10.220.110	0.5757575757575758	0.06060606060606061	0.0	0.0	0.04040404040404041	0.2222222222222222	0.0	0.32323232323232326	0.11836	12.78332	0.0	0.0	0.0	none	0.0	0.0	none	0.0	0.0	none	CATH	NaN	NaN	NaN	NaN	NaN	NaN	NaN	NaN	NaN	Alpha	NaN	NaN	NaN	False	4.59511985013459	99	99
1q9uA00	3.608584	2.556199	2.7643845	0.017377377126060706	0.007849396388737245	0.00378955515323187	126	3	3.30	3.30.310	3.30.310.70	0.47619047619047616	0.047619047619047616	0.0	0.21428571428571427	0.0	0.015873015873015872	0.0	0.2777777777777778	0.11396	14.58703	0.0	0.0	0.0	none	0.0	0.0	none	0.0	0.0	none	CATH	NaN	NaN	NaN	NaN	NaN	NaN	NaN	NaN	NaN	Alpha Beta	NaN	NaN	NaN	False	4.836281906951478	126	126
1qa4A00	5.313684	3.0102742	1.1376401	-0.13617223244119875	-0.06368353468912938	-0.012372294189460526	56	4	4.10	4.10.890	4.10.890.10	0.14285714285714285	0.0	0.0	0.0	0.0	0.14285714285714285	0.0	0.14285714285714285	0.02808	1.57274	0.0	0.0	0.0	none	0.0	0.0	none	0.0	0.0	none	CATH	NaN	NaN	NaN	NaN	NaN	NaN	NaN	NaN	NaN	Few Secondary Structures / Special	NaN	NaN	NaN	False	4.02535169073515	56	56
1qd1A01	6.4386992	1.4535155	2.0044627	-0.012776000049077701	0.039371800734725584	-0.018017609690653413	180	3	3.30	3.30.990	3.30.990.10	0.3333333333333333	0.07777777777777778	0.0	0.2388888888888889	0.022222222222222223	0.15	0.0	0.4888888888888889	0.11274	20.29241	0.0	0.0	0.0	none	0.0	0.0	none	0.0	0.0	none	CATH	NaN	NaN	NaN	NaN	NaN	NaN	NaN	NaN	NaN	Alpha Beta	NaN	NaN	NaN	False	5.19295685089021	180	180
1qd1B02	7.5688367	1.8718368	1.5987176	-0.04604125616198423	0.04592650021127658	-0.019580428606340853	145	3	3.30	3.30.70	3.30.70.670	0.36551724137931035	0.041379310344827586	0.0	0.20689655172413793	0.027586206896551724	0.19310344827586207	0.0	0.4689655172413793	0.09425	13.66648	0.0	0.0	0.0	none	0.0	0.0	none	0.0	0.0	none	CATH	NaN	NaN	NaN	NaN	NaN	NaN	NaN	NaN	NaN	Alpha Beta	NaN	NaN	NaN	False	4.976733742420574	145	145
1qd5A00	6.567838	1.6331542	0.81548166	0.012630722133254314	0.05216718064630159	-0.02395837648582679	257	2	2.40	2.40.230	2.40.230.10	0.042801556420233464	0.03501945525291829	0.0	0.5603112840466926	0.0038910505836575876	0.26848249027237353	0.0	0.867704280155642	0.09523	24.47306	0.0	0.0	0.0	none	0.0	0.0	none	0.436	12.0	mid	CATH	NaN	NaN	NaN	NaN	NaN	NaN	NaN	NaN	NaN	Beta	NaN	NaN	NaN	False	5.54907608489522	257	\u003e200
1qexA01	-1.1988758	4.7699537	3.8836884	-0.01977686933782775	-0.0509431416534495	0.0021134844243068723	35	1	1.20	1.20.5	1.20.5.960	0.6571428571428571	0.0	0.0	0.0	0.0	0.2	0.0	0.2	0.0677	2.36935	0.0	0.0	0.0	none	0.0	0.0	none	0.0	0.0	none	CATH	NaN	NaN	NaN	NaN	NaN	NaN	NaN	NaN	NaN	Alpha	NaN	NaN	NaN	False	3.5553480614894135	35	35
1qexA02	7.7692966	2.3769357	0.99384326	-0.06068672100346189	0.02666885598557201	-0.009467585212978347	103	2	2.60	2.60.120	2.60.120.640	0.0	0.038834951456310676	0.0	0.39805825242718446	0.02912621359223301	0.36893203883495146	0.0	0.8349514563106796	0.12713	13.09488	0.0	0.0	0.0	none	0.0	0.0	none	0.0	0.0	none	CATH	NaN	NaN	NaN	NaN	NaN	NaN	NaN	NaN	NaN	Beta	NaN	NaN	NaN	False	4.634728988229636	103	103
1qexA03	9.543097	3.3417516	1.2245481	-0.09812437013983823	0.06107289691782574	0.030813029795027154	114	2	2.60	2.60.40	2.60.40.1680	0.0	0.02631578947368421	0.0	0.6228070175438597	0.008771929824561403	0.23684210526315788	0.0	0.8947368421052632	0.188	21.43164	0.0	0.0	0.0	none	0.0	0.0	none	0.0	0.0	none	CATH	NaN	NaN	NaN	NaN	NaN	NaN	NaN	NaN	NaN	Beta	NaN	NaN	NaN	False	4.736198448394496	114	114
1qf8A01	1.0011091	2.6829002	3.0902805	0.0037191822516994123	-0.016899298705978137	-0.009299544216921309	92	1	1.10	1.10.1820	1.10.1820.10	0.5543478260869565	0.07608695652173914	0.0	0.0	0.0	0.16304347826086957	0.0	0.2391304347826087	0.10721	10.82851	0.0	0.0	0.0	none	0.0	0.0	none	0.0	0.0	none	CATH	NaN	NaN	NaN	NaN	NaN	NaN	NaN	NaN	NaN	Alpha	NaN	NaN	NaN	False	4.5217885770490405	92	92
1qf8A02	9.260032	3.165911	1.28235	-0.12405469540782181	0.001785068159459616	0.006517369841120277	67	2	2.20	2.20.25	2.20.25.20	0.0	0.1791044776119403	0.0	0.14925373134328357	0.0	0.40298507462686567	0.0	0.7313432835820896	0.11186	8.05392	0.0	0.0	0.0	none	0.0	0.0	none	0.0	0.0	none	CATH	NaN	NaN	NaN	NaN	NaN	NaN	NaN	NaN	NaN	Beta	NaN	NaN	NaN	False	4.204692619390966	67	67
1qgkB00	-0.5790969	3.2298467	3.4141905	-0.031105608390609968	-0.042686194277500714	-0.01130007772349251	44	1	1.20	1.20.5	1.20.5.690	0.5681818181818182	0.06818181818181818	0.0	0.0	0.0	0.25	0.0	0.3181818181818182	0.05501	2.42058	0.0	0.0	0.0	none	0.0	0.0	none	0.0	0.0	none	CATH	NaN	NaN	NaN	NaN	NaN	NaN	NaN	NaN	NaN	Alpha	NaN	NaN	NaN	False	3.784189633918261	44	44
1qhdA01	7.861734	2.3282912	1.1220938	-0.037332414579762344	0.05337791052534067	-0.005620763548538472	170	2	2.60	2.60.120	2.60.120.170	0.029411764705882353	0.03529411764705882	0.0	0.6	0.0	0.21176470588235294	0.0	0.8470588235294118	0.14732	25.04407	0.0	0.0	0.0	none	0.0	0.0	none	0.0	0.0	none	CATH	NaN	NaN	NaN	NaN	NaN	NaN	NaN	NaN	NaN	Beta	NaN	NaN	NaN	False	5.135798437050262	170	170
1qhdA02	1.9725679	2.3801537	3.7995942	0.078765955451138	0.014406270402664121	0.005910132660263014	227	1	1.10	1.10.1350	1.10.1350.10	0.5022026431718062	0.05286343612334802	0.0	0.07929515418502203	0.0	0.1894273127753304	0.0	0.32158590308370044	0.09865	39.16493	0.0	0.0	0.0	none	0.0	0.0	none	0.0	0.0	none	CATH	NaN	NaN	NaN	NaN	NaN	NaN	NaN	NaN	NaN	Alpha	NaN	NaN	NaN	False	5.424950017481403	227	\u003e200
1qhhD01	6.508337	2.8622203	2.8423674	-0.041683927613909585	0.01160980720993336	0.019168301662412783	76	3	3.30	3.30.160	3.30.160.800	0.21052631578947367	0.13157894736842105	0.0	0.25	0.02631578947368421	0.21052631578947367	0.0	0.618421052631579	0.14002	10.64123	0.0	0.0	0.0	none	0.0	0.0	none	0.0	0.0	none	CATH	NaN	NaN	NaN	NaN	NaN	NaN	NaN	NaN	NaN	Alpha Beta	NaN	NaN	NaN	False	4.330733340286331	76	76
1qhlA00	5.7293105	1.4240493	1.5477979	0.011339787088510151	0.0379119068889486	-0.027014836586407562	204	3	3.40	3.40.1140	3.40.1140.10	0.36764705882352944	0.014705882352941176	0.0	0.2696078431372549	0.014705882352941176	0.19607843137254902	0.0	0.4950980392156863	0.09105	20.2142	0.0	0.0	0.0	none	0.0	0.0	none	0.0	0.0	none	CATH	NaN	NaN	NaN	NaN	NaN	NaN	NaN	NaN	NaN	Alpha Beta	NaN	NaN	NaN	False	5.318119993844216	204	\u003e200
1qi9A00	4.3136787	1.2253629	2.4480968	0.0700534919265629	0.04444356040217728	-0.01330520303879306	555	1	1.10	1.10.606	1.10.606.10	0.3981981981981982	0.04864864864864865	0.0	0.07027027027027027	0.018018018018018018	0.23243243243243245	0.0	0.36936936936936937	0.07923	43.97124	0.038	0.0	1.0	terminal	0.114	3.0	mid	0.0	0.0	none	CATH	NaN	NaN	NaN	NaN	NaN	NaN	NaN	NaN	NaN	Alpha	NaN	NaN	NaN	False	6.318968113746434	\u003e300	\u003e200
1qksA02	6.6916695	1.5490568	0.7640809	0.016921998619258354	0.06685647487471105	-0.03399651569547613	432	2	2.140	2.140.10	2.140.10.20	0.05324074074074074	0.041666666666666664	0.0	0.48148148148148145	0.0	0.26851851851851855	0.0	0.7916666666666666	0.06627	28.62733	0.0	0.0	0.0	none	0.0	0.0	none	0.0	0.0	none	CATH	NaN	NaN	NaN	NaN	NaN	NaN	NaN	NaN	NaN	Beta	NaN	NaN	NaN	False	6.068425588244111	\u003e300	\u003e200
1qmbB00	9.431529	3.5350568	1.351674	-0.14345797511414163	-0.03797060104087486	0.009047439743780666	42	2	2.10	2.10.310	2.10.310.10	0.0	0.0	0.0	0.35714285714285715	0.0	0.21428571428571427	0.0	0.5714285714285714	0.09122	3.83121	0.0	0.0	0.0	none	0.0	0.0	none	0.0	0.0	none	CATH	NaN	NaN	NaN	NaN	NaN	NaN	NaN	NaN	NaN	Beta	NaN	NaN	NaN	False	3.7376696182833684	42	42
1qmoE01	6.415673	1.7042581	0.44689044	-0.06294356134960306	0.0007872132216720917	-0.036701689991971716	84	2	2.60	2.60.40	2.60.40.4220	0.0	0.07142857142857142	0.0	0.42857142857142855	0.0	0.2857142857142857	0.0	0.7857142857142857	0.11072	9.3005	0.0	0.0	0.0	none	0.0	0.0	none	0.0	0.0	none	CATH	NaN	NaN	NaN	NaN	NaN	NaN	NaN	NaN	NaN	Beta	NaN	NaN	NaN	False	4.430816798843313	84	84
1qnaA01	6.082477	2.539393	2.4315672	-0.037075874188287006	0.014484802491534271	0.007840969051899347	93	3	3.30	3.30.310	3.30.310.10	0.26881720430107525	0.0	0.0	0.3225806451612903	0.021505376344086023	0.24731182795698925	0.0	0.5913978494623656	0.11141	19.94315	0.0	0.0	0.0	none	0.226	1.0	mid	0.0	0.0	none	CATH	NaN	NaN	NaN	NaN	NaN	NaN	NaN	NaN	NaN	Alpha Beta	NaN	NaN	NaN	False	4.532599493153256	93	93
1qqp400	0.14249723	4.3613276	2.863411	-0.13585063405059064	-0.0679427105409505	-0.01176699199894524	46	4	4.10	4.10.90	4.10.90.10	0.2608695652173913	0.0	0.0	0.0	0.0	0.08695652173913043	0.0	0.08695652173913043	0.02597	1.84386	0.0	0.0	0.0	none	0.0	0.0	none	0.0	0.0	none	CATH	NaN	NaN	NaN	NaN	NaN	NaN	NaN	NaN	NaN	Few Secondary Structures / Special	NaN	NaN	NaN	False	3.828641396489095	46	46
1qqrB00	6.638613	3.0238893	2.7162569	-0.03101150292041	0.014651186461526973	0.023199262363484383	133	3	3.10	3.10.20	3.10.20.180	0.11278195488721804	0.0	0.0	0.45112781954887216	0.015037593984962405	0.21804511278195488	0.0	0.6842105263157895	0.17119	22.76776	0.0	0.0	0.0	none	0.0	0.0	none	0.0	0.0	none	CATH	NaN	NaN	NaN	NaN	NaN	NaN	NaN	NaN	NaN	Alpha Beta	NaN	NaN	NaN	False	4.890349128221754	133	133
1qs1A01	2.1437886	2.5734038	3.597582	0.07125516268101625	0.01251104959008249	0.010093611561376	203	3	3.90	3.90.176	3.90.176.10	0.29064039408866993	0.034482758620689655	0.0	0.30049261083743845	0.009852216748768473	0.19704433497536947	0.0	0.541871921182266	0.10007	20.31508	0.0	0.0	0.0	none	0.0	0.0	none	0.0	0.0	none	CATH	NaN	NaN	NaN	NaN	NaN	NaN	NaN	NaN	NaN	Alpha Beta	NaN	NaN	NaN	False	5.313205979041787	203	\u003e200
1qsaA01	0.062086456	1.1110586	3.6084838	0.13888111940075118	0.013616233567214135	-0.017546728264722578	363	1	1.25	1.25.20	1.25.20.10	0.7355371900826446	0.05785123966942149	0.0	0.0	0.0	0.03581267217630854	0.0	0.09366391184573003	0.01958	7.10617	0.0	0.0	0.0	none	0.0	0.0	none	0.0	0.0	none	CATH	NaN	NaN	NaN	NaN	NaN	NaN	NaN	NaN	NaN	Alpha	NaN	NaN	NaN	False	5.8944028342648505	\u003e300	\u003e200
1qsaA02	-0.73167026	2.1226153	3.808965	0.043715947045368894	-0.022009280253025502	-0.012417837194986214	70	1	1.10	1.10.1240	1.10.1240.20	0.7	0.04285714285714286	0.0	0.0	0.0	0.1	0.0	0.14285714285714285	0.08923	6.24609	0.0	0.0	0.0	none	0.0	0.0	none	0.0	0.0	none	CATH	NaN	NaN	NaN	NaN	NaN	NaN	NaN	NaN	NaN	Alpha	NaN	NaN	NaN	False	4.248495242049359	70	70
1qtnB00	3.4527557	2.5107124	3.2920933	-0.008260103817964956	-0.00479368326082519	0.005690961865390429	90	3	3.30	3.30.70	3.30.70.1470	0.3	0.03333333333333333	0.0	0.15555555555555556	0.022222222222222223	0.17777777777777778	0.0	0.3888888888888889	0.12584	11.32546	0.0	0.0	0.0	none	0.0	0.0	none	0.0	0.0	none	CATH	NaN	NaN	NaN	NaN	NaN	NaN	NaN	NaN	NaN	Alpha Beta	NaN	NaN	NaN	False	4.499809670330265	90	90
1qu3A03	5.120263	3.0461118	3.4720988	-0.0471955004198943	-0.019361769596751247	0.019469577902160754	56	1	1.10	1.10.10	1.10.10.830	0.17857142857142858	0.07142857142857142	0.0	0.0	0.03571428571428571	0.48214285714285715	0.0	0.5892857142857143	0.15153	8.48585	0.0	0.0	0.0	none	0.0	0.0	none	0.0	0.0	none	CATH	NaN	NaN	NaN	NaN	NaN	NaN	NaN	NaN	NaN	Alpha	NaN	NaN	NaN	False	4.02535169073515	56	56
1qu3A05	1.7078965	3.41783	3.941348	0.028805739247055887	-0.006865400045754222	0.018732661176711934	92	3	3.30	3.30.2320	3.30.2320.20	0.40217391304347827	0.03260869565217391	0.0	0.20652173913043478	0.021739130434782608	0.22826086956521738	0.0	0.4891304347826087	0.12589	11.58179	0.0	0.0	0.0	none	0.0	0.0	none	0.0	0.0	none	CATH	NaN	NaN	NaN	NaN	NaN	NaN	NaN	NaN	NaN	Alpha Beta	NaN	NaN	NaN	False	4.5217885770490405	92	92
1qusA01	3.82754	2.4043708	3.7099304	0.010400531930336576	0.011057144238885265	0.010522803426135076	113	1	1.10	1.10.8	1.10.8.350	0.6106194690265486	0.02654867256637168	0.0	0.035398230088495575	0.017699115044247787	0.168141592920354	0.0	0.24778761061946902	0.09021	16.68972	0.0	0.0	0.0	none	0.0	0.0	none	0.0	0.0	none	CATH	NaN	NaN	NaN	NaN	NaN	NaN	NaN	NaN	NaN	Alpha	NaN	NaN	NaN	False	4.727387818712341	113	113
1qv9A01	7.0961947	1.9349755	1.5544307	-0.04340268556681273	0.02968051607848416	-0.012856813022848846	146	3	3.40	3.40.50	3.40.50.10830	0.2945205479452055	0.11643835616438356	0.0	0.21232876712328766	0.0	0.2054794520547945	0.0	0.5342465753424658	0.09753	17.74988	0.0	0.0	0.0	none	0.0	0.0	none	0.0	0.0	none	CATH	NaN	NaN	NaN	NaN	NaN	NaN	NaN	NaN	NaN	Alpha Beta	NaN	NaN	NaN	False	4.983606621708336	146	146
1qv9A02	3.1439242	2.5994036	3.2708013	0.006239364567292611	-0.0006707079291134188	0.002912295678037479	97	6	6.10	6.10.140	6.10.140.120	0.6391752577319587	0.09278350515463918	0.0	0.0	0.0	0.17525773195876287	0.0	0.26804123711340205	0.10471	14.13584	0.0	0.0	0.0	none	0.0	0.0	none	0.0	0.0	none	CATH	NaN	NaN	NaN	NaN	NaN	NaN	NaN	NaN	NaN	Few Secondary Structures / Special	NaN	NaN	NaN	False	4.574710978503383	97	97
1qvrC04	-1.7823913	3.3127205	4.1624374	0.1082792111510986	-0.021988847373003183	0.00047750049264854084	113	6	6.10	6.10.140	6.10.140.130	0.7610619469026548	0.02654867256637168	0.0	0.0	0.0	0.168141592920354	0.0	0.19469026548672566	0.0395	4.46347	0.0	0.0	0.0	none	0.0	0.0	none	0.0	0.0	none	CATH	NaN	NaN	NaN	NaN	NaN	NaN	NaN	NaN	NaN	Few Secondary Structures / Special	NaN	NaN	NaN	False	4.727387818712341	113	113
1qw2A00	6.2623096	1.8022158	0.554763	-0.04266091987829246	0.006213393887516513	-0.024429004384286322	97	3	3.30	3.30.1980	3.30.1980.10	0.12371134020618557	0.10309278350515463	0.0	0.31958762886597936	0.010309278350515464	0.21649484536082475	0.0	0.6494845360824743	0.09658	9.85115	0.0	0.0	0.0	none	0.0	0.0	none	0.0	0.0	none	CATH	NaN	NaN	NaN	NaN	NaN	NaN	NaN	NaN	NaN	Alpha Beta	NaN	NaN	NaN	False	4.574710978503383	97	97
1qwyA01	6.1607213	2.6089034	1.270191	-0.07890672881741471	-0.017112647789441278	-0.00391129066392995	62	2	2.40	2.40.50	2.40.50.290	0.0967741935483871	0.0	0.0	0.3064516129032258	0.0	0.3548387096774194	0.0	0.6612903225806451	0.14957	9.27307	0.0	0.0	0.0	none	0.0	0.0	none	0.29	2.0	mid	CATH	NaN	NaN	NaN	NaN	NaN	NaN	NaN	NaN	NaN	Beta	NaN	NaN	NaN	False	4.127134385045092	62	62
1qx8A00	-2.400423	4.560701	3.8909957	0.014683046863642989	-0.04764676259454111	0.002042120001135914	47	1	1.20	1.20.5	1.20.5.1220	0.9787234042553191	0.0	0.0	0.0	0.0	0.0	0.0	0.0	0.04932	2.318	0.0	0.0	0.0	none	0.0	0.0	none	0.0	0.0	none	CATH	NaN	NaN	NaN	NaN	NaN	NaN	NaN	NaN	NaN	Alpha	NaN	NaN	NaN	False	3.8501476017100584	47	47
1qysA00	5.1217794	1.879802	2.0884323	-0.032740172386850785	0.006265871772677658	-0.012936258963198485	91	3	3.30	3.30.1710	3.30.1710.10	0.37362637362637363	0.0	0.0	0.4065934065934066	0.0	0.12087912087912088	0.0	0.5274725274725275	0.10803	9.9392	0.0	0.0	0.0	none	0.0	0.0	none	0.0	0.0	none	CATH	NaN	NaN	NaN	NaN	NaN	NaN	NaN	NaN	NaN	Alpha Beta	NaN	NaN	NaN	False	4.51085950651685	91	91
1r0dB00	0.5654791	1.4922493	4.1650558	0.10632985529739708	0.011797403542363243	-0.0004223179629254615	186	1	1.20	1.20.1410	1.20.1410.10	0.8333333333333334	0.03763440860215054	0.0	0.0	0.0	0.05913978494623656	0.0	0.0967741935483871	0.07192	13.66395	0.0	0.0	0.0	none	0.0	0.0	none	0.0	0.0	none	CATH	NaN	NaN	NaN	NaN	NaN	NaN	NaN	NaN	NaN	Alpha	NaN	NaN	NaN	False	5.225746673713202	186	186
1r0mA01	7.2295437	2.637451	1.9558764	-0.026261927530313856	0.04001513340985979	0.010551443203094915	130	3	3.30	3.30.390	3.30.390.10	0.3769230769230769	0.0	0.0	0.3153846153846154	0.015384615384615385	0.13076923076923078	0.0	0.46153846153846156	0.09438	34.92176	0.0	0.0	0.0	none	0.0	0.0	none	0.0	0.0	none	CATH	NaN	NaN	NaN	NaN	NaN	NaN	NaN	NaN	NaN	Alpha Beta	NaN	NaN	NaN	False	4.867534450455582	130	130
1r0rI00	9.884156	3.53124	1.3617622	-0.130653584997103	0.01012307252592564	0.03011120925316359	51	3	3.30	3.30.60	3.30.60.30	0.21568627450980393	0.0	0.0	0.17647058823529413	0.0	0.19607843137254902	0.0	0.37254901960784315	0.15417	7.86256	0.0	0.0	0.0	none	0.0	0.0	none	0.0	0.0	none	CATH	NaN	NaN	NaN	NaN	NaN	NaN	NaN	NaN	NaN	Alpha Beta	NaN	NaN	NaN	False	3.9318256327243257	51	51
1r4xA01	5.6061525	2.0952358	1.9131583	0.0012907885162669783	0.033837228068129034	-0.0014561511792614214	159	2	2.60	2.60.40	2.60.40.1480	0.06918238993710692	0.018867924528301886	0.0	0.4716981132075472	0.018867924528301886	0.20125786163522014	0.0	0.710691823899371	0.10008	16.01264	0.0	0.0	0.0	none	0.0	0.0	none	0.0	0.0	none	CATH	NaN	NaN	NaN	NaN	NaN	NaN	NaN	NaN	NaN	Beta	NaN	NaN	NaN	False	5.0689042022202315	159	159
1r5lA02	8.633624	3.1757426	1.3486987	-0.12153300804411547	-0.01606507988511597	0.008597611341752244	47	1	1.20	1.20.5	1.20.5.1200	0.40425531914893614	0.06382978723404255	0.0	0.0	0.0	0.2978723404255319	0.0	0.3617021276595745	0.08439	16.45575	0.0	0.0	0.0	none	0.0	0.0	none	0.0	0.0	none	CATH	NaN	NaN	NaN	NaN	NaN	NaN	NaN	NaN	NaN	Alpha	NaN	NaN	NaN	False	3.8501476017100584	47	47
1r5sA01	-0.53569764	4.8642735	3.3966196	-0.06866515188078506	-0.05930426786995062	-0.002796403408071681	36	1	1.20	1.20.5	1.20.5.1130	0.4722222222222222	0.0	0.0	0.0	0.0	0.4722222222222222	0.0	0.4722222222222222	0.06089	2.19191	1.0	1.0	0.0	full	0.0	0.0	none	0.0	0.0	none	CATH	NaN	NaN	NaN	NaN	NaN	NaN	NaN	NaN	NaN	Alpha	NaN	NaN	NaN	False	3.58351893845611	36	36
1r6vA01	9.061536	2.9417512	1.2088319	-0.09858942800819108	0.05054370905073085	0.0004551530214637689	125	2	2.60	2.60.40	2.60.40.1800	0.0	0.0	0.0	0.424	0.064	0.32	0.0	0.808	0.06297	41.68433	0.0	0.0	0.0	none	0.0	0.0	none	0.0	0.0	none	CATH	NaN	NaN	NaN	NaN	NaN	NaN	NaN	NaN	NaN	Beta	NaN	NaN	NaN	False	4.8283137373023015	125	125
1r6xA01	4.6781034	1.4146583	2.731734	0.027387798047999092	0.029650035645578617	-0.0017469104662345234	161	3	3.10	3.10.400	3.10.400.10	0.37267080745341613	0.018633540372670808	0.0	0.22981366459627328	0.012422360248447204	0.19875776397515527	0.0	0.45962732919254656	0.11072	17.82592	0.0	0.0	0.0	none	0.0	0.0	none	0.0	0.0	none	CATH	NaN	NaN	NaN	NaN	NaN	NaN	NaN	NaN	NaN	Alpha Beta	NaN	NaN	NaN	False	5.081404364984463	161	161
1r71A01	0.83170456	3.5093431	4.656473	0.003243165379808625	-0.028938196594551255	0.01132987381235759	56	1	1.10	1.10.10	1.10.10.730	0.6964285714285714	0.05357142857142857	0.0	0.0	0.0	0.0	0.0	0.05357142857142857	0.09034	5.05896	0.0	0.0	0.0	none	0.0	0.0	none	0.0	0.0	none	CATH	NaN	NaN	NaN	NaN	NaN	NaN	NaN	NaN	NaN	Alpha	NaN	NaN	NaN	False	4.02535169073515	56	56
1r71A02	-0.3196558	4.059153	3.931891	0.005044910661751778	-0.03691121043029976	0.0030577506596261204	58	6	6.10	6.10.250	6.10.250.140	0.7241379310344828	0.0	0.0	0.0	0.0	0.13793103448275862	0.0	0.13793103448275862	0.09739	5.64848	0.0	0.0	0.0	none	0.0	0.0	none	0.0	0.0	none	CATH	NaN	NaN	NaN	NaN	NaN	NaN	NaN	NaN	NaN	Few Secondary Structures / Special	NaN	NaN	NaN	False	4.060443010546419	58	58
1r7lA00	3.3331778	1.8021103	2.4932373	0.0004511846297242245	0.00022575577395552433	-0.013524807765425887	103	3	3.30	3.30.2120	3.30.2120.10	0.33980582524271846	0.0	0.0	0.2621359223300971	0.0	0.21359223300970873	0.0	0.47572815533980584	0.07823	8.05767	0.0	0.0	0.0	none	0.204	1.0	mid	0.0	0.0	none	CATH	NaN	NaN	NaN	NaN	NaN	NaN	NaN	NaN	NaN	Alpha Beta	NaN	NaN	NaN	False	4.634728988229636	103	103
1r89A01	2.7868176	1.2619995	3.1966145	0.04395154510662511	0.015962254310198872	-0.009050161987985098	131	1	1.10	1.10.1410	1.10.1410.30	0.45038167938931295	0.07633587786259542	0.0	0.08396946564885496	0.030534351145038167	0.15267175572519084	0.0	0.3435114503816794	0.06354	16.45786	0.0	0.0	0.0	none	0.16	1.0	mid	0.0	0.0	none	CATH	NaN	NaN	NaN	NaN	NaN	NaN	NaN	NaN	NaN	Alpha	NaN	NaN	NaN	False	4.875197323201151	131	131
1r89A03	5.0256624	2.4013908	3.1063979	0.019653776720157005	0.010568999780466248	0.010888059745223107	134	3	3.30	3.30.70	3.30.70.590	0.5149253731343284	0.022388059701492536	0.0	0.21641791044776118	0.0	0.1044776119402985	0.0	0.34328358208955223	0.13102	23.32112	0.0	0.0	0.0	none	0.0	0.0	none	0.0	0.0	none	CATH	NaN	NaN	NaN	NaN	NaN	NaN	NaN	NaN	NaN	Alpha Beta	NaN	NaN	NaN	False	4.897839799950911	134	134
1r89A04	6.267899	2.9099684	2.5368705	-0.09293385886654006	-0.027888083905349286	0.006613948231648432	44	3	3.30	3.30.70	3.30.70.1550	0.20454545454545456	0.0	0.0	0.4318181818181818	0.0	0.11363636363636363	0.0	0.5454545454545454	0.23499	10.33954	0.0	0.0	0.0	none	0.0	0.0	none	0.0	0.0	none	CATH	NaN	NaN	NaN	NaN	NaN	NaN	NaN	NaN	NaN	Alpha Beta	NaN	NaN	NaN	False	3.784189633918261	44	44
1r8iA00	-0.56570286	3.2499306	4.076231	0.10736675080353204	-0.0039832605005754775	0.006035350729150696	187	1	1.20	1.20.58	1.20.58.430	0.6417112299465241	0.03208556149732621	0.0	0.0	0.0	0.24598930481283424	0.0	0.27807486631016043	0.09607	17.96565	0.0	0.0	0.0	none	0.0	0.0	none	0.0	0.0	none	CATH	NaN	NaN	NaN	NaN	NaN	NaN	NaN	NaN	NaN	Alpha	NaN	NaN	NaN	False	5.231108616854587	187	187
1r8oB01	6.9354873	2.6029477	0.5531612	-0.09171393014480868	-0.012255517368740771	-0.009850377858863179	66	2	2.30	2.30.30	2.30.30.480	0.0	0.0	0.0	0.45454545454545453	0.015151515151515152	0.3181818181818182	0.0	0.7878787878787878	0.12595	8.31298	0.0	0.0	0.0	none	0.0	0.0	none	0.0	0.0	none	CATH	NaN	NaN	NaN	NaN	NaN	NaN	NaN	NaN	NaN	Beta	NaN	NaN	NaN	False	4.189654742026425	66	66
1r94A00	6.614476	2.89086	2.5412133	-0.04753512345759338	0.00917557911306913	0.018716434640626247	97	2	2.60	2.60.300	2.60.300.12	0.14432989690721648	0.061855670103092786	0.0	0.4536082474226804	0.0	0.2268041237113402	0.0	0.7422680412371134	0.13448	13.04445	0.0	0.0	0.0	none	0.0	0.0	none	0.0	0.0	none	CATH	NaN	NaN	NaN	NaN	NaN	NaN	NaN	NaN	NaN	Beta	NaN	NaN	NaN	False	4.574710978503383	97	97
1ra0A01	8.330864	2.4231544	0.9717075	-0.07267174889338085	0.04346566726354666	-0.011033217204991435	115	2	2.30	2.30.40	2.30.40.10	0.06086956521739131	0.0	0.0	0.4260869565217391	0.017391304347826087	0.2608695652173913	0.0	0.7043478260869566	0.10138	42.88379	0.0	0.0	0.0	none	0.0	0.0	none	0.0	0.0	none	CATH	NaN	NaN	NaN	NaN	NaN	NaN	NaN	NaN	NaN	Beta	NaN	NaN	NaN	False	4.74493212836325	115	115
1rcqA01	9.200266	3.3020313	1.1701777	-0.07694158025803544	0.0553624948497475	0.023069289418409716	150	2	2.40	2.40.37	2.40.37.10	0.09333333333333334	0.04	0.0	0.3466666666666667	0.0	0.31333333333333335	0.0	0.7	0.09236	32.97076	0.0	0.0	0.0	none	0.0	0.0	none	0.0	0.0	none	CATH	NaN	NaN	NaN	NaN	NaN	NaN	NaN	NaN	NaN	Beta	NaN	NaN	NaN	False	5.0106352940962555	150	150
1rdrA01	-0.41645262	3.242533	3.71505	0.00901823682117757	-0.02987810119719487	-0.003448684160338702	71	4	4.10	4.10.880	4.10.880.10	0.6197183098591549	0.056338028169014086	0.0	0.0	0.0	0.15492957746478872	0.0	0.2112676056338028	0.10629	21.04493	0.0	0.0	0.0	none	0.0	0.0	none	0.0	0.0	none	CATH	NaN	NaN	NaN	NaN	NaN	NaN	NaN	NaN	NaN	Few Secondary Structures / Special	NaN	NaN	NaN	False	4.2626798770413155	71	71
1regX00	5.6831155	2.3103385	2.2628522	-0.019600238383191925	0.01998283464933675	0.00019908944515079348	122	3	3.30	3.30.70	3.30.70.650	0.29508196721311475	0.02459016393442623	0.0	0.28688524590163933	0.0	0.1721311475409836	0.0	0.48360655737704916	0.13576	16.56261	0.0	0.0	0.0	none	0.0	0.0	none	0.0	0.0	none	CATH	NaN	NaN	NaN	NaN	NaN	NaN	NaN	NaN	NaN	Alpha Beta	NaN	NaN	NaN	False	4.804021044733257	122	122
1rf8B01	3.6050327	2.8567452	4.109034	-0.04827087232310421	-0.018086638803615388	0.010300709961711648	69	1	1.20	1.20.970	1.20.970.30	0.4057971014492754	0.043478260869565216	0.0	0.0	0.0	0.2608695652173913	0.0	0.30434782608695654	0.08776	6.05522	0.0	0.0	0.0	none	0.0	0.0	none	0.0	0.0	none	CATH	NaN	NaN	NaN	NaN	NaN	NaN	NaN	NaN	NaN	Alpha	NaN	NaN	NaN	False	4.23410650459726	69	69
1rfyB00	-0.66217256	3.4314635	4.859445	0.06001155658952254	-0.02154940917592433	0.011892424180580386	88	1	1.10	1.10.287	1.10.287.160	0.7613636363636364	0.0	0.0	0.0	0.0	0.11363636363636363	0.0	0.11363636363636363	0.0942	8.28969	0.0	0.0	0.0	none	0.0	0.0	none	0.0	0.0	none	CATH	NaN	NaN	NaN	NaN	NaN	NaN	NaN	NaN	NaN	Alpha	NaN	NaN	NaN	False	4.477336814478207	88	88
1rgxA01	-1.0263734	4.9101624	3.475559	-0.07231192961893312	-0.06192597543419423	-0.0026671739725567124	25	6	6.10	6.10.250	6.10.250.200	0.92	0.0	0.0	0.0	0.0	0.0	0.0	0.0	0.09181	2.29521	0.0	0.0	0.0	none	0.0	0.0	none	0.0	0.0	none	CATH	NaN	NaN	NaN	NaN	NaN	NaN	NaN	NaN	NaN	Few Secondary Structures / Special	NaN	NaN	NaN	False	3.2188758248682006	25	25
1rgxA02	10.267944	3.1524832	1.6761874	-0.14160849257041438	0.026085776497212526	0.006550912194567407	64	2	2.60	2.60.40	2.60.40.4230	0.0	0.0	0.0	0.59375	0.0	0.234375	0.0	0.828125	0.24326	15.56869	0.0	0.0	0.0	none	0.0	0.0	none	0.0	0.0	none	CATH	NaN	NaN	NaN	NaN	NaN	NaN	NaN	NaN	NaN	Beta	NaN	NaN	NaN	False	4.1588830833596715	64	64
1rh6A00	3.3008795	3.1546125	3.4648175	-0.05959694571165094	-0.027442529944643457	0.007563744515097416	55	1	1.10	1.10.1660	1.10.1660.20	0.3090909090909091	0.0	0.0	0.2545454545454545	0.0	0.2	0.0	0.45454545454545453	0.14871	8.17901	0.0	0.0	0.0	none	0.0	0.0	none	0.0	0.0	none	CATH	NaN	NaN	NaN	NaN	NaN	NaN	NaN	NaN	NaN	Alpha	NaN	NaN	NaN	False	4.007333185232471	55	55
1rh7B01	-0.10324717	4.726551	3.3640249	-0.10606088821442532	-0.06322915587089467	-0.004165866396689803	20	6	6.10	6.10.250	6.10.250.3290	0.65	0.0	0.0	0.0	0.0	0.15	0.0	0.15	0.10852	2.17034	0.0	0.0	0.0	none	0.0	0.0	none	0.0	0.0	none	CATH	NaN	NaN	NaN	NaN	NaN	NaN	NaN	NaN	NaN	Few Secondary Structures / Special	NaN	NaN	NaN	False	2.995732273553991	20	20
1rifA01	7.019571	2.8968265	2.2369545	-0.0476315239912735	0.014472132184251923	0.019275925722903195	90	3	3.30	3.30.780	3.30.780.20	0.26666666666666666	0.1111111111111111	0.0	0.25555555555555554	0.011111111111111112	0.18888888888888888	0.0	0.5666666666666667	0.14276	12.84825	0.0	0.0	0.0	none	0.0	0.0	none	0.0	0.0	none	CATH	NaN	NaN	NaN	NaN	NaN	NaN	NaN	NaN	NaN	Alpha Beta	NaN	NaN	NaN	False	4.499809670330265	90	90
1rk6A03	9.760854	2.9715571	1.6680872	-0.11917576300553814	0.012347154759711055	0.007510645133802085	57	3	3.30	3.30.1490	3.30.1490.130	0.21052631578947367	0.12280701754385964	0.0	0.24561403508771928	0.0	0.22807017543859648	0.0	0.5964912280701754	0.21171	12.06741	0.0	0.0	0.0	none	0.0	0.0	none	0.0	0.0	none	CATH	NaN	NaN	NaN	NaN	NaN	NaN	NaN	NaN	NaN	Alpha Beta	NaN	NaN	NaN	False	4.04305126783455	57	57
1rkiA01	7.018566	1.9459964	2.3357368	-0.047256892007977114	0.020438956270172677	-0.004292769285658805	97	3	3.30	3.30.70	3.30.70.1650	0.27835051546391754	0.030927835051546393	0.0	0.422680412371134	0.0	0.17525773195876287	0.0	0.6288659793814433	0.13051	12.65959	0.0	0.0	0.0	none	0.0	0.0	none	0.0	0.0	none	CATH	NaN	NaN	NaN	NaN	NaN	NaN	NaN	NaN	NaN	Alpha Beta	NaN	NaN	NaN	False	4.574710978503383	97	97
1rkuA02	0.21008106	2.254777	3.5455058	0.03295874147852163	-0.016869617253892397	-0.006210308937346812	95	3	3.90	3.90.1470	3.90.1470.10	0.4631578947368421	0.031578947368421054	0.0	0.09473684210526316	0.042105263157894736	0.14736842105263157	0.0	0.3157894736842105	0.08756	10.15691	0.0	0.0	0.0	none	0.0	0.0	none	0.0	0.0	none	CATH	NaN	NaN	NaN	NaN	NaN	NaN	NaN	NaN	NaN	Alpha Beta	NaN	NaN	NaN	False	4.553876891600541	95	95
1rl6A02	8.652507	2.4123206	1.357328	-0.10331445118822051	0.020051183695614733	-0.016155585696220418	89	3	3.90	3.90.930	3.90.930.12	0.14606741573033707	0.0	0.0	0.4157303370786517	0.0	0.29213483146067415	0.0	0.7078651685393258	0.15107	13.44538	0.0	0.0	0.0	none	0.0	0.0	none	0.0	0.0	none	CATH	NaN	NaN	NaN	NaN	NaN	NaN	NaN	NaN	NaN	Alpha Beta	NaN	NaN	NaN	False	4.48863636973214	89	89
1rlhA01	7.670055	2.7944171	0.28827992	-0.12603319188875461	-0.02935928103504585	-0.010402984360254957	50	2	2.10	2.10.70	2.10.70.30	0.0	0.0	0.0	0.4	0.0	0.24	0.0	0.64	0.16971	25.6261	0.0	0.0	0.0	none	0.0	0.0	none	0.0	0.0	none	CATH	NaN	NaN	NaN	NaN	NaN	NaN	NaN	NaN	NaN	Beta	NaN	NaN	NaN	False	3.912023005428146	50	50
1ro2A01	6.0369325	2.9814398	2.9658911	-0.049317911018954566	-0.007542730485147158	0.020327535656364207	70	3	3.30	3.30.720	3.30.720.160	0.35714285714285715	0.05714285714285714	0.0	0.12857142857142856	0.02857142857142857	0.18571428571428572	0.0	0.4	0.10186	14.56563	0.0	0.0	0.0	none	0.0	0.0	none	0.0	0.0	none	CATH	NaN	NaN	NaN	NaN	NaN	NaN	NaN	NaN	NaN	Alpha Beta	NaN	NaN	NaN	False	4.248495242049359	70	70
1ro2A02	7.234791	2.1117382	2.1887717	-0.03709358357511742	0.03210725165744583	0.001556153906297475	115	3	3.30	3.30.2250	3.30.2250.10	0.33043478260869563	0.05217391304347826	0.0	0.23478260869565218	0.017391304347826087	0.2	0.0	0.5043478260869565	0.13872	20.39233	0.0	0.0	0.0	none	0.0	0.0	none	0.0	0.0	none	CATH	NaN	NaN	NaN	NaN	NaN	NaN	NaN	NaN	NaN	Alpha Beta	NaN	NaN	NaN	False	4.74493212836325	115	115
1ro2A03	9.825532	3.5575335	1.2805759	-0.15352137462622215	-0.022724201627452898	0.01697386980315964	25	2	2.20	2.20.25	2.20.25.130	0.0	0.0	0.0	0.24	0.0	0.6	0.0	0.84	0.2387	5.96747	0.0	0.0	0.0	none	0.0	0.0	none	0.0	0.0	none	CATH	NaN	NaN	NaN	NaN	NaN	NaN	NaN	NaN	NaN	Beta	NaN	NaN	NaN	False	3.2188758248682006	25	25
1ro7C00	5.0829926	2.324402	3.015052	0.03265778611413154	0.03625011867896977	0.011145913005095875	240	3	3.90	3.90.1480	3.90.1480.10	0.32916666666666666	0.07083333333333333	0.0	0.14166666666666666	0.004166666666666667	0.1875	0.0	0.4041666666666667	0.12091	30.95188	0.0	0.0	0.0	none	0.087	1.0	mid	0.0	0.0	none	CATH	NaN	NaN	NaN	NaN	NaN	NaN	NaN	NaN	NaN	Alpha Beta	NaN	NaN	NaN	False	5.480638923341991	240	\u003e200
1rocA00	8.130639	2.5811334	0.93494374	-0.06509486280302547	0.04011885689629119	-0.010755551783092714	155	2	2.60	2.60.40	2.60.40.1490	0.06451612903225806	0.01935483870967742	0.0	0.5161290322580645	0.0	0.2	0.0	0.7354838709677419	0.1295	20.07307	0.0	0.0	0.0	none	0.0	0.0	none	0.0	0.0	none	CATH	NaN	NaN	NaN	NaN	NaN	NaN	NaN	NaN	NaN	Beta	NaN	NaN	NaN	False	5.043425116919247	155	155
1rozB00	3.629329	1.3173552	2.65613	0.06232496566563453	0.03338128443928318	-0.008458910385208384	321	3	3.40	3.40.910	3.40.910.10	0.5046728971962616	0.04361370716510903	0.0	0.11838006230529595	0.006230529595015576	0.14953271028037382	0.0	0.3177570093457944	0.07713	25.91732	0.0	0.0	0.0	none	0.065	1.0	mid	0.0	0.0	none	CATH	NaN	NaN	NaN	NaN	NaN	NaN	NaN	NaN	NaN	Alpha Beta	NaN	NaN	NaN	False	5.771441123130016	\u003e300	\u003e200
1rp0A01	-0.5040056	4.6607637	3.6798146	-0.09113792276644672	-0.059891692911927585	-0.0008024940122033311	21	6	6.10	6.10.250	6.10.250.160	0.9047619047619048	0.0	0.0	0.0	0.0	0.0	0.0	0.0	0.11077	2.32624	0.0	0.0	0.0	none	0.0	0.0	none	0.0	0.0	none	CATH	NaN	NaN	NaN	NaN	NaN	NaN	NaN	NaN	NaN	Few Secondary Structures / Special	NaN	NaN	NaN	False	3.044522437723423	21	21
1rp3B02	-0.8364576	3.6420586	4.8482256	-0.006963697749339043	-0.042778589019708886	0.008263512792587056	37	6	6.10	6.10.140	6.10.140.30	0.7027027027027027	0.0	0.0	0.0	0.0	0.08108108108108109	0.0	0.08108108108108109	0.06309	2.33445	0.0	0.0	0.0	none	0.0	0.0	none	0.0	0.0	none	CATH	NaN	NaN	NaN	NaN	NaN	NaN	NaN	NaN	NaN	Few Secondary Structures / Special	NaN	NaN	NaN	False	3.6109179126442243	37	37
1rp3H01	-1.2411922	3.7345839	4.428815	-0.03456248002109818	-0.04841834258612596	0.0011109255333214124	36	6	6.10	6.10.140	6.10.140.150	0.7777777777777778	0.0	0.0	0.0	0.0	0.08333333333333333	0.0	0.08333333333333333	0.1121	5.49301	0.0	0.0	0.0	none	0.0	0.0	none	0.0	0.0	none	CATH	NaN	NaN	NaN	NaN	NaN	NaN	NaN	NaN	NaN	Few Secondary Structures / Special	NaN	NaN	NaN	False	3.58351893845611	36	36
1rq0A01	-1.6433902	3.8737912	4.124257	0.05916933981344811	-0.031147288344166028	0.00166415918126351	83	6	6.10	6.10.140	6.10.140.160	0.7469879518072289	0.0	0.0	0.0	0.0	0.1686746987951807	0.0	0.1686746987951807	0.05578	4.62955	0.0	0.0	0.0	none	0.0	0.0	none	0.0	0.0	none	CATH	NaN	NaN	NaN	NaN	NaN	NaN	NaN	NaN	NaN	Few Secondary Structures / Special	NaN	NaN	NaN	False	4.418840607796598	83	83
1rrzA00	-0.3269482	2.645983	4.045987	0.02325853716257834	-0.025851672962727713	-0.0015461966962607735	66	1	1.20	1.20.970	1.20.970.20	0.7121212121212122	0.0	0.0	0.0	0.0	0.10606060606060606	0.0	0.10606060606060606	0.0923	6.09182	0.0	0.0	0.0	none	0.0	0.0	none	0.0	0.0	none	CATH	NaN	NaN	NaN	NaN	NaN	NaN	NaN	NaN	NaN	Alpha	NaN	NaN	NaN	False	4.189654742026425	66	66
1rtqA00	5.552111	1.1931256	2.223871	0.025843714703993062	0.05189268914467644	-0.010571988954832301	291	3	3.40	3.40.630	3.40.630.10	0.38144329896907214	0.020618556701030927	0.0	0.1958762886597938	0.0	0.2646048109965636	0.0	0.48109965635738833	0.10956	31.88218	0.0	0.0	0.0	none	0.0	0.0	none	0.0	0.0	none	CATH	NaN	NaN	NaN	NaN	NaN	NaN	NaN	NaN	NaN	Alpha Beta	NaN	NaN	NaN	False	5.673323267171493	291	\u003e200
1rv9A00	7.6995673	1.9327276	1.3648013	-0.03902955390592763	0.06036404780563958	-0.026368722603646394	242	3	3.60	3.60.140	3.60.140.10	0.22727272727272727	0.0743801652892562	0.0	0.25206611570247933	0.024793388429752067	0.16115702479338842	0.0	0.512396694214876	0.11882	28.7551	0.0	0.0	0.0	none	0.128	1.0	mid	0.0	0.0	none	CATH	NaN	NaN	NaN	NaN	NaN	NaN	NaN	NaN	NaN	Alpha Beta	NaN	NaN	NaN	False	5.488937726156687	242	\u003e200
1rwhA01	2.1030614	0.21023868	3.2987142	0.09732712102597446	0.03271961593735121	-0.022237885057065445	369	1	1.50	1.50.10	1.50.10.100	0.5718157181571816	0.032520325203252036	0.0	0.04065040650406504	0.008130081300813009	0.22764227642276422	0.0	0.3089430894308943	0.04628	17.07779	0.0	0.0	0.0	none	0.057	1.0	mid	0.0	0.0	none	CATH	NaN	NaN	NaN	NaN	NaN	NaN	NaN	NaN	NaN	Alpha	NaN	NaN	NaN	False	5.910796644040527	\u003e300	\u003e200
1rwhA02	6.372107	1.5615999	0.64317644	0.021059269509664035	0.054716766589999695	-0.03178638773927052	271	2	2.70	2.70.98	2.70.98.10	0.02214022140221402	0.033210332103321034	0.0	0.45018450184501846	0.01845018450184502	0.2988929889298893	0.0	0.8007380073800738	0.10107	27.39015	0.0	0.0	0.0	none	0.077	1.0	mid	0.0	0.0	none	CATH	NaN	NaN	NaN	NaN	NaN	NaN	NaN	NaN	NaN	Beta	NaN	NaN	NaN	False	5.602118820879701	271	\u003e200
1rwhA03	6.428117	1.7113599	0.5098209	-0.013262592559270219	0.028784596919621323	-0.02868695315288681	114	2	2.60	2.60.220	2.60.220.10	0.0	0.0	0.0	0.5789473684210527	0.0	0.2631578947368421	0.0	0.8421052631578947	0.1063	12.11829	0.0	0.0	0.0	none	0.0	0.0	none	0.0	0.0	none	CATH	NaN	NaN	NaN	NaN	NaN	NaN	NaN	NaN	NaN	Beta	NaN	NaN	NaN	False	4.736198448394496	114	114
1rykA00	-0.11002261	2.282511	3.6144743	0.020481586156113826	-0.024381514288739248	-0.008599296744235176	69	1	1.10	1.10.1470	1.10.1470.10	0.6811594202898551	0.0	0.0	0.0	0.0	0.13043478260869565	0.0	0.13043478260869565	0.11445	7.8968	0.0	0.0	0.0	none	0.0	0.0	none	0.0	0.0	none	CATH	NaN	NaN	NaN	NaN	NaN	NaN	NaN	NaN	NaN	Alpha	NaN	NaN	NaN	False	4.23410650459726	69	69
1rylA00	5.7480927	1.5570616	2.1331296	-0.005663976552749011	0.029640861266670062	-0.006129267557811475	157	3	3.40	3.40.1760	3.40.1760.10	0.535031847133758	0.01910828025477707	0.0	0.1592356687898089	0.006369426751592357	0.1592356687898089	0.0	0.34394904458598724	0.12566	20.60779	0.0	0.0	0.0	none	0.0	0.0	none	0.0	0.0	none	CATH	NaN	NaN	NaN	NaN	NaN	NaN	NaN	NaN	NaN	Alpha Beta	NaN	NaN	NaN	False	5.056245805348308	157	157
1ryqA00	8.365751	2.4230688	1.193853	-0.11335561630028397	-0.0013363948103846065	-0.013033722675295421	64	2	2.20	2.20.28	2.20.28.90	0.09375	0.046875	0.0	0.328125	0.03125	0.28125	0.0	0.6875	0.17549	11.75803	0.0	0.0	0.0	none	0.0	0.0	none	0.0	0.0	none	CATH	NaN	NaN	NaN	NaN	NaN	NaN	NaN	NaN	NaN	Beta	NaN	NaN	NaN	False	4.1588830833596715	64	64
1rz4A01	-1.1070884	3.2461705	3.8991961	0.07624435387654806	-0.020593953328630375	-0.003368611398473149	118	1	1.25	1.25.40	1.25.40.250	0.7033898305084746	0.1016949152542373	0.0	0.0	0.0	0.03389830508474576	0.0	0.13559322033898305	0.05282	6.3382	0.0	0.0	0.0	none	0.0	0.0	none	0.0	0.0	none	CATH	NaN	NaN	NaN	NaN	NaN	NaN	NaN	NaN	NaN	Alpha	NaN	NaN	NaN	False	4.770684624465665	118	118
1rzhH01	-1.0376378	3.537005	3.6873329	0.033886384192880446	-0.02791148358385865	-0.003145236074492776	105	4	4.10	4.10.540	4.10.540.10	0.22857142857142856	0.02857142857142857	0.0	0.13333333333333333	0.01904761904761905	0.3047619047619048	0.0	0.4857142857142857	0.05759	6.04728	0.41	0.0	2.0	mixed	0.2	1.0	mid	0.0	0.0	none	CATH	NaN	NaN	NaN	NaN	NaN	NaN	NaN	NaN	NaN	Few Secondary Structures / Special	NaN	NaN	NaN	False	4.653960350157523	105	105
1rzhH02	7.762109	2.3999183	1.204811	-0.04566078363852427	0.04072790526734339	-0.004268612722571631	132	3	3.90	3.90.50	3.90.50.10	0.13636363636363635	0.13636363636363635	0.0	0.29545454545454547	0.015151515151515152	0.23484848484848486	0.0	0.6818181818181818	0.11188	14.76874	0.0	0.0	0.0	none	0.0	0.0	none	0.0	0.0	none	CATH	NaN	NaN	NaN	NaN	NaN	NaN	NaN	NaN	NaN	Alpha Beta	NaN	NaN	NaN	False	4.882801922586371	132	132
1rzhM01	3.2933526	2.228276	3.6553109	0.034735356304828116	0.014635667545736163	0.010063832157575983	143	1	1.20	1.20.85	1.20.85.10	0.44755244755244755	0.04195804195804196	0.0	0.027972027972027972	0.013986013986013986	0.18181818181818182	0.0	0.26573426573426573	0.06393	9.14222	0.0	0.0	0.0	none	0.294	2.0	mid	0.0	0.0	none	CATH	NaN	NaN	NaN	NaN	NaN	NaN	NaN	NaN	NaN	Alpha	NaN	NaN	NaN	False	4.962844630259907	143	143
1s0pA01	0.53283685	1.4448899	4.1371136	0.09832335067400295	0.010879871880531663	-0.0001990304131717588	171	1	1.25	1.25.40	1.25.40.330	0.7485380116959064	0.04678362573099415	0.0	0.0	0.0	0.12280701754385964	0.0	0.1695906432748538	0.09945	17.00517	0.0	0.0	0.0	none	0.0	0.0	none	0.0	0.0	none	CATH	NaN	NaN	NaN	NaN	NaN	NaN	NaN	NaN	NaN	Alpha	NaN	NaN	NaN	False	5.14166355650266	171	171
1s1dA00	7.306147	1.7831521	0.99377996	-0.009324469028196098	0.06721857272413137	-0.024372459562634508	317	2	2.120	2.120.10	2.120.10.100	0.05362776025236593	0.01892744479495268	0.0	0.5425867507886435	0.015772870662460567	0.22397476340694006	0.0	0.8012618296529969	0.08242	26.12635	0.0	0.0	0.0	none	0.0	0.0	none	0.0	0.0	none	CATH	NaN	NaN	NaN	NaN	NaN	NaN	NaN	NaN	NaN	Beta	NaN	NaN	NaN	False	5.75890177387728	\u003e300	\u003e200
1s2oA02	2.178329	2.7378566	2.833126	-0.025659263179643992	-0.02295115713653386	-0.0067203624150712965	71	3	3.90	3.90.1070	3.90.1070.10	0.323943661971831	0.04225352112676056	0.0	0.28169014084507044	0.028169014084507043	0.19718309859154928	0.0	0.5492957746478874	0.13139	9.32866	0.0	0.0	0.0	none	0.0	0.0	none	0.0	0.0	none	CATH	NaN	NaN	NaN	NaN	NaN	NaN	NaN	NaN	NaN	Alpha Beta	NaN	NaN	NaN	False	4.2626798770413155	71	71
1s2xA00	-1.4613684	3.4094102	4.211412	0.11922636741243586	-0.009870436387657664	0.004630682119188144	176	1	1.20	1.20.190	1.20.190.30	0.7215909090909091	0.06818181818181818	0.0	0.0	0.0	0.10227272727272728	0.0	0.17045454545454544	0.09019	16.23445	0.0	0.0	0.0	none	0.0	0.0	none	0.0	0.0	none	CATH	NaN	NaN	NaN	NaN	NaN	NaN	NaN	NaN	NaN	Alpha	NaN	NaN	NaN	False	5.170483995038151	176	176
1s4cC00	9.364903	2.894767	1.7603196	-0.07952985501535428	0.04282387587555759	0.020607481140006597	147	2	2.60	2.60.120	2.60.120.370	0.08163265306122448	0.061224489795918366	0.0	0.4217687074829932	0.02040816326530612	0.23129251700680273	0.0	0.7346938775510204	0.16186	25.0885	0.0	0.0	0.0	none	0.0	0.0	none	0.0	0.0	none	CATH	NaN	NaN	NaN	NaN	NaN	NaN	NaN	NaN	NaN	Beta	NaN	NaN	NaN	False	4.990432586778736	147	147
1s5dA00	7.647122	1.957605	1.3764255	-0.0294842737797296	0.05533011809014157	-0.013007175351987569	218	3	3.90	3.90.210	3.90.210.10	0.2981651376146789	0.10091743119266056	0.0	0.20642201834862386	0.0045871559633027525	0.23853211009174313	0.0	0.5504587155963303	0.08561	20.11839	0.106	0.0	1.0	terminal	0.0	0.0	none	0.0	0.0	none	CATH	NaN	NaN	NaN	NaN	NaN	NaN	NaN	NaN	NaN	Alpha Beta	NaN	NaN	NaN	False	5.384495062789089	218	\u003e200
1s5jA05	-1.3110507	4.9518867	3.6134584	0.00018151085284812317	-0.05209945958888632	0.0020016355734261636	62	1	1.10	1.10.287	1.10.287.1390	0.7096774193548387	0.0	0.0	0.0	0.0	0.08064516129032258	0.0	0.08064516129032258	0.05927	7.82426	0.0	0.0	0.0	none	0.0	0.0	none	0.0	0.0	none	CATH	NaN	NaN	NaN	NaN	NaN	NaN	NaN	NaN	NaN	Alpha	NaN	NaN	NaN	False	4.127134385045092	62	62
1s6lA02	7.8836207	2.076845	1.1884496	-0.057141017062371256	0.037632877565894424	-0.026643019262890748	129	3	3.15	3.15.10	3.15.10.60	0.23255813953488372	0.0	0.0	0.29457364341085274	0.0	0.3333333333333333	0.0	0.627906976744186	0.08011	10.3344	0.0	0.0	0.0	none	0.163	1.0	mid	0.0	0.0	none	CATH	NaN	NaN	NaN	NaN	NaN	NaN	NaN	NaN	NaN	Alpha Beta	NaN	NaN	NaN	False	4.859812404361672	129	129
1s7bA00	-0.6764545	1.8174886	3.8675094	0.08019900298954134	-0.012758932914836154	-0.011351394610843347	106	1	1.10	1.10.3730	1.10.3730.20	0.7264150943396226	0.0	0.0	0.0	0.0	0.1792452830188679	0.0	0.1792452830188679	0.03855	4.08577	0.0	0.0	0.0	none	0.594	3.0	mid	0.0	0.0	none	CATH	NaN	NaN	NaN	NaN	NaN	NaN	NaN	NaN	NaN	Alpha	NaN	NaN	NaN	False	4.663439094112067	106	106
1s7mA03	7.8736863	2.9272177	0.53320265	-0.13872027340760032	-0.03588609929263718	-0.003393449743953284	28	2	2.20	2.20.25	2.20.25.140	0.0	0.0	0.0	0.5714285714285714	0.03571428571428571	0.14285714285714285	0.0	0.75	0.16187	4.53237	0.0	0.0	0.0	none	0.0	0.0	none	0.0	0.0	none	CATH	NaN	NaN	NaN	NaN	NaN	NaN	NaN	NaN	NaN	Beta	NaN	NaN	NaN	False	3.332204510175204	28	28
1s7zA01	2.1437042	1.5578784	3.1131537	0.00635531343208882	-0.006137659441495529	-0.008499215585456335	97	1	1.20	1.20.120	1.20.120.780	0.6701030927835051	0.030927835051546393	0.0	0.0	0.0	0.061855670103092786	0.0	0.09278350515463918	0.11811	11.92882	0.0	0.0	0.0	none	0.0	0.0	none	0.0	0.0	none	CATH	NaN	NaN	NaN	NaN	NaN	NaN	NaN	NaN	NaN	Alpha	NaN	NaN	NaN	False	4.574710978503383	97	97
1s9rA02	-0.6032409	4.236697	3.781519	0.020850876525042163	-0.032861445169602314	0.003937847825521505	78	1	1.10	1.10.3930	1.10.3930.10	0.6153846153846154	0.05128205128205128	0.0	0.0641025641025641	0.0	0.11538461538461539	0.0	0.23076923076923078	0.08641	6.74	0.0	0.0	0.0	none	0.0	0.0	none	0.0	0.0	none	CATH	NaN	NaN	NaN	NaN	NaN	NaN	NaN	NaN	NaN	Alpha	NaN	NaN	NaN	False	4.356708826689592	78	78
1s9uA00	3.5852394	2.192672	4.103408	0.044433453725267434	0.02248939147222678	0.011389634374476886	198	1	1.10	1.10.3480	1.10.3480.10	0.5959595959595959	0.06565656565656566	0.0	0.0	0.010101010101010102	0.19696969696969696	0.0	0.2727272727272727	0.09193	19.0291	0.0	0.0	0.0	none	0.0	0.0	none	0.0	0.0	none	CATH	NaN	NaN	NaN	NaN	NaN	NaN	NaN	NaN	NaN	Alpha	NaN	NaN	NaN	False	5.288267030694535	198	198
1sauA01	6.2741814	2.4037917	0.563646	-0.09846706259620444	-0.030982249639531476	-0.020622421083439712	44	3	3.30	3.30.1420	3.30.1420.10	0.20454545454545456	0.06818181818181818	0.0	0.18181818181818182	0.045454545454545456	0.36363636363636365	0.0	0.6590909090909091	0.10833	4.76657	0.0	0.0	0.0	none	0.0	0.0	none	0.0	0.0	none	CATH	NaN	NaN	NaN	NaN	NaN	NaN	NaN	NaN	NaN	Alpha Beta	NaN	NaN	NaN	False	3.784189633918261	44	44
1sauA02	2.7574666	2.7225494	4.6746144	0.007604235397268613	-0.007421766241231407	0.017887844030896275	70	1	1.10	1.10.10	1.10.10.370	0.6	0.0	0.0	0.0	0.0	0.2571428571428571	0.0	0.2571428571428571	0.10555	7.38882	0.0	0.0	0.0	none	0.0	0.0	none	0.0	0.0	none	CATH	NaN	NaN	NaN	NaN	NaN	NaN	NaN	NaN	NaN	Alpha	NaN	NaN	NaN	False	4.248495242049359	70	70
1sd4A02	-0.3883564	3.1217377	3.8990574	-0.00269602199290562	-0.03511625071997138	-0.004392871984466313	52	1	1.10	1.10.4040	1.10.4040.10	0.7692307692307693	0.0	0.0	0.0	0.0	0.1346153846153846	0.0	0.1346153846153846	0.0486	2.62443	0.0	0.0	0.0	none	0.0	0.0	none	0.0	0.0	none	CATH	NaN	NaN	NaN	NaN	NaN	NaN	NaN	NaN	NaN	Alpha	NaN	NaN	NaN	False	3.9512437185814275	52	52
1sdiA00	2.8834054	0.54247826	3.7363071	0.0748874209972742	0.03174558381273586	-0.004835553056026161	213	1	1.10	1.10.3890	1.10.3890.10	0.7136150234741784	0.056338028169014086	0.0	0.0	0.0	0.051643192488262914	0.0	0.107981220657277	0.09372	19.963	0.0	0.0	0.0	none	0.0	0.0	none	0.0	0.0	none	CATH	NaN	NaN	NaN	NaN	NaN	NaN	NaN	NaN	NaN	Alpha	NaN	NaN	NaN	False	5.3612921657094255	213	\u003e200
1sedA00	-0.88689125	3.1470873	4.4007926	0.08215505211450046	-0.0147015420833105	0.004104497944593733	112	1	1.10	1.10.3750	1.10.3750.10	0.7767857142857143	0.0	0.0	0.0	0.0	0.10714285714285714	0.0	0.10714285714285714	0.06535	7.31933	0.0	0.0	0.0	none	0.0	0.0	none	0.0	0.0	none	CATH	NaN	NaN	NaN	NaN	NaN	NaN	NaN	NaN	NaN	Alpha	NaN	NaN	NaN	False	4.718498871295094	112	112
1seiA01	0.09676332	3.794245	4.0488305	0.008870746141621063	-0.031130485193716147	0.008916292287299302	72	3	3.30	3.30.1370	3.30.1370.30	0.4166666666666667	0.0	0.0	0.2777777777777778	0.027777777777777776	0.1111111111111111	0.0	0.4166666666666667	0.12252	8.82145	0.0	0.0	0.0	none	0.0	0.0	none	0.0	0.0	none	CATH	NaN	NaN	NaN	NaN	NaN	NaN	NaN	NaN	NaN	Alpha Beta	NaN	NaN	NaN	False	4.276666119016055	72	72
1seiA02	10.155131	3.1377778	1.6624042	-0.13313086224440404	0.012806776999317187	0.018350495695106488	58	3	3.30	3.30.1490	3.30.1490.10	0.1206896551724138	0.0	0.0	0.3793103448275862	0.034482758620689655	0.2413793103448276	0.0	0.6551724137931034	0.18731	10.86375	0.0	0.0	0.0	none	0.0	0.0	none	0.0	0.0	none	CATH	NaN	NaN	NaN	NaN	NaN	NaN	NaN	NaN	NaN	Alpha Beta	NaN	NaN	NaN	False	4.060443010546419	58	58
1sf9A01	-1.9143162	4.2114487	4.0170074	0.038128830828866714	-0.03840061739464865	0.0030629668894977488	64	1	1.10	1.10.287	1.10.287.880	0.8125	0.0625	0.0	0.0	0.0	0.0	0.0	0.0625	0.08173	5.23068	0.0	0.0	0.0	none	0.0	0.0	none	0.0	0.0	none	CATH	NaN	NaN	NaN	NaN	NaN	NaN	NaN	NaN	NaN	Alpha	NaN	NaN	NaN	False	4.1588830833596715	64	64
1sf9A02	9.067566	3.2803235	1.0904332	-0.11095937366969504	0.005782544730128512	0.008117598692279899	54	2	2.30	2.30.30	2.30.30.340	0.0	0.1111111111111111	0.0	0.5	0.0	0.25925925925925924	0.0	0.8703703703703703	0.16014	8.64754	0.0	0.0	0.0	none	0.0	0.0	none	0.0	0.0	none	CATH	NaN	NaN	NaN	NaN	NaN	NaN	NaN	NaN	NaN	Beta	NaN	NaN	NaN	False	3.9889840465642745	54	54
1sg4C02	-1.7484128	4.186468	3.9832447	0.012335481102813853	-0.04419198993431719	-0.00147983158713968	48	6	6.10	6.10.250	6.10.250.170	0.9166666666666666	0.0	0.0	0.0	0.0	0.0	0.0	0.0	0.04945	2.37352	0.0	0.0	0.0	none	0.0	0.0	none	0.0	0.0	none	CATH	NaN	NaN	NaN	NaN	NaN	NaN	NaN	NaN	NaN	Few Secondary Structures / Special	NaN	NaN	NaN	False	3.871201010907891	48	48
1sg5A01	2.7085454	2.8085756	3.6200333	-0.003080181087102872	-0.0062132908722052444	0.010041246876802098	77	2	2.30	2.30.30	2.30.30.400	0.14285714285714285	0.0	0.0	0.42857142857142855	0.0	0.2987012987012987	0.0	0.7272727272727273	0.13698	10.54783	0.0	0.0	0.0	none	0.0	0.0	none	0.0	0.0	none	CATH	NaN	NaN	NaN	NaN	NaN	NaN	NaN	NaN	NaN	Beta	NaN	NaN	NaN	False	4.343805421853684	77	77
1sg7A00	3.253972	2.1856956	5.003122	0.030615736270242482	0.007913651552807799	0.018659033164009537	75	1	1.10	1.10.1740	1.10.1740.70	0.5333333333333333	0.0	0.0	0.08	0.0	0.26666666666666666	0.0	0.3466666666666667	0.11097	8.32278	0.0	0.0	0.0	none	0.0	0.0	none	0.0	0.0	none	CATH	NaN	NaN	NaN	NaN	NaN	NaN	NaN	NaN	NaN	Alpha	NaN	NaN	NaN	False	4.31748811353631	75	75
1sgoA01	5.407694	1.4828477	1.621463	-0.0005857545585381966	0.026914962145282637	-0.017520303269938177	108	3	3.30	3.30.2280	3.30.2280.10	0.37037037037037035	0.027777777777777776	0.0	0.25925925925925924	0.018518518518518517	0.2037037037037037	0.0	0.5092592592592593	0.06663	7.19556	0.0	0.0	0.0	none	0.0	0.0	none	0.0	0.0	none	CATH	NaN	NaN	NaN	NaN	NaN	NaN	NaN	NaN	NaN	Alpha Beta	NaN	NaN	NaN	False	4.68213122712422	108	108
1sigA00	-0.43422988	2.7186852	4.413556	0.13266146947659982	0.006926308144545181	0.006424233214424262	305	1	1.10	1.10.601	1.10.601.10	0.7016393442622951	0.03278688524590164	0.0	0.022950819672131147	0.0	0.12131147540983607	0.0	0.17704918032786884	0.0666	22.24467	0.0	0.0	0.0	none	0.0	0.0	none	0.0	0.0	none	CATH	NaN	NaN	NaN	NaN	NaN	NaN	NaN	NaN	NaN	Alpha	NaN	NaN	NaN	False	5.720311776607412	\u003e300	\u003e200
1sknP00	0.2401087	3.6277406	3.6227117	0.012456715182566757	-0.02587123127048104	0.0019086312517755683	74	1	1.10	1.10.880	1.10.880.10	0.7567567567567568	0.0	0.0	0.0	0.0	0.0	0.0	0.0	0.06467	4.78531	0.0	0.0	0.0	none	0.0	0.0	none	0.0	0.0	none	CATH	NaN	NaN	NaN	NaN	NaN	NaN	NaN	NaN	NaN	Alpha	NaN	NaN	NaN	False	4.30406509320417	74	74
1sluA00	9.682643	3.4402976	1.4033523	-0.10568731957279538	0.035662702150830436	0.032014017310914356	131	2	2.60	2.60.40	2.60.40.550	0.0	0.0	0.0	0.5190839694656488	0.007633587786259542	0.22900763358778625	0.0	0.7557251908396947	0.1886	25.08322	0.0	0.0	0.0	none	0.0	0.0	none	0.0	0.0	none	CATH	NaN	NaN	NaN	NaN	NaN	NaN	NaN	NaN	NaN	Beta	NaN	NaN	NaN	False	4.875197323201151	131	131
1so9A00	8.155769	2.630108	1.1513357	-0.06175753888616481	0.04487773719681137	0.0006646329234200543	131	2	2.60	2.60.370	2.60.370.10	0.0	0.030534351145038167	0.0	0.4122137404580153	0.0	0.4351145038167939	0.0	0.8778625954198473	0.17555	22.99687	0.0	0.0	0.0	none	0.0	0.0	none	0.0	0.0	none	CATH	NaN	NaN	NaN	NaN	NaN	NaN	NaN	NaN	NaN	Beta	NaN	NaN	NaN	False	4.875197323201151	131	131
1sqgA02	0.5574481	3.9798245	4.3446307	-0.06732618138986085	-0.04946806376190415	0.004809185002652959	27	1	1.10	1.10.287	1.10.287.730	0.7407407407407407	0.0	0.0	0.0	0.0	0.1111111111111111	0.0	0.1111111111111111	0.09567	2.58313	0.0	0.0	0.0	none	0.0	0.0	none	0.0	0.0	none	CATH	NaN	NaN	NaN	NaN	NaN	NaN	NaN	NaN	NaN	Alpha	NaN	NaN	NaN	False	3.295836866004329	27	27
1sr8A01	6.0616884	2.8124666	0.8072509	-0.12130371325515797	-0.052485933541011096	-0.010144040561757845	39	3	3.30	3.30.1990	3.30.1990.10	0.20512820512820512	0.07692307692307693	0.0	0.15384615384615385	0.05128205128205128	0.2564102564102564	0.0	0.5384615384615384	0.13084	5.10279	0.0	0.0	0.0	none	0.0	0.0	none	0.0	0.0	none	CATH	NaN	NaN	NaN	NaN	NaN	NaN	NaN	NaN	NaN	Alpha Beta	NaN	NaN	NaN	False	3.6635616461296463	39	39
1sr8A02	7.224765	1.8693745	1.46213	-0.022532026310226695	0.05797243622291294	-0.009961945232326259	153	3	3.30	3.30.2110	3.30.2110.10	0.2679738562091503	0.0196078431372549	0.0	0.30718954248366015	0.026143790849673203	0.19607843137254902	0.0	0.5490196078431373	0.1372	20.99128	0.0	0.0	0.0	none	0.137	1.0	mid	0.0	0.0	none	CATH	NaN	NaN	NaN	NaN	NaN	NaN	NaN	NaN	NaN	Alpha Beta	NaN	NaN	NaN	False	5.030437921392435	153	153
1sr8A03	6.8062105	2.721124	2.703069	-0.032678876300451506	0.019408418757932144	0.02215484150561915	90	3	3.40	3.40.50	3.40.50.10720	0.4777777777777778	0.03333333333333333	0.0	0.2	0.0	0.1	0.0	0.3333333333333333	0.10794	9.71445	0.0	0.0	0.0	none	0.0	0.0	none	0.0	0.0	none	CATH	NaN	NaN	NaN	NaN	NaN	NaN	NaN	NaN	NaN	Alpha Beta	NaN	NaN	NaN	False	4.499809670330265	90	90
1srqA01	6.1479287	2.1932883	1.3820145	-0.02067574307576365	0.02238622323822303	-0.009991158663836245	138	3	3.30	3.30.1120	3.30.1120.160	0.4057971014492754	0.0	0.0	0.26811594202898553	0.0	0.14492753623188406	0.0	0.41304347826086957	0.08756	28.89428	0.0	0.0	0.0	none	0.0	0.0	none	0.0	0.0	none	CATH	NaN	NaN	NaN	NaN	NaN	NaN	NaN	NaN	NaN	Alpha Beta	NaN	NaN	NaN	False	4.927253685157205	138	138
1srqC02	6.4225283	1.4646804	1.8275489	-0.026817221455323115	0.02794165671726852	-0.024840361542959176	184	3	3.40	3.40.50	3.40.50.11210	0.22826086956521738	0.03260869565217391	0.0	0.266304347826087	0.0	0.2717391304347826	0.0	0.5706521739130435	0.10724	20.3754	0.0	0.0	0.0	none	0.0	0.0	none	0.0	0.0	none	CATH	NaN	NaN	NaN	NaN	NaN	NaN	NaN	NaN	NaN	Alpha Beta	NaN	NaN	NaN	False	5.214935757608986	184	184
1srqD01	7.3412676	2.616688	0.53987646	-0.10947403279524985	-0.01564967438325191	-0.012368541730891575	57	6	6.10	6.10.140	6.10.140.210	0.38596491228070173	0.0	0.0	0.21052631578947367	0.017543859649122806	0.08771929824561403	0.0	0.3157894736842105	0.09626	29.93685	0.0	0.0	0.0	none	0.0	0.0	none	0.0	0.0	none	CATH	NaN	NaN	NaN	NaN	NaN	NaN	NaN	NaN	NaN	Few Secondary Structures / Special	NaN	NaN	NaN	False	4.04305126783455	57	57
1ss3A00	-0.37756377	3.7852418	4.7813935	0.013419496753627611	-0.03716183006531256	0.012138534363931345	50	1	1.10	1.10.287	1.10.287.720	0.56	0.0	0.0	0.0	0.0	0.0	0.0	0.0	0.07813	3.90637	0.0	0.0	0.0	none	0.0	0.0	none	0.0	0.0	none	CATH	NaN	NaN	NaN	NaN	NaN	NaN	NaN	NaN	NaN	Alpha	NaN	NaN	NaN	False	3.912023005428146	50	50
1ss6A01	9.092153	3.3087249	1.2789623	-0.09843346627640845	0.020868558156070877	0.026265283762314524	65	3	3.30	3.30.420	3.30.420.210	0.23076923076923078	0.03076923076923077	0.0	0.36923076923076925	0.0	0.2	0.0	0.6	0.17189	11.17271	0.0	0.0	0.0	none	0.0	0.0	none	0.0	0.0	none	CATH	NaN	NaN	NaN	NaN	NaN	NaN	NaN	NaN	NaN	Alpha Beta	NaN	NaN	NaN	False	4.174387269895637	65	65
1sseB00	3.042648	3.2238836	3.1078131	-0.04585272022853468	-0.029495969137766007	0.0017550535310434515	86	1	1.10	1.10.238	1.10.238.100	0.3372093023255814	0.0	0.0	0.11627906976744186	0.0	0.3023255813953488	0.0	0.4186046511627907	0.06447	5.54412	0.326	0.0	1.0	terminal	0.0	0.0	none	0.0	0.0	none	CATH	NaN	NaN	NaN	NaN	NaN	NaN	NaN	NaN	NaN	Alpha	NaN	NaN	NaN	False	4.454347296253507	86	86
1stzA03	7.7115216	2.5697267	1.0641024	-0.0654999477149853	0.02015658662744269	-0.0028352800681915864	89	3	3.30	3.30.390	3.30.390.60	0.3258426966292135	0.0449438202247191	0.0	0.33707865168539325	0.0	0.20224719101123595	0.0	0.5842696629213483	0.10761	9.57751	0.0	0.0	0.0	none	0.0	0.0	none	0.0	0.0	none	CATH	NaN	NaN	NaN	NaN	NaN	NaN	NaN	NaN	NaN	Alpha Beta	NaN	NaN	NaN	False	4.48863636973214	89	89
1sumB02	0.88655686	2.9040325	5.2657886	0.08385106833834134	-0.001991220796503367	0.016981765536630933	118	1	1.20	1.20.58	1.20.58.220	0.7288135593220338	0.025423728813559324	0.0	0.06779661016949153	0.0	0.01694915254237288	0.0	0.11016949152542373	0.08663	10.2223	0.0	0.0	0.0	none	0.0	0.0	none	0.0	0.0	none	CATH	NaN	NaN	NaN	NaN	NaN	NaN	NaN	NaN	NaN	Alpha	NaN	NaN	NaN	False	4.770684624465665	118	118
1svbA01	7.272986	1.8908523	0.9407398	-0.03281413517328681	0.03736468311589043	-0.00978128973663782	136	2	2.60	2.60.98	2.60.98.10	0.0	0.051470588235294115	0.0	0.5147058823529411	0.029411764705882353	0.2867647058823529	0.0	0.8823529411764706	0.14924	44.6221	0.0	0.0	0.0	none	0.0	0.0	none	0.0	0.0	none	CATH	NaN	NaN	NaN	NaN	NaN	NaN	NaN	NaN	NaN	Beta	NaN	NaN	NaN	False	4.912654885736052	136	136
1svfA00	-2.6110513	4.597513	4.0646906	0.06290041139835106	-0.040741903797451455	0.004142611983062987	64	1	1.20	1.20.5	1.20.5.300	0.953125	0.0	0.0	0.0	0.0	0.0	0.0	0.0	0.03637	2.328	0.0	0.0	0.0	none	0.0	0.0	none	0.0	0.0	none	CATH	NaN	NaN	NaN	NaN	NaN	NaN	NaN	NaN	NaN	Alpha	NaN	NaN	NaN	False	4.1588830833596715	64	64
1svmA01	2.1013517	2.8803625	4.616626	0.02652729114601215	-0.006953717620955401	0.014517887075933197	90	1	1.10	1.10.10	1.10.10.510	0.7444444444444445	0.0	0.0	0.0	0.0	0.15555555555555556	0.0	0.15555555555555556	0.11166	10.04919	0.0	0.0	0.0	none	0.0	0.0	none	0.0	0.0	none	CATH	NaN	NaN	NaN	NaN	NaN	NaN	NaN	NaN	NaN	Alpha	NaN	NaN	NaN	False	4.499809670330265	90	90
1svmA02	2.4812226	2.7524679	5.0952096	0.055165426252964396	0.0032970985133122747	0.025852593925099403	118	1	1.20	1.20.1050	1.20.1050.70	0.7203389830508474	0.05084745762711865	0.0	0.0	0.0	0.07627118644067797	0.0	0.1271186440677966	0.11307	30.6426	0.0	0.0	0.0	none	0.178	1.0	mid	0.0	0.0	none	CATH	NaN	NaN	NaN	NaN	NaN	NaN	NaN	NaN	NaN	Alpha	NaN	NaN	NaN	False	4.770684624465665	118	118
1swyA00	1.849641	1.28065	2.829516	0.058099122133729024	0.008328565975623379	-0.02298400531049381	164	1	1.10	1.10.530	1.10.530.40	0.6463414634146342	0.0	0.0	0.07317073170731707	0.006097560975609756	0.08536585365853659	0.0	0.16463414634146342	0.07404	12.14181	0.0	0.0	0.0	none	0.0	0.0	none	0.0	0.0	none	CATH	NaN	NaN	NaN	NaN	NaN	NaN	NaN	NaN	NaN	Alpha	NaN	NaN	NaN	False	5.099866427824199	164	164
1sx3A01	3.6546118	0.9525461	3.7390895	0.061757673357956296	0.04029233714079502	0.002182341645083444	250	1	1.10	1.10.560	1.10.560.10	0.632	0.012	0.0	0.112	0.0	0.08	0.0	0.204	0.10749	56.43351	0.0	0.0	0.0	none	0.0	0.0	none	0.0	0.0	none	CATH	NaN	NaN	NaN	NaN	NaN	NaN	NaN	NaN	NaN	Alpha	NaN	NaN	NaN	False	5.521460917862246	250	\u003e200
1sx5B00	3.5924606	1.7624332	2.1467333	0.04842762995371759	0.022816612427063097	-0.011792524868941005	238	3	3.40	3.40.600	3.40.600.10	0.3067226890756303	0.037815126050420166	0.0	0.2857142857142857	0.012605042016806723	0.18067226890756302	0.0	0.5168067226890757	0.0775	18.91	0.0	0.0	0.0	none	0.0	0.0	none	0.0	0.0	none	CATH	NaN	NaN	NaN	NaN	NaN	NaN	NaN	NaN	NaN	Alpha Beta	NaN	NaN	NaN	False	5.472270673671475	238	\u003e200
1sz7A00	1.9485253	2.5022557	5.075878	0.07741656937921823	0.011141313563806717	0.021369302181931223	159	3	3.30	3.30.1380	3.30.1380.20	0.4716981132075472	0.018867924528301886	0.0	0.1761006289308176	0.0	0.1509433962264151	0.0	0.34591194968553457	0.09499	15.10331	0.0	0.0	0.0	none	0.0	0.0	none	0.0	0.0	none	CATH	NaN	NaN	NaN	NaN	NaN	NaN	NaN	NaN	NaN	Alpha Beta	NaN	NaN	NaN	False	5.0689042022202315	159	159
1szhA01	1.8511353	1.4081393	4.1701503	0.0068413238398898684	-0.011931367151295566	-0.003257774845381866	65	1	1.10	1.10.150	1.10.150.360	0.5538461538461539	0.09230769230769231	0.0	0.0	0.0	0.16923076923076924	0.0	0.26153846153846155	0.08499	5.52457	0.0	0.0	0.0	none	0.0	0.0	none	0.0	0.0	none	CATH	NaN	NaN	NaN	NaN	NaN	NaN	NaN	NaN	NaN	Alpha	NaN	NaN	NaN	False	4.174387269895637	65	65
1szhA02	3.1067822	0.033118553	3.1811793	0.008528883680811894	0.014537748899707877	-0.021973954916863082	82	1	1.10	1.10.150	1.10.150.370	0.5121951219512195	0.21951219512195122	0.0	0.0	0.0	0.14634146341463414	0.0	0.36585365853658536	0.09563	7.84175	0.0	0.0	0.0	none	0.0	0.0	none	0.0	0.0	none	CATH	NaN	NaN	NaN	NaN	NaN	NaN	NaN	NaN	NaN	Alpha	NaN	NaN	NaN	False	4.406719247264253	82	82
1sziA01	6.5128922	3.00198	2.802467	-0.06441827710722572	-0.008859467503222567	0.01844789108729789	57	3	3.30	3.30.720	3.30.720.170	0.2807017543859649	0.0	0.0	0.3157894736842105	0.017543859649122806	0.19298245614035087	0.0	0.5263157894736842	0.21485	48.55531	0.0	0.0	0.0	none	0.0	0.0	none	0.0	0.0	none	CATH	NaN	NaN	NaN	NaN	NaN	NaN	NaN	NaN	NaN	Alpha Beta	NaN	NaN	NaN	False	4.04305126783455	57	57
1szwA01	8.586074	2.6972365	1.8849527	-0.06586121525525476	0.04724765092515554	0.008369976686594314	202	3	3.30	3.30.2350	3.30.2350.20	0.16336633663366337	0.07920792079207921	0.0	0.31683168316831684	0.01485148514851485	0.13861386138613863	0.0	0.5495049504950495	0.12945	43.88345	0.0	0.0	0.0	none	0.0	0.0	none	0.0	0.0	none	CATH	NaN	NaN	NaN	NaN	NaN	NaN	NaN	NaN	NaN	Alpha Beta	NaN	NaN	NaN	False	5.308267697401205	202	\u003e200
1szwA02	3.6709828	1.4269223	3.4389782	0.02928422322828621	0.019812949732690602	0.0017262437106610638	127	3	3.30	3.30.2340	3.30.2340.10	0.5196850393700787	0.023622047244094488	0.0	0.11023622047244094	0.015748031496062992	0.14960629921259844	0.0	0.2992125984251969	0.10358	14.08706	0.0	0.0	0.0	none	0.0	0.0	none	0.0	0.0	none	CATH	NaN	NaN	NaN	NaN	NaN	NaN	NaN	NaN	NaN	Alpha Beta	NaN	NaN	NaN	False	4.844187086458591	127	127
1t07A00	5.839595	1.2546993	1.9731842	-0.05476079992574869	0.006782744336462165	-0.02345510673701342	75	1	1.10	1.10.3880	1.10.3880.10	0.38666666666666666	0.08	0.0	0.05333333333333334	0.02666666666666667	0.25333333333333335	0.0	0.41333333333333333	0.0957	7.75132	0.28	0.0	1.0	terminal	0.0	0.0	none	0.0	0.0	none	CATH	NaN	NaN	NaN	NaN	NaN	NaN	NaN	NaN	NaN	Alpha	NaN	NaN	NaN	False	4.31748811353631	75	75
1t0fC00	1.0457573	1.8763137	2.8577573	-0.051618952385575664	-0.03530072389384541	-0.023479529192628672	49	6	6.10	6.10.20	6.10.20.30	0.30612244897959184	0.20408163265306123	0.0	0.0	0.0	0.24489795918367346	0.0	0.4489795918367347	0.0645	3.16035	0.0	0.0	0.0	none	0.0	0.0	none	0.0	0.0	none	CATH	NaN	NaN	NaN	NaN	NaN	NaN	NaN	NaN	NaN	Few Secondary Structures / Special	NaN	NaN	NaN	False	3.8918202981106265	49	49
1t1jA00	1.55335	2.3773298	3.5396326	0.04231539735016548	-0.002671768702461208	0.0017532406612952342	119	3	3.40	3.40.50	3.40.50.10400	0.5210084033613446	0.08403361344537816	0.0	0.14285714285714285	0.0	0.1092436974789916	0.0	0.33613445378151263	0.10937	13.01538	0.0	0.0	0.0	none	0.0	0.0	none	0.0	0.0	none	CATH	NaN	NaN	NaN	NaN	NaN	NaN	NaN	NaN	NaN	Alpha Beta	NaN	NaN	NaN	False	4.77912349311153	119	119
1t23A00	6.638195	1.6072221	1.6993462	-0.047402568752374426	0.024333228009320126	-0.015379606950578807	93	3	3.10	3.10.470	3.10.470.10	0.11827956989247312	0.0	0.0	0.3763440860215054	0.0	0.3118279569892473	0.0	0.6881720430107527	0.142	13.20604	0.473	1.0	0.0	terminal	0.0	0.0	none	0.0	0.0	none	CATH	NaN	NaN	NaN	NaN	NaN	NaN	NaN	NaN	NaN	Alpha Beta	NaN	NaN	NaN	False	4.532599493153256	93	93
1t50A00	3.2443907	2.0193477	2.5440078	-0.046579787653844115	-0.01853581893802376	-0.010805205706627175	58	1	1.20	1.20.1400	1.20.1400.10	0.41379310344827586	0.0	0.0	0.0	0.0	0.5	0.0	0.5	0.09185	5.32754	0.0	0.0	0.0	none	0.0	0.0	none	0.0	0.0	none	CATH	NaN	NaN	NaN	NaN	NaN	NaN	NaN	NaN	NaN	Alpha	NaN	NaN	NaN	False	4.060443010546419	58	58
1t5oA01	3.7734694	1.7819374	3.9008634	0.034454440897645655	0.02583485637467012	0.010159526548896122	141	1	1.20	1.20.120	1.20.120.420	0.6312056737588653	0.02127659574468085	0.0	0.07801418439716312	0.0	0.15602836879432624	0.0	0.2553191489361702	0.06692	9.43543	0.0	0.0	0.0	none	0.149	1.0	mid	0.0	0.0	none	CATH	NaN	NaN	NaN	NaN	NaN	NaN	NaN	NaN	NaN	Alpha	NaN	NaN	NaN	False	4.948759890378168	141	141
1t60D00	8.639658	2.3284225	1.3852999	-0.09122288737440436	0.05189761522849338	-0.032922964753625425	224	2	2.170	2.170.240	2.170.240.10	0.0	0.09821428571428571	0.0	0.41517857142857145	0.026785714285714284	0.25	0.0	0.7901785714285714	0.13346	29.89497	0.0	0.0	0.0	none	0.0	0.0	none	0.0	0.0	none	CATH	NaN	NaN	NaN	NaN	NaN	NaN	NaN	NaN	NaN	Beta	NaN	NaN	NaN	False	5.4116460518550396	224	\u003e200
1t6aA01	-1.470089	4.554684	3.4358468	-0.060814682365742376	-0.058876490775085014	-0.005512708943067149	43	1	1.20	1.20.5	1.20.5.850	0.6744186046511628	0.0	0.0	0.0	0.0	0.09302325581395349	0.0	0.09302325581395349	0.04794	2.20511	0.0	0.0	0.0	none	0.0	0.0	none	0.0	0.0	none	CATH	NaN	NaN	NaN	NaN	NaN	NaN	NaN	NaN	NaN	Alpha	NaN	NaN	NaN	False	3.7612001156935624	43	43
1t6aA02	6.5066767	1.9414575	0.4870974	-0.0759533224663762	-0.0017264792331282222	-0.029098949249663938	76	3	3.30	3.30.310	3.30.310.120	0.23684210526315788	0.0	0.0	0.34210526315789475	0.02631578947368421	0.21052631578947367	0.0	0.5789473684210527	0.07596	5.9248	0.0	0.0	0.0	none	0.0	0.0	none	0.0	0.0	none	CATH	NaN	NaN	NaN	NaN	NaN	NaN	NaN	NaN	NaN	Alpha Beta	NaN	NaN	NaN	False	4.330733340286331	76	76
1t6uD00	1.063043	1.1512561	4.1273694	0.07054423532401051	0.006652134290717912	-0.002709492641569764	116	1	1.20	1.20.120	1.20.120.400	0.8103448275862069	0.0	0.0	0.0	0.0	0.04310344827586207	0.0	0.04310344827586207	0.09051	10.49899	0.0	0.0	0.0	none	0.0	0.0	none	0.0	0.0	none	CATH	NaN	NaN	NaN	NaN	NaN	NaN	NaN	NaN	NaN	Alpha	NaN	NaN	NaN	False	4.7535901911063645	116	116
1t77A02	3.857529	1.7232856	2.7484245	0.05310737052124115	0.03119716629407045	-0.003334168039604291	289	1	1.10	1.10.1540	1.10.1540.10	0.4013840830449827	0.07958477508650519	0.0	0.0	0.03460207612456748	0.25259515570934254	0.0	0.36678200692041524	0.10007	28.91977	0.0	0.0	0.0	none	0.0	0.0	none	0.0	0.0	none	CATH	NaN	NaN	NaN	NaN	NaN	NaN	NaN	NaN	NaN	Alpha	NaN	NaN	NaN	False	5.666426688112432	289	\u003e200
1t8sA01	3.5044193	2.272062	3.8531706	0.04239253417821225	0.02032330881241488	0.015632905385629055	140	3	3.30	3.30.1730	3.30.1730.10	0.4	0.04285714285714286	0.0	0.19285714285714287	0.0	0.1	0.0	0.3357142857142857	0.11276	18.60579	0.0	0.0	0.0	none	0.0	0.0	none	0.0	0.0	none	CATH	NaN	NaN	NaN	NaN	NaN	NaN	NaN	NaN	NaN	Alpha Beta	NaN	NaN	NaN	False	4.941642422609304	140	140
1t9hA03	0.87763226	2.0396104	2.930551	-0.01139003354183308	-0.025421989696133875	-0.019537056009809168	68	1	1.10	1.10.40	1.10.40.50	0.5147058823529411	0.08823529411764706	0.0	0.0	0.0	0.22058823529411764	0.0	0.3088235294117647	0.10046	6.83112	0.0	0.0	0.0	none	0.0	0.0	none	0.0	0.0	none	CATH	NaN	NaN	NaN	NaN	NaN	NaN	NaN	NaN	NaN	Alpha	NaN	NaN	NaN	False	4.219507705176107	68	68
1tbaA00	7.1698494	2.5619147	1.4227604	-0.09111777887181254	-0.00803301113210545	-0.001630914400525456	67	1	1.10	1.10.1100	1.10.1100.10	0.08955223880597014	0.04477611940298507	0.0	0.05970149253731343	0.0	0.4925373134328358	0.0	0.5970149253731343	0.11393	7.63342	0.0	0.0	0.0	none	0.0	0.0	none	0.0	0.0	none	CATH	NaN	NaN	NaN	NaN	NaN	NaN	NaN	NaN	NaN	Alpha	NaN	NaN	NaN	False	4.204692619390966	67	67
1tbfA00	1.8365324	0.5048719	3.2743733	0.09773303734089048	0.027860989460175543	-0.019686467990291376	326	1	1.10	1.10.1300	1.10.1300.10	0.6779141104294478	0.06748466257668712	0.0	0.0	0.0	0.13803680981595093	0.0	0.20552147239263804	0.0529	17.24423	0.0	0.0	0.0	none	0.0	0.0	none	0.0	0.0	none	CATH	NaN	NaN	NaN	NaN	NaN	NaN	NaN	NaN	NaN	Alpha	NaN	NaN	NaN	False	5.786897381366708	\u003e300	\u003e200
1td6A01	-1.3935317	3.7137036	4.3100934	0.06787322788685879	-0.023847999601091407	0.009691234714242715	102	1	1.20	1.20.1480	1.20.1480.10	0.6470588235294118	0.029411764705882353	0.0	0.0	0.0	0.12745098039215685	0.0	0.1568627450980392	0.08809	8.98535	0.0	0.0	0.0	none	0.0	0.0	none	0.0	0.0	none	CATH	NaN	NaN	NaN	NaN	NaN	NaN	NaN	NaN	NaN	Alpha	NaN	NaN	NaN	False	4.624972813284271	102	102
1td6A02	1.4524652	2.3588023	3.871562	0.018787078933547224	-0.011424424105305964	-0.0010436965832779422	92	3	3.30	3.30.1790	3.30.1790.10	0.34782608695652173	0.09782608695652174	0.0	0.15217391304347827	0.0	0.31521739130434784	0.0	0.5652173913043478	0.08291	7.62795	0.0	0.0	0.0	none	0.0	0.0	none	0.0	0.0	none	CATH	NaN	NaN	NaN	NaN	NaN	NaN	NaN	NaN	NaN	Alpha Beta	NaN	NaN	NaN	False	4.5217885770490405	92	92
1td6A03	-0.47287598	2.8075655	4.6088085	0.062246456964775085	-0.015812916170514793	0.0049311084085766135	92	1	1.10	1.10.472	1.10.472.40	0.6630434782608695	0.0	0.0	0.0	0.0	0.2391304347826087	0.0	0.2391304347826087	0.08154	7.50186	0.0	0.0	0.0	none	0.0	0.0	none	0.0	0.0	none	CATH	NaN	NaN	NaN	NaN	NaN	NaN	NaN	NaN	NaN	Alpha	NaN	NaN	NaN	False	4.5217885770490405	92	92
1tdjA03	6.338666	1.6679913	2.3364348	-0.023523650524568764	0.02197020994330522	-0.006637108942004872	161	3	3.40	3.40.1020	3.40.1020.10	0.2608695652173913	0.018633540372670808	0.0	0.2608695652173913	0.018633540372670808	0.2422360248447205	0.0	0.5403726708074534	0.10577	18.72046	0.0	0.0	0.0	none	0.0	0.0	none	0.0	0.0	none	CATH	NaN	NaN	NaN	NaN	NaN	NaN	NaN	NaN	NaN	Alpha Beta	NaN	NaN	NaN	False	5.081404364984463	161	161
1tf5A02	0.29611605	2.4176404	3.6188135	0.054985172924040863	-0.008368216790892677	-0.005524148829864651	122	3	3.90	3.90.1440	3.90.1440.10	0.39344262295081966	0.02459016393442623	0.0	0.11475409836065574	0.01639344262295082	0.28688524590163933	0.0	0.4426229508196721	0.08513	10.38583	0.0	0.0	0.0	none	0.0	0.0	none	0.0	0.0	none	CATH	NaN	NaN	NaN	NaN	NaN	NaN	NaN	NaN	NaN	Alpha Beta	NaN	NaN	NaN	False	4.804021044733257	122	122
1tfeA01	5.483479	1.3186328	2.0893877	-0.014732505810494902	0.022494858901050362	-0.018156784493422607	97	3	3.30	3.30.479	3.30.479.20	0.4020618556701031	0.0	0.0	0.26804123711340205	0.020618556701030927	0.1134020618556701	0.0	0.4020618556701031	0.14326	20.34304	0.0	0.0	0.0	none	0.0	0.0	none	0.0	0.0	none	CATH	NaN	NaN	NaN	NaN	NaN	NaN	NaN	NaN	NaN	Alpha Beta	NaN	NaN	NaN	False	4.574710978503383	97	97
1tfeA02	1.5213774	2.9349055	5.2377133	-0.002183140867198272	-0.02505319336149293	0.01565322580817121	45	1	1.10	1.10.286	1.10.286.20	0.7777777777777778	0.0	0.0	0.0	0.0	0.08888888888888889	0.0	0.08888888888888889	0.10149	4.56696	0.0	0.0	0.0	none	0.0	0.0	none	0.0	0.0	none	CATH	NaN	NaN	NaN	NaN	NaN	NaN	NaN	NaN	NaN	Alpha	NaN	NaN	NaN	False	3.8066624897703196	45	45
1tgrA00	-1.305154	3.7721457	4.252146	0.007112085096764399	-0.03637795464239247	0.0018091294180133605	52	1	1.10	1.10.100	1.10.100.10	0.5384615384615384	0.1346153846153846	0.0	0.0	0.038461538461538464	0.1346153846153846	0.0	0.3076923076923077	0.11165	5.80563	0.0	0.0	0.0	none	0.0	0.0	none	0.0	0.0	none	CATH	NaN	NaN	NaN	NaN	NaN	NaN	NaN	NaN	NaN	Alpha	NaN	NaN	NaN	False	3.9512437185814275	52	52
1ti2A01	6.577842	2.356769	0.44796184	-0.08933898652961977	-0.01094415309503138	-0.024738934057284667	66	2	2.20	2.20.25	2.20.25.340	0.07575757575757576	0.0	0.0	0.42424242424242425	0.030303030303030304	0.19696969696969696	0.0	0.6515151515151515	0.1143	7.54347	0.0	0.0	0.0	none	0.0	0.0	none	0.0	0.0	none	CATH	NaN	NaN	NaN	NaN	NaN	NaN	NaN	NaN	NaN	Beta	NaN	NaN	NaN	False	4.189654742026425	66	66
1tifA00	6.071984	2.7527165	2.8451297	-0.04685804416740741	0.0017552048446653377	0.01164819481383989	76	3	3.10	3.10.20	3.10.20.80	0.34210526315789475	0.039473684210526314	0.0	0.2894736842105263	0.013157894736842105	0.15789473684210525	0.0	0.5	0.11454	8.70483	0.0	0.0	0.0	none	0.0	0.0	none	0.0	0.0	none	CATH	NaN	NaN	NaN	NaN	NaN	NaN	NaN	NaN	NaN	Alpha Beta	NaN	NaN	NaN	False	4.330733340286331	76	76
1tigA00	1.9190596	2.4249232	2.9431767	0.0006342715988928416	-0.014222475712267311	-0.006390540125050429	88	3	3.30	3.30.110	3.30.110.10	0.38636363636363635	0.0	0.0	0.3522727272727273	0.0	0.10227272727272728	0.0	0.45454545454545453	0.11986	10.54744	0.0	0.0	0.0	none	0.0	0.0	none	0.0	0.0	none	CATH	NaN	NaN	NaN	NaN	NaN	NaN	NaN	NaN	NaN	Alpha Beta	NaN	NaN	NaN	False	4.477336814478207	88	88
1tiwA02	-1.2488918	4.9608808	3.5917814	-0.06441442114666991	-0.06215607603111047	-0.0025174782879110284	26	1	1.20	1.20.5	1.20.5.460	0.8461538461538461	0.0	0.0	0.0	0.0	0.0	0.0	0.0	0.10094	2.62441	0.0	0.0	0.0	none	0.0	0.0	none	0.0	0.0	none	CATH	NaN	NaN	NaN	NaN	NaN	NaN	NaN	NaN	NaN	Alpha	NaN	NaN	NaN	False	3.258096538021482	26	26
1tjlA00	-1.2361503	3.014729	3.8575764	0.09960306944835944	-0.015635903725184294	-0.005368285409193605	145	1	1.20	1.20.120	1.20.120.910	0.6551724137931034	0.0	0.0	0.0	0.013793103448275862	0.1793103448275862	0.0	0.19310344827586207	0.0648	9.39609	0.0	0.0	0.0	none	0.0	0.0	none	0.0	0.0	none	CATH	NaN	NaN	NaN	NaN	NaN	NaN	NaN	NaN	NaN	Alpha	NaN	NaN	NaN	False	4.976733742420574	145	145
1tkvA00	-0.4166009	2.7900844	4.3002553	0.05573106677863894	-0.015232971360965995	0.0039745418088470074	89	1	1.10	1.10.1810	1.10.1810.10	0.7078651685393258	0.0449438202247191	0.0	0.0	0.0	0.07865168539325842	0.0	0.12359550561797752	0.08955	7.97003	0.0	0.0	0.0	none	0.0	0.0	none	0.0	0.0	none	CATH	NaN	NaN	NaN	NaN	NaN	NaN	NaN	NaN	NaN	Alpha	NaN	NaN	NaN	False	4.48863636973214	89	89
1tlyA00	6.553162	1.5109347	0.6821356	0.021753241401708433	0.05902685975453026	-0.025128258677725133	251	2	2.40	2.40.230	2.40.230.20	0.0199203187250996	0.01195219123505976	0.0	0.6215139442231076	0.0199203187250996	0.21912350597609562	0.0	0.8725099601593626	0.08355	22.30652	0.0	0.0	0.0	none	0.0	0.0	none	0.458	12.0	mid	CATH	NaN	NaN	NaN	NaN	NaN	NaN	NaN	NaN	NaN	Beta	NaN	NaN	NaN	False	5.5254529391317835	251	\u003e200
1tm9A00	-0.33486658	2.2751396	3.7234719	0.08056927007321558	-0.009999752353380286	-0.00870063756224838	137	1	1.10	1.10.3960	1.10.3960.10	0.583941605839416	0.0	0.0	0.0	0.0	0.19708029197080293	0.0	0.19708029197080293	0.07371	10.09798	0.0	0.0	0.0	none	0.0	0.0	none	0.0	0.0	none	CATH	NaN	NaN	NaN	NaN	NaN	NaN	NaN	NaN	NaN	Alpha	NaN	NaN	NaN	False	4.919980925828125	137	137
1tr2A02	0.98095304	0.3670301	3.413539	0.10973955375124679	0.01395504749882537	-0.02530535820259064	231	1	1.20	1.20.120	1.20.120.810	0.7619047619047619	0.012987012987012988	0.0	0.0	0.0	0.16883116883116883	0.0	0.18181818181818182	0.04824	11.38439	0.0	0.0	0.0	none	0.0	0.0	none	0.0	0.0	none	CATH	NaN	NaN	NaN	NaN	NaN	NaN	NaN	NaN	NaN	Alpha	NaN	NaN	NaN	False	5.442417710521793	231	\u003e200
1ts9A00	6.8724737	2.464382	1.4331203	-0.05212679671465484	0.014717789313500556	-0.001963990536494667	93	2	2.30	2.30.30	2.30.30.210	0.1827956989247312	0.0967741935483871	0.0	0.26881720430107525	0.043010752688172046	0.20430107526881722	0.0	0.6129032258064516	0.1229	12.04466	0.0	0.0	0.0	none	0.0	0.0	none	0.0	0.0	none	CATH	NaN	NaN	NaN	NaN	NaN	NaN	NaN	NaN	NaN	Beta	NaN	NaN	NaN	False	4.532599493153256	93	93
1tt5B02	2.1959703	1.1297364	3.3039663	0.0051265410508551535	-0.007109120344360105	-0.010134326205880664	77	1	1.10	1.10.10	1.10.10.520	0.6363636363636364	0.0	0.0	0.0	0.0	0.14285714285714285	0.0	0.14285714285714285	0.10425	8.02717	0.0	0.0	0.0	none	0.0	0.0	none	0.0	0.0	none	CATH	NaN	NaN	NaN	NaN	NaN	NaN	NaN	NaN	NaN	Alpha	NaN	NaN	NaN	False	4.343805421853684	77	77
1tt5B03	0.69766724	4.3764687	3.4324508	-0.08142783813824743	-0.04671310123034841	0.003020126899151056	52	3	3.10	3.10.20	3.10.20.260	0.11538461538461539	0.0	0.0	0.07692307692307693	0.0	0.40384615384615385	0.0	0.4807692307692308	0.06578	4.01281	0.0	0.0	0.0	none	0.0	0.0	none	0.0	0.0	none	CATH	NaN	NaN	NaN	NaN	NaN	NaN	NaN	NaN	NaN	Alpha Beta	NaN	NaN	NaN	False	3.9512437185814275	52	52
1tt8A00	4.294966	2.6048856	2.1101205	0.014456750560637995	0.006809473067960314	-0.0036321370030670454	164	3	3.40	3.40.1410	3.40.1410.10	0.1402439024390244	0.11585365853658537	0.0	0.3780487804878049	0.006097560975609756	0.18292682926829268	0.0	0.6829268292682927	0.1263	20.71363	0.0	0.0	0.0	none	0.0	0.0	none	0.0	0.0	none	CATH	NaN	NaN	NaN	NaN	NaN	NaN	NaN	NaN	NaN	Alpha Beta	NaN	NaN	NaN	False	5.099866427824199	164	164
1tulA00	8.088376	2.9385197	0.6696208	-0.0863999114081923	0.024907598361130028	0.006463487305543076	102	2	2.70	2.70.40	2.70.40.20	0.0	0.06862745098039216	0.0	0.5	0.0	0.1568627450980392	0.0	0.7254901960784313	0.19002	19.38248	0.0	0.0	0.0	none	0.0	0.0	none	0.0	0.0	none	CATH	NaN	NaN	NaN	NaN	NaN	NaN	NaN	NaN	NaN	Beta	NaN	NaN	NaN	False	4.624972813284271	102	102
1tuwA00	7.8213305	2.6047168	2.682679	-0.04888505332334656	0.010277442755535812	0.006150933487332562	106	3	3.30	3.30.70	3.30.70.1090	0.330188679245283	0.09433962264150944	0.0	0.29245283018867924	0.0	0.08490566037735849	0.0	0.4716981132075472	0.11607	12.30307	0.0	0.0	0.0	none	0.0	0.0	none	0.0	0.0	none	CATH	NaN	NaN	NaN	NaN	NaN	NaN	NaN	NaN	NaN	Alpha Beta	NaN	NaN	NaN	False	4.663439094112067	106	106
1tuzA00	-0.29738897	3.1174035	3.9819477	0.05481557949534998	-0.01757582010324128	0.0008926665826767554	118	1	1.10	1.10.238	1.10.238.110	0.4830508474576271	0.0423728813559322	0.0	0.05084745762711865	0.0	0.11864406779661017	0.0	0.211864406779661	0.07268	8.57607	0.0	0.0	0.0	none	0.0	0.0	none	0.0	0.0	none	CATH	NaN	NaN	NaN	NaN	NaN	NaN	NaN	NaN	NaN	Alpha	NaN	NaN	NaN	False	4.770684624465665	118	118
1tvsA00	0.34153235	3.7341878	2.9586356	-0.03570896646457398	-0.0319443469497647	-0.013494096682955517	75	4	4.10	4.10.210	4.10.210.10	0.36	0.0	0.0	0.0	0.0	0.4266666666666667	0.0	0.4266666666666667	0.04888	3.66586	0.4	1.0	0.0	terminal	0.0	0.0	none	0.0	0.0	none	CATH	NaN	NaN	NaN	NaN	NaN	NaN	NaN	NaN	NaN	Few Secondary Structures / Special	NaN	NaN	NaN	False	4.31748811353631	75	75
1twcA01	5.6038284	2.2356184	1.2578117	-0.03452803594910015	0.00762286865234395	-0.019012926981136727	132	4	4.10	4.10.860	4.10.860.120	0.3484848484848485	0.0	0.0	0.0	0.015151515151515152	0.23484848484848486	0.0	0.25	0.04393	13.31042	0.0	0.0	0.0	none	0.0	0.0	none	0.0	0.0	none	CATH	NaN	NaN	NaN	NaN	NaN	NaN	NaN	NaN	NaN	Few Secondary Structures / Special	NaN	NaN	NaN	False	4.882801922586371	132	132
1twfA04	6.087148	1.5820311	1.9488714	-0.05240007500902595	0.008890431548841523	-0.011302842712507769	63	3	3.30	3.30.1490	3.30.1490.180	0.1746031746031746	0.0	0.0	0.3492063492063492	0.0	0.4126984126984127	0.0	0.7619047619047619	0.18967	11.949	0.0	0.0	0.0	none	0.0	0.0	none	0.0	0.0	none	CATH	NaN	NaN	NaN	NaN	NaN	NaN	NaN	NaN	NaN	Alpha Beta	NaN	NaN	NaN	False	4.143134726391533	63	63
1twfA05	5.110824	2.1137035	2.7472885	0.01306925588499936	0.0256782414548495	0.004916980916497145	153	1	1.10	1.10.274	1.10.274.100	0.40522875816993464	0.0	0.0	0.13725490196078433	0.006535947712418301	0.28104575163398693	0.0	0.42483660130718953	0.1106	16.9212	0.0	0.0	0.0	none	0.0	0.0	none	0.0	0.0	none	CATH	NaN	NaN	NaN	NaN	NaN	NaN	NaN	NaN	NaN	Alpha	NaN	NaN	NaN	False	5.030437921392435	153	153
1twfA06	0.32836664	1.1050787	3.8682013	0.08598518466523007	0.004622735432351892	-0.008334787120037906	146	1	1.10	1.10.132	1.10.132.30	0.4794520547945205	0.0273972602739726	0.0	0.0273972602739726	0.0273972602739726	0.23972602739726026	0.0	0.3219178082191781	0.07212	10.52917	0.0	0.0	0.0	none	0.0	0.0	none	0.0	0.0	none	CATH	NaN	NaN	NaN	NaN	NaN	NaN	NaN	NaN	NaN	Alpha	NaN	NaN	NaN	False	4.983606621708336	146	146
1twfA09	4.3885193	2.5224173	2.2216544	-0.010326497378655871	0.005591579073019266	0.0007144149609754477	115	3	3.30	3.30.1360	3.30.1360.140	0.3217391304347826	0.05217391304347826	0.0	0.22608695652173913	0.017391304347826087	0.19130434782608696	0.0	0.48695652173913045	0.13127	17.72165	0.0	0.0	0.0	none	0.0	0.0	none	0.0	0.0	none	CATH	NaN	NaN	NaN	NaN	NaN	NaN	NaN	NaN	NaN	Alpha Beta	NaN	NaN	NaN	False	4.74493212836325	115	115
1twfB05	6.4856544	2.1024575	2.4131033	-0.06129717428462019	-0.0008231883231827581	-0.003841854561414423	82	3	3.90	3.90.1070	3.90.1070.20	0.3048780487804878	0.07317073170731707	0.0	0.2804878048780488	0.0	0.23170731707317074	0.0	0.5853658536585366	0.11361	9.31594	0.0	0.0	0.0	none	0.0	0.0	none	0.0	0.0	none	CATH	NaN	NaN	NaN	NaN	NaN	NaN	NaN	NaN	NaN	Alpha Beta	NaN	NaN	NaN	False	4.406719247264253	82	82
1twfB06	8.425668	2.601623	1.8819765	-0.048121732857381104	0.056556136701564244	0.0031823856956982714	223	2	2.40	2.40.270	2.40.270.10	0.18834080717488788	0.11210762331838565	0.0	0.24663677130044842	0.008968609865470852	0.2242152466367713	0.0	0.5919282511210763	0.14357	51.68485	0.0	0.0	0.0	none	0.0	0.0	none	0.0	0.0	none	CATH	NaN	NaN	NaN	NaN	NaN	NaN	NaN	NaN	NaN	Beta	NaN	NaN	NaN	False	5.407171771460119	223	\u003e200
1twfB07	7.10279	2.7671452	0.7981232	-0.06156806343405583	0.015150339196255283	-0.004250503134818282	124	2	2.40	2.40.50	2.40.50.150	0.0	0.024193548387096774	0.0	0.3951612903225806	0.024193548387096774	0.3629032258064516	0.0	0.8064516129032258	0.12858	24.55815	0.0	0.0	0.0	none	0.0	0.0	none	0.0	0.0	none	CATH	NaN	NaN	NaN	NaN	NaN	NaN	NaN	NaN	NaN	Beta	NaN	NaN	NaN	False	4.820281565605037	124	124
1twfB08	3.8340943	3.1045256	3.2350736	-0.02079902348726684	-0.012027473902279687	0.010570308589019427	85	3	3.90	3.90.1800	3.90.1800.10	0.36470588235294116	0.0	0.0	0.18823529411764706	0.023529411764705882	0.23529411764705882	0.0	0.4470588235294118	0.07438	6.32263	0.0	0.0	0.0	none	0.0	0.0	none	0.0	0.0	none	CATH	NaN	NaN	NaN	NaN	NaN	NaN	NaN	NaN	NaN	Alpha Beta	NaN	NaN	NaN	False	4.442651256490317	85	85
1twfF00	2.1625538	2.8823032	4.838712	0.009938930724207626	-0.01462076375991463	0.0159744300860709	84	3	3.90	3.90.940	3.90.940.10	0.3333333333333333	0.03571428571428571	0.0	0.11904761904761904	0.023809523809523808	0.19047619047619047	0.0	0.36904761904761907	0.13983	11.7454	0.0	0.0	0.0	none	0.0	0.0	none	0.0	0.0	none	CATH	NaN	NaN	NaN	NaN	NaN	NaN	NaN	NaN	NaN	Alpha Beta	NaN	NaN	NaN	False	4.430816798843313	84	84
1twfL00	10.025349	3.597292	1.403422	-0.14763736078048972	-0.013963498226221126	0.016853844452906545	46	2	2.20	2.20.28	2.20.28.30	0.0	0.0	0.0	0.08695652173913043	0.021739130434782608	0.32608695652173914	0.0	0.43478260869565216	0.1278	5.8786	0.0	0.0	0.0	none	0.0	0.0	none	0.0	0.0	none	CATH	NaN	NaN	NaN	NaN	NaN	NaN	NaN	NaN	NaN	Beta	NaN	NaN	NaN	False	3.828641396489095	46	46
1tx9A00	0.30663565	2.2198868	4.0284715	0.0741824404951927	-0.0023999810679043846	0.001065179945011691	141	1	1.10	1.10.1850	1.10.1850.10	0.6099290780141844	0.0	0.0	0.0	0.028368794326241134	0.1347517730496454	0.0	0.16312056737588654	0.09357	13.19283	0.0	0.0	0.0	none	0.0	0.0	none	0.0	0.0	none	CATH	NaN	NaN	NaN	NaN	NaN	NaN	NaN	NaN	NaN	Alpha	NaN	NaN	NaN	False	4.948759890378168	141	141
1u02A02	1.7351483	2.3403137	2.9007661	-0.006279223324261841	-0.02083978511938928	-0.009234721743594673	73	3	3.30	3.30.70	3.30.70.1020	0.4383561643835616	0.0410958904109589	0.0	0.2465753424657534	0.0	0.1232876712328767	0.0	0.410958904109589	0.11967	9.0947	0.0	0.0	0.0	none	0.0	0.0	none	0.0	0.0	none	CATH	NaN	NaN	NaN	NaN	NaN	NaN	NaN	NaN	NaN	Alpha Beta	NaN	NaN	NaN	False	4.290459441148391	73	73
1u07B00	9.837458	3.486121	1.3453892	-0.11994932017508289	0.03298156220729365	0.03856006351998252	88	3	3.30	3.30.2420	3.30.2420.10	0.19318181818181818	0.0	0.0	0.4090909090909091	0.0	0.13636363636363635	0.0	0.5454545454545454	0.18095	15.9238	0.0	0.0	0.0	none	0.0	0.0	none	0.0	0.0	none	CATH	NaN	NaN	NaN	NaN	NaN	NaN	NaN	NaN	NaN	Alpha Beta	NaN	NaN	NaN	False	4.477336814478207	88	88
1u0jA01	1.3973697	3.0747418	4.3454814	-0.00408869177404918	-0.0224487000403306	0.0049813106189258854	55	1	1.10	1.10.10	1.10.10.950	0.8	0.0	0.0	0.0	0.0	0.07272727272727272	0.0	0.07272727272727272	0.09729	5.35107	0.0	0.0	0.0	none	0.0	0.0	none	0.0	0.0	none	CATH	NaN	NaN	NaN	NaN	NaN	NaN	NaN	NaN	NaN	Alpha	NaN	NaN	NaN	False	4.007333185232471	55	55
1u0sA00	7.631734	2.8508255	2.691817	-0.05270077028028325	0.013665225712828728	0.023661693387082777	86	3	3.30	3.30.70	3.30.70.1110	0.36046511627906974	0.0	0.0	0.32558139534883723	0.0	0.13953488372093023	0.0	0.46511627906976744	0.19127	16.44928	0.0	0.0	0.0	none	0.0	0.0	none	0.0	0.0	none	CATH	NaN	NaN	NaN	NaN	NaN	NaN	NaN	NaN	NaN	Alpha Beta	NaN	NaN	NaN	False	4.454347296253507	86	86
1u2mB00	0.22130506	3.665638	4.2960024	0.06344662156017199	-0.0181382526964756	0.01929867285475161	114	3	3.30	3.30.910	3.30.910.20	0.7280701754385965	0.02631578947368421	0.0	0.08771929824561403	0.0	0.03508771929824561	0.0	0.14912280701754385	0.11191	15.55526	0.0	0.0	0.0	none	0.0	0.0	none	0.0	0.0	none	CATH	NaN	NaN	NaN	NaN	NaN	NaN	NaN	NaN	NaN	Alpha Beta	NaN	NaN	NaN	False	4.736198448394496	114	114
1u2zA01	3.1211224	1.9752402	2.7107487	0.04119469221338841	0.014989807112237689	-0.003996762044907308	194	1	1.10	1.10.260	1.10.260.170	0.5309278350515464	0.05154639175257732	0.0	0.08247422680412371	0.010309278350515464	0.13402061855670103	0.0	0.27835051546391754	0.09537	26.132	0.0	0.0	0.0	none	0.0	0.0	none	0.0	0.0	none	CATH	NaN	NaN	NaN	NaN	NaN	NaN	NaN	NaN	NaN	Alpha	NaN	NaN	NaN	False	5.267858159063328	194	194
1u3eM01	6.4542375	2.2576222	0.5240024	-0.04446431550326732	0.008785188063446095	-0.026401889906881516	106	3	3.90	3.90.75	3.90.75.20	0.18867924528301888	0.02830188679245283	0.0	0.3113207547169811	0.009433962264150943	0.3018867924528302	0.0	0.6509433962264151	0.08492	9.00135	0.0	0.0	0.0	none	0.0	0.0	none	0.0	0.0	none	CATH	NaN	NaN	NaN	NaN	NaN	NaN	NaN	NaN	NaN	Alpha Beta	NaN	NaN	NaN	False	4.663439094112067	106	106
1u57A00	0.42181602	2.0933583	3.945838	0.0012231498452272658	-0.024636317910280897	-0.0061813293708575965	48	1	1.20	1.20.5	1.20.5.760	0.5833333333333334	0.0	0.0	0.0	0.0	0.3333333333333333	0.0	0.3333333333333333	0.05058	2.42807	0.0	0.0	0.0	none	0.0	0.0	none	0.0	0.0	none	CATH	NaN	NaN	NaN	NaN	NaN	NaN	NaN	NaN	NaN	Alpha	NaN	NaN	NaN	False	3.871201010907891	48	48
1u5eA01	-1.6772721	4.3657475	3.8536465	0.00850607633350594	-0.04465188675847015	-0.002449273245098758	53	6	6.10	6.10.250	6.10.250.220	0.6415094339622641	0.1509433962264151	0.0	0.0	0.0	0.09433962264150944	0.0	0.24528301886792453	0.07941	4.20847	0.0	0.0	0.0	none	0.0	0.0	none	0.0	0.0	none	CATH	NaN	NaN	NaN	NaN	NaN	NaN	NaN	NaN	NaN	Few Secondary Structures / Special	NaN	NaN	NaN	False	3.970291913552122	53	53
1u5kA02	0.24543719	1.6310118	4.1163096	0.07394043283560754	-0.004257203497294101	-0.002982428316278712	125	1	1.20	1.20.1440	1.20.1440.120	0.624	0.064	0.0	0.0	0.0	0.08	0.0	0.144	0.09013	14.42025	0.0	0.0	0.0	none	0.0	0.0	none	0.0	0.0	none	CATH	NaN	NaN	NaN	NaN	NaN	NaN	NaN	NaN	NaN	Alpha	NaN	NaN	NaN	False	4.8283137373023015	125	125
1u5kA03	9.075585	3.033485	1.4985977	-0.12649135843381976	-0.01372165915560416	0.00031478076735603095	35	6	6.20	6.20.220	6.20.220.20	0.0	0.0	0.0	0.11428571428571428	0.05714285714285714	0.5142857142857142	0.0	0.6857142857142857	0.16126	5.6442	0.0	0.0	0.0	none	0.0	0.0	none	0.0	0.0	none	CATH	NaN	NaN	NaN	NaN	NaN	NaN	NaN	NaN	NaN	Few Secondary Structures / Special	NaN	NaN	NaN	False	3.5553480614894135	35	35
1u5tA01	-2.0519996	4.1825294	4.3722105	0.06698842294343603	-0.033965147561628266	0.0070460781376079544	67	6	6.10	6.10.140	6.10.140.180	0.6417910447761194	0.04477611940298507	0.0	0.0	0.0	0.23880597014925373	0.0	0.2835820895522388	0.06649	4.45497	0.0	0.0	0.0	none	0.0	0.0	none	0.0	0.0	none	CATH	NaN	NaN	NaN	NaN	NaN	NaN	NaN	NaN	NaN	Few Secondary Structures / Special	NaN	NaN	NaN	False	4.204692619390966	67	67
1u6zA04	6.2938476	2.6338751	1.2252107	-0.08342995941921755	-0.015646289235772444	-0.003703624606963392	53	3	3.30	3.30.70	3.30.70.2260	0.2830188679245283	0.07547169811320754	0.0	0.32075471698113206	0.0	0.16981132075471697	0.0	0.5660377358490566	0.15496	8.21298	0.0	0.0	0.0	none	0.0	0.0	none	0.0	0.0	none	CATH	NaN	NaN	NaN	NaN	NaN	NaN	NaN	NaN	NaN	Alpha Beta	NaN	NaN	NaN	False	3.970291913552122	53	53
1u7iA01	7.3054686	2.9591706	2.2138011	-0.08676629463514107	-0.007972799977637888	0.012319765182295217	64	3	3.30	3.30.720	3.30.720.100	0.0	0.09375	0.0	0.46875	0.0	0.328125	0.0	0.890625	0.18031	11.90015	0.0	0.0	0.0	none	0.0	0.0	none	0.0	0.0	none	CATH	NaN	NaN	NaN	NaN	NaN	NaN	NaN	NaN	NaN	Alpha Beta	NaN	NaN	NaN	False	4.1588830833596715	64	64
1u7iA02	3.4076078	2.4390557	4.662184	-0.017789197692781183	-0.007110927724889345	0.012461503011774077	60	3	3.30	3.30.720	3.30.720.110	0.2	0.0	0.0	0.3	0.016666666666666666	0.2833333333333333	0.0	0.6	0.17693	10.79251	0.0	0.0	0.0	none	0.0	0.0	none	0.0	0.0	none	CATH	NaN	NaN	NaN	NaN	NaN	NaN	NaN	NaN	NaN	Alpha Beta	NaN	NaN	NaN	False	4.0943445622221	60	60
1u7lA01	8.115812	2.7616284	2.5717988	-0.07999247702217903	0.012633010053705174	0.008351426414623987	91	3	3.30	3.30.70	3.30.70.1180	0.23076923076923078	0.08791208791208792	0.0	0.2857142857142857	0.0	0.23076923076923078	0.0	0.6043956043956044	0.22201	86.13955	0.0	0.0	0.0	none	0.0	0.0	none	0.0	0.0	none	CATH	NaN	NaN	NaN	NaN	NaN	NaN	NaN	NaN	NaN	Alpha Beta	NaN	NaN	NaN	False	4.51085950651685	91	91
1u7lA02	-1.1800812	3.3721611	4.122486	0.11717889989651267	-0.01102859951502753	0.002768942440142989	183	1	1.20	1.20.1460	1.20.1460.10	0.7158469945355191	0.01639344262295082	0.0	0.0	0.01092896174863388	0.12568306010928962	0.0	0.15300546448087432	0.11045	30.15276	0.0	0.0	0.0	none	0.115	1.0	mid	0.0	0.0	none	CATH	NaN	NaN	NaN	NaN	NaN	NaN	NaN	NaN	NaN	Alpha	NaN	NaN	NaN	False	5.209486152841421	183	183
1u84A00	0.067953244	1.2482293	3.6017032	0.03816271584813649	-0.011770058406468695	-0.011529698021020642	81	1	1.10	1.10.340	1.10.340.20	0.7407407407407407	0.0	0.0	0.0	0.0	0.1111111111111111	0.0	0.1111111111111111	0.1018	8.24583	0.0	0.0	0.0	none	0.0	0.0	none	0.0	0.0	none	CATH	NaN	NaN	NaN	NaN	NaN	NaN	NaN	NaN	NaN	Alpha	NaN	NaN	NaN	False	4.394449154672439	81	81
1u8bA01	5.741315	2.3378363	2.5289001	-0.04722806677039031	0.004701052586663029	0.0067023221835752515	69	3	3.40	3.40.10	3.40.10.10	0.2463768115942029	0.08695652173913043	0.0	0.17391304347826086	0.0	0.2898550724637681	0.0	0.5507246376811594	0.14077	9.85419	0.0	0.0	0.0	none	0.0	0.0	none	0.0	0.0	none	CATH	NaN	NaN	NaN	NaN	NaN	NaN	NaN	NaN	NaN	Alpha Beta	NaN	NaN	NaN	False	4.23410650459726	69	69
1u8vA01	1.3285704	1.8700522	2.9054613	0.047133332399824236	0.0004966974922057995	-0.016871880337254945	143	1	1.10	1.10.3140	1.10.3140.10	0.5944055944055944	0.04195804195804196	0.0	0.06993006993006994	0.0	0.1258741258741259	0.0	0.23776223776223776	0.06495	9.28719	0.0	0.0	0.0	none	0.0	0.0	none	0.0	0.0	none	CATH	NaN	NaN	NaN	NaN	NaN	NaN	NaN	NaN	NaN	Alpha	NaN	NaN	NaN	False	4.962844630259907	143	143
1ua4A02	5.47925	1.8276869	2.8177314	0.0047501305034475284	0.03422540579358464	0.007235575856946511	112	3	3.30	3.30.1110	3.30.1110.20	0.39285714285714285	0.0	0.0	0.29464285714285715	0.017857142857142856	0.09821428571428571	0.0	0.4107142857142857	0.1631	28.21638	0.0	0.0	0.0	none	0.0	0.0	none	0.0	0.0	none	CATH	NaN	NaN	NaN	NaN	NaN	NaN	NaN	NaN	NaN	Alpha Beta	NaN	NaN	NaN	False	4.718498871295094	112	112
1ucdA00	6.175463	1.4158099	1.93387	-0.004327728600818995	0.04387284451675062	-0.014432444626261365	190	3	3.90	3.90.730	3.90.730.10	0.30526315789473685	0.08947368421052632	0.0	0.21578947368421053	0.005263157894736842	0.13157894736842105	0.0	0.4421052631578947	0.11078	21.04813	0.0	0.0	0.0	none	0.0	0.0	none	0.0	0.0	none	CATH	NaN	NaN	NaN	NaN	NaN	NaN	NaN	NaN	NaN	Alpha Beta	NaN	NaN	NaN	False	5.247024072160486	190	190
1ucsA00	9.996724	3.3905392	1.414481	-0.13792391781753366	0.027277937415579295	0.024530828218244493	64	3	3.90	3.90.1210	3.90.1210.10	0.0625	0.140625	0.0	0.28125	0.0625	0.28125	0.0	0.765625	0.17962	11.49555	0.0	0.0	0.0	none	0.0	0.0	none	0.0	0.0	none	CATH	NaN	NaN	NaN	NaN	NaN	NaN	NaN	NaN	NaN	Alpha Beta	NaN	NaN	NaN	False	4.1588830833596715	64	64
1ucuA01	-2.0217023	4.8094115	4.1527705	0.06999640221168109	-0.040811981475707734	0.01026607111572845	68	6	6.10	6.10.280	6.10.280.190	0.9264705882352942	0.0	0.0	0.0	0.0	0.0	0.0	0.0	0.07079	34.97174	0.0	0.0	0.0	none	0.0	0.0	none	0.0	0.0	none	CATH	NaN	NaN	NaN	NaN	NaN	NaN	NaN	NaN	NaN	Few Secondary Structures / Special	NaN	NaN	NaN	False	4.219507705176107	68	68
1ud9A00	6.385808	1.619289	1.0779889	0.013221785926068732	0.048337435330667484	-0.022275228375389457	242	3	3.70	3.70.10	3.70.10.10	0.17768595041322313	0.045454545454545456	0.0	0.45454545454545453	0.0	0.1652892561983471	0.0	0.6652892561983471	0.09213	22.57205	0.0	0.0	0.0	none	0.0	0.0	none	0.0	0.0	none	CATH	NaN	NaN	NaN	NaN	NaN	NaN	NaN	NaN	NaN	Alpha Beta	NaN	NaN	NaN	False	5.488937726156687	242	\u003e200
1udxA03	2.4571576	2.9814801	2.674676	-0.025504291483099	-0.024934895125790866	-0.007100296074171578	74	3	3.30	3.30.300	3.30.300.350	0.33783783783783783	0.05405405405405406	0.0	0.28378378378378377	0.0	0.0945945945945946	0.0	0.43243243243243246	0.11087	8.20456	0.0	0.0	0.0	none	0.0	0.0	none	0.0	0.0	none	CATH	NaN	NaN	NaN	NaN	NaN	NaN	NaN	NaN	NaN	Alpha Beta	NaN	NaN	NaN	False	4.30406509320417	74	74
1uelB00	0.15023693	4.1995373	2.987578	-0.09067904675203425	-0.05268995905446157	-0.012949584173750802	48	6	6.10	6.10.300	6.10.300.40	0.3333333333333333	0.0	0.0	0.0	0.0	0.4375	0.0	0.4375	0.05165	2.47927	0.458	0.0	1.0	terminal	0.0	0.0	none	0.0	0.0	none	CATH	NaN	NaN	NaN	NaN	NaN	NaN	NaN	NaN	NaN	Few Secondary Structures / Special	NaN	NaN	NaN	False	3.871201010907891	48	48
1ufiC01	-2.218415	4.4194455	3.799671	-0.01570700029429949	-0.05148845417368464	-0.005425175734329882	43	1	1.10	1.10.287	1.10.287.1090	0.813953488372093	0.0	0.0	0.0	0.0	0.06976744186046512	0.0	0.06976744186046512	0.08587	3.69242	0.0	0.0	0.0	none	0.0	0.0	none	0.0	0.0	none	CATH	NaN	NaN	NaN	NaN	NaN	NaN	NaN	NaN	NaN	Alpha	NaN	NaN	NaN	False	3.7612001156935624	43	43
1ufyA00	8.294643	2.839924	2.395156	-0.053204333797446275	0.031592685839606	0.029398504571729125	121	3	3.30	3.30.1330	3.30.1330.40	0.2231404958677686	0.12396694214876033	0.0	0.2809917355371901	0.0	0.1487603305785124	0.0	0.5537190082644629	0.16892	20.4389	0.0	0.0	0.0	none	0.0	0.0	none	0.0	0.0	none	CATH	NaN	NaN	NaN	NaN	NaN	NaN	NaN	NaN	NaN	Alpha Beta	NaN	NaN	NaN	False	4.795790545596741	121	121
1ug7A00	1.4006835	1.5774041	4.5474133	0.08486301371325318	0.010411135624604773	0.007242275216975578	128	1	1.20	1.20.120	1.20.120.360	0.6015625	0.0	0.0	0.0	0.0	0.1640625	0.0	0.1640625	0.07593	9.719	0.0	0.0	0.0	none	0.0	0.0	none	0.0	0.0	none	CATH	NaN	NaN	NaN	NaN	NaN	NaN	NaN	NaN	NaN	Alpha	NaN	NaN	NaN	False	4.852030263919617	128	128
1ugiD00	4.725379	2.65295	2.7758877	-0.04280002849199643	-0.004371484147120399	0.002382397286876069	82	3	3.10	3.10.450	3.10.450.20	0.18292682926829268	0.07317073170731707	0.0	0.45121951219512196	0.0	0.0975609756097561	0.0	0.6219512195121951	0.10013	8.21105	0.0	0.0	0.0	none	0.0	0.0	none	0.0	0.0	none	CATH	NaN	NaN	NaN	NaN	NaN	NaN	NaN	NaN	NaN	Alpha Beta	NaN	NaN	NaN	False	4.406719247264253	82	82
1uglA00	7.3355255	2.9262056	2.1707768	-0.08381082644602522	-0.0026430761615433723	0.018721360760336914	50	3	3.30	3.30.30	3.30.30.70	0.2	0.0	0.0	0.18	0.0	0.38	0.0	0.56	0.19382	9.69115	0.0	0.0	0.0	none	0.0	0.0	none	0.0	0.0	none	CATH	NaN	NaN	NaN	NaN	NaN	NaN	NaN	NaN	NaN	Alpha Beta	NaN	NaN	NaN	False	3.912023005428146	50	50
1uhvA01	8.983492	2.7046378	1.5906514	-0.06422927414657136	0.05478575415364979	0.003588352753109155	156	2	2.60	2.60.40	2.60.40.1500	0.11538461538461539	0.038461538461538464	0.0	0.38461538461538464	0.03205128205128205	0.23717948717948717	0.0	0.6923076923076923	0.08533	42.66381	0.0	0.0	0.0	none	0.0	0.0	none	0.0	0.0	none	CATH	NaN	NaN	NaN	NaN	NaN	NaN	NaN	NaN	NaN	Beta	NaN	NaN	NaN	False	5.049856007249537	156	156
1uiiA00	-2.615327	4.5936294	4.080167	0.05841103588815521	-0.04116802491462159	0.003668828225886885	61	1	1.20	1.20.5	1.20.5.1180	0.9508196721311475	0.0	0.0	0.0	0.0	0.0	0.0	0.0	0.03915	2.38786	0.0	0.0	0.0	none	0.0	0.0	none	0.0	0.0	none	CATH	NaN	NaN	NaN	NaN	NaN	NaN	NaN	NaN	NaN	Alpha	NaN	NaN	NaN	False	4.110873864173311	61	61
1uixB00	-2.4998682	4.5098767	4.106377	0.06512717535674037	-0.03837674262269592	0.00551503786532169	67	1	1.20	1.20.5	1.20.5.730	0.9552238805970149	0.0	0.0	0.0	0.0	0.0	0.0	0.0	0.03479	2.36605	0.0	0.0	0.0	none	0.0	0.0	none	0.0	0.0	none	CATH	NaN	NaN	NaN	NaN	NaN	NaN	NaN	NaN	NaN	Alpha	NaN	NaN	NaN	False	4.204692619390966	67	67
1uj8A00	3.6060915	2.3668165	4.1238036	-0.01900906288492085	-0.005462849841758056	0.008931659233355847	73	1	1.10	1.10.10	1.10.10.600	0.4794520547945205	0.0410958904109589	0.0	0.0	0.0273972602739726	0.2191780821917808	0.0	0.2876712328767123	0.14389	10.50372	0.0	0.0	0.0	none	0.0	0.0	none	0.0	0.0	none	CATH	NaN	NaN	NaN	NaN	NaN	NaN	NaN	NaN	NaN	Alpha	NaN	NaN	NaN	False	4.290459441148391	73	73
1ukfA00	2.9234169	0.16593952	3.244413	0.0626365874186068	0.031403541915272684	-0.014918125779456427	188	3	3.90	3.90.70	3.90.70.20	0.44148936170212766	0.03723404255319149	0.0	0.2712765957446808	0.0	0.13297872340425532	0.0	0.44148936170212766	0.11277	21.20113	0.0	0.0	0.0	none	0.0	0.0	none	0.0	0.0	none	CATH	NaN	NaN	NaN	NaN	NaN	NaN	NaN	NaN	NaN	Alpha Beta	NaN	NaN	NaN	False	5.236441962829949	188	188
1ul4A01	3.0596259	2.917859	2.6383843	-0.07728362795989878	-0.03672730932483044	-0.01622760071158233	65	4	4.10	4.10.1100	4.10.1100.10	0.16923076923076924	0.046153846153846156	0.0	0.16923076923076924	0.0	0.3384615384615385	0.0	0.5538461538461539	0.07992	5.19489	0.0	0.0	0.0	none	0.0	0.0	none	0.0	0.0	none	CATH	NaN	NaN	NaN	NaN	NaN	NaN	NaN	NaN	NaN	Few Secondary Structures / Special	NaN	NaN	NaN	False	4.174387269895637	65	65
1unqA00	6.0197754	1.7252352	0.9145101	-0.020849394225735042	0.018479944525529344	-0.022392224148137407	118	2	2.30	2.30.29	2.30.29.30	0.23728813559322035	0.025423728813559324	0.0	0.4152542372881356	0.0	0.211864406779661	0.0	0.652542372881356	0.10029	11.83393	0.0	0.0	0.0	none	0.0	0.0	none	0.0	0.0	none	CATH	NaN	NaN	NaN	NaN	NaN	NaN	NaN	NaN	NaN	Beta	NaN	NaN	NaN	False	4.770684624465665	118	118
1uoyA01	8.307166	2.846896	1.1652133	-0.07476561827835757	0.03342901220072988	0.012128716408013726	57	2	2.30	2.30.130	2.30.130.50	0.0	0.05263157894736842	0.0	0.43859649122807015	0.017543859649122806	0.3684210526315789	0.0	0.8771929824561403	0.17765	10.12629	0.0	0.0	0.0	none	0.0	0.0	none	0.0	0.0	none	CATH	NaN	NaN	NaN	NaN	NaN	NaN	NaN	NaN	NaN	Beta	NaN	NaN	NaN	False	4.04305126783455	57	57
1uptF00	-1.711084	4.432131	3.7624009	-0.0003970866875703106	-0.046245353377335444	-0.0019293341473378398	52	1	1.10	1.10.220	1.10.220.60	0.6923076923076923	0.0	0.0	0.0	0.0	0.19230769230769232	0.0	0.19230769230769232	0.06449	3.6115	0.0	0.0	0.0	none	0.0	0.0	none	0.0	0.0	none	CATH	NaN	NaN	NaN	NaN	NaN	NaN	NaN	NaN	NaN	Alpha	NaN	NaN	NaN	False	3.9512437185814275	52	52
1urjA02	-0.41295782	2.6803458	3.9545798	0.09978314327934784	-0.0020342488445731347	-0.0002011007635849254	195	1	1.20	1.20.190	1.20.190.40	0.5692307692307692	0.015384615384615385	0.0	0.0	0.010256410256410256	0.2	0.0	0.22564102564102564	0.07389	26.96854	0.0	0.0	0.0	none	0.0	0.0	none	0.0	0.0	none	CATH	NaN	NaN	NaN	NaN	NaN	NaN	NaN	NaN	NaN	Alpha	NaN	NaN	NaN	False	5.272999558563747	195	195
1urjA03	1.2848523	1.8968757	3.8870432	0.029729227334385752	-0.008821946075302683	-0.003417356183983389	83	1	1.10	1.10.150	1.10.150.560	0.6987951807228916	0.0	0.0	0.0	0.0	0.14457831325301204	0.0	0.14457831325301204	0.08498	7.05354	0.0	0.0	0.0	none	0.0	0.0	none	0.0	0.0	none	CATH	NaN	NaN	NaN	NaN	NaN	NaN	NaN	NaN	NaN	Alpha	NaN	NaN	NaN	False	4.418840607796598	83	83
1us0A00	4.5522413	1.0731316	2.2497764	0.04421070666232409	0.037868089122983506	-0.0218062545138117	314	3	3.20	3.20.20	3.20.20.100	0.3630573248407643	0.03821656050955414	0.0	0.11146496815286625	0.03821656050955414	0.23885350318471338	0.0	0.4267515923566879	0.07616	23.91321	0.0	0.0	0.0	none	0.0	0.0	none	0.0	0.0	none	CATH	NaN	NaN	NaN	NaN	NaN	NaN	NaN	NaN	NaN	Alpha Beta	NaN	NaN	NaN	False	5.749392985908253	\u003e300	\u003e200
1us7B02	3.6533098	3.3369792	3.2348025	-0.10814873707001321	-0.04552014453100605	0.008829021420988015	46	6	6.10	6.10.140	6.10.140.250	0.5869565217391305	0.0	0.0	0.0	0.0	0.17391304347826086	0.0	0.17391304347826086	0.1311	6.9481	0.0	0.0	0.0	none	0.0	0.0	none	0.0	0.0	none	CATH	NaN	NaN	NaN	NaN	NaN	NaN	NaN	NaN	NaN	Few Secondary Structures / Special	NaN	NaN	NaN	False	3.828641396489095	46	46
1ut7B01	3.7761216	1.972948	2.1433184	0.00225538518391826	0.0048411035584862	-0.016575430094596614	125	2	2.170	2.170.150	2.170.150.80	0.192	0.048	0.0	0.472	0.0	0.12	0.0	0.64	0.13062	18.41812	0.0	0.0	0.0	none	0.0	0.0	none	0.0	0.0	none	CATH	NaN	NaN	NaN	NaN	NaN	NaN	NaN	NaN	NaN	Beta	NaN	NaN	NaN	False	4.8283137373023015	125	125
1utaA00	7.6128	2.9164817	2.5806942	-0.04265282964405343	0.024264092778589274	0.03496736937416927	77	3	3.30	3.30.70	3.30.70.1070	0.33766233766233766	0.0	0.0	0.2987012987012987	0.0	0.12987012987012986	0.0	0.42857142857142855	0.19488	15.00556	0.0	0.0	0.0	none	0.0	0.0	none	0.0	0.0	none	CATH	NaN	NaN	NaN	NaN	NaN	NaN	NaN	NaN	NaN	Alpha Beta	NaN	NaN	NaN	False	4.343805421853684	77	77
1utgA00	0.3264086	1.4288825	3.366647	0.011849245027436775	-0.021652240327566838	-0.014975609033102655	70	1	1.10	1.10.210	1.10.210.10	0.7571428571428571	0.04285714285714286	0.0	0.0	0.0	0.0	0.0	0.04285714285714286	0.07398	5.1787	0.0	0.0	0.0	none	0.0	0.0	none	0.0	0.0	none	CATH	NaN	NaN	NaN	NaN	NaN	NaN	NaN	NaN	NaN	Alpha	NaN	NaN	NaN	False	4.248495242049359	70	70
1uujB00	0.23635176	1.7265062	4.044498	0.04210979990428597	-0.011544097160993564	-0.003079761248874805	72	1	1.20	1.20.960	1.20.960.30	0.8055555555555556	0.0	0.0	0.0	0.0	0.05555555555555555	0.0	0.05555555555555555	0.05961	4.41099	0.0	0.0	0.0	none	0.0	0.0	none	0.0	0.0	none	CATH	NaN	NaN	NaN	NaN	NaN	NaN	NaN	NaN	NaN	Alpha	NaN	NaN	NaN	False	4.276666119016055	72	72
1uunA01	7.343017	2.227908	0.81051433	-0.032187833849351484	0.03891561246788623	-0.009443974914516921	132	2	2.60	2.60.40	2.60.40.1650	0.0	0.022727272727272728	0.0	0.6893939393939394	0.0	0.15151515151515152	0.0	0.8636363636363636	0.19811	36.45246	0.0	0.0	0.0	none	0.0	0.0	none	0.0	0.0	none	CATH	NaN	NaN	NaN	NaN	NaN	NaN	NaN	NaN	NaN	Beta	NaN	NaN	NaN	False	4.882801922586371	132	132
1uunA02	9.758657	3.2642803	1.543985	-0.1430443153622726	-0.017046949782882976	0.007945670942831565	52	2	2.10	2.10.300	2.10.300.10	0.0	0.0	0.0	0.4230769230769231	0.0	0.2692307692307692	0.0	0.6923076923076923	0.19875	10.33508	0.0	0.0	0.0	none	0.0	0.0	none	0.0	0.0	none	CATH	NaN	NaN	NaN	NaN	NaN	NaN	NaN	NaN	NaN	Beta	NaN	NaN	NaN	False	3.9512437185814275	52	52
1uv7A00	2.6302235	3.1894403	3.2217507	-0.026506496555582792	-0.024772965410044197	0.003060611132085829	74	3	3.30	3.30.1360	3.30.1360.100	0.36486486486486486	0.0	0.0	0.33783783783783783	0.02702702702702703	0.04054054054054054	0.0	0.40540540540540543	0.12232	9.7855	0.0	0.0	0.0	none	0.0	0.0	none	0.0	0.0	none	CATH	NaN	NaN	NaN	NaN	NaN	NaN	NaN	NaN	NaN	Alpha Beta	NaN	NaN	NaN	False	4.30406509320417	74	74
1uvjA02	4.346179	1.7812402	2.6565862	0.01779172112204834	0.01586597950983456	0.0002238691599682883	144	1	1.10	1.10.490	1.10.490.60	0.4722222222222222	0.06944444444444445	0.0	0.034722222222222224	0.013888888888888888	0.25	0.0	0.3680555555555556	0.08654	49.32506	0.0	0.0	0.0	none	0.0	0.0	none	0.0	0.0	none	CATH	NaN	NaN	NaN	NaN	NaN	NaN	NaN	NaN	NaN	Alpha	NaN	NaN	NaN	False	4.969813299576001	144	144
1uvjA03	2.255419	2.855881	4.7589645	0.07094591293538288	0.008455878030883998	0.023653147779510744	176	3	3.30	3.30.70	3.30.70.1600	0.5056818181818182	0.05113636363636364	0.0	0.18181818181818182	0.0	0.125	0.0	0.35795454545454547	0.11271	27.16248	0.0	0.0	0.0	none	0.0	0.0	none	0.0	0.0	none	CATH	NaN	NaN	NaN	NaN	NaN	NaN	NaN	NaN	NaN	Alpha Beta	NaN	NaN	NaN	False	5.170483995038151	176	176
1uvjA04	0.550058	2.609275	3.5089033	-0.0313705255840693	-0.03415443922663599	-0.007849147717650861	58	6	6.20	6.20.410	6.20.410.10	0.4482758620689655	0.1206896551724138	0.0	0.0	0.0	0.13793103448275862	0.0	0.25862068965517243	0.05854	3.3953	0.0	0.0	0.0	none	0.0	0.0	none	0.0	0.0	none	CATH	NaN	NaN	NaN	NaN	NaN	NaN	NaN	NaN	NaN	Few Secondary Structures / Special	NaN	NaN	NaN	False	4.060443010546419	58	58
1uwkA02	5.434228	1.062827	2.0693686	0.017799624857624492	0.03697053393371066	-0.02293683560652666	208	3	3.40	3.40.50	3.40.50.10730	0.5192307692307693	0.0	0.0	0.09615384615384616	0.014423076923076924	0.18269230769230768	0.0	0.2932692307692308	0.0785	16.32851	0.0	0.0	0.0	none	0.0	0.0	none	0.0	0.0	none	CATH	NaN	NaN	NaN	NaN	NaN	NaN	NaN	NaN	NaN	Alpha Beta	NaN	NaN	NaN	False	5.337538079701318	208	\u003e200
1uwkB01	5.481173	1.1680609	2.112581	0.02939230640129152	0.049114270013859325	-0.017779878928969997	345	3	3.40	3.40.1770	3.40.1770.10	0.3884057971014493	0.017391304347826087	0.0	0.1536231884057971	0.008695652173913044	0.27246376811594203	0.0	0.45217391304347826	0.07122	39.38734	0.0	0.0	0.0	none	0.0	0.0	none	0.0	0.0	none	CATH	NaN	NaN	NaN	NaN	NaN	NaN	NaN	NaN	NaN	Alpha Beta	NaN	NaN	NaN	False	5.84354441703136	\u003e300	\u003e200
1ux5A01	-0.2831302	3.6659663	3.6638663	-0.01532989352202688	-0.035698177957173755	0.00021002558951163395	60	6	6.10	6.10.30	6.10.30.50	0.5166666666666667	0.0	0.0	0.0	0.03333333333333333	0.11666666666666667	0.0	0.15	0.06792	4.07541	0.0	0.0	0.0	none	0.0	0.0	none	0.0	0.0	none	CATH	NaN	NaN	NaN	NaN	NaN	NaN	NaN	NaN	NaN	Few Secondary Structures / Special	NaN	NaN	NaN	False	4.0943445622221	60	60
1ux6A01	5.662747	1.2506632	1.499689	-0.018760753491551842	0.0176508786003415	-0.03997725986540551	127	4	4.10	4.10.1080	4.10.1080.10	0.047244094488188976	0.14173228346456693	0.0	0.0	0.015748031496062992	0.5118110236220472	0.0	0.6692913385826772	0.04321	5.48749	1.0	1.0	0.0	full	0.0	0.0	none	0.0	0.0	none	CATH	NaN	NaN	NaN	NaN	NaN	NaN	NaN	NaN	NaN	Few Secondary Structures / Special	NaN	NaN	NaN	False	4.844187086458591	127	127
1uz3B00	-0.8458649	3.473012	4.809483	0.07750019271016337	-0.020776851471771246	0.01185508962663986	97	1	1.10	1.10.1240	1.10.1240.40	0.7731958762886598	0.0	0.0	0.0	0.0	0.07216494845360824	0.0	0.07216494845360824	0.08239	7.99167	0.0	0.0	0.0	none	0.0	0.0	none	0.0	0.0	none	CATH	NaN	NaN	NaN	NaN	NaN	NaN	NaN	NaN	NaN	Alpha	NaN	NaN	NaN	False	4.574710978503383	97	97
1uzkA02	8.565654	2.621276	1.2719058	-0.09318359741515365	0.02200306583556051	0.0006050110488843184	64	3	3.90	3.90.290	3.90.290.10	0.1875	0.0	0.0	0.25	0.046875	0.34375	0.0	0.640625	0.11302	8.47631	0.0	0.0	0.0	none	0.0	0.0	none	0.0	0.0	none	CATH	NaN	NaN	NaN	NaN	NaN	NaN	NaN	NaN	NaN	Alpha Beta	NaN	NaN	NaN	False	4.1588830833596715	64	64
1v0dA01	-0.6113736	4.517099	3.2612717	-0.04377123389743724	-0.049956249978516484	-0.0023768241310982486	49	6	6.10	6.10.140	6.10.140.170	0.673469387755102	0.0	0.0	0.0	0.0	0.08163265306122448	0.0	0.08163265306122448	0.08024	3.93163	0.0	0.0	0.0	none	0.0	0.0	none	0.0	0.0	none	CATH	NaN	NaN	NaN	NaN	NaN	NaN	NaN	NaN	NaN	Few Secondary Structures / Special	NaN	NaN	NaN	False	3.8918202981106265	49	49
1v0uA01	5.060549	1.3069185	2.5190363	0.0303550656319154	0.038564343119316315	-0.009941510519609474	209	3	3.30	3.30.870	3.30.870.10	0.3684210526315789	0.028708133971291867	0.0	0.2535885167464115	0.0	0.21052631578947367	0.0	0.49282296650717705	0.10674	23.05622	0.0	0.0	0.0	none	0.0	0.0	none	0.0	0.0	none	CATH	NaN	NaN	NaN	NaN	NaN	NaN	NaN	NaN	NaN	Alpha Beta	NaN	NaN	NaN	False	5.342334251964811	209	\u003e200
1v1hA02	6.565035	3.2193453	1.3822559	-0.15201699113913938	-0.05676524465265526	-0.0036624883282426984	27	6	6.20	6.20.230	6.20.230.10	0.0	0.1111111111111111	0.0	0.2962962962962963	0.0	0.07407407407407407	0.0	0.48148148148148145	0.14312	3.86424	0.0	0.0	0.0	none	0.0	0.0	none	0.0	0.0	none	CATH	NaN	NaN	NaN	NaN	NaN	NaN	NaN	NaN	NaN	Few Secondary Structures / Special	NaN	NaN	NaN	False	3.295836866004329	27	27
1v2bB00	5.345237	2.132672	1.488695	-0.003226651147994905	0.025441340103795746	-0.011046584887908	151	3	3.40	3.40.1000	3.40.1000.10	0.11920529801324503	0.0728476821192053	0.0	0.4900662251655629	0.0	0.17880794701986755	0.0	0.7417218543046358	0.1211	20.70829	0.0	0.0	0.0	none	0.0	0.0	none	0.0	0.0	none	CATH	NaN	NaN	NaN	NaN	NaN	NaN	NaN	NaN	NaN	Alpha Beta	NaN	NaN	NaN	False	5.017279836814924	151	151
1v2zA00	0.12732126	1.4402735	3.704915	0.06266734769836534	-0.010314599696496684	-0.011406983260782726	106	1	1.10	1.10.1240	1.10.1240.30	0.7452830188679245	0.0660377358490566	0.0	0.0	0.0	0.08490566037735849	0.0	0.1509433962264151	0.0844	8.94668	0.0	0.0	0.0	none	0.0	0.0	none	0.0	0.0	none	CATH	NaN	NaN	NaN	NaN	NaN	NaN	NaN	NaN	NaN	Alpha	NaN	NaN	NaN	False	4.663439094112067	106	106
1v33A02	2.1489382	2.756672	4.3218017	0.04192121825106174	5.4796110045876784e-05	0.013425547527604064	103	1	1.10	1.10.8	1.10.8.160	0.6893203883495146	0.04854368932038835	0.0	0.0	0.0	0.11650485436893204	0.0	0.1650485436893204	0.10471	10.78486	0.0	0.0	0.0	none	0.0	0.0	none	0.0	0.0	none	CATH	NaN	NaN	NaN	NaN	NaN	NaN	NaN	NaN	NaN	Alpha	NaN	NaN	NaN	False	4.634728988229636	103	103
1v4aA01	-0.9717949	2.8119743	3.813905	0.05529526607562686	-0.022038104256914846	-0.007417877396782924	107	1	1.10	1.10.4050	1.10.4050.10	0.5981308411214953	0.06542056074766354	0.0	0.0	0.0	0.205607476635514	0.0	0.27102803738317754	0.06895	7.51524	0.0	0.0	0.0	none	0.0	0.0	none	0.0	0.0	none	CATH	NaN	NaN	NaN	NaN	NaN	NaN	NaN	NaN	NaN	Alpha	NaN	NaN	NaN	False	4.672828834461906	107	107
1v4pA02	7.0661836	2.9972553	2.2728224	-0.09372419874568318	-0.014733023956528049	0.014303099367231105	47	3	3.30	3.30.54	3.30.54.20	0.1702127659574468	0.06382978723404255	0.0	0.3404255319148936	0.0	0.2553191489361702	0.0	0.6595744680851063	0.15727	7.39148	0.0	0.0	0.0	none	0.0	0.0	none	0.0	0.0	none	CATH	NaN	NaN	NaN	NaN	NaN	NaN	NaN	NaN	NaN	Alpha Beta	NaN	NaN	NaN	False	3.8501476017100584	47	47
1v4pC01	4.527978	1.8632401	3.2630334	0.013507429976145763	0.022706665623450265	0.000371793736077341	108	3	3.30	3.30.980	3.30.980.10	0.3425925925925926	0.09259259259259259	0.0	0.28703703703703703	0.018518518518518517	0.05555555555555555	0.0	0.4537037037037037	0.14899	23.09293	0.0	0.0	0.0	none	0.0	0.0	none	0.0	0.0	none	CATH	NaN	NaN	NaN	NaN	NaN	NaN	NaN	NaN	NaN	Alpha Beta	NaN	NaN	NaN	False	4.68213122712422	108	108
1v57A02	-0.14442623	4.7737427	3.317041	-0.09956296580975352	-0.06220861044114468	-0.0027400122629377805	24	6	6.10	6.10.250	6.10.250.150	0.75	0.125	0.0	0.0	0.0	0.08333333333333333	0.0	0.20833333333333334	0.098	2.35206	0.0	0.0	0.0	none	0.0	0.0	none	0.0	0.0	none	CATH	NaN	NaN	NaN	NaN	NaN	NaN	NaN	NaN	NaN	Few Secondary Structures / Special	NaN	NaN	NaN	False	3.1780538303479458	24	24
1v5eA04	2.9444566	1.9703867	3.5717936	-0.057545049883093294	-0.026930066591883153	-0.002105250326607285	48	1	1.10	1.10.10	1.10.10.940	0.3958333333333333	0.0	0.0	0.0	0.0	0.375	0.0	0.375	0.1045	5.01598	0.0	0.0	0.0	none	0.0	0.0	none	0.0	0.0	none	CATH	NaN	NaN	NaN	NaN	NaN	NaN	NaN	NaN	NaN	Alpha	NaN	NaN	NaN	False	3.871201010907891	48	48
1v5iB00	7.9940586	2.7223938	2.703893	-0.06238187341752274	0.010532514362451133	0.01781704036967979	76	3	3.30	3.30.70	3.30.70.80	0.3157894736842105	0.0	0.0	0.3815789473684211	0.0	0.13157894736842105	0.0	0.5131578947368421	0.16239	12.3418	0.0	0.0	0.0	none	0.0	0.0	none	0.0	0.0	none	CATH	NaN	NaN	NaN	NaN	NaN	NaN	NaN	NaN	NaN	Alpha Beta	NaN	NaN	NaN	False	4.330733340286331	76	76
1v5rA00	0.6105692	3.0859663	3.0208943	-0.011328242594633801	-0.026953587848192608	-0.013162365614349185	97	3	3.30	3.30.920	3.30.920.20	0.24742268041237114	0.0	0.0	0.27835051546391754	0.0	0.16494845360824742	0.0	0.44329896907216493	0.06968	6.75896	0.0	0.0	0.0	none	0.0	0.0	none	0.0	0.0	none	CATH	NaN	NaN	NaN	NaN	NaN	NaN	NaN	NaN	NaN	Alpha Beta	NaN	NaN	NaN	False	4.574710978503383	97	97
1v5vA02	7.84111	2.9700716	1.8532399	-0.05798407013235108	0.02559612649369554	0.015527307599634093	92	3	3.30	3.30.70	3.30.70.1400	0.29347826086956524	0.0	0.0	0.34782608695652173	0.010869565217391304	0.1956521739130435	0.0	0.5543478260869565	0.15018	13.81661	0.0	0.0	0.0	none	0.0	0.0	none	0.0	0.0	none	CATH	NaN	NaN	NaN	NaN	NaN	NaN	NaN	NaN	NaN	Alpha Beta	NaN	NaN	NaN	False	4.5217885770490405	92	92
1v65A00	0.12631392	4.4909062	3.1647847	-0.06578313514583119	-0.05071767774661289	-0.004995973697852317	64	6	6.10	6.10.140	6.10.140.140	0.296875	0.0	0.0	0.0	0.0	0.25	0.0	0.25	0.03916	2.50609	0.0	0.0	0.0	none	0.0	0.0	none	0.0	0.0	none	CATH	NaN	NaN	NaN	NaN	NaN	NaN	NaN	NaN	NaN	Few Secondary Structures / Special	NaN	NaN	NaN	False	4.1588830833596715	64	64
1v74A00	-0.06293848	2.8391762	3.7000399	0.05264750679266867	-0.013757107304825376	-0.0024094916697824584	107	3	3.10	3.10.450	3.10.450.200	0.29906542056074764	0.056074766355140186	0.0	0.19626168224299065	0.028037383177570093	0.27102803738317754	0.0	0.5514018691588785	0.09148	9.78788	0.0	0.0	0.0	none	0.0	0.0	none	0.0	0.0	none	CATH	NaN	NaN	NaN	NaN	NaN	NaN	NaN	NaN	NaN	Alpha Beta	NaN	NaN	NaN	False	4.672828834461906	107	107
1v74B00	-0.75628704	4.071269	4.119896	0.04330174698379176	-0.029478609825983104	0.008739566582969501	87	1	1.20	1.20.120	1.20.120.650	0.6666666666666666	0.0	0.0	0.0	0.022988505747126436	0.20689655172413793	0.0	0.22988505747126436	0.09489	8.25557	0.0	0.0	0.0	none	0.0	0.0	none	0.0	0.0	none	CATH	NaN	NaN	NaN	NaN	NaN	NaN	NaN	NaN	NaN	Alpha	NaN	NaN	NaN	False	4.465908118654584	87	87
1v7wA02	7.32028	2.590379	0.4813896	-0.07522686753923334	0.013380875054623965	-0.0115690817741806	84	2	2.60	2.60.420	2.60.420.10	0.0	0.0	0.0	0.4880952380952381	0.047619047619047616	0.23809523809523808	0.0	0.7738095238095238	0.07632	38.08231	0.0	0.0	0.0	none	0.0	0.0	none	0.0	0.0	none	CATH	NaN	NaN	NaN	NaN	NaN	NaN	NaN	NaN	NaN	Beta	NaN	NaN	NaN	False	4.430816798843313	84	84
1v7zA00	6.230035	1.6362635	2.115411	0.006674257820172967	0.047227658242524055	-0.008944447958582017	257	3	3.40	3.40.50	3.40.50.10310	0.4046692607003891	0.0622568093385214	0.0	0.07392996108949416	0.0311284046692607	0.20622568093385213	0.0	0.3735408560311284	0.09062	23.29059	0.0	0.0	0.0	none	0.0	0.0	none	0.0	0.0	none	CATH	NaN	NaN	NaN	NaN	NaN	NaN	NaN	NaN	NaN	Alpha Beta	NaN	NaN	NaN	False	5.54907608489522	257	\u003e200
1v8cA02	4.8074007	1.9762002	1.9761769	-0.027063787216981446	0.0047014013853716235	-0.00837394237418326	80	3	3.30	3.30.1370	3.30.1370.80	0.3125	0.0	0.0	0.4875	0.0	0.1125	0.0	0.6	0.15073	12.05853	0.0	0.0	0.0	none	0.0	0.0	none	0.0	0.0	none	CATH	NaN	NaN	NaN	NaN	NaN	NaN	NaN	NaN	NaN	Alpha Beta	NaN	NaN	NaN	False	4.382026634673881	80	80
1v8dC00	6.6645246	2.2459052	2.4023197	-0.012253216351123582	0.0407469127544901	0.009036772863812359	188	3	3.40	3.40.50	3.40.50.10360	0.35106382978723405	0.031914893617021274	0.0	0.2127659574468085	0.026595744680851064	0.2074468085106383	0.0	0.4787234042553192	0.09919	18.94593	0.0	0.0	0.0	none	0.0	0.0	none	0.0	0.0	none	CATH	NaN	NaN	NaN	NaN	NaN	NaN	NaN	NaN	NaN	Alpha Beta	NaN	NaN	NaN	False	5.236441962829949	188	188
1v9dA01	-0.29099467	4.103032	4.0452337	0.032196264572436795	-0.027054638868116935	0.0066131169426526535	86	1	1.20	1.20.58	1.20.58.630	0.6162790697674418	0.06976744186046512	0.0	0.0	0.0	0.12790697674418605	0.0	0.19767441860465115	0.10227	8.79498	0.0	0.0	0.0	none	0.0	0.0	none	0.0	0.0	none	CATH	NaN	NaN	NaN	NaN	NaN	NaN	NaN	NaN	NaN	Alpha	NaN	NaN	NaN	False	4.454347296253507	86	86
1v9dB00	1.4710466	1.6211144	4.186474	0.11324913592269903	0.021437864447762883	0.003941187165947321	321	1	1.20	1.20.58	1.20.58.2220	0.6978193146417445	0.04672897196261682	0.0	0.0	0.006230529595015576	0.14330218068535824	0.0	0.19626168224299065	0.05534	17.76391	0.0	0.0	0.0	none	0.0	0.0	none	0.0	0.0	none	CATH	NaN	NaN	NaN	NaN	NaN	NaN	NaN	NaN	NaN	Alpha	NaN	NaN	NaN	False	5.771441123130016	\u003e300	\u003e200
1v9fA02	0.018901432	4.024511	3.1089005	-0.0710012261187326	-0.04925331143465871	-0.0061464698971930645	43	6	6.10	6.10.140	6.10.140.230	0.627906976744186	0.0	0.0	0.0	0.0	0.09302325581395349	0.0	0.09302325581395349	0.08583	5.75035	0.0	0.0	0.0	none	0.0	0.0	none	0.0	0.0	none	CATH	NaN	NaN	NaN	NaN	NaN	NaN	NaN	NaN	NaN	Few Secondary Structures / Special	NaN	NaN	NaN	False	3.7612001156935624	43	43
1v9mA01	-0.31793588	2.6214435	3.3954082	0.059079881045053094	-0.016050744432579082	-0.008543360589988391	115	1	1.10	1.10.132	1.10.132.50	0.7130434782608696	0.05217391304347826	0.0	0.0	0.0	0.043478260869565216	0.0	0.09565217391304348	0.11444	36.50757	0.0	0.0	0.0	none	0.0	0.0	none	0.0	0.0	none	CATH	NaN	NaN	NaN	NaN	NaN	NaN	NaN	NaN	NaN	Alpha	NaN	NaN	NaN	False	4.74493212836325	115	115
1v9mA02	-0.34649038	2.8389301	4.5897274	0.060747790579314884	-0.014554675496245983	0.003946869336125623	101	1	1.20	1.20.1690	1.20.1690.10	0.7326732673267327	0.0297029702970297	0.0	0.0	0.0	0.0	0.0	0.0297029702970297	0.07806	7.88449	0.0	0.0	0.0	none	0.0	0.0	none	0.0	0.0	none	CATH	NaN	NaN	NaN	NaN	NaN	NaN	NaN	NaN	NaN	Alpha	NaN	NaN	NaN	False	4.61512051684126	101	101
1v9vA01	0.5971092	2.2339923	4.362035	0.05247264101579138	-0.0069973341149544895	0.004261977977510773	95	1	1.20	1.20.1480	1.20.1480.20	0.7894736842105263	0.0	0.0	0.0	0.0	0.06315789473684211	0.0	0.06315789473684211	0.1049	9.9654	0.0	0.0	0.0	none	0.0	0.0	none	0.0	0.0	none	CATH	NaN	NaN	NaN	NaN	NaN	NaN	NaN	NaN	NaN	Alpha	NaN	NaN	NaN	False	4.553876891600541	95	95
1va6A01	2.3212428	3.1475184	3.3465192	-0.028894438553166535	-0.025702001467938964	0.0038125277315080733	70	6	6.10	6.10.140	6.10.140.800	0.6285714285714286	0.0	0.0	0.05714285714285714	0.0	0.07142857142857142	0.0	0.12857142857142856	0.06479	28.5719	0.0	0.0	0.0	none	0.0	0.0	none	0.0	0.0	none	CATH	NaN	NaN	NaN	NaN	NaN	NaN	NaN	NaN	NaN	Few Secondary Structures / Special	NaN	NaN	NaN	False	4.248495242049359	70	70
1vajA01	6.4166775	2.7908287	2.8981035	-0.01050193145644717	0.029912017960827514	0.03020741978783741	127	3	3.30	3.30.700	3.30.700.20	0.28346456692913385	0.05511811023622047	0.0	0.2440944881889764	0.0	0.25196850393700787	0.0	0.5511811023622047	0.11002	22.33338	0.0	0.0	0.0	none	0.0	0.0	none	0.0	0.0	none	CATH	NaN	NaN	NaN	NaN	NaN	NaN	NaN	NaN	NaN	Alpha Beta	NaN	NaN	NaN	False	4.844187086458591	127	127
1vajA02	8.826035	3.005383	1.9314358	-0.08741666596155212	0.022020375320570724	0.024454151714400324	74	3	3.30	3.30.1490	3.30.1490.150	0.25675675675675674	0.13513513513513514	0.0	0.24324324324324326	0.0	0.1891891891891892	0.0	0.5675675675675675	0.17878	13.22951	0.0	0.0	0.0	none	0.0	0.0	none	0.0	0.0	none	CATH	NaN	NaN	NaN	NaN	NaN	NaN	NaN	NaN	NaN	Alpha Beta	NaN	NaN	NaN	False	4.30406509320417	74	74
1vbkA01	3.8823488	3.1947684	3.415454	-0.015171491639597174	-0.0120868934347865	0.02057442070011855	83	3	3.30	3.30.70	3.30.70.1510	0.3373493975903614	0.0	0.0	0.27710843373493976	0.0	0.18072289156626506	0.0	0.4578313253012048	0.15815	13.12653	0.0	0.0	0.0	none	0.0	0.0	none	0.0	0.0	none	CATH	NaN	NaN	NaN	NaN	NaN	NaN	NaN	NaN	NaN	Alpha Beta	NaN	NaN	NaN	False	4.418840607796598	83	83
1vbkA02	5.781145	3.0024006	3.237559	-0.020561846916308923	-0.0023155116278387082	0.028675975879024866	82	3	3.30	3.30.2300	3.30.2300.10	0.4024390243902439	0.0	0.0	0.2804878048780488	0.0	0.18292682926829268	0.0	0.4634146341463415	0.15164	12.43444	0.0	0.0	0.0	none	0.0	0.0	none	0.0	0.0	none	CATH	NaN	NaN	NaN	NaN	NaN	NaN	NaN	NaN	NaN	Alpha Beta	NaN	NaN	NaN	False	4.406719247264253	82	82
1vbwA00	5.9534783	2.319857	2.7277136	-0.039921701371586266	0.008798700602866442	0.004952842259387227	68	3	3.30	3.30.10	3.30.10.10	0.16176470588235295	0.0	0.0	0.2647058823529412	0.014705882352941176	0.29411764705882354	0.0	0.5735294117647058	0.15127	10.28646	0.0	0.0	0.0	none	0.0	0.0	none	0.0	0.0	none	CATH	NaN	NaN	NaN	NaN	NaN	NaN	NaN	NaN	NaN	Alpha Beta	NaN	NaN	NaN	False	4.219507705176107	68	68
1vclA03	5.3092403	2.4140248	2.6856725	0.0024178446373213872	0.023114745742128087	0.001830268446765794	148	3	3.30	3.30.1750	3.30.1750.10	0.17567567567567569	0.0	0.0	0.3783783783783784	0.013513513513513514	0.16891891891891891	0.0	0.5608108108108109	0.15821	23.4154	0.0	0.0	0.0	none	0.0	0.0	none	0.0	0.0	none	CATH	NaN	NaN	NaN	NaN	NaN	NaN	NaN	NaN	NaN	Alpha Beta	NaN	NaN	NaN	False	4.997212273764115	148	148
1vdiA00	2.6677258	2.9677775	2.7203465	-0.0500109295494398	-0.03276496705285773	-0.008463987784096025	52	6	6.10	6.10.250	6.10.250.180	0.5384615384615384	0.0	0.0	0.07692307692307693	0.0	0.28846153846153844	0.0	0.36538461538461536	0.07238	3.76363	0.0	0.0	0.0	none	0.0	0.0	none	0.0	0.0	none	CATH	NaN	NaN	NaN	NaN	NaN	NaN	NaN	NaN	NaN	Few Secondary Structures / Special	NaN	NaN	NaN	False	3.9512437185814275	52	52
1vfiA00	1.2861665	1.5618093	4.4313474	0.05773842856945744	-4.916883037799594e-05	0.0023839169872104213	95	1	1.10	1.10.246	1.10.246.100	0.5894736842105263	0.031578947368421054	0.0	0.0	0.0	0.3157894736842105	0.0	0.3473684210526316	0.06365	6.04628	0.0	0.0	0.0	none	0.0	0.0	none	0.0	0.0	none	CATH	NaN	NaN	NaN	NaN	NaN	NaN	NaN	NaN	NaN	Alpha	NaN	NaN	NaN	False	4.553876891600541	95	95
1vh6A01	0.065203704	1.1295846	3.5908384	0.06130101352286188	-0.008460390809524437	-0.01800674266744549	91	6	6.10	6.10.140	6.10.140.1940	0.8021978021978022	0.03296703296703297	0.0	0.0	0.0	0.0989010989010989	0.0	0.13186813186813187	0.04507	4.37133	0.0	0.0	0.0	none	0.0	0.0	none	0.0	0.0	none	CATH	NaN	NaN	NaN	NaN	NaN	NaN	NaN	NaN	NaN	Few Secondary Structures / Special	NaN	NaN	NaN	False	4.51085950651685	91	91
1vhnA02	-0.27261174	1.7249343	3.7477815	0.026681202780585514	-0.023845443009228754	-0.009869439812361967	68	1	1.10	1.10.1200	1.10.1200.80	0.7941176470588235	0.0	0.0	0.0	0.0	0.1323529411764706	0.0	0.1323529411764706	0.10909	7.74566	0.0	0.0	0.0	none	0.0	0.0	none	0.0	0.0	none	CATH	NaN	NaN	NaN	NaN	NaN	NaN	NaN	NaN	NaN	Alpha	NaN	NaN	NaN	False	4.219507705176107	68	68
1vibA00	3.9736035	2.4527173	5.00928	-0.013522350657833323	0.0019783614424373013	0.02859642711492869	54	1	1.10	1.10.287	1.10.287.120	0.5	0.0	0.0	0.0	0.0	0.46296296296296297	0.0	0.46296296296296297	0.11927	6.5597	0.0	0.0	0.0	none	0.0	0.0	none	0.0	0.0	none	CATH	NaN	NaN	NaN	NaN	NaN	NaN	NaN	NaN	NaN	Alpha	NaN	NaN	NaN	False	3.9889840465642745	54	54
1vjlA00	4.64394	1.9299546	1.7538462	0.005675811122687419	0.01954479414334024	-0.01126498092184814	140	3	3.10	3.10.690	3.10.690.10	0.3357142857142857	0.0	0.0	0.4142857142857143	0.0	0.09285714285714286	0.0	0.5071428571428571	0.1078	16.27713	0.0	0.0	0.0	none	0.0	0.0	none	0.0	0.0	none	CATH	NaN	NaN	NaN	NaN	NaN	NaN	NaN	NaN	NaN	Alpha Beta	NaN	NaN	NaN	False	4.941642422609304	140	140
1vjuB00	3.8326805	1.6695173	1.895382	0.07874521694496343	0.033971737517196184	-0.023188237487531925	291	3	3.40	3.40.1500	3.40.1500.10	0.41580756013745707	0.020618556701030927	0.0	0.2508591065292096	0.0	0.17869415807560138	0.0	0.45017182130584193	0.0776	23.59045	0.0	0.0	0.0	none	0.0	0.0	none	0.0	0.0	none	CATH	NaN	NaN	NaN	NaN	NaN	NaN	NaN	NaN	NaN	Alpha Beta	NaN	NaN	NaN	False	5.673323267171493	291	\u003e200
1vjvA02	-1.8505422	4.453088	3.8949137	0.018887639671017465	-0.042837902342829165	0.0007858372899359136	56	6	6.10	6.10.140	6.10.140.1140	0.875	0.0	0.0	0.0	0.0	0.0	0.0	0.0	0.07552	5.5888	0.0	0.0	0.0	none	0.0	0.0	none	0.0	0.0	none	CATH	NaN	NaN	NaN	NaN	NaN	NaN	NaN	NaN	NaN	Few Secondary Structures / Special	NaN	NaN	NaN	False	4.02535169073515	56	56
1vk1A01	7.649978	2.905805	2.5372477	-0.05443966255404741	0.018914779380811587	0.027010531313447435	101	3	3.90	3.90.1530	3.90.1530.10	0.2376237623762376	0.06930693069306931	0.0	0.2871287128712871	0.0	0.1188118811881188	0.0	0.4752475247524752	0.1424	33.03756	0.0	0.0	0.0	none	0.0	0.0	none	0.0	0.0	none	CATH	NaN	NaN	NaN	NaN	NaN	NaN	NaN	NaN	NaN	Alpha Beta	NaN	NaN	NaN	False	4.61512051684126	101	101
1vk1A02	7.9508233	2.2234285	1.6070315	-0.0608084422289561	0.033790599148321304	-0.006032332450706511	122	3	3.30	3.30.1760	3.30.1760.10	0.32786885245901637	0.0	0.0	0.2459016393442623	0.0	0.2540983606557377	0.0	0.5	0.15923	20.6994	0.0	0.0	0.0	none	0.0	0.0	none	0.0	0.0	none	CATH	NaN	NaN	NaN	NaN	NaN	NaN	NaN	NaN	NaN	Alpha Beta	NaN	NaN	NaN	False	4.804021044733257	122	122
1vk3A04	7.651691	2.81643	2.7128897	-0.049863435281437433	0.016574302957332022	0.02306492024267133	95	3	3.30	3.30.70	3.30.70.1670	0.25263157894736843	0.031578947368421054	0.0	0.30526315789473685	0.0	0.10526315789473684	0.0	0.4421052631578947	0.20269	19.45854	0.0	0.0	0.0	none	0.0	0.0	none	0.0	0.0	none	CATH	NaN	NaN	NaN	NaN	NaN	NaN	NaN	NaN	NaN	Alpha Beta	NaN	NaN	NaN	False	4.553876891600541	95	95
1vk5A00	2.7299926	2.6503363	4.2800784	0.03497989318774375	0.003970756077512427	0.014439441725453311	121	1	1.20	1.20.120	1.20.120.690	0.5454545454545454	0.05785123966942149	0.0	0.0	0.0	0.14049586776859505	0.0	0.19834710743801653	0.12585	15.22794	0.0	0.0	0.0	none	0.0	0.0	none	0.0	0.0	none	CATH	NaN	NaN	NaN	NaN	NaN	NaN	NaN	NaN	NaN	Alpha	NaN	NaN	NaN	False	4.795790545596741	121	121
1vk6A01	8.194303	2.1217535	1.2742087	-0.08110682005050192	0.02186459577583782	-0.029591101864876256	122	3	3.90	3.90.79	3.90.79.20	0.21311475409836064	0.04918032786885246	0.0	0.27049180327868855	0.01639344262295082	0.21311475409836064	0.0	0.5491803278688525	0.09859	12.42282	0.0	0.0	0.0	none	0.0	0.0	none	0.0	0.0	none	CATH	NaN	NaN	NaN	NaN	NaN	NaN	NaN	NaN	NaN	Alpha Beta	NaN	NaN	NaN	False	4.804021044733257	122	122
1vk8A00	7.8443494	2.789133	2.7126405	-0.062346581483656474	0.003730495976829923	0.018097071146001127	91	3	3.30	3.30.70	3.30.70.930	0.34065934065934067	0.06593406593406594	0.0	0.2857142857142857	0.0	0.18681318681318682	0.0	0.5384615384615384	0.13984	13.00474	0.0	0.0	0.0	none	0.0	0.0	none	0.0	0.0	none	CATH	NaN	NaN	NaN	NaN	NaN	NaN	NaN	NaN	NaN	Alpha Beta	NaN	NaN	NaN	False	4.51085950651685	91	91
1vk9A00	5.5798454	1.9039776	2.147068	-0.017121760425295018	0.01636541212962465	-0.005811787715465388	142	3	3.40	3.40.140	3.40.140.30	0.38028169014084506	0.028169014084507043	0.0	0.23943661971830985	0.0	0.1056338028169014	0.0	0.3732394366197183	0.07173	10.54419	0.0	0.0	0.0	none	0.0	0.0	none	0.0	0.0	none	CATH	NaN	NaN	NaN	NaN	NaN	NaN	NaN	NaN	NaN	Alpha Beta	NaN	NaN	NaN	False	4.955827057601261	142	142
1vkwA02	3.7664168	2.2059722	2.5653582	-0.008262175540053566	-0.0005678750353814547	-0.003615377852057097	95	3	3.40	3.40.109	3.40.109.30	0.2736842105263158	0.1368421052631579	0.0	0.2	0.010526315789473684	0.12631578947368421	0.0	0.47368421052631576	0.09457	9.07831	0.0	0.0	0.0	none	0.0	0.0	none	0.0	0.0	none	CATH	NaN	NaN	NaN	NaN	NaN	NaN	NaN	NaN	NaN	Alpha Beta	NaN	NaN	NaN	False	4.553876891600541	95	95
1vkyB01	6.199176	2.3324316	2.4739354	-0.0024414407348086124	0.0344864208938157	0.005516878152087501	206	3	3.40	3.40.1780	3.40.1780.10	0.2815533980582524	0.0825242718446602	0.0	0.24271844660194175	0.009708737864077669	0.18446601941747573	0.0	0.5194174757281553	0.1445	47.97353	0.0	0.0	0.0	none	0.102	1.0	mid	0.0	0.0	none	CATH	NaN	NaN	NaN	NaN	NaN	NaN	NaN	NaN	NaN	Alpha Beta	NaN	NaN	NaN	False	5.327876168789581	206	\u003e200
1vkyB02	8.026202	2.6854703	1.0517163	-0.07200599325352175	0.025025785236933856	-0.0039125745062643155	77	2	2.40	2.40.10	2.40.10.240	0.09090909090909091	0.0	0.0	0.5584415584415584	0.0	0.2727272727272727	0.0	0.8311688311688312	0.13766	10.87488	0.0	0.0	0.0	none	0.0	0.0	none	0.0	0.0	none	CATH	NaN	NaN	NaN	NaN	NaN	NaN	NaN	NaN	NaN	Beta	NaN	NaN	NaN	False	4.343805421853684	77	77
1vl2A03	-1.3796885	4.9059367	3.626093	-0.06787964924664047	-0.06129664311508978	-0.0033033611942596347	32	1	1.20	1.20.5	1.20.5.470	0.71875	0.0	0.0	0.0	0.0	0.0	0.0	0.0	0.05427	2.17094	0.0	0.0	0.0	none	0.0	0.0	none	0.0	0.0	none	CATH	NaN	NaN	NaN	NaN	NaN	NaN	NaN	NaN	NaN	Alpha	NaN	NaN	NaN	False	3.4657359027997265	32	32
1vlyA01	7.359495	2.7730174	1.6782527	-0.06083051368177788	0.012756575970230426	0.005128970713065874	95	3	3.30	3.30.70	3.30.70.1630	0.22105263157894736	0.08421052631578947	0.0	0.2736842105263158	0.021052631578947368	0.23157894736842105	0.0	0.6105263157894737	0.12048	22.16916	0.0	0.0	0.0	none	0.0	0.0	none	0.0	0.0	none	CATH	NaN	NaN	NaN	NaN	NaN	NaN	NaN	NaN	NaN	Alpha Beta	NaN	NaN	NaN	False	4.553876891600541	95	95
1vlyA03	5.568458	2.5217779	2.5765004	-0.024277196061649162	0.010253082988381776	0.0014112311086405354	118	2	2.40	2.40.30	2.40.30.160	0.0	0.13559322033898305	0.0	0.2542372881355932	0.00847457627118644	0.3389830508474576	0.0	0.7372881355932204	0.11694	14.26654	0.0	0.0	0.0	none	0.0	0.0	none	0.0	0.0	none	CATH	NaN	NaN	NaN	NaN	NaN	NaN	NaN	NaN	NaN	Beta	NaN	NaN	NaN	False	4.770684624465665	118	118
1vmhA00	8.614106	2.877905	2.1215847	-0.06029158240397844	0.03754575602020445	0.033636673598041816	129	2	2.60	2.60.120	2.60.120.460	0.27906976744186046	0.0	0.0	0.3798449612403101	0.0	0.24806201550387597	0.0	0.627906976744186	0.20346	26.24612	0.0	0.0	0.0	none	0.0	0.0	none	0.0	0.0	none	CATH	NaN	NaN	NaN	NaN	NaN	NaN	NaN	NaN	NaN	Beta	NaN	NaN	NaN	False	4.859812404361672	129	129
1vmoA00	9.463463	3.270852	1.3077334	-0.0937842072273587	0.06907603833112443	0.01632640406438767	163	2	2.100	2.100.10	2.100.10.20	0.0	0.0	0.0	0.4110429447852761	0.006134969325153374	0.22699386503067484	0.0	0.6441717791411042	0.18708	30.49417	0.0	0.0	0.0	none	0.0	0.0	none	0.0	0.0	none	CATH	NaN	NaN	NaN	NaN	NaN	NaN	NaN	NaN	NaN	Beta	NaN	NaN	NaN	False	5.093750200806762	163	163
1vomA05	6.913599	3.0456946	2.420037	-0.09173399890223105	-0.012065479721176803	0.02155460033400931	45	6	6.20	6.20.240	6.20.240.20	0.15555555555555556	0.0	0.0	0.24444444444444444	0.0	0.35555555555555557	0.0	0.6	0.21706	12.37242	0.0	0.0	0.0	none	0.0	0.0	none	0.0	0.0	none	CATH	NaN	NaN	NaN	NaN	NaN	NaN	NaN	NaN	NaN	Few Secondary Structures / Special	NaN	NaN	NaN	False	3.8066624897703196	45	45
1vp7D00	0.72133094	1.9354874	3.7956488	0.0031017077199339805	-0.01978075146775552	-0.004059768121075996	68	1	1.10	1.10.287	1.10.287.1040	0.75	0.04411764705882353	0.0	0.0	0.0	0.0	0.0	0.04411764705882353	0.07109	5.1188	0.0	0.0	0.0	none	0.0	0.0	none	0.0	0.0	none	CATH	NaN	NaN	NaN	NaN	NaN	NaN	NaN	NaN	NaN	Alpha	NaN	NaN	NaN	False	4.219507705176107	68	68
1vpcA00	-1.93038	4.131052	4.210186	-0.001018305853221523	-0.04467866353906296	0.0026715914233584616	45	1	1.20	1.20.5	1.20.5.90	0.5333333333333333	0.0	0.0	0.0	0.044444444444444446	0.3111111111111111	0.0	0.35555555555555557	0.05645	2.54029	0.0	0.0	0.0	none	0.0	0.0	none	0.0	0.0	none	CATH	NaN	NaN	NaN	NaN	NaN	NaN	NaN	NaN	NaN	Alpha	NaN	NaN	NaN	False	3.8066624897703196	45	45
1vpqA00	3.0914109	1.9204234	2.5158184	0.06003368689782093	0.01962296535392169	-0.007328319527215643	260	3	3.20	3.20.20	3.20.20.410	0.36153846153846153	0.06538461538461539	0.0	0.16923076923076924	0.007692307692307693	0.17307692307692307	0.0	0.4153846153846154	0.0792	20.5921	0.0	0.0	0.0	none	0.0	0.0	none	0.0	0.0	none	CATH	NaN	NaN	NaN	NaN	NaN	NaN	NaN	NaN	NaN	Alpha Beta	NaN	NaN	NaN	False	5.560681631015528	260	\u003e200
1vprA01	5.0312676	1.9127811	1.7235991	-0.02362991854913428	0.0077550886318601695	-0.016040259201232237	107	4	4.10	4.10.1300	4.10.1300.10	0.22429906542056074	0.028037383177570093	0.0	0.0	0.056074766355140186	0.4953271028037383	0.0	0.5794392523364486	0.05469	6.01605	0.0	0.0	0.0	none	0.0	0.0	none	0.0	0.0	none	CATH	NaN	NaN	NaN	NaN	NaN	NaN	NaN	NaN	NaN	Few Secondary Structures / Special	NaN	NaN	NaN	False	4.672828834461906	107	107
1vprA02	7.4654393	2.4136817	1.5911399	-0.0801710934910928	0.0014042762222080125	-0.00496071412679679	83	4	4.10	4.10.1310	4.10.1310.10	0.12048192771084337	0.0	0.0	0.0	0.07228915662650602	0.43373493975903615	0.0	0.5060240963855421	0.17747	42.76913	0.325	0.0	1.0	terminal	0.0	0.0	none	0.0	0.0	none	CATH	NaN	NaN	NaN	NaN	NaN	NaN	NaN	NaN	NaN	Few Secondary Structures / Special	NaN	NaN	NaN	False	4.418840607796598	83	83
1vpuA00	3.0022364	2.7485926	4.9526534	-0.02028902143639061	-0.018194920435282723	0.019821802519238426	45	1	1.10	1.10.195	1.10.195.10	0.4888888888888889	0.13333333333333333	0.0	0.0	0.0	0.28888888888888886	0.0	0.4222222222222222	0.12083	5.43738	0.533	0.0	1.0	mid	0.0	0.0	none	0.0	0.0	none	CATH	NaN	NaN	NaN	NaN	NaN	NaN	NaN	NaN	NaN	Alpha	NaN	NaN	NaN	False	3.8066624897703196	45	45
1vq8200	-1.9085687	4.3582244	3.5793185	-0.03846508912220811	-0.05359574646880549	-0.00553164818989608	46	1	1.10	1.10.1620	1.10.1620.10	0.43478260869565216	0.0	0.0	0.0	0.0	0.2391304347826087	0.0	0.2391304347826087	0.0825	4.0427	0.0	0.0	0.0	none	0.0	0.0	none	0.0	0.0	none	CATH	NaN	NaN	NaN	NaN	NaN	NaN	NaN	NaN	NaN	Alpha	NaN	NaN	NaN	False	3.828641396489095	46	46
1vq8300	5.7223344	2.8517077	2.2319744	-0.06042402906379597	-0.009067124666826243	0.0016173787937168841	92	3	3.10	3.10.450	3.10.450.80	0.09782608695652174	0.043478260869565216	0.0	0.29347826086956524	0.021739130434782608	0.1956521739130435	0.0	0.5543478260869565	0.15204	13.98799	0.457	1.0	0.0	mid	0.0	0.0	none	0.0	0.0	none	CATH	NaN	NaN	NaN	NaN	NaN	NaN	NaN	NaN	NaN	Alpha Beta	NaN	NaN	NaN	False	4.5217885770490405	92	92
1vq8A03	3.700347	3.1529093	3.352628	-0.053720618985735824	-0.028208859839505974	0.007361129708833091	78	4	4.10	4.10.950	4.10.950.10	0.11538461538461539	0.07692307692307693	0.0	0.05128205128205128	0.0	0.4358974358974359	0.0	0.5641025641025641	0.04811	3.7522	1.0	1.0	0.0	full	0.0	0.0	none	0.0	0.0	none	CATH	NaN	NaN	NaN	NaN	NaN	NaN	NaN	NaN	NaN	Few Secondary Structures / Special	NaN	NaN	NaN	False	4.356708826689592	78	78
1vq8B01	8.66569	2.9605227	1.4883577	-0.11757980936277858	-0.014525895079080428	0.0041568929060357305	89	4	4.10	4.10.960	4.10.960.10	0.056179775280898875	0.0449438202247191	0.0	0.0449438202247191	0.0	0.3258426966292135	0.0	0.4157303370786517	0.07137	18.34276	1.0	1.0	0.0	full	0.0	0.0	none	0.0	0.0	none	CATH	NaN	NaN	NaN	NaN	NaN	NaN	NaN	NaN	NaN	Few Secondary Structures / Special	NaN	NaN	NaN	False	4.48863636973214	89	89
1vq8B03	7.535582	3.0208657	2.451332	-0.049761817631014484	0.023423639440362534	0.02403236381739318	111	3	3.30	3.30.1430	3.30.1430.10	0.25225225225225223	0.05405405405405406	0.0	0.32432432432432434	0.009009009009009009	0.12612612612612611	0.0	0.5135135135135135	0.14086	15.6352	0.351	1.0	0.0	terminal	0.0	0.0	none	0.0	0.0	none	CATH	NaN	NaN	NaN	NaN	NaN	NaN	NaN	NaN	NaN	Alpha Beta	NaN	NaN	NaN	False	4.709530201312334	111	111
1vq8C00	5.494127	1.248412	2.1251175	0.01771629151064701	0.04080736323152049	-0.015219618154373095	246	3	3.40	3.40.1370	3.40.1370.10	0.2682926829268293	0.06504065040650407	0.0	0.13821138211382114	0.012195121951219513	0.22357723577235772	0.0	0.43902439024390244	0.07969	19.60441	0.268	1.0	0.0	mid	0.0	0.0	none	0.0	0.0	none	CATH	NaN	NaN	NaN	NaN	NaN	NaN	NaN	NaN	NaN	Alpha Beta	NaN	NaN	NaN	False	5.5053315359323625	246	\u003e200
1vq8H00	6.1049767	2.9659228	3.0487537	0.009988092192560331	0.030991041462036725	0.035235406459278217	160	3	3.90	3.90.1170	3.90.1170.10	0.2	0.01875	0.0	0.2875	0.00625	0.2375	0.0	0.55	0.15563	26.61275	0.0	0.0	0.0	none	0.0	0.0	none	0.0	0.0	none	CATH	NaN	NaN	NaN	NaN	NaN	NaN	NaN	NaN	NaN	Alpha Beta	NaN	NaN	NaN	False	5.075173815233827	160	160
1vq8I00	5.4989433	2.824353	2.9040446	-0.05294466221315168	-0.011348889826734399	0.006435798411330908	70	1	1.10	1.10.10	1.10.10.250	0.42857142857142855	0.04285714285714286	0.0	0.08571428571428572	0.0	0.17142857142857143	0.0	0.3	0.12255	8.57868	0.314	0.0	1.0	terminal	0.0	0.0	none	0.0	0.0	none	CATH	NaN	NaN	NaN	NaN	NaN	NaN	NaN	NaN	NaN	Alpha	NaN	NaN	NaN	False	4.248495242049359	70	70
1vq8L01	0.37763748	3.633435	2.9320111	-0.07895044841929283	-0.04257435465267141	-0.00988593898197386	50	4	4.10	4.10.990	4.10.990.10	0.0	0.16	0.0	0.0	0.0	0.62	0.0	0.78	0.05577	2.78849	1.0	1.0	0.0	full	0.0	0.0	none	0.0	0.0	none	CATH	NaN	NaN	NaN	NaN	NaN	NaN	NaN	NaN	NaN	Few Secondary Structures / Special	NaN	NaN	NaN	False	3.912023005428146	50	50
1vq8L02	5.9043016	2.810008	2.6844778	-0.044667505373640205	0.002714697787276846	0.016339354489703264	94	3	3.100	3.100.10	3.100.10.10	0.1702127659574468	0.06382978723404255	0.0	0.24468085106382978	0.010638297872340425	0.26595744680851063	0.0	0.5851063829787234	0.1068	10.57298	0.0	0.0	0.0	none	0.0	0.0	none	0.0	0.0	none	CATH	NaN	NaN	NaN	NaN	NaN	NaN	NaN	NaN	NaN	Alpha Beta	NaN	NaN	NaN	False	4.543294782270004	94	94
1vq8M00	1.0967851	2.5086143	3.0142071	0.061642134672830806	-0.00010341323224148908	-0.009408773439194744	194	3	3.40	3.40.1120	3.40.1120.10	0.28350515463917525	0.08762886597938144	0.0	0.17010309278350516	0.0	0.26804123711340205	0.0	0.5257731958762887	0.06742	13.08044	0.284	1.0	1.0	mixed	0.0	0.0	none	0.0	0.0	none	CATH	NaN	NaN	NaN	NaN	NaN	NaN	NaN	NaN	NaN	Alpha Beta	NaN	NaN	NaN	False	5.267858159063328	194	194
1vq8P01	2.3426144	2.8559194	3.9891849	-0.028006298013363656	-0.027068380476875504	0.0051118000641434316	55	1	1.10	1.10.1650	1.10.1650.10	0.509090909090909	0.05454545454545454	0.0	0.10909090909090909	0.0	0.10909090909090909	0.0	0.2727272727272727	0.12787	7.03297	0.0	0.0	0.0	none	0.0	0.0	none	0.0	0.0	none	CATH	NaN	NaN	NaN	NaN	NaN	NaN	NaN	NaN	NaN	Alpha	NaN	NaN	NaN	False	4.007333185232471	55	55
1vq8P02	-0.3797546	4.0997005	4.1904774	-0.05470804741847644	-0.05064185207066842	0.0033744188317314547	33	1	1.20	1.20.5	1.20.5.560	0.3939393939393939	0.18181818181818182	0.0	0.0	0.0	0.12121212121212122	0.0	0.30303030303030304	0.0819	2.70281	1.0	1.0	0.0	full	0.0	0.0	none	0.0	0.0	none	CATH	NaN	NaN	NaN	NaN	NaN	NaN	NaN	NaN	NaN	Alpha	NaN	NaN	NaN	False	3.4965075614664802	33	33
1vq8P03	-1.3866304	3.46379	4.4976006	0.03249827738203049	-0.0329134306732709	0.002218814179912547	55	1	1.10	1.10.1200	1.10.1200.60	0.7818181818181819	0.0	0.0	0.0	0.0	0.07272727272727272	0.0	0.07272727272727272	0.08299	4.56469	0.0	0.0	0.0	none	0.0	0.0	none	0.0	0.0	none	CATH	NaN	NaN	NaN	NaN	NaN	NaN	NaN	NaN	NaN	Alpha	NaN	NaN	NaN	False	4.007333185232471	55	55
[truncated: 25,605 more rows]
