# Supplementary material for: Sequence-structure-function relationships in the microbial protein universe
Source: Nat Commun. 2023 Apr 26;14:2351. doi: 10.1038/s41467-023-37896-w (PMC10133388; doi:10.1038/s41467-023-37896-w)
Supplement: Supplementary file 9 — Source Data [file 41467_2023_37896_MOESM9_ESM.zip › SourceData/source_data_Fig2/Figure_2_PDB-baseline_sequence-identity_vs_structural-similarity.csv]

Sequence identity	Structural similarity	PDB ID 1	PDB ID 2
0.044444	0.244886	1OFFA	2ICTA
0.066667	0.299164	1OFFA	1YANA
0.159091	0.318924	1OFFA	1GTFI
0.035088	0.356925	1OFFA	3J2XB
0.081967	0.367009	1OFFA	5G1EA
0.064516	0.35201	1OFFA	3CUCB
0.071429	0.329376	1OFFA	6S9ND
0.035088	0.296728	1OFFA	5DWUH
0.095238	0.338409	1OFFA	4D2OA
0.131579	0.367323	1OFFA	6X90B
0.061538	0.338528	1OFFA	4UMXA
0.076923	0.364406	1OFFA	1JQ5A
0.04878	0.351181	1OFFA	3SB2A
0.105263	0.277353	1OFFA	6IR1B
0.156863	0.30305	1OFFA	4QHUH
0.080645	0.357682	1OFFA	1GQEA
0.070175	0.34631	1OFFA	4EGUA
0.066667	0.305065	1OFFA	4QR2A
0.070423	0.40402	1OFFA	1AR72
0.047619	0.328205	1OFFA	5LE5H
0.03125	0.334582	1OFFA	5KMWA
0.105263	0.277385	1OFFA	4XDXA
0.028169	0.337359	1OFFA	1EOJA
0.035714	0.27647	1OFFA	1MJWA
0.055556	0.373173	1OFFA	1BT3A
0.076923	0.297959	1OFFA	3FZUH
0.076923	0.236301	1OFFA	1M56D
0.193548	0.351742	1OFFA	4Y4O2k
0.057971	0.379661	1OFFA	5Y96B
0.089286	0.299441	1OFFA	6DBAA
0.057692	0.31797	1OFFA	2O9UX
0.073529	0.344271	1OFFA	5Y4ZA
0.0	0.274925	1OFFA	2SIVA
0.079365	0.325871	1OFFA	2XUEA
0.027778	0.42904	1OFFA	1TME2
0.066667	0.316129	1OFFA	4K5XA
0.017544	0.320941	1OFFA	6ITCC
0.046154	0.369184	1OFFA	4Y4O2O
0.111111	0.329072	1OFFA	4FOAA
0.0625	0.305279	1OFFA	5W0GA
0.016667	0.324758	1OFFA	2XBLB
0.107692	0.324014	1OFFA	5NZOB
0.014925	0.362695	1OFFA	6P5KAB
0.083333	0.349788	1OFFA	2PDLA
0.12069	0.29725	1OFFA	5MV3L
0.084746	0.365522	1OFFA	4LRNL
0.064103	0.395202	1OFFA	6A1KB
0.125	0.326672	1OFFA	4X2CA
0.053571	0.309484	1OFFA	6MWDB
0.0625	0.288886	1OFFA	2OFWA
0.053571	0.292962	1OFFA	1ZANH
0.051724	0.289529	1OFFA	1XQAA
0.032787	0.363385	1OFFA	3TBGA
0.047619	0.145173	1OFFA	2N9BA
0.054795	0.3386	1OFFA	5WCRA
0.044776	0.331269	1OFFA	6FULA
0.115385	0.290086	1OFFA	5IFHH
0.053333	0.404391	1OFFA	6TWTB
0.042254	0.377116	1OFFA	5LY3A
0.084746	0.336394	1OFFA	6TH6An
0.020833	0.299258	1OFFA	3T7LA
0.039216	0.298422	1OFFA	3RWIA
0.034483	0.291114	1OFFA	6UMHh
0.031746	0.339386	1OFFA	3I4QA
0.026316	0.366186	1OFFA	6TWOAAA
0.096154	0.292716	1OFFA	5WCCH
0.074074	0.322033	1OFFA	3R2QA
0.041096	0.372235	1OFFA	1ZUAX
0.016667	0.303123	1OFFA	1P3WB
0.071429	0.317379	1OFFA	5K4AC
0.083333	0.30029	1OFFA	6W05H
0.035088	0.336232	1OFFA	4XTRC
0.050847	0.289128	1OFFA	2XN6A
0.060606	0.356707	1OFFA	4G4SF
0.109589	0.417067	1OFFA	5KU02
0.071429	0.355008	1OFFA	4HCXA
0.03125	0.346857	1OFFA	6C7AA
0.080645	0.382551	1OFFA	3SG5A
0.016949	0.297207	1OFFA	2P49B
0.028571	0.340516	1OFFA	6W4FC
0.095238	0.336858	1OFFA	3E66A
0.050847	0.324553	1OFFA	3T5QA
0.051724	0.26666	1OFFA	4V6WCL
0.027027	0.372031	1OFFA	6N56A
0.067797	0.359363	1OFFA	7K3TA
0.02	0.299455	1OFFA	2RILA
0.113208	0.300121	1OFFA	5DURB
0.051724	0.326744	1OFFA	5NQ2A
0.067797	0.312809	1OFFA	6H8NA
0.048387	0.340703	1OFFA	6JHRE
0.058824	0.32746	1OFFA	5FA7B
0.107143	0.293682	1OFFA	4RGOH
0.086207	0.290335	1OFFA	1KELH
0.133333	0.360775	1OFFA	4M6OL
0.05	0.296591	1OFFA	5UHJA
0.017857	0.284303	1OFFA	5LE5L
0.037037	0.273731	1OFFA	1MLGA
0.033898	0.309026	1OFFA	1CKGA
0.086207	0.296948	1OFFA	1C43A
0.017241	0.355862	1OFFA	6MEHC
0.092593	0.305068	1OFFA	2D48A
0.050847	0.359944	1OFFA	2OV5A
0.067797	0.354753	1OFFA	6WM9B
0.032787	0.333943	1OFFA	4BQLA
0.086957	0.431557	1OFFA	6ZCLB
0.051724	0.321317	1OFFA	1QSFA
0.084746	0.378746	1OFFA	1R6JA
0.017241	0.309105	1OFFA	5YUBA
0.016949	0.328483	1OFFA	2ZZAA
0.1	0.28939	1OFFA	2JL4A
0.068493	0.362762	1OFFA	1EKQA
0.129032	0.328412	1OFFA	1J3KC
0.035714	0.298343	1OFFA	5UVMA
0.076923	0.279439	1OFFA	4V9IBH
0.070175	0.314736	1OFFA	2KODA
0.152174	0.413667	1OFFA	5N41A
0.046512	0.370267	1OFFA	4JRKA
0.088235	0.354244	1OFFA	5I95A
0.040816	0.317152	1OFFA	4EQPA
0.0	0.198991	1OFFA	2MGUM
0.054054	0.326007	1OFFA	5X8TH
0.017241	0.345868	1OFFA	6QKDJ
0.070175	0.351739	1OFFA	6JP7H
0.030303	0.342941	1OFFA	6E3HA
0.068966	0.254219	1OFFA	1PHNB
0.029851	0.327034	1OFFA	6DFZD
0.042254	0.34634	1OFFA	7LHJB
0.035088	0.315833	1OFFA	6SLQF
0.118644	0.329311	1OFFA	2HMJA
0.105263	0.358307	1OFFA	4OLXL
0.017241	0.347204	1OFFA	6X4TD
0.12963	0.293707	1OFFA	4WN5A
0.040816	0.346296	1OFFA	2A6CA
0.014085	0.373803	1OFFA	1L5WB
0.016949	0.374006	1OFFA	4YJZL
0.035088	0.349551	1OFFA	4JPKH
0.078125	0.386316	1OFFA	4W6HB
0.054545	0.340374	1OFFA	1D9IA
0.028986	0.380562	1OFFA	1X9IA
0.105263	0.289735	1OFFA	4DK6A
0.045455	0.309688	1OFFA	2EXSA
0.071429	0.275974	1OFFA	5GJIA
0.137931	0.368479	1OFFA	5GS2D
0.034483	0.341381	1OFFA	6FABH
0.098361	0.33643	1OFFA	2X3CA
0.068966	0.357458	1OFFA	1LVOA
0.017241	0.327043	1OFFA	6KWOA
0.086957	0.385727	1OFFA	5WCWA
0.0625	0.328584	1OFFA	2H57A
0.033898	0.333591	1OFFA	4ASZA
0.032787	0.300553	1OFFA	6HJPC
0.090909	0.309191	1OFFA	1C7CA
0.046154	0.37458	1OFFA	6W34B
0.017544	0.339074	1OFFA	4CDGC
0.132075	0.277326	1OFFA	5YFPH
0.070423	0.359864	1OFFA	4DN8A
0.103448	0.28993	1OFFA	5EWIH
0.032787	0.348325	1OFFA	1GDXA
0.098361	0.298725	1OFFA	6UC6D
0.097222	0.322703	1OFFA	4R6UC
0.017241	0.352116	1OFFA	3QEHA
0.125	0.248649	1OFFA	7DCOM
0.037037	0.315413	1OFFA	1XCHA
0.095238	0.30012	1OFFA	4V8ADJ
0.068966	0.364338	1OFFA	2HS1A
0.107143	0.270465	1OFFA	2MGRA
0.16	0.304692	1OFFA	6P9HC
0.070175	0.294159	1OFFA	6GN5A
0.061538	0.348886	1OFFA	1QGCA
0.054545	0.30235	1OFFA	3JAUH
0.042553	0.264329	1OFFA	6V3Aj
0.035714	0.307434	1OFFA	3AJMA
0.081633	0.272191	1OFFA	2WJ5A
0.042857	0.371279	1OFFA	2XDWA
0.033898	0.363332	1OFFA	6UUDL
0.047619	0.344307	1OFFA	3LDAA
0.036364	0.286234	1OFFA	6B08C
0.16	0.305148	1OFFA	5JOPE
0.082192	0.348343	1OFFA	4AJSA
0.076923	0.339845	1OFFA	5XWUC
0.736842	0.973041	1OFFA	1QOBA
0.15625	0.373671	1OFFA	3K1KA
0.064516	0.356113	1OFFA	4ZW9A
0.056338	0.381152	1OFFA	1H2XA
0.044776	0.289189	1OFFA	5VTAF
0.017241	0.35489	1OFFA	5DD6A
0.016393	0.353131	1OFFA	2MECA
0.164179	0.320725	1OFFA	5F6RA
0.045455	0.331928	1OFFA	4DNWA
0.122807	0.32944	1OFFA	4V6IBV
0.063492	0.350298	1OFFA	7L2CC
0.056338	0.346542	1OFFA	3GO2A
0.046154	0.332844	1OFFA	1F4DA
0.125	0.343084	1OFFA	6GQXB
0.072464	0.352267	1OFFA	4KDZA
0.061224	0.357497	1OFFA	1VQOX
0.046512	0.28372	1OFFA	5YCWA
0.033898	0.311136	1OFFA	1IAIH
0.073529	0.331594	1OFFA	2YXLA
0.050847	0.375305	1OFFA	5JUEL
0.086207	0.294197	1OFFA	5YCEA
0.111111	0.375368	1OFFA	4AWTA
0.075758	0.37839	1OFFA	2AWJA
0.116667	0.333157	1OFFA	2BMOA
0.046875	0.366273	1OFFA	4V4VBI
0.097561	0.317293	1OFFA	7AI0AAA
0.054545	0.325325	1OFFA	3D3BJ
0.109589	0.313834	1OFFA	2KA3A
0.109589	0.371467	1OFFA	6Z05J
0.104167	0.303102	1OFFA	4PJOA
0.057692	0.288703	1OFFA	5CSZH
0.036364	0.329415	1OFFA	1OL0A
0.033333	0.322774	1OFFA	6NNRB
0.055556	0.259583	1OFFA	4V67AL
0.058824	0.316349	1OFFA	3JTTA
0.027027	0.375905	1OFFA	2GJ4A
0.072727	0.283619	1OFFA	6IUTH
0.068493	0.365185	1OFFA	1VYRA
0.036364	0.311455	1OFFA	2F0WA
0.067797	0.337448	1OFFA	5Y2KA
0.032258	0.369146	1OFFA	4RD4A
0.044776	0.352008	1OFFA	5YFCA
0.136364	0.347568	1OFFA	6EUWA
0.096774	0.326076	1OFFA	1T13C
0.108108	0.243537	1OFFA	4R5RA
0.068966	0.364533	1OFFA	7AKUA
0.070175	0.294278	1OFFA	5O03C
0.052632	0.354092	1OFFA	5VLPH
0.098361	0.29314	1OFFA	5C3LD
0.048387	0.345397	1OFFA	1VKAA
0.0625	0.276734	1OFFA	1WFKA
0.050847	0.352528	1OFFA	4WEMB
0.081967	0.341023	1OFFA	4QGYA
0.019608	0.309541	1OFFA	6DF1H
0.074074	0.340134	1OFFA	6D6IE
0.106061	0.333563	1OFFA	6DG4A
0.052632	0.281981	1OFFA	4N6CA
0.081967	0.38152	1OFFA	4R6DA
0.067797	0.359976	1OFFA	6PLKI
0.018519	0.338067	1OFFA	3NQ5A
0.035088	0.288297	1OFFA	4HS8H
0.078431	0.313546	1OFFA	3KYNA
0.111111	0.266471	1OFFA	6ZM6AJ
0.056604	0.322347	1OFFA	4DB8A
0.032258	0.362407	1OFFA	2NYFA
0.051724	0.354949	1OFFA	6SVLA
0.028169	0.383927	1OFFA	2WPMS
0.071429	0.385385	1OFFA	3VMJA
0.054545	0.28295	1OFFA	6VGRH
0.070175	0.286176	1OFFA	5F1OB
0.071429	0.325879	1OFFA	3MMHA
0.017544	0.339543	1OFFA	6NB3D
0.068493	0.36376	1OFFA	6FIHA
0.035088	0.344117	1OFFA	6NV0H
0.050847	0.353161	1OFFA	4QJAB
0.09589	0.339157	1OFFA	5MOYA
0.084507	0.342305	1OFFA	2IPJA
0.152542	0.279225	1OFFA	4YBBCM
0.129032	0.319438	1OFFA	5V8YA
0.095238	0.282455	1OFFA	5CDZA
0.086207	0.297867	1OFFA	6XXVA
0.063492	0.319639	1OFFA	2ZC3B
0.026667	0.364236	1OFFA	3FUOA
0.107143	0.290257	1OFFA	6H70C
0.101449	0.333175	1OFFA	6II4A
0.0	0.261395	1OFFA	6GC8H
0.101449	0.35048	1OFFA	3F1LA
0.016949	0.342962	1OFFA	5U6AB
0.084746	0.351685	1OFFA	5CBEA
0.035088	0.355997	1OFFA	4HKXA
0.074074	0.289904	1OFFA	2Y25A
0.047619	0.305483	1OFFA	6R2SB
0.031746	0.3417	1OFFA	4V7HBR
0.035088	0.336898	1OFFA	5GGVH
0.05	0.286926	1OFFA	5WDUJ
0.067797	0.365847	1OFFA	6PBVA
0.087719	0.310591	1OFFA	3PD7A
0.016949	0.289228	1OFFA	1EZXA
0.052632	0.344658	1OFFA	1X23A
0.05	0.31416	1OFFA	2QJZB
0.051724	0.360965	1OFFA	5CD3G
0.029412	0.365084	1OFFA	3RPZA
0.107692	0.305902	1OFFA	5LCVH
0.105263	0.293595	1OFFA	3AB0B
0.067797	0.341276	1OFFA	5VAKB
0.039474	0.372334	1OFFA	2FVYA
0.031746	0.38508	1OFFA	5KW6A
0.056338	0.370201	1OFFA	1FXYA
0.151515	0.306459	1OFFA	6C4Hv
0.046154	0.367409	1OFFA	4PF3A
0.189189	0.371837	1OFFA	3ZZSA
0.075472	0.300154	1OFFA	5LNHA
0.087719	0.287081	1OFFA	6U0IB
0.033898	0.358901	1OFFA	4F49B
0.034483	0.341964	1OFFA	6WN1E
0.066667	0.352271	1OFFA	3QBEA
0.015873	0.367566	1OFFA	1WHIA
0.070175	0.313029	1OFFA	3JVEA
0.089552	0.339873	1OFFA	4WSSC
0.047619	0.305543	1OFFA	1RU7A
0.015385	0.353295	1OFFA	3PP0A
0.078125	0.572842	1OFFA	3GOEA
0.017544	0.336633	1OFFA	6C61B
0.046154	0.368624	1OFFA	5T7VLN
0.056604	0.300078	1OFFA	5N3UB
0.078125	0.329826	1OFFA	5GMDA
0.046512	0.377337	1OFFA	4PNOA
0.016393	0.305565	1OFFA	6ZXNF
0.034483	0.347096	1OFFA	5FGCE
0.162162	0.310536	1OFFA	2OVGA
0.056604	0.289066	1OFFA	5UDCB
0.016129	0.309535	1OFFA	5U3PH
0.061538	0.33561	1OFFA	4H0RA
0.136986	0.367512	1OFFA	1HQTA
0.098592	0.372743	1OFFA	3US8A
0.051724	0.326151	1OFFA	3WL9A
0.033898	0.36016	1OFFA	4JR9H
0.035088	0.326408	1OFFA	1Z2UA
0.042254	0.392464	1OFFA	4HVKA
0.117647	0.361072	1OFFA	6GG7B
0.018868	0.316514	1OFFA	5IODA
0.034483	0.347339	1OFFA	5NM0A
0.105263	0.294563	1OFFA	5M14D
0.128571	0.408177	1OFFA	1FPN2
0.067797	0.348224	1OFFA	5XAJA
0.067568	0.330284	1OFFA	7DSFA
0.034483	0.338049	1OFFA	5E08H
0.016949	0.345635	1OFFA	1ZMYA
0.078947	0.273907	1OFFA	2O9SA
0.045455	0.358006	1OFFA	2Y35A
0.090909	0.350338	1OFFA	5OM2A
0.037736	0.300934	1OFFA	1V05A
0.069444	0.35393	1OFFA	6HZRA
0.1	0.396997	1OFFA	6DJAA
0.019231	0.32481	1OFFA	6GSMk
0.074627	0.375183	1OFFA	6S2EA
0.067797	0.301609	1OFFA	1G9EA
0.043478	0.336691	1OFFA	4V84DE
0.016949	0.350604	1OFFA	3BONA
0.057692	0.261523	1OFFA	6SPDG
0.015152	0.287997	1OFFA	7B3OH
0.098039	0.255891	1OFFA	3SO5A
0.125	0.307141	1OFFA	4PLRA
0.029412	0.3508	1OFFA	1QHDA
0.084746	0.294649	1OFFA	5GS3H
0.036364	0.284047	1OFFA	4YFLF
0.067797	0.340828	1OFFA	5O04D
0.050847	0.354898	1OFFA	2R43A
0.059701	0.349766	1OFFA	1Z06A
0.018868	0.292428	1OFFA	2XZTG
0.056338	0.333234	1OFFA	5I5MB
0.016949	0.332922	1OFFA	5IG6A
0.15625	0.324509	1OFFA	4AUPA
0.057143	0.349398	1OFFA	5DY6A
0.135593	0.300956	1OFFA	1P8TA
0.0625	0.349844	1OFFA	7LSIB
0.117647	0.282491	1OFFA	1TVXA
0.065217	0.259443	1OFFA	1E1HB
0.057143	0.183114	1OFFA	1ENVA
0.052632	0.29046	1OFFA	6QCUH
0.155556	0.328078	1OFFA	3KWRA
0.084507	0.383974	1OFFA	6SXNF
0.039216	0.270181	1OFFA	6SPGl
0.034483	0.340999	1OFFA	5GS1B
0.083333	0.312722	1OFFA	3KO1A
0.084746	0.333825	1OFFA	3FPPA
0.055556	0.332667	1OFFA	5WESA
0.119403	0.350178	1OFFA	4LGYA
0.0	0.249191	1OFFA	1IHQA
0.096154	0.298051	1OFFA	4KXZH
0.070423	0.349261	1OFFA	3AJDA
0.072464	0.336482	1OFFA	2QXIA
0.034483	0.34426	1OFFA	7C95B
0.084746	0.315771	1OFFA	4LOAA
0.038462	0.313531	1OFFA	2EYOA
0.092308	0.312549	1OFFA	6S2MA
0.016667	0.310934	1OFFA	4GL1X
0.068966	0.347326	1OFFA	5YFIH
0.017544	0.359381	1OFFA	2OV0A
0.1	0.364772	1OFFA	3WFDL
0.04918	0.350612	1OFFA	6I53G
0.084746	0.330036	1OFFA	5U2CA
0.050847	0.335881	1OFFA	4NPPA
0.032787	0.346994	1OFFA	1B7NA
0.106383	0.320812	1OFFA	4ES1A
0.06383	0.268882	1OFFA	6Y6XLR
0.051724	0.306087	1OFFA	1QQYA
0.0	0.314978	1OFFA	4M8OA
0.086957	0.254535	1OFFA	5HKDA
0.033898	0.290876	1OFFA	4K7AA
0.071429	0.309961	1OFFA	3VFPA
0.045455	0.347023	1OFFA	6IOVA
0.026667	0.333077	1OFFA	6MQLA
0.107143	0.343434	1OFFA	5UGGA
0.16	0.304933	1OFFA	5XHGB
0.067797	0.33417	1OFFA	4U3XC
0.059701	0.343526	1OFFA	5YVUB
0.067797	0.302501	1OFFA	3FM6A
0.086207	0.337954	1OFFA	3T5NA
0.061538	0.382473	1OFFA	5ZUMA
0.039216	0.317678	1OFFA	6I8XA
0.1	0.287249	1OFFA	2YSXA
0.057971	0.334564	1OFFA	5OCOA
0.090909	0.346666	1OFFA	3RFBA
0.072464	0.332169	1OFFA	5MUEA
0.042553	0.22579	1OFFA	3WYOA
0.075758	0.329953	1OFFA	1M63A
0.063492	0.368972	1OFFA	3D30A
0.030769	0.336924	1OFFA	4P9MH
0.0	0.345518	1OFFA	5ZS0B
0.022222	0.237235	1OFFA	3L34A
0.050847	0.352864	1OFFA	6E3HH
0.032258	0.259794	1OFFA	2HBAA
0.046875	0.335741	1OFFA	3TX9A
0.02	0.272262	1OFFA	5MRCLL
0.076923	0.280635	1OFFA	2D31A
0.089552	0.348375	1OFFA	6URVB
0.085106	0.296477	1OFFA	4V88AX
0.067797	0.313847	1OFFA	1DMGA
0.046154	0.337878	1OFFA	4DAGH
0.0	0.350454	1OFFA	6R09A
0.114754	0.361242	1OFFA	4Z5RJ
0.181818	0.289599	1OFFA	5J7NA
0.063492	0.315539	1OFFA	3HG7A
0.035088	0.274936	1OFFA	1KDQA
0.058824	0.332682	1OFFA	3ISWA
0.09375	0.347259	1OFFA	1F9VA
0.051724	0.333397	1OFFA	6TYLJ
0.125	0.386425	1OFFA	2FDDA
0.16	0.29685	1OFFA	8FABB
0.071429	0.304103	1OFFA	6Y3DLLL
0.032258	0.295492	1OFFA	5XCQA
0.068493	0.351695	1OFFA	4RKJB
0.061224	0.230369	1OFFA	5DPOA
0.038961	0.378186	1OFFA	4RXUA
0.033898	0.345061	1OFFA	6OYHH
0.202703	0.391641	1OFFA	3K6YA
0.0	0.234178	1OFFA	3P8MD
0.034483	0.324035	1OFFA	1U2HA
0.017544	0.379885	1OFFA	6S53E
0.026667	0.400242	1OFFA	5JVIE
0.057692	0.314905	1OFFA	6JTNA
0.048387	0.375807	1OFFA	6S67C
0.048387	0.348389	1OFFA	3K33A
0.034483	0.336204	1OFFA	5VL7H
0.019231	0.311996	1OFFA	4OL7A
0.052632	0.349766	1OFFA	2CMRH
0.108696	0.328358	1OFFA	2JMOA
0.059701	0.330333	1OFFA	5E95A
0.034483	0.346484	1OFFA	1GB3A
0.036364	0.3149	1OFFA	6S0ZQ
0.048387	0.303949	1OFFA	2CK0H
0.017544	0.351425	1OFFA	2JE4B
0.03125	0.316247	1OFFA	1MPZA
0.129032	0.318078	1OFFA	5MFDA
0.088235	0.365899	1OFFA	2OB3A
0.042857	0.356923	1OFFA	5NB7A
0.068966	0.317512	1OFFA	3VFOA
0.030769	0.311711	1OFFA	1BPJA
0.112903	0.524697	1OFFA	2IO3B
0.111111	0.340814	1OFFA	5UKQH
0.070175	0.338888	1OFFA	4YDYI
0.070175	0.327546	1OFFA	6H6HD
0.014493	0.355312	1OFFA	5Z0DA
0.090909	0.386574	1OFFA	6Y65III
0.063492	0.325313	1OFFA	6UL6A
0.071429	0.328975	1OFFA	3OXSA
0.041667	0.300931	1OFFA	3QIBB
0.097222	0.42511	1OFFA	3VBOB
0.048387	0.316061	1OFFA	2Q0BA
0.051724	0.322935	1OFFA	6VR1D
0.112676	0.380788	1OFFA	5J4LA
0.111111	0.423378	1OFFA	3ZFEB
0.032258	0.335874	1OFFA	2XQ9A
0.03125	0.334154	1OFFA	2YH0A
0.142857	0.296801	1OFFA	6NEXH
0.053571	0.346983	1OFFA	3A6RA
0.176471	0.306735	1OFFA	6WNOB
0.056338	0.4011	1OFFA	2CE2X
0.064516	0.321743	1OFFA	6N0XC
0.035714	0.301888	1OFFA	1MNKA
0.037037	0.316369	1OFFA	5LE3B
0.054545	0.305467	1OFFA	6K7TA
0.126984	0.548249	1OFFA	5Y3CA
0.033333	0.293345	1OFFA	4PSSA
0.017241	0.348647	1OFFA	4G9SB
0.072727	0.289156	1OFFA	6WW2K
0.015385	0.305732	1OFFA	3EHIX
0.034483	0.292626	1OFFA	2XHLA
0.14	0.305668	1OFFA	4XGZU
0.084746	0.338474	1OFFA	6A6EB
0.098361	0.336374	1OFFA	5LXAH
0.033898	0.341294	1OFFA	2UZIH
0.015625	0.315035	1OFFA	6UGSH
0.050847	0.358482	1OFFA	3D3TA
0.070175	0.294115	1OFFA	6OQ6D
0.04	0.266714	1OFFA	6ZMILZ
0.040816	0.289899	1OFFA	1EFXA
0.036364	0.361715	1OFFA	4NRIB
0.017857	0.283887	1OFFA	4MEIA
0.036364	0.335388	1OFFA	5OQHB
0.035088	0.345506	1OFFA	3G6AH
0.04	0.228792	1OFFA	4CZXB
0.045455	0.310069	1OFFA	6SLDA
0.136364	0.246166	1OFFA	6SPBH
0.052632	0.325071	1OFFA	2G4DA
0.051724	0.324993	1OFFA	5LE5E
0.05	0.314292	1OFFA	6HG9B
0.032787	0.329529	1OFFA	6HZWA
0.031746	0.3105	1OFFA	6OBCB
0.060606	0.339599	1OFFA	2R6ZA
0.089286	0.297204	1OFFA	6CNWA
0.101695	0.333703	1OFFA	4KV4A
0.098361	0.330158	1OFFA	3UDUF
0.070175	0.291207	1OFFA	6OZBB
0.070175	0.288224	1OFFA	4H6JA
0.0	0.279584	1OFFA	3VTQE
0.057971	0.393417	1OFFA	1XOIA
0.152542	0.301882	1OFFA	1KN1A
0.031746	0.305119	1OFFA	1ATUA
0.080645	0.322396	1OFFA	5IT7O
0.033898	0.300319	1OFFA	5VMCE
0.030769	0.33033	1OFFA	6I99B
0.107143	0.290443	1OFFA	5IMMB
0.072464	0.352105	1OFFA	3H7RA
0.050847	0.356215	1OFFA	1AAQA
0.068966	0.357367	1OFFA	2PWXA
0.090909	0.326474	1OFFA	6WX9A
0.067568	0.359706	1OFFA	4CEIB
0.081967	0.350683	1OFFA	2GBWA
0.085106	0.258174	1OFFA	4YBBBL
0.051724	0.316823	1OFFA	3PWUA
0.027778	0.382822	1OFFA	6GMHA
0.105263	0.323279	1OFFA	3KB6A
0.075472	0.316439	1OFFA	3B95A
0.033898	0.347454	1OFFA	5GRWA
0.070423	0.310203	1OFFA	4R16A
0.079365	0.385068	1OFFA	4KA9A
0.080645	0.384333	1OFFA	6L27A
0.040816	0.318054	1OFFA	4HTHA
0.087719	0.294211	1OFFA	4NNPX
0.070175	0.327431	1OFFA	6GB7A
0.04	0.379239	1OFFA	3RNDA
0.065574	0.330703	1OFFA	2QODA
0.084746	0.35069	1OFFA	2GK2A
0.0625	0.337167	1OFFA	1MX3A
0.078431	0.315856	1OFFA	4Z7VB
0.033898	0.290987	1OFFA	2B4CH
0.035714	0.309405	1OFFA	1W2WB
0.14	0.30673	1OFFA	6P4CH
0.1	0.367578	1OFFA	5EXCA
0.089552	0.43238	1OFFA	4MUVA
0.075758	0.329002	1OFFA	4WFAC
0.081633	0.335813	1OFFA	7AELAAA
0.034483	0.307362	1OFFA	4KJOA
0.086207	0.308042	1OFFA	5D66A
0.043478	0.325817	1OFFA	6LZ9B
0.05	0.358687	1OFFA	4QPNA
0.075758	0.378153	1OFFA	1CRBA
0.035714	0.29949	1OFFA	2GLVA
0.02439	0.34951	1OFFA	6IPZZ
0.052632	0.335969	1OFFA	6S0YA
0.056338	0.359199	1OFFA	3O3RA
0.0625	0.315687	1OFFA	3HZSA
0.114286	0.410331	1OFFA	1XP8A
0.0625	0.337744	1OFFA	3LMJH
0.075758	0.337949	1OFFA	2C71A
0.064516	0.341626	1OFFA	5VJQK
0.033898	0.344623	1OFFA	6HJXF
0.069444	0.373235	1OFFA	1ATZA
0.109375	0.312494	1OFFA	5AEIA
0.053571	0.289822	1OFFA	1YZZA
0.0	0.309337	1OFFA	4MA1H
0.017241	0.355601	1OFFA	6P9IC
0.086957	0.265798	1OFFA	4Y4O2o
0.036364	0.290821	1OFFA	2QQKH
0.037037	0.325507	1OFFA	1SQNA
0.016667	0.316831	1OFFA	1GB2A
0.061224	0.339302	1OFFA	6K2EA
0.061538	0.346508	1OFFA	6F0EA
0.031746	0.331625	1OFFA	4LMLA
0.078125	0.327798	1OFFA	5ZA0A
0.15493	0.353247	1OFFA	1XGDA
0.076923	0.339633	1OFFA	7A3HA
0.016949	0.269216	1OFFA	4J4PH
0.023256	0.315831	1OFFA	1BAJA
0.086957	0.374751	1OFFA	3HGPA
0.078125	0.322558	1OFFA	4R17G
0.035714	0.363297	1OFFA	3RYMA
0.111111	0.354429	1OFFA	6U66A
0.126984	0.352208	1OFFA	3CHHA
0.103448	0.337433	1OFFA	4NZUH
0.036364	0.285093	1OFFA	6PZEH
0.017241	0.349897	1OFFA	6FE4F
0.067568	0.342975	1OFFA	6A7TB
0.037037	0.306729	1OFFA	5FDV1W
0.034483	0.341571	1OFFA	3DWTA
0.03125	0.357927	1OFFA	3M74A
0.086957	0.363087	1OFFA	6JK4A
0.092308	0.360144	1OFFA	2F71A
0.065574	0.288401	1OFFA	4IOFC
0.02	0.260856	1OFFA	4V8PHU
0.061538	0.346504	1OFFA	3Q6GH
0.09375	0.402021	1OFFA	2MHFA
0.101695	0.295164	1OFFA	3V57B
0.052632	0.326782	1OFFA	4B56A
0.068966	0.299219	1OFFA	1IP3A
0.230769	0.333638	1OFFA	1ZIKA
0.109091	0.286681	1OFFA	4JF8A
0.037037	0.283678	1OFFA	4U4RM3
0.122807	0.321939	1OFFA	4G0IA
0.035088	0.298387	1OFFA	2VB1A
0.073529	0.387772	1OFFA	1SI7A
0.073529	0.344709	1OFFA	4XI2A
0.096774	0.339191	1OFFA	6A76H
0.071429	0.326209	1OFFA	5LE5b
0.032258	0.288417	1OFFA	4C83C
0.166667	0.303148	1OFFA	1ZIMA
0.082192	0.33886	1OFFA	6TWPAAA
0.116667	0.314811	1OFFA	3D1PA
0.098361	0.306984	1OFFA	5OJ9A
0.098361	0.307848	1OFFA	6BAFA
0.031746	0.350813	1OFFA	6N5BH
0.142857	0.381261	1OFFA	3S43B
0.043478	0.339678	1OFFA	1VZYB
0.035088	0.350007	1OFFA	6WG0H
0.056338	0.385798	1OFFA	3DFJA
0.048387	0.358141	1OFFA	3M73A
0.016129	0.380162	1OFFA	1FTXA
0.034483	0.355298	1OFFA	4HCRH
0.0	0.336102	1OFFA	3JVJA
0.097222	0.416641	1OFFA	4Q4W2
0.113208	0.295728	1OFFA	5JA9A
0.035088	0.34033	1OFFA	6O3AB
0.051724	0.345229	1OFFA	5WAWH
0.090909	0.317431	1OFFA	3E2KA
0.074627	0.346435	1OFFA	5VEOA
0.118644	0.303778	1OFFA	5UYZA
0.053571	0.284327	1OFFA	3EO0B
0.063492	0.357864	1OFFA	1X86B
0.034483	0.336823	1OFFA	4ZFGH
0.0	0.262111	1OFFA	3W19C
0.084746	0.341454	1OFFA	4JKDA
0.083333	0.271849	1OFFA	2X7RA
0.09434	0.301215	1OFFA	6MEIC
0.034483	0.346827	1OFFA	1WQPA
0.055556	0.376432	1OFFA	5TP0A
0.053571	0.333486	1OFFA	3NWMA
0.015385	0.347202	1OFFA	1GKMA
0.096154	0.29134	1OFFA	7BEMH
0.065574	0.353121	1OFFA	4YBBCD
0.05	0.255875	1OFFA	5MTJA
0.083333	0.168153	1OFFA	5SVAk
0.028169	0.406364	1OFFA	6SMGB
0.054795	0.452038	1OFFA	2V3IA
0.016667	0.314331	1OFFA	6MV5H
0.047619	0.287652	1OFFA	5YDYA
0.050847	0.304357	1OFFA	4YDIH
0.048387	0.323935	1OFFA	1KZ4A
0.077922	0.349729	1OFFA	2PGXA
0.035088	0.330571	1OFFA	5HUFA
0.034483	0.352982	1OFFA	3OZ9H
0.127273	0.274608	1OFFA	3D53A
0.09589	0.362513	1OFFA	4GABA
0.017544	0.366198	1OFFA	1ID2A
0.022727	0.22665	1OFFA	4LLEA
0.060606	0.232182	1OFFA	1K34A
0.035088	0.336529	1OFFA	6GK4F
0.075472	0.296682	1OFFA	6UUDH
0.034483	0.257368	1OFFA	1AY1H
0.031746	0.354764	1OFFA	5HZ9A
0.028169	0.344767	1OFFA	6LYMA
0.079365	0.345193	1OFFA	3F1PA
0.1	0.360049	1OFFA	5MKIL
0.092308	0.305861	1OFFA	3RIVA
0.034483	0.291813	1OFFA	1L7IH
0.068966	0.359084	1OFFA	2AMDA
0.022727	0.314591	1OFFA	5O61BJ
0.083333	0.259563	1OFFA	6VO3B
0.078125	0.365946	1OFFA	3VQTA
0.076923	0.544923	1OFFA	6JCKA
0.051724	0.341185	1OFFA	3CFDH
0.08	0.317466	1OFFA	3JCSW
0.057143	0.377164	1OFFA	1VZ2A
0.037736	0.281707	1OFFA	3PIQH
0.063492	0.321772	1OFFA	6L04U
0.118644	0.295119	1OFFA	4PO5B
0.019608	0.296593	1OFFA	3WP8A
0.051724	0.322049	1OFFA	1TMCA
0.125	0.378355	1OFFA	6OOSD
0.051724	0.361589	1OFFA	1ZPKA
0.034483	0.335641	1OFFA	4QPLB
0.033898	0.344068	1OFFA	6O9HA
0.033898	0.354962	1OFFA	6Z3PH
0.052632	0.339946	1OFFA	5YY5C
0.037736	0.318664	1OFFA	2OF1A
0.0	0.312551	1OFFA	6SQPB
0.033898	0.335673	1OFFA	7L2EH
0.066667	0.458593	1OFFA	5O5DA
0.018182	0.265685	1OFFA	6R5GA
0.051724	0.311113	1OFFA	6W09L
0.052632	0.322119	1OFFA	5VGDA
0.028169	0.385042	1OFFA	6V9MA
0.03125	0.36803	1OFFA	4U27BK
0.016949	0.344803	1OFFA	6EHGC
0.09375	0.341357	1OFFA	2OXQA
0.064516	0.305734	1OFFA	6Q7DA
0.048387	0.312181	1OFFA	4JN7A
0.101695	0.340321	1OFFA	2QOLA
0.109375	0.33497	1OFFA	4LWOB
0.085714	0.328006	1OFFA	6Q1UA
0.017544	0.357981	1OFFA	1ZUNB
0.079365	0.297612	1OFFA	6PHDH
0.092593	0.310214	1OFFA	4V85BW
0.076923	0.293247	1OFFA	2O90A
0.017241	0.346047	1OFFA	3WD5H
0.019231	0.295432	1OFFA	1I4JA
0.039216	0.320609	1OFFA	1VQOT
0.06383	0.352397	1OFFA	2MEWA
0.019608	0.270416	1OFFA	4U4RL6
0.045455	0.326282	1OFFA	5FQQA
0.557895	0.928038	1OFFA	6IRIA
0.135593	0.359284	1OFFA	6IAPD
0.075472	0.335103	1OFFA	5JV4A
0.0625	0.345655	1OFFA	3M5QA
0.048387	0.320822	1OFFA	5UGXA
0.113208	0.298189	1OFFA	5F3MA
0.1	0.293663	1OFFA	2IEZA
0.051724	0.351556	1OFFA	6PEFD
0.078947	0.459108	1OFFA	2YOKA
0.072727	0.324443	1OFFA	2P8QA
0.034483	0.29102	1OFFA	1XG0C
0.025641	0.264886	1OFFA	5OLMA
0.070423	0.351006	1OFFA	5YMXB
0.03125	0.282367	1OFFA	1F9QA
0.16	0.30609	1OFFA	7K8NA
0.038462	0.316799	1OFFA	6U0XA
0.129032	0.381865	1OFFA	6ERIAH
0.045455	0.320153	1OFFA	5MJBA
0.046875	0.35266	1OFFA	4BD0A
0.086207	0.296055	1OFFA	5H8DA
0.058824	0.336963	1OFFA	1RUYH
0.109589	0.403671	1OFFA	4WM8B
0.051724	0.30228	1OFFA	3EAKA
0.047619	0.425172	1OFFA	6FIGB
0.050847	0.373209	1OFFA	3LH2L
0.071429	0.291077	1OFFA	1URVA
0.063492	0.346559	1OFFA	1CNCA
0.032258	0.313475	1OFFA	2TBSA
0.076923	0.292397	1OFFA	5D70H
0.030303	0.325819	1OFFA	3LXPA
0.034483	0.346302	1OFFA	5EZIH
0.051724	0.345254	1OFFA	2PNDA
0.064516	0.345943	1OFFA	3DD7A
0.016129	0.344344	1OFFA	6VPOC
0.050847	0.291816	1OFFA	6PZHH
0.142857	0.254789	1OFFA	6XKBK
0.084746	0.339389	1OFFA	4JK8A
0.021739	0.295801	1OFFA	6R70X
0.072727	0.2897	1OFFA	1EB6A
0.075472	0.327547	1OFFA	6HGAB
0.067797	0.30877	1OFFA	3CZ8A
0.083333	0.333717	1OFFA	5YF4A
0.032787	0.359644	1OFFA	2EDIA
0.081081	0.3523	1OFFA	1US0A
0.05	0.285816	1OFFA	5TWGA
0.084507	0.428012	1OFFA	6GZVB
0.064516	0.28462	1OFFA	5XMOA
0.048387	0.320409	1OFFA	5WA9A
0.033898	0.342565	1OFFA	6D0XA
0.015873	0.35875	1OFFA	2IJOB
0.12987	0.390047	1OFFA	6KIKA
0.125	0.260591	1OFFA	3ZVQB
0.071429	0.276365	1OFFA	4YC2H
0.08	0.259806	1OFFA	6MCOB
0.071429	0.332582	1OFFA	6UJEA
0.03125	0.326722	1OFFA	3GOPA
0.051724	0.355033	1OFFA	4D9RH
0.057971	0.346504	1OFFA	1M2ZA
0.068966	0.295447	1OFFA	1MNHA
0.230769	0.320733	1OFFA	2ZTAA
0.016667	0.332515	1OFFA	5VBQA
0.029851	0.33926	1OFFA	5CE4A
0.065574	0.340602	1OFFA	4CNGA
0.083333	0.370521	1OFFA	1FI8A
0.030769	0.302134	1OFFA	4ERCA
0.046875	0.307944	1OFFA	7JXCH
0.075	0.301547	1OFFA	2RH2A
0.030769	0.321928	1OFFA	2H17A
0.014925	0.319228	1OFFA	4I8HA
0.068966	0.336281	1OFFA	6XNTA
0.084507	0.343044	1OFFA	4NZQA
0.052632	0.346017	1OFFA	2EP7A
0.019608	0.310261	1OFFA	2PZWA
0.036364	0.291989	1OFFA	4O9HH
0.070175	0.295338	1OFFA	5DXWA
0.055556	0.287486	1OFFA	6XULG
0.015873	0.304205	1OFFA	5NBIH
0.0	0.31009	1OFFA	5AJGA
0.071429	0.308188	1OFFA	2K2NA
0.064516	0.2988	1OFFA	6GQFA
0.051724	0.301878	1OFFA	2NZ0A
0.037037	0.279996	1OFFA	6P79H
0.05	0.358573	1OFFA	1C6YA
0.040816	0.296225	1OFFA	5XYMG
0.074074	0.287604	1OFFA	6GVMD
0.052632	0.301459	1OFFA	1JFBA
0.035714	0.328105	1OFFA	4DY5A
0.034483	0.336542	1OFFA	6S8IY
0.051724	0.323335	1OFFA	6TDPA
0.056338	0.37462	1OFFA	2HC1A
0.04	0.296741	1OFFA	2GV0A
0.070175	0.32696	1OFFA	6PA1E
0.066667	0.174363	1OFFA	4U4RN9
0.067797	0.34717	1OFFA	5VJ3A
0.083333	0.357331	1OFFA	2FNSA
0.046875	0.351461	1OFFA	5EF9A
0.058824	0.318926	1OFFA	1ZVSD
0.084746	0.34314	1OFFA	7JOOK
0.017241	0.347139	1OFFA	1B5WA
0.034483	0.339972	1OFFA	6UFTB
0.057692	0.301999	1OFFA	5COFA
0.033898	0.345979	1OFFA	5FWOA
0.048387	0.349113	1OFFA	5ESZA
0.106061	0.503003	1OFFA	5IA8A
0.072727	0.281179	1OFFA	4USSA
0.072464	0.361462	1OFFA	7JVNB
0.125	0.319473	1OFFA	5JH8A
0.076923	0.342548	1OFFA	5GWNA
0.128205	0.392064	1OFFA	1U7NA
0.135593	0.366942	1OFFA	2GZVA
0.068966	0.334581	1OFFA	4Y88A
0.058824	0.326995	1OFFA	4HBUA
0.051724	0.352785	1OFFA	5IMMA
0.038462	0.298834	1OFFA	6ZLZD
0.034483	0.300622	1OFFA	5FYJB
0.052632	0.307715	1OFFA	1BBNA
0.070175	0.328811	1OFFA	6GV3A
0.083333	0.312314	1OFFA	3FJWA
0.085714	0.377291	1OFFA	6MYAF
0.04918	0.33293	1OFFA	6AW0A
0.03125	0.301094	1OFFA	3KGBA
0.046875	0.344977	1OFFA	7AS8G
0.052632	0.324921	1OFFA	6APNA
0.074074	0.299667	1OFFA	1WA9A
0.083333	0.350117	1OFFA	4HJLA
0.083333	0.364365	1OFFA	7K43L
0.017241	0.347416	1OFFA	7K65B
0.098361	0.324265	1OFFA	3RUVA
0.029412	0.252086	1OFFA	1RO3A
0.105263	0.352259	1OFFA	6RYGA
0.088889	0.290953	1OFFA	1RL6A
0.189189	0.378932	1OFFA	2EXTA
0.059701	0.356666	1OFFA	5ZBSB
0.034483	0.30471	1OFFA	1R2EA
0.034483	0.31943	1OFFA	1GAHA
0.014706	0.319288	1OFFA	2KE5A
0.017544	0.290994	1OFFA	1OUDA
0.052632	0.322823	1OFFA	1PO5A
0.071429	0.268453	1OFFA	1B9WA
0.071429	0.371636	1OFFA	5D1MA
0.075472	0.289929	1OFFA	1LWBA
0.074074	0.324952	1OFFA	6GEVA
0.030769	0.370953	1OFFA	4M9KA
0.054545	0.322404	1OFFA	1OTNA
0.032787	0.269422	1OFFA	1I40A
0.166667	0.286298	1OFFA	3AZDA
0.088235	0.364539	1OFFA	4ZEOH
0.046154	0.388216	1OFFA	5WDPA
0.0625	0.313305	1OFFA	4N9GA
0.041667	0.275955	1OFFA	6CDXB
0.0	0.679733	1OFFA	5FGBF
0.015873	0.335989	1OFFA	5U4LB
0.107692	0.332421	1OFFA	6ZEHB
0.123288	0.337093	1OFFA	7D1GA
0.02	0.316605	1OFFA	6TQNG
0.078125	0.383653	1OFFA	5BT0A
0.033898	0.354977	1OFFA	3U71A
0.035088	0.34154	1OFFA	5OWUA
0.0	0.315561	1OFFA	2PEZA
0.019231	0.261262	1OFFA	4D0KB
0.670213	0.962352	1OFFA	3WCQA
0.0625	0.371381	1OFFA	1CM7A
0.030769	0.34617	1OFFA	6PQ3A
0.09434	0.307687	1OFFA	1PZ5B
0.02	0.295062	1OFFA	1U8BA
0.074074	0.28599	1OFFA	3Q46A
0.036364	0.28465	1OFFA	2RCSH
0.090909	0.373382	1OFFA	5B28A
0.034483	0.319233	1OFFA	5Z7EA
0.0	0.26246	1OFFA	7BIOA
0.7625	0.984003	1OFFA	6LK1A
0.053333	0.401792	1OFFA	6TGDA
0.125	0.377695	1OFFA	6DH3B
0.015385	0.296794	1OFFA	7KMHA
0.027027	0.374379	1OFFA	4EADA
0.102941	0.501109	1OFFA	6GLCA
0.050847	0.336036	1OFFA	6HZ1A
0.079365	0.384261	1OFFA	3OSQA
0.044118	0.374222	1OFFA	3ZZTA
0.115385	0.314064	1OFFA	4N7FA
0.0	0.315591	1OFFA	4K2KA
0.042857	0.357882	1OFFA	3T1OA
0.0	0.256872	1OFFA	6SPGo
0.071429	0.287785	1OFFA	5J56B
0.064103	0.438054	1OFFA	3NQZB
0.019608	0.326627	1OFFA	6BXDA
0.014925	0.368232	1OFFA	4CYIA
0.017241	0.352893	1OFFA	1JGUH
0.083333	0.351777	1OFFA	3EWNA
0.072464	0.362914	1OFFA	1VI1A
0.063492	0.34587	1OFFA	3V3HB
0.092308	0.56065	1OFFA	5IAAC
0.015385	0.290938	1OFFA	5N2KF
0.067797	0.349071	1OFFA	4OLXH
0.054545	0.345262	1OFFA	1UNQA
0.027027	0.346213	1OFFA	2DBQA
0.033898	0.355658	1OFFA	2RKFA
0.070423	0.422741	1OFFA	1EAH2
0.048387	0.322681	1OFFA	5UUKA
0.121212	0.316226	1OFFA	3L3RA
0.052632	0.335266	1OFFA	6B0AH
0.109589	0.330667	1OFFA	4BN2B
0.034483	0.345183	1OFFA	3KR3H
0.089286	0.301759	1OFFA	5YE3B
0.079365	0.383549	1OFFA	3EVVA
0.074074	0.308756	1OFFA	3DS4A
0.051724	0.288585	1OFFA	3CFCH
0.076923	0.307476	1OFFA	4YI8A
0.163265	0.299176	1OFFA	6JJZA
0.109375	0.35779	1OFFA	5TSJ1
0.736842	0.971163	1OFFA	1QOAA
0.072727	0.32923	1OFFA	1Y2AC
0.083333	0.270867	1OFFA	6XYWBk
0.057143	0.362242	1OFFA	2C92A
0.018868	0.315831	1OFFA	4PMBA
0.060606	0.332882	1OFFA	5GZNH
0.054545	0.324405	1OFFA	5X8TM
0.0625	0.335012	1OFFA	6KLZA
0.014493	0.312166	1OFFA	4BEUA
0.107692	0.333045	1OFFA	6ZEGB
0.051282	0.293654	1OFFA	1XJHA
0.036364	0.295652	1OFFA	4V6WCd
0.083333	0.346127	1OFFA	4JJOA
0.04	0.363189	1OFFA	4FVVA
0.092593	0.288969	1OFFA	6WH9H
0.032787	0.324639	1OFFA	1FY3A
0.067797	0.336951	1OFFA	3PUCA
0.037037	0.287561	1OFFA	7KMGD
0.042857	0.374414	1OFFA	1Z0HA
0.070423	0.404024	1OFFA	1U94A
0.083333	0.3004	1OFFA	1TMZA
0.054545	0.287663	1OFFA	6HF1C
0.044118	0.305866	1OFFA	4Z8YA
0.016949	0.347908	1OFFA	6VJTH
0.030769	0.341228	1OFFA	3C8CA
0.090909	0.352975	1OFFA	5OM7A
0.017241	0.348758	1OFFA	5HVFB
0.034483	0.288905	1OFFA	3K1KC
0.052632	0.32301	1OFFA	1K5NA
0.058824	0.285094	1OFFA	7L15A
0.086207	0.290765	1OFFA	4KVNH
0.063492	0.337051	1OFFA	5USYB
0.054545	0.323884	1OFFA	5H43A
0.03125	0.329601	1OFFA	2JCDA
0.070175	0.312715	1OFFA	4JMUA
0.071429	0.337689	1OFFA	2WIYA
0.016129	0.357617	1OFFA	2FBAA
0.053333	0.401704	1OFFA	6TTCA
0.029412	0.379186	1OFFA	3VMKA
0.122807	0.294665	1OFFA	3V57A
0.736842	0.972594	1OFFA	1QOFA
0.075	0.455821	1OFFA	1OJJA
0.052632	0.338339	1OFFA	7KZAH
0.057143	0.362745	1OFFA	4Q7ZA
0.09375	0.340014	1OFFA	6YJ5q
0.066667	0.294936	1OFFA	3ZG9A
0.060606	0.337189	1OFFA	6C58F
0.079365	0.385243	1OFFA	3OSRA
0.017544	0.33926	1OFFA	6MWNH
0.055556	0.375165	1OFFA	6CHXA
0.050847	0.361007	1OFFA	4UA6A
0.054795	0.352788	1OFFA	1Z2ZA
0.093023	0.274203	1OFFA	4A5UB
0.075758	0.379424	1OFFA	6MSBA
0.063492	0.339363	1OFFA	4IGIA
0.031746	0.298556	1OFFA	7BEIH
0.112903	0.318702	1OFFA	6T85A
0.050633	0.349704	1OFFA	4H5IA
0.08	0.277535	1OFFA	2LTXA
0.107143	0.148259	1OFFA	6SGCb2
0.017241	0.344476	1OFFA	1WZ1H
0.033898	0.334329	1OFFA	4MGJA
0.058824	0.317209	1OFFA	1BIIA
0.050847	0.363468	1OFFA	6BN3A
0.617021	0.960742	1OFFA	1FRRA
0.045455	0.340698	1OFFA	1TRNA
0.155172	0.308329	1OFFA	5MFOA
0.063492	0.30847	1OFFA	6CADA
0.075472	0.333803	2ICTA	1YANA
0.075	0.266383	2ICTA	1GTFI
0.098592	0.369763	2ICTA	3J2XB
0.090909	0.279522	2ICTA	5G1EA
0.041096	0.415055	2ICTA	3CUCB
0.098361	0.340126	2ICTA	6S9ND
0.070423	0.362507	2ICTA	5DWUH
0.058824	0.45399	2ICTA	4D2OA
0.046875	0.346109	2ICTA	6X90B
0.044118	0.411389	2ICTA	4UMXA
0.109375	0.338112	2ICTA	1JQ5A
0.027778	0.30583	2ICTA	3SB2A
0.066667	0.298072	2ICTA	6IR1B
0.014085	0.364001	2ICTA	4QHUH
0.061538	0.373849	2ICTA	1GQEA
0.04	0.361921	2ICTA	4EGUA
0.071429	0.374343	2ICTA	4QR2A
0.087719	0.324658	2ICTA	1AR72
0.068966	0.325099	2ICTA	5LE5H
0.09589	0.44696	2ICTA	5KMWA
0.029412	0.298739	2ICTA	4XDXA
0.021277	0.296851	2ICTA	1EOJA
0.038462	0.32534	2ICTA	1MJWA
0.013333	0.449738	2ICTA	1BT3A
0.058824	0.370351	2ICTA	3FZUH
0.12	0.380589	2ICTA	1M56D
0.133333	0.254031	2ICTA	4Y4O2k
0.015873	0.365074	2ICTA	5Y96B
0.068966	0.295253	2ICTA	6DBAA
0.0625	0.244477	2ICTA	2O9UX
0.048387	0.322574	2ICTA	5Y4ZA
0.0	0.436823	2ICTA	2SIVA
0.064516	0.353822	2ICTA	2XUEA
0.033898	0.322919	2ICTA	1TME2
0.057692	0.355336	2ICTA	4K5XA
0.089286	0.328593	2ICTA	6ITCC
0.0625	0.259925	2ICTA	4Y4O2O
0.065574	0.397965	2ICTA	4FOAA
0.09434	0.339741	2ICTA	5W0GA
0.064516	0.373797	2ICTA	2XBLB
0.033333	0.324778	2ICTA	5NZOB
0.016667	0.32213	2ICTA	6P5KAB
0.125	0.337351	2ICTA	2PDLA
0.069444	0.374535	2ICTA	5MV3L
0.019231	0.275841	2ICTA	4LRNL
0.09375	0.345688	2ICTA	6A1KB
0.015385	0.397603	2ICTA	4X2CA
0.073529	0.474793	2ICTA	6MWDB
0.114754	0.304289	2ICTA	2OFWA
0.033898	0.337789	2ICTA	1ZANH
0.088889	0.301006	2ICTA	1XQAA
0.145161	0.388187	2ICTA	3TBGA
0.12	0.294582	2ICTA	2N9BA
0.104478	0.329156	2ICTA	5WCRA
0.075758	0.373436	2ICTA	6FULA
0.029412	0.347098	2ICTA	5IFHH
0.076923	0.332198	2ICTA	6TWTB
0.095238	0.441248	2ICTA	5LY3A
0.111111	0.308243	2ICTA	6TH6An
0.130435	0.263892	2ICTA	3T7LA
0.087719	0.297153	2ICTA	3RWIA
0.088235	0.404191	2ICTA	6UMHh
0.08	0.311605	2ICTA	3I4QA
0.043478	0.357672	2ICTA	6TWOAAA
0.12	0.280118	2ICTA	5WCCH
0.083333	0.395646	2ICTA	3R2QA
0.096154	0.315251	2ICTA	1ZUAX
0.094595	0.392693	2ICTA	1P3WB
0.08	0.316072	2ICTA	5K4AC
0.117647	0.377358	2ICTA	6W05H
0.083333	0.379145	2ICTA	4XTRC
0.054545	0.352457	2ICTA	2XN6A
0.067797	0.31648	2ICTA	4G4SF
0.078125	0.35373	2ICTA	5KU02
0.030769	0.421454	2ICTA	4HCXA
0.094595	0.453297	2ICTA	6C7AA
0.015873	0.35107	2ICTA	3SG5A
0.033898	0.302191	2ICTA	2P49B
0.085714	0.360064	2ICTA	6W4FC
0.083333	0.360521	2ICTA	3E66A
0.119403	0.35451	2ICTA	3T5QA
0.098039	0.333524	2ICTA	4V6WCL
0.074627	0.394216	2ICTA	6N56A
0.05	0.334666	2ICTA	7K3TA
0.072727	0.312223	2ICTA	2RILA
0.057971	0.370456	2ICTA	5DURB
0.050847	0.353205	2ICTA	5NQ2A
0.047619	0.333821	2ICTA	6H8NA
0.057143	0.38414	2ICTA	6JHRE
0.111111	0.448401	2ICTA	5FA7B
0.084507	0.370032	2ICTA	4RGOH
0.085714	0.399945	2ICTA	1KELH
0.046154	0.370784	2ICTA	4M6OL
0.021277	0.28038	2ICTA	5UHJA
0.068966	0.33675	2ICTA	5LE5L
0.070423	0.45227	2ICTA	1MLGA
0.092593	0.338105	2ICTA	1CKGA
0.075472	0.334008	2ICTA	1C43A
0.036364	0.338142	2ICTA	6MEHC
0.092593	0.363535	2ICTA	2D48A
0.081081	0.460786	2ICTA	2OV5A
0.072464	0.357546	2ICTA	6WM9B
0.056338	0.443455	2ICTA	4BQLA
0.065574	0.335469	2ICTA	6ZCLB
0.015152	0.359086	2ICTA	1QSFA
0.043478	0.27555	2ICTA	1R6JA
0.060606	0.465477	2ICTA	5YUBA
0.075472	0.271311	2ICTA	2ZZAA
0.065574	0.399088	2ICTA	2JL4A
0.112903	0.410087	2ICTA	1EKQA
0.076923	0.396284	2ICTA	1J3KC
0.1	0.342302	2ICTA	5UVMA
0.037736	0.388666	2ICTA	4V9IBH
0.108696	0.297179	2ICTA	2KODA
0.071429	0.350905	2ICTA	5N41A
0.02439	0.316035	2ICTA	4JRKA
0.121212	0.36652	2ICTA	5I95A
0.09434	0.319696	2ICTA	4EQPA
0.038462	0.309965	2ICTA	2MGUM
0.162162	0.350212	2ICTA	5X8TH
0.030769	0.333008	2ICTA	6QKDJ
0.030303	0.34547	2ICTA	6JP7H
0.084746	0.326862	2ICTA	6E3HA
0.125	0.412071	2ICTA	1PHNB
0.163934	0.393491	2ICTA	6DFZD
0.037736	0.305881	2ICTA	7LHJB
0.046875	0.363729	2ICTA	6SLQF
0.101695	0.366408	2ICTA	2HMJA
0.071429	0.360531	2ICTA	4OLXL
0.088235	0.375893	2ICTA	6X4TD
0.127273	0.307554	2ICTA	4WN5A
0.155172	0.534943	2ICTA	2A6CA
0.014706	0.395851	2ICTA	1L5WB
0.071429	0.302091	2ICTA	4YJZL
0.068493	0.376435	2ICTA	4JPKH
0.04	0.291173	2ICTA	4W6HB
0.021739	0.29539	2ICTA	1D9IA
0.098039	0.343506	2ICTA	1X9IA
0.087719	0.303179	2ICTA	4DK6A
0.131579	0.272147	2ICTA	2EXSA
0.089286	0.348902	2ICTA	5GJIA
0.05	0.330924	2ICTA	5GS2D
0.014085	0.375305	2ICTA	6FABH
0.09434	0.312217	2ICTA	2X3CA
0.086207	0.326125	2ICTA	1LVOA
0.064516	0.359448	2ICTA	6KWOA
0.088889	0.347529	2ICTA	5WCWA
0.08	0.266832	2ICTA	2H57A
0.045455	0.291195	2ICTA	4ASZA
0.046875	0.299072	2ICTA	6HJPC
0.077922	0.496137	2ICTA	1C7CA
0.140845	0.479152	2ICTA	6W34B
0.090909	0.32103	2ICTA	4CDGC
0.126984	0.391959	2ICTA	5YFPH
0.102041	0.30573	2ICTA	4DN8A
0.098592	0.378964	2ICTA	5EWIH
0.090909	0.336741	2ICTA	1GDXA
0.068966	0.335634	2ICTA	6UC6D
0.064516	0.346127	2ICTA	4R6UC
0.0	0.352789	2ICTA	3QEHA
0.06383	0.255796	2ICTA	7DCOM
0.083333	0.433035	2ICTA	1XCHA
0.098039	0.283361	2ICTA	4V8ADJ
0.083333	0.280643	2ICTA	2HS1A
0.045455	0.29122	2ICTA	2MGRA
0.057143	0.374444	2ICTA	6P9HC
0.112903	0.355994	2ICTA	6GN5A
0.029412	0.374139	2ICTA	1QGCA
0.096154	0.31404	2ICTA	3JAUH
0.142857	0.31216	2ICTA	6V3Aj
0.098039	0.297842	2ICTA	3AJMA
0.038462	0.310729	2ICTA	2WJ5A
0.046875	0.37373	2ICTA	2XDWA
0.057143	0.372294	2ICTA	6UUDL
0.121212	0.392578	2ICTA	3LDAA
0.072464	0.349678	2ICTA	6B08C
0.098592	0.380134	2ICTA	5JOPE
0.090909	0.397239	2ICTA	4AJSA
0.019608	0.300172	2ICTA	5XWUC
0.022222	0.268245	2ICTA	1QOBA
0.04	0.294915	2ICTA	3K1KA
0.109589	0.4259	2ICTA	4ZW9A
0.05	0.36993	2ICTA	1H2XA
0.028169	0.382764	2ICTA	5VTAF
0.0	0.380991	2ICTA	5DD6A
0.072727	0.335224	2ICTA	2MECA
0.065217	0.29436	2ICTA	5F6RA
0.065574	0.35696	2ICTA	4DNWA
0.095238	0.303933	2ICTA	4V6IBV
0.044776	0.394092	2ICTA	7L2CC
0.166667	0.371319	2ICTA	3GO2A
0.065574	0.390747	2ICTA	1F4DA
0.0	0.28341	2ICTA	6GQXB
0.125	0.2875	2ICTA	4KDZA
0.097561	0.334415	2ICTA	1VQOX
0.148148	0.229294	2ICTA	5YCWA
0.071429	0.377834	2ICTA	1IAIH
0.030769	0.343318	2ICTA	2YXLA
0.059701	0.38716	2ICTA	5JUEL
0.070423	0.449976	2ICTA	5YCEA
0.042857	0.31966	2ICTA	4AWTA
0.054545	0.308317	2ICTA	2AWJA
0.142857	0.371178	2ICTA	2BMOA
0.040816	0.253229	2ICTA	4V4VBI
0.1	0.284427	2ICTA	7AI0AAA
0.125	0.319664	2ICTA	3D3BJ
0.057692	0.300408	2ICTA	2KA3A
0.055556	0.326177	2ICTA	6Z05J
0.066667	0.255107	2ICTA	4PJOA
0.055556	0.38236	2ICTA	5CSZH
0.053571	0.296747	2ICTA	1OL0A
0.063492	0.400015	2ICTA	6NNRB
0.128205	0.23709	2ICTA	4V67AL
0.051724	0.302037	2ICTA	3JTTA
0.054054	0.379775	2ICTA	2GJ4A
0.098592	0.371865	2ICTA	6IUTH
0.073529	0.351534	2ICTA	1VYRA
0.054545	0.325214	2ICTA	2F0WA
0.184615	0.357237	2ICTA	5Y2KA
0.092593	0.30768	2ICTA	4RD4A
0.057143	0.427042	2ICTA	5YFCA
0.092593	0.327282	2ICTA	6EUWA
0.056604	0.318216	2ICTA	1T13C
0.058824	0.255689	2ICTA	4R5RA
0.048387	0.349879	2ICTA	7AKUA
0.072727	0.312204	2ICTA	5O03C
0.028986	0.361663	2ICTA	5VLPH
0.053571	0.292155	2ICTA	5C3LD
0.058824	0.333822	2ICTA	1VKAA
0.098039	0.264794	2ICTA	1WFKA
0.054545	0.314949	2ICTA	4WEMB
0.064516	0.34341	2ICTA	4QGYA
0.014085	0.389042	2ICTA	6DF1H
0.038462	0.273421	2ICTA	6D6IE
0.140351	0.347418	2ICTA	6DG4A
0.017241	0.36651	2ICTA	4N6CA
0.122449	0.287163	2ICTA	4R6DA
0.121212	0.376123	2ICTA	6PLKI
0.057143	0.45041	2ICTA	3NQ5A
0.042254	0.392288	2ICTA	4HS8H
0.065574	0.345771	2ICTA	3KYNA
0.043478	0.251858	2ICTA	6ZM6AJ
0.033333	0.372477	2ICTA	4DB8A
0.042254	0.413548	2ICTA	2NYFA
0.085714	0.369048	2ICTA	6SVLA
0.078431	0.287809	2ICTA	2WPMS
0.075758	0.399317	2ICTA	3VMJA
0.029412	0.378503	2ICTA	6VGRH
0.053571	0.281958	2ICTA	5F1OB
0.066667	0.396877	2ICTA	3MMHA
0.036364	0.291827	2ICTA	6NB3D
0.127273	0.325004	2ICTA	6FIHA
0.026316	0.373065	2ICTA	6NV0H
0.106383	0.275012	2ICTA	4QJAB
0.059701	0.3893	2ICTA	5MOYA
0.107143	0.332184	2ICTA	2IPJA
0.097561	0.246509	2ICTA	4YBBCM
0.1	0.335241	2ICTA	5V8YA
0.068966	0.330456	2ICTA	5CDZA
0.028571	0.366345	2ICTA	6XXVA
0.013514	0.427782	2ICTA	2ZC3B
0.092308	0.395327	2ICTA	3FUOA
0.054545	0.280447	2ICTA	6H70C
0.096774	0.324803	2ICTA	6II4A
0.052632	0.326923	2ICTA	6GC8H
0.08	0.360248	2ICTA	3F1LA
0.089552	0.377205	2ICTA	5U6AB
0.0	0.30023	2ICTA	5CBEA
0.1	0.381624	2ICTA	4HKXA
0.136364	0.439145	2ICTA	2Y25A
0.057143	0.376992	2ICTA	6R2SB
0.078431	0.327747	2ICTA	4V7HBR
0.1	0.351579	2ICTA	5GGVH
0.16	0.355713	2ICTA	5WDUJ
0.054795	0.381556	2ICTA	6PBVA
0.041667	0.300427	2ICTA	3PD7A
0.166667	0.360226	2ICTA	1EZXA
0.04	0.32412	2ICTA	1X23A
0.037736	0.33339	2ICTA	2QJZB
0.055556	0.385304	2ICTA	5CD3G
0.066667	0.327573	2ICTA	3RPZA
0.042857	0.373347	2ICTA	5LCVH
0.017241	0.286217	2ICTA	3AB0B
0.035714	0.304044	2ICTA	5VAKB
0.140625	0.346829	2ICTA	2FVYA
0.076923	0.367944	2ICTA	5KW6A
0.018519	0.305106	2ICTA	1FXYA
0.057143	0.312543	2ICTA	6C4Hv
0.090909	0.335972	2ICTA	4PF3A
0.075	0.287265	2ICTA	3ZZSA
0.125	0.385933	2ICTA	5LNHA
0.098361	0.505766	2ICTA	6U0IB
0.065574	0.327696	2ICTA	4F49B
0.090909	0.314883	2ICTA	6WN1E
0.173913	0.37327	2ICTA	3QBEA
0.086957	0.29178	2ICTA	1WHIA
0.04	0.306284	2ICTA	3JVEA
0.068966	0.340654	2ICTA	4WSSC
0.034483	0.301052	2ICTA	1RU7A
0.036364	0.304203	2ICTA	3PP0A
0.104167	0.314633	2ICTA	3GOEA
0.1	0.293437	2ICTA	6C61B
0.117647	0.278345	2ICTA	5T7VLN
0.176471	0.374654	2ICTA	5N3UB
0.071429	0.428788	2ICTA	5GMDA
0.166667	0.310555	2ICTA	4PNOA
0.039216	0.255851	2ICTA	6ZXNF
0.057143	0.365104	2ICTA	5FGCE
0.104167	0.499681	2ICTA	2OVGA
0.042857	0.374404	2ICTA	5UDCB
0.107692	0.365744	2ICTA	5U3PH
0.063492	0.393481	2ICTA	4H0RA
0.150943	0.273267	2ICTA	1HQTA
0.045455	0.409216	2ICTA	3US8A
0.054545	0.304799	2ICTA	3WL9A
0.090909	0.386378	2ICTA	4JR9H
0.090909	0.297055	2ICTA	1Z2UA
0.119403	0.349233	2ICTA	4HVKA
0.171875	0.395417	2ICTA	6GG7B
0.072727	0.318047	2ICTA	5IODA
0.105263	0.319522	2ICTA	5NM0A
0.0	0.296029	2ICTA	5M14D
0.017544	0.333427	2ICTA	1FPN2
0.057143	0.361513	2ICTA	5XAJA
0.053571	0.293495	2ICTA	7DSFA
0.090909	0.354625	2ICTA	5E08H
0.163636	0.303055	2ICTA	1ZMYA
0.046512	0.296522	2ICTA	2O9SA
0.097222	0.421968	2ICTA	2Y35A
0.066667	0.314843	2ICTA	5OM2A
0.076923	0.311378	2ICTA	1V05A
0.095238	0.382366	2ICTA	6HZRA
0.033898	0.328635	2ICTA	6DJAA
0.052632	0.318969	2ICTA	6GSMk
0.105263	0.452257	2ICTA	6S2EA
0.075472	0.297691	2ICTA	1G9EA
0.061224	0.317614	2ICTA	4V84DE
0.051724	0.354821	2ICTA	3BONA
0.092593	0.376701	2ICTA	6SPDG
0.076923	0.35648	2ICTA	7B3OH
0.068182	0.284958	2ICTA	3SO5A
0.046875	0.376798	2ICTA	4PLRA
0.150943	0.33099	2ICTA	1QHDA
0.033333	0.358456	2ICTA	5GS3H
0.115942	0.366058	2ICTA	4YFLF
0.054545	0.275716	2ICTA	5O04D
0.021739	0.275954	2ICTA	2R43A
0.038462	0.25337	2ICTA	1Z06A
0.074074	0.274401	2ICTA	2XZTG
0.057143	0.408148	2ICTA	5I5MB
0.088235	0.42516	2ICTA	5IG6A
0.032787	0.343847	2ICTA	4AUPA
0.113208	0.309032	2ICTA	5DY6A
0.138462	0.350929	2ICTA	1P8TA
0.041096	0.378918	2ICTA	7LSIB
0.028571	0.284368	2ICTA	1TVXA
0.053571	0.370577	2ICTA	1E1HB
0.020408	0.33663	2ICTA	1ENVA
0.082192	0.395091	2ICTA	6QCUH
0.085106	0.263326	2ICTA	3KWRA
0.112903	0.398724	2ICTA	6SXNF
0.05	0.234641	2ICTA	6SPGl
0.070175	0.321702	2ICTA	5GS1B
0.111111	0.387912	2ICTA	3KO1A
0.15	0.34639	2ICTA	3FPPA
0.078125	0.350359	2ICTA	5WESA
0.014925	0.36973	2ICTA	4LGYA
0.074074	0.412813	2ICTA	1IHQA
0.065789	0.380828	2ICTA	4KXZH
0.046875	0.342128	2ICTA	3AJDA
0.086957	0.282615	2ICTA	2QXIA
0.083333	0.383835	2ICTA	7C95B
0.090909	0.355574	2ICTA	4LOAA
0.055556	0.320567	2ICTA	2EYOA
0.041667	0.320001	2ICTA	6S2MA
0.096154	0.293935	2ICTA	4GL1X
0.089552	0.359381	2ICTA	5YFIH
0.042553	0.281785	2ICTA	2OV0A
0.076923	0.396685	2ICTA	3WFDL
0.017857	0.286359	2ICTA	6I53G
0.134328	0.43473	2ICTA	5U2CA
0.117647	0.308174	2ICTA	4NPPA
0.070175	0.340591	2ICTA	1B7NA
0.052632	0.356655	2ICTA	4ES1A
0.119048	0.260524	2ICTA	6Y6XLR
0.125	0.337187	2ICTA	1QQYA
0.04	0.39429	2ICTA	4M8OA
0.044118	0.480114	2ICTA	5HKDA
0.015385	0.357929	2ICTA	4K7AA
0.0	0.291203	2ICTA	3VFPA
0.068493	0.392769	2ICTA	6IOVA
0.058824	0.304556	2ICTA	6MQLA
0.133333	0.333764	2ICTA	5UGGA
0.104478	0.385355	2ICTA	5XHGB
0.087719	0.317321	2ICTA	4U3XC
0.109375	0.352247	2ICTA	5YVUB
0.078125	0.387262	2ICTA	3FM6A
0.106061	0.399572	2ICTA	3T5NA
0.138889	0.378723	2ICTA	5ZUMA
0.042553	0.316317	2ICTA	6I8XA
0.034483	0.358979	2ICTA	2YSXA
0.0	0.288441	2ICTA	5OCOA
0.033333	0.362792	2ICTA	3RFBA
0.078431	0.341227	2ICTA	5MUEA
0.1875	0.309239	2ICTA	3WYOA
0.102941	0.366733	2ICTA	1M63A
0.058824	0.286148	2ICTA	3D30A
0.121622	0.378092	2ICTA	4P9MH
0.056338	0.380756	2ICTA	5ZS0B
0.076923	0.315133	2ICTA	3L34A
0.057143	0.377516	2ICTA	6E3HH
0.057143	0.337915	2ICTA	2HBAA
0.054545	0.369882	2ICTA	3TX9A
0.075472	0.273129	2ICTA	5MRCLL
0.125	0.28868	2ICTA	2D31A
0.020408	0.283388	2ICTA	6URVB
0.102041	0.303266	2ICTA	4V88AX
0.085106	0.331258	2ICTA	1DMGA
0.059701	0.35656	2ICTA	4DAGH
0.111111	0.451076	2ICTA	6R09A
0.089552	0.384968	2ICTA	4Z5RJ
0.119048	0.250931	2ICTA	5J7NA
0.034483	0.345186	2ICTA	3HG7A
0.125	0.276746	2ICTA	1KDQA
0.12963	0.322112	2ICTA	3ISWA
0.090909	0.381142	2ICTA	1F9VA
0.057692	0.286209	2ICTA	6TYLJ
0.085106	0.272679	2ICTA	2FDDA
0.102941	0.367375	2ICTA	8FABB
0.136364	0.426423	2ICTA	6Y3DLLL
0.044118	0.358863	2ICTA	5XCQA
0.016667	0.33622	2ICTA	4RKJB
0.127273	0.328063	2ICTA	5DPOA
0.04918	0.349258	2ICTA	4RXUA
0.052632	0.323325	2ICTA	6OYHH
0.075472	0.272155	2ICTA	3K6YA
0.173913	0.379396	2ICTA	3P8MD
0.132075	0.314318	2ICTA	1U2HA
0.089286	0.295777	2ICTA	6S53E
0.064516	0.326757	2ICTA	5JVIE
0.066667	0.28611	2ICTA	6JTNA
0.0	0.27922	2ICTA	6S67C
0.04918	0.355806	2ICTA	3K33A
0.086957	0.376129	2ICTA	5VL7H
0.054545	0.352318	2ICTA	4OL7A
0.117647	0.378862	2ICTA	2CMRH
0.020833	0.287777	2ICTA	2JMOA
0.097561	0.291326	2ICTA	5E95A
0.054545	0.332033	2ICTA	1GB3A
0.113208	0.350118	2ICTA	6S0ZQ
0.058824	0.36328	2ICTA	2CK0H
0.085106	0.273267	2ICTA	2JE4B
0.034483	0.281211	2ICTA	1MPZA
0.035088	0.34865	2ICTA	5MFDA
0.108696	0.349202	2ICTA	2OB3A
0.09375	0.329944	2ICTA	5NB7A
0.015873	0.31854	2ICTA	3VFOA
0.072464	0.362412	2ICTA	1BPJA
0.068182	0.340926	2ICTA	2IO3B
0.028169	0.384464	2ICTA	5UKQH
0.035088	0.372277	2ICTA	4YDYI
0.05	0.351439	2ICTA	6H6HD
0.042857	0.441244	2ICTA	5Z0DA
0.090909	0.304284	2ICTA	6Y65III
0.059701	0.374692	2ICTA	6UL6A
0.034483	0.300244	2ICTA	3OXSA
0.04878	0.301639	2ICTA	3QIBB
0.076923	0.276024	2ICTA	3VBOB
0.047619	0.289219	2ICTA	2Q0BA
0.053571	0.297923	2ICTA	6VR1D
0.092308	0.378133	2ICTA	5J4LA
0.068966	0.326038	2ICTA	3ZFEB
0.087719	0.362447	2ICTA	2XQ9A
0.04918	0.349032	2ICTA	2YH0A
0.057971	0.336974	2ICTA	6NEXH
0.05	0.256	2ICTA	3A6RA
0.085714	0.393069	2ICTA	6WNOB
0.08	0.31567	2ICTA	2CE2X
0.058824	0.403438	2ICTA	6N0XC
0.058824	0.452511	2ICTA	1MNKA
0.098361	0.341158	2ICTA	5LE3B
0.034483	0.315176	2ICTA	6K7TA
0.088889	0.290271	2ICTA	5Y3CA
0.097561	0.220065	2ICTA	4PSSA
0.021739	0.280236	2ICTA	4G9SB
0.103448	0.307864	2ICTA	6WW2K
0.038462	0.337961	2ICTA	3EHIX
0.070175	0.347014	2ICTA	2XHLA
0.070423	0.380692	2ICTA	4XGZU
0.083333	0.313873	2ICTA	6A6EB
0.089286	0.331296	2ICTA	5LXAH
0.033898	0.284347	2ICTA	2UZIH
0.057971	0.359154	2ICTA	6UGSH
0.085106	0.277348	2ICTA	3D3TA
0.086207	0.303171	2ICTA	6OQ6D
0.047619	0.283495	2ICTA	6ZMILZ
0.051724	0.291318	2ICTA	1EFXA
0.076923	0.281343	2ICTA	4NRIB
0.081633	0.297401	2ICTA	4MEIA
0.016667	0.342212	2ICTA	5OQHB
0.056338	0.369887	2ICTA	3G6AH
0.098361	0.373721	2ICTA	4CZXB
0.051724	0.337575	2ICTA	6SLDA
0.02381	0.30037	2ICTA	6SPBH
0.056604	0.344903	2ICTA	2G4DA
0.047619	0.331767	2ICTA	5LE5E
0.029412	0.378746	2ICTA	6HG9B
0.087719	0.36026	2ICTA	6HZWA
0.052632	0.32782	2ICTA	6OBCB
0.09434	0.330219	2ICTA	2R6ZA
0.125	0.297154	2ICTA	6CNWA
0.134328	0.435746	2ICTA	4KV4A
0.163934	0.347348	2ICTA	3UDUF
0.129032	0.379135	2ICTA	6OZBB
0.098039	0.278516	2ICTA	4H6JA
0.125	0.426271	2ICTA	3VTQE
0.070175	0.349899	2ICTA	1XOIA
0.031746	0.394687	2ICTA	1KN1A
0.098361	0.355762	2ICTA	1ATUA
0.06	0.296198	2ICTA	5IT7O
0.095238	0.301615	2ICTA	5VMCE
0.018519	0.282312	2ICTA	6I99B
0.054545	0.290604	2ICTA	5IMMB
0.067797	0.351246	2ICTA	3H7RA
0.085106	0.266216	2ICTA	1AAQA
0.086207	0.286301	2ICTA	2PWXA
0.030769	0.374409	2ICTA	6WX9A
0.083333	0.35892	2ICTA	4CEIB
0.032787	0.385431	2ICTA	2GBWA
0.075	0.237613	2ICTA	4YBBBL
0.015152	0.354465	2ICTA	3PWUA
0.075758	0.425557	2ICTA	6GMHA
0.059701	0.355782	2ICTA	3KB6A
0.084746	0.326839	2ICTA	3B95A
0.068966	0.322669	2ICTA	5GRWA
0.055556	0.345752	2ICTA	4R16A
0.053571	0.310025	2ICTA	4KA9A
0.020833	0.289207	2ICTA	6L27A
0.08	0.317514	2ICTA	4HTHA
0.013699	0.372733	2ICTA	4NNPX
0.080645	0.354134	2ICTA	6GB7A
0.055556	0.371246	2ICTA	3RNDA
0.016667	0.323767	2ICTA	2QODA
0.09434	0.322464	2ICTA	2GK2A
0.106383	0.328384	2ICTA	1MX3A
0.06383	0.268092	2ICTA	4Z7VB
0.042857	0.384557	2ICTA	2B4CH
0.106383	0.305625	2ICTA	1W2WB
0.128571	0.393357	2ICTA	6P4CH
0.029412	0.257477	2ICTA	5EXCA
0.04918	0.391589	2ICTA	4MUVA
0.086957	0.316753	2ICTA	4WFAC
0.065574	0.337235	2ICTA	7AELAAA
0.096154	0.353052	2ICTA	4KJOA
0.127273	0.304619	2ICTA	5D66A
0.057692	0.299956	2ICTA	6LZ9B
0.089286	0.312965	2ICTA	4QPNA
0.105263	0.280979	2ICTA	1CRBA
0.089286	0.328518	2ICTA	2GLVA
0.022727	0.309956	2ICTA	6IPZZ
0.084746	0.2956	2ICTA	6S0YA
0.084746	0.318754	2ICTA	3O3RA
0.084746	0.360458	2ICTA	3HZSA
0.098039	0.358321	2ICTA	1XP8A
0.042857	0.355231	2ICTA	3LMJH
0.0	0.31216	2ICTA	2C71A
0.032258	0.343966	2ICTA	5VJQK
0.074074	0.300579	2ICTA	6HJXF
0.074074	0.284345	2ICTA	1ATZA
0.060606	0.331015	2ICTA	5AEIA
0.037037	0.287985	2ICTA	1YZZA
0.069444	0.372735	2ICTA	4MA1H
0.028571	0.361832	2ICTA	6P9IC
0.145833	0.343205	2ICTA	4Y4O2o
0.029412	0.366178	2ICTA	2QQKH
0.084507	0.400471	2ICTA	1SQNA
0.070175	0.332755	2ICTA	1GB2A
0.056604	0.349323	2ICTA	6K2EA
0.051724	0.332583	2ICTA	6F0EA
0.045455	0.306853	2ICTA	4LMLA
0.184615	0.389692	2ICTA	5ZA0A
0.1	0.304308	2ICTA	1XGDA
0.112903	0.317454	2ICTA	7A3HA
0.044118	0.380108	2ICTA	4J4PH
0.179487	0.319564	2ICTA	1BAJA
0.061224	0.316749	2ICTA	3HGPA
0.015625	0.329018	2ICTA	4R17G
0.040816	0.272721	2ICTA	3RYMA
0.041667	0.290964	2ICTA	6U66A
0.030769	0.399625	2ICTA	3CHHA
0.055556	0.35735	2ICTA	4NZUH
0.055556	0.381492	2ICTA	6PZEH
0.137931	0.312782	2ICTA	6FE4F
0.066667	0.25236	2ICTA	6A7TB
0.037037	0.345641	2ICTA	5FDV1W
0.090909	0.295202	2ICTA	3DWTA
0.089286	0.379388	2ICTA	3M74A
0.047619	0.276685	2ICTA	6JK4A
0.078125	0.339466	2ICTA	2F71A
0.089552	0.354402	2ICTA	4IOFC
0.134615	0.320341	2ICTA	4V8PHU
0.092308	0.338976	2ICTA	3Q6GH
0.0	0.361122	2ICTA	2MHFA
0.121212	0.418804	2ICTA	3V57B
0.090909	0.377747	2ICTA	4B56A
0.057692	0.333506	2ICTA	1IP3A
0.130435	0.456569	2ICTA	1ZIKA
0.061224	0.284241	2ICTA	4JF8A
0.022222	0.273957	2ICTA	4U4RM3
0.054795	0.416313	2ICTA	4G0IA
0.064516	0.346093	2ICTA	2VB1A
0.070175	0.365464	2ICTA	1SI7A
0.152542	0.298346	2ICTA	4XI2A
0.028986	0.385531	2ICTA	6A76H
0.087719	0.346962	2ICTA	5LE5b
0.083333	0.36722	2ICTA	4C83C
0.08	0.474444	2ICTA	1ZIMA
0.046875	0.382498	2ICTA	6TWPAAA
0.12963	0.314757	2ICTA	3D1PA
0.058824	0.446333	2ICTA	5OJ9A
0.089552	0.368989	2ICTA	6BAFA
0.070423	0.360188	2ICTA	6N5BH
0.085106	0.272223	2ICTA	3S43B
0.083333	0.282156	2ICTA	1VZYB
0.041667	0.389013	2ICTA	6WG0H
0.101449	0.355642	2ICTA	3DFJA
0.081081	0.385537	2ICTA	3M73A
0.098592	0.396423	2ICTA	1FTXA
0.042857	0.364969	2ICTA	4HCRH
0.138462	0.405882	2ICTA	3JVJA
0.084746	0.325546	2ICTA	4Q4W2
0.116667	0.343304	2ICTA	5JA9A
0.057971	0.390422	2ICTA	6O3AB
0.134328	0.365817	2ICTA	5WAWH
0.081081	0.467014	2ICTA	3E2KA
0.0625	0.367934	2ICTA	5VEOA
0.052632	0.386216	2ICTA	5UYZA
0.053333	0.377953	2ICTA	3EO0B
0.0625	0.300447	2ICTA	1X86B
0.057971	0.383925	2ICTA	4ZFGH
0.111111	0.395338	2ICTA	3W19C
0.12963	0.320602	2ICTA	4JKDA
0.130435	0.388695	2ICTA	2X7RA
0.019231	0.284539	2ICTA	6MEIC
0.076923	0.333293	2ICTA	1WQPA
0.035714	0.300355	2ICTA	5TP0A
0.074074	0.36642	2ICTA	3NWMA
0.114286	0.421128	2ICTA	1GKMA
0.115385	0.306571	2ICTA	7BEMH
0.076923	0.257323	2ICTA	4YBBCD
0.052632	0.354008	2ICTA	5MTJA
0.05	0.217204	2ICTA	5SVAk
0.083333	0.337509	2ICTA	6SMGB
0.033898	0.359316	2ICTA	2V3IA
0.086957	0.354796	2ICTA	6MV5H
0.055556	0.297952	2ICTA	5YDYA
0.045455	0.370573	2ICTA	4YDIH
0.072727	0.312275	2ICTA	1KZ4A
0.122449	0.336194	2ICTA	2PGXA
0.0	0.327479	2ICTA	5HUFA
0.029851	0.399548	2ICTA	3OZ9H
0.058824	0.328591	2ICTA	3D53A
0.098039	0.313106	2ICTA	4GABA
0.0625	0.278802	2ICTA	1ID2A
0.042553	0.285265	2ICTA	4LLEA
0.102564	0.349047	2ICTA	1K34A
0.14	0.310311	2ICTA	6GK4F
0.028169	0.393701	2ICTA	6UUDH
0.1	0.377148	2ICTA	1AY1H
0.083333	0.317877	2ICTA	5HZ9A
0.061538	0.390138	2ICTA	6LYMA
0.055556	0.274269	2ICTA	3F1PA
0.04878	0.280632	2ICTA	5MKIL
0.098361	0.39921	2ICTA	3RIVA
0.041667	0.380888	2ICTA	1L7IH
0.066667	0.321906	2ICTA	2AMDA
0.18	0.281106	2ICTA	5O61BJ
0.12	0.371099	2ICTA	6VO3B
0.075	0.396969	2ICTA	3VQTA
0.146341	0.295797	2ICTA	6JCKA
0.043478	0.361513	2ICTA	3CFDH
0.086957	0.264257	2ICTA	3JCSW
0.032258	0.376612	2ICTA	1VZ2A
0.09589	0.370038	2ICTA	3PIQH
0.0	0.304237	2ICTA	6L04U
0.098361	0.392397	2ICTA	4PO5B
0.037736	0.286091	2ICTA	3WP8A
0.032258	0.35819	2ICTA	1TMCA
0.085106	0.269225	2ICTA	6OOSD
0.106383	0.268577	2ICTA	1ZPKA
0.057692	0.32379	2ICTA	4QPLB
0.084507	0.377578	2ICTA	6O9HA
0.08	0.313651	2ICTA	6Z3PH
0.037037	0.28739	2ICTA	5YY5C
0.067797	0.323618	2ICTA	2OF1A
0.090909	0.288553	2ICTA	6SQPB
0.055556	0.299768	2ICTA	7L2EH
0.03125	0.414836	2ICTA	5O5DA
0.02	0.310508	2ICTA	6R5GA
0.059701	0.38119	2ICTA	6W09L
0.080645	0.357418	2ICTA	5VGDA
0.098039	0.302255	2ICTA	6V9MA
0.058824	0.273721	2ICTA	4U27BK
0.075472	0.296763	2ICTA	6EHGC
0.04	0.323577	2ICTA	2OXQA
0.032787	0.279197	2ICTA	6Q7DA
0.063492	0.347385	2ICTA	4JN7A
0.0	0.323787	2ICTA	2QOLA
0.067797	0.333131	2ICTA	4LWOB
0.061224	0.275115	2ICTA	6Q1UA
0.05	0.318586	2ICTA	1ZUNB
0.118644	0.358289	2ICTA	6PHDH
0.038462	0.340075	2ICTA	4V85BW
0.08	0.310149	2ICTA	2O90A
0.083333	0.362051	2ICTA	3WD5H
0.039216	0.350928	2ICTA	1I4JA
0.044444	0.235987	2ICTA	1VQOT
0.106383	0.323843	2ICTA	2MEWA
0.159091	0.286291	2ICTA	4U4RL6
0.09589	0.462798	2ICTA	5FQQA
0.020833	0.2511	2ICTA	6IRIA
0.073529	0.387456	2ICTA	6IAPD
0.051282	0.25143	2ICTA	5JV4A
0.142857	0.399526	2ICTA	3M5QA
0.089286	0.295334	2ICTA	5UGXA
0.056604	0.31255	2ICTA	5F3MA
0.061224	0.320645	2ICTA	2IEZA
0.111111	0.38417	2ICTA	6PEFD
0.04918	0.34107	2ICTA	2YOKA
0.074627	0.372194	2ICTA	2P8QA
0.138462	0.423133	2ICTA	1XG0C
0.061224	0.28138	2ICTA	5OLMA
0.067797	0.358761	2ICTA	5YMXB
0.0	0.262593	2ICTA	1F9QA
0.072464	0.359707	2ICTA	7K8NA
0.061224	0.312472	2ICTA	6U0XA
0.058824	0.37559	2ICTA	6ERIAH
0.056604	0.331465	2ICTA	5MJBA
0.098592	0.451978	2ICTA	4BD0A
0.035088	0.294317	2ICTA	5H8DA
0.034483	0.30083	2ICTA	1RUYH
0.032787	0.335719	2ICTA	4WM8B
0.071429	0.34319	2ICTA	3EAKA
0.03125	0.362019	2ICTA	6FIGB
0.086957	0.248537	2ICTA	3LH2L
0.117647	0.451725	2ICTA	1URVA
0.071429	0.286932	2ICTA	1CNCA
0.019231	0.286278	2ICTA	2TBSA
0.072464	0.372698	2ICTA	5D70H
0.076923	0.289227	2ICTA	3LXPA
0.069444	0.379855	2ICTA	5EZIH
0.057692	0.279907	2ICTA	2PNDA
0.052632	0.355867	2ICTA	3DD7A
0.152542	0.401694	2ICTA	6VPOC
0.125	0.356596	2ICTA	6PZHH
0.1	0.283746	2ICTA	6XKBK
0.148148	0.346525	2ICTA	4JK8A
0.087719	0.326716	2ICTA	6R70X
0.078431	0.334244	2ICTA	1EB6A
0.031746	0.334594	2ICTA	6HGAB
0.045455	0.349207	2ICTA	3CZ8A
0.074627	0.402249	2ICTA	5YF4A
0.081967	0.311144	2ICTA	2EDIA
0.092593	0.319417	2ICTA	1US0A
0.036364	0.370448	2ICTA	5TWGA
0.105263	0.341766	2ICTA	6GZVB
0.092593	0.304794	2ICTA	5XMOA
0.039216	0.338356	2ICTA	5WA9A
0.066667	0.369791	2ICTA	6D0XA
0.098039	0.28666	2ICTA	2IJOB
0.03125	0.388846	2ICTA	6KIKA
0.03125	0.340528	2ICTA	3ZVQB
0.1	0.398177	2ICTA	4YC2H
0.025	0.276746	2ICTA	6MCOB
0.075758	0.313074	2ICTA	6UJEA
0.050847	0.381582	2ICTA	3GOPA
0.057971	0.378111	2ICTA	4D9RH
0.071429	0.422029	2ICTA	1M2ZA
0.059701	0.452655	2ICTA	1MNHA
0.0	0.433404	2ICTA	2ZTAA
0.089552	0.429689	2ICTA	5VBQA
0.025	0.26255	2ICTA	5CE4A
0.043478	0.288307	2ICTA	4CNGA
0.090909	0.283546	2ICTA	1FI8A
0.019608	0.295715	2ICTA	4ERCA
0.028986	0.404239	2ICTA	7JXCH
0.033333	0.262556	2ICTA	2RH2A
0.098039	0.329909	2ICTA	2H17A
0.0	0.286047	2ICTA	4I8HA
0.037736	0.303343	2ICTA	6XNTA
0.073529	0.382654	2ICTA	4NZQA
0.161765	0.399125	2ICTA	2EP7A
0.072727	0.319266	2ICTA	2PZWA
0.043478	0.380614	2ICTA	4O9HH
0.053571	0.285295	2ICTA	5DXWA
0.029412	0.356418	2ICTA	6XULG
0.042857	0.362832	2ICTA	5NBIH
0.063492	0.39882	2ICTA	5AJGA
0.032787	0.35866	2ICTA	2K2NA
0.052632	0.34666	2ICTA	6GQFA
0.09434	0.297053	2ICTA	2NZ0A
0.051724	0.306501	2ICTA	6P79H
0.108696	0.265324	2ICTA	1C6YA
0.061224	0.297693	2ICTA	5XYMG
0.070175	0.332789	2ICTA	6GVMD
0.109375	0.314699	2ICTA	1JFBA
0.081633	0.268135	2ICTA	4DY5A
0.052632	0.33576	2ICTA	6S8IY
0.016667	0.31307	2ICTA	6TDPA
0.065574	0.354672	2ICTA	2HC1A
0.0625	0.328892	2ICTA	2GV0A
0.078125	0.349541	2ICTA	6PA1E
0.0	0.271078	2ICTA	4U4RN9
0.066667	0.267706	2ICTA	5VJ3A
0.106383	0.276017	2ICTA	2FNSA
0.055556	0.324906	2ICTA	5EF9A
0.016949	0.318508	2ICTA	1ZVSD
0.157895	0.302539	2ICTA	7JOOK
0.092593	0.334245	2ICTA	1B5WA
0.12069	0.34346	2ICTA	6UFTB
0.033333	0.368698	2ICTA	5COFA
0.052632	0.300536	2ICTA	5FWOA
0.142857	0.360374	2ICTA	5ESZA
0.148936	0.311757	2ICTA	5IA8A
0.111111	0.336477	2ICTA	4USSA
0.064935	0.46493	2ICTA	7JVNB
0.037736	0.304089	2ICTA	5JH8A
0.041667	0.394685	2ICTA	5GWNA
0.0625	0.370302	2ICTA	1U7NA
0.085106	0.271984	2ICTA	2GZVA
0.055556	0.315978	2ICTA	4Y88A
0.111111	0.478594	2ICTA	4HBUA
0.042553	0.264903	2ICTA	5IMMA
0.048387	0.313561	2ICTA	6ZLZD
0.137255	0.374098	2ICTA	5FYJB
0.017241	0.396881	2ICTA	1BBNA
0.103448	0.303742	2ICTA	6GV3A
0.059701	0.389537	2ICTA	3FJWA
0.046875	0.326822	2ICTA	6MYAF
0.036364	0.324504	2ICTA	6AW0A
0.036364	0.370144	2ICTA	3KGBA
0.122449	0.332765	2ICTA	7AS8G
0.015625	0.321467	2ICTA	6APNA
0.016393	0.286414	2ICTA	1WA9A
0.080645	0.37242	2ICTA	4HJLA
0.076923	0.277646	2ICTA	7K43L
0.038462	0.290046	2ICTA	7K65B
0.056338	0.386219	2ICTA	3RUVA
0.0	0.262752	2ICTA	1RO3A
0.068182	0.272629	2ICTA	6RYGA
0.036364	0.36446	2ICTA	1RL6A
0.075	0.291901	2ICTA	2EXTA
0.067797	0.36164	2ICTA	5ZBSB
0.081633	0.34717	2ICTA	1R2EA
0.039216	0.33725	2ICTA	1GAHA
0.042553	0.309843	2ICTA	2KE5A
0.076923	0.332329	2ICTA	1OUDA
0.027778	0.415554	2ICTA	1PO5A
0.069767	0.269116	2ICTA	1B9WA
0.055556	0.299976	2ICTA	5D1MA
0.031746	0.381984	2ICTA	1LWBA
0.055556	0.396343	2ICTA	6GEVA
0.0	0.268881	2ICTA	4M9KA
0.1	0.35795	2ICTA	1OTNA
0.08	0.313931	2ICTA	1I40A
0.130435	0.424791	2ICTA	3AZDA
0.078431	0.286809	2ICTA	4ZEOH
0.083333	0.323011	2ICTA	5WDPA
0.042254	0.354665	2ICTA	4N9GA
0.083333	0.264851	2ICTA	6CDXB
0.0	0.487229	2ICTA	5FGBF
0.072727	0.295604	2ICTA	5U4LB
0.083333	0.386242	2ICTA	6ZEHB
0.081967	0.346179	2ICTA	7D1GA
0.017241	0.366683	2ICTA	6TQNG
0.054545	0.298903	2ICTA	5BT0A
0.086957	0.274777	2ICTA	3U71A
0.059701	0.389294	2ICTA	5OWUA
0.101695	0.313713	2ICTA	2PEZA
0.079365	0.356482	2ICTA	4D0KB
0.021277	0.267279	2ICTA	3WCQA
0.2	0.356198	2ICTA	1CM7A
0.088889	0.297541	2ICTA	6PQ3A
0.086957	0.372966	2ICTA	1PZ5B
0.169811	0.301845	2ICTA	1U8BA
0.051724	0.31023	2ICTA	3Q46A
0.057143	0.373374	2ICTA	2RCSH
0.043478	0.30111	2ICTA	5B28A
0.057971	0.433559	2ICTA	5Z7EA
0.018519	0.331035	2ICTA	7BIOA
0.095238	0.286141	2ICTA	6LK1A
0.048387	0.323244	2ICTA	6TGDA
0.021739	0.274195	2ICTA	6DH3B
0.071429	0.369441	2ICTA	7KMHA
0.061538	0.372782	2ICTA	4EADA
0.028571	0.363726	2ICTA	6GLCA
0.089286	0.366316	2ICTA	6HZ1A
0.031746	0.328708	2ICTA	3OSQA
0.118421	0.419111	2ICTA	3ZZTA
0.0	0.274525	2ICTA	4N7FA
0.092593	0.318635	2ICTA	4K2KA
0.090909	0.30282	2ICTA	3T1OA
0.102564	0.319011	2ICTA	6SPGo
0.055556	0.290037	2ICTA	5J56B
0.058824	0.351702	2ICTA	3NQZB
0.09434	0.306961	2ICTA	6BXDA
0.070175	0.364986	2ICTA	4CYIA
0.082192	0.366731	2ICTA	1JGUH
0.070175	0.328806	2ICTA	3EWNA
0.114754	0.347081	2ICTA	1VI1A
0.109091	0.297193	2ICTA	3V3HB
0.133333	0.329359	2ICTA	5IAAC
0.056338	0.363755	2ICTA	5N2KF
0.074074	0.298724	2ICTA	4OLXH
0.051724	0.389343	2ICTA	1UNQA
0.106061	0.33722	2ICTA	2DBQA
0.0	0.267415	2ICTA	2RKFA
0.050847	0.339849	2ICTA	1EAH2
0.018868	0.350357	2ICTA	5UUKA
0.054545	0.300613	2ICTA	3L3RA
0.075472	0.310755	2ICTA	6B0AH
0.092308	0.366463	2ICTA	4BN2B
0.042857	0.356734	2ICTA	3KR3H
0.058824	0.379245	2ICTA	5YE3B
0.079365	0.376273	2ICTA	3EVVA
0.052632	0.282114	2ICTA	3DS4A
0.014706	0.360455	2ICTA	3CFCH
0.140625	0.366974	2ICTA	4YI8A
0.071429	0.255135	2ICTA	6JJZA
0.037736	0.312889	2ICTA	5TSJ1
0.071429	0.238657	2ICTA	1QOAA
0.059701	0.351058	2ICTA	1Y2AC
0.019608	0.28407	2ICTA	6XYWBk
0.134615	0.307365	2ICTA	2C92A
0.090909	0.320125	2ICTA	4PMBA
0.116667	0.348837	2ICTA	5GZNH
0.142857	0.342152	2ICTA	5X8TM
0.09434	0.299078	2ICTA	6KLZA
0.030303	0.361392	2ICTA	4BEUA
0.064516	0.302853	2ICTA	6ZEGB
0.088235	0.257696	2ICTA	1XJHA
0.025	0.279069	2ICTA	4V6WCd
0.046512	0.281542	2ICTA	4JJOA
0.092308	0.356904	2ICTA	4FVVA
0.070423	0.380205	2ICTA	6WH9H
0.067797	0.300462	2ICTA	1FY3A
0.038462	0.332534	2ICTA	3PUCA
0.029412	0.374308	2ICTA	7KMGD
0.048387	0.3949	2ICTA	1Z0HA
0.038462	0.362612	2ICTA	1U94A
0.153846	0.507713	2ICTA	1TMZA
0.057971	0.375516	2ICTA	6HF1C
0.092593	0.310381	2ICTA	4Z8YA
0.073529	0.37438	2ICTA	6VJTH
0.105263	0.325848	2ICTA	3C8CA
0.065574	0.31731	2ICTA	5OM7A
0.072727	0.311106	2ICTA	5HVFB
0.089286	0.322273	2ICTA	3K1KC
0.052632	0.293496	2ICTA	1K5NA
0.056338	0.374013	2ICTA	7L15A
0.098592	0.374801	2ICTA	4KVNH
0.092308	0.338012	2ICTA	5USYB
0.047619	0.351844	2ICTA	5H43A
0.088235	0.421554	2ICTA	2JCDA
0.081967	0.337667	2ICTA	4JMUA
0.066667	0.32553	2ICTA	2WIYA
0.067797	0.373173	2ICTA	2FBAA
0.030769	0.323198	2ICTA	6TTCA
0.060606	0.377101	2ICTA	3VMKA
0.1	0.370442	2ICTA	3V57A
0.021739	0.269861	2ICTA	1QOFA
0.034483	0.384031	2ICTA	1OJJA
0.073529	0.379444	2ICTA	7KZAH
0.05	0.325933	2ICTA	4Q7ZA
0.09434	0.310005	2ICTA	6YJ5q
0.043478	0.352599	2ICTA	3ZG9A
0.050847	0.36339	2ICTA	6C58F
0.085714	0.368422	2ICTA	3OSRA
0.027397	0.356363	2ICTA	6MWNH
0.019608	0.272436	2ICTA	6CHXA
0.09589	0.47473	2ICTA	4UA6A
0.085714	0.402785	2ICTA	1Z2ZA
0.145833	0.361238	2ICTA	4A5UB
0.044776	0.324764	2ICTA	6MSBA
0.163636	0.343404	2ICTA	4IGIA
0.070423	0.372581	2ICTA	7BEIH
0.115385	0.351687	2ICTA	6T85A
0.046875	0.349537	2ICTA	4H5IA
0.086957	0.264078	2ICTA	2LTXA
0.034483	0.239692	2ICTA	6SGCb2
0.055556	0.304111	2ICTA	1WZ1H
0.129032	0.369633	2ICTA	4MGJA
0.071429	0.300439	2ICTA	1BIIA
0.052632	0.476451	2ICTA	6BN3A
0.04	0.24581	2ICTA	1FRRA
0.018182	0.294448	2ICTA	1TRNA
0.072727	0.35493	2ICTA	5MFOA
0.068966	0.376281	2ICTA	6CADA
0.085106	0.323416	1YANA	1GTFI
0.042857	0.282076	1YANA	3J2XB
[truncated: 497,501 more rows]
