# Supplementary material for: Sequence-structure-function relationships in the microbial protein universe
Source: Nat Commun. 2023 Apr 26;14:2351. doi: 10.1038/s41467-023-37896-w (PMC10133388; doi:10.1038/s41467-023-37896-w)
Supplement: Supplementary file 9 — Source Data [file 41467_2023_37896_MOESM9_ESM.zip › SourceData/source_data_Fig2/Figure_2_PDB-baseline_structural-similarity_vs_functional-similarity.csv]

Structural similarity	Functional similarity	PDB ID 1	PDB ID 2
0.244886	0.0	1OFFA	2ICTA
0.299164	0.0	1OFFA	1YANA
0.318924	0.0	1OFFA	1GTFI
0.356925	0.0	1OFFA	3J2XB
0.367009	0.0	1OFFA	5G1EA
0.35201	0.0	1OFFA	3CUCB
0.329376	0.0	1OFFA	6S9ND
0.296728	0.0	1OFFA	5DWUH
0.338409	0.0	1OFFA	4D2OA
0.367323	0.0	1OFFA	6X90B
0.338528	0.0	1OFFA	4UMXA
0.364406	0.0	1OFFA	1JQ5A
0.351181	0.0	1OFFA	3SB2A
0.277353	0.0	1OFFA	6IR1B
0.30305	0.0	1OFFA	4QHUH
0.357682	0.0	1OFFA	1GQEA
0.34631	0.0	1OFFA	4EGUA
0.305065	0.0	1OFFA	4QR2A
0.40402	0.0	1OFFA	1AR72
0.328205	0.0	1OFFA	5LE5H
0.334582	0.0	1OFFA	5KMWA
0.277385	0.0	1OFFA	4XDXA
0.337359	0.0	1OFFA	1EOJA
0.27647	0.0	1OFFA	1MJWA
0.373173	0.0	1OFFA	1BT3A
0.297959	0.0	1OFFA	3FZUH
0.236301	0.14118524573751579	1OFFA	1M56D
0.351742	0.0	1OFFA	4Y4O2k
0.379661	0.0	1OFFA	5Y96B
0.299441	0.0	1OFFA	6DBAA
0.31797	0.0	1OFFA	2O9UX
0.344271	0.0	1OFFA	5Y4ZA
0.274925	0.0	1OFFA	2SIVA
0.325871	0.0	1OFFA	2XUEA
0.42904	0.0	1OFFA	1TME2
0.316129	0.0	1OFFA	4K5XA
0.320941	0.0	1OFFA	6ITCC
0.369184	0.0	1OFFA	4Y4O2O
0.329072	0.0	1OFFA	4FOAA
0.305279	0.0	1OFFA	5W0GA
0.324758	0.0	1OFFA	2XBLB
0.324014	0.0	1OFFA	5NZOB
0.362695	0.0	1OFFA	6P5KAB
0.349788	0.0	1OFFA	2PDLA
0.29725	0.0	1OFFA	5MV3L
0.365522	0.0	1OFFA	4LRNL
0.395202	0.0	1OFFA	6A1KB
0.326672	0.0	1OFFA	4X2CA
0.309484	0.017419308270001044	1OFFA	6MWDB
0.288886	0.0	1OFFA	2OFWA
0.292962	0.0	1OFFA	1ZANH
0.289529	0.0	1OFFA	1XQAA
0.363385	0.0	1OFFA	3TBGA
0.145173	0.0	1OFFA	2N9BA
0.3386	0.0	1OFFA	5WCRA
0.331269	0.0	1OFFA	6FULA
0.290086	0.0	1OFFA	5IFHH
0.404391	0.0	1OFFA	6TWTB
0.377116	0.0	1OFFA	5LY3A
0.336394	0.0	1OFFA	6TH6An
0.299258	0.0	1OFFA	3T7LA
0.298422	0.0	1OFFA	3RWIA
0.291114	0.0	1OFFA	6UMHh
0.339386	0.023489870802038015	1OFFA	3I4QA
0.366186	0.0	1OFFA	6TWOAAA
0.292716	0.0	1OFFA	5WCCH
0.322033	0.0	1OFFA	3R2QA
0.372235	0.0	1OFFA	1ZUAX
0.303123	0.30036137354288184	1OFFA	1P3WB
0.317379	0.0	1OFFA	5K4AC
0.30029	0.0	1OFFA	6W05H
0.336232	0.0	1OFFA	4XTRC
0.289128	0.0	1OFFA	2XN6A
0.356707	0.0	1OFFA	4G4SF
0.417067	0.0	1OFFA	5KU02
0.355008	0.038166793640272645	1OFFA	4HCXA
0.346857	0.0	1OFFA	6C7AA
0.382551	0.0	1OFFA	3SG5A
0.297207	0.0	1OFFA	2P49B
0.340516	0.0	1OFFA	6W4FC
0.336858	0.0	1OFFA	3E66A
0.324553	0.0	1OFFA	3T5QA
0.26666	0.0	1OFFA	4V6WCL
0.372031	0.0	1OFFA	6N56A
0.359363	0.0	1OFFA	7K3TA
0.299455	0.0	1OFFA	2RILA
0.300121	0.0	1OFFA	5DURB
0.326744	0.0	1OFFA	5NQ2A
0.312809	0.0	1OFFA	6H8NA
0.340703	0.0	1OFFA	6JHRE
0.32746	0.0	1OFFA	5FA7B
0.293682	0.0	1OFFA	4RGOH
0.290335	0.0	1OFFA	1KELH
0.360775	0.0	1OFFA	4M6OL
0.296591	0.0	1OFFA	5UHJA
0.284303	0.0	1OFFA	5LE5L
0.273731	0.0	1OFFA	1MLGA
0.309026	0.0	1OFFA	1CKGA
0.296948	0.0	1OFFA	1C43A
0.355862	0.0	1OFFA	6MEHC
0.305068	0.0	1OFFA	2D48A
0.359944	0.0	1OFFA	2OV5A
0.354753	0.0	1OFFA	6WM9B
0.333943	0.0	1OFFA	4BQLA
0.431557	0.0	1OFFA	6ZCLB
0.321317	0.0	1OFFA	1QSFA
0.378746	0.0	1OFFA	1R6JA
0.309105	0.0	1OFFA	5YUBA
0.328483	0.0	1OFFA	2ZZAA
0.28939	0.0	1OFFA	2JL4A
0.362762	0.0	1OFFA	1EKQA
0.328412	0.0	1OFFA	1J3KC
0.298343	0.0	1OFFA	5UVMA
0.279439	0.0	1OFFA	4V9IBH
0.314736	0.0	1OFFA	2KODA
0.413667	0.0	1OFFA	5N41A
0.370267	0.0	1OFFA	4JRKA
0.354244	0.02360333817280591	1OFFA	5I95A
0.317152	0.0	1OFFA	4EQPA
0.198991	0.0	1OFFA	2MGUM
0.326007	0.0	1OFFA	5X8TH
0.345868	0.0	1OFFA	6QKDJ
0.351739	0.0	1OFFA	6JP7H
0.342941	0.0	1OFFA	6E3HA
0.254219	0.07914056376260137	1OFFA	1PHNB
0.327034	0.058263400113235164	1OFFA	6DFZD
0.34634	0.0	1OFFA	7LHJB
0.315833	0.0	1OFFA	6SLQF
0.329311	0.46968250340262085	1OFFA	2HMJA
0.358307	0.0	1OFFA	4OLXL
0.347204	0.0	1OFFA	6X4TD
0.293707	0.0	1OFFA	4WN5A
0.346296	0.0	1OFFA	2A6CA
0.373803	0.0	1OFFA	1L5WB
0.374006	0.0	1OFFA	4YJZL
0.349551	0.0	1OFFA	4JPKH
0.386316	0.0	1OFFA	4W6HB
0.340374	0.0	1OFFA	1D9IA
0.380562	0.0	1OFFA	1X9IA
0.289735	0.0	1OFFA	4DK6A
0.309688	0.0	1OFFA	2EXSA
0.275974	0.0	1OFFA	5GJIA
0.368479	0.0	1OFFA	5GS2D
0.341381	0.0	1OFFA	6FABH
0.33643	0.0	1OFFA	2X3CA
0.357458	0.0	1OFFA	1LVOA
0.327043	0.0	1OFFA	6KWOA
0.385727	0.0	1OFFA	5WCWA
0.328584	0.0	1OFFA	2H57A
0.333591	0.0	1OFFA	4ASZA
0.300553	0.0	1OFFA	6HJPC
0.309191	0.0	1OFFA	1C7CA
0.37458	0.0	1OFFA	6W34B
0.339074	0.0	1OFFA	4CDGC
0.277326	0.0	1OFFA	5YFPH
0.359864	0.0	1OFFA	4DN8A
0.28993	0.0	1OFFA	5EWIH
0.348325	0.0	1OFFA	1GDXA
0.298725	0.0	1OFFA	6UC6D
0.322703	0.0	1OFFA	4R6UC
0.352116	0.0	1OFFA	3QEHA
0.248649	0.0	1OFFA	7DCOM
0.315413	0.0	1OFFA	1XCHA
0.30012	0.0	1OFFA	4V8ADJ
0.364338	0.0	1OFFA	2HS1A
0.270465	0.0	1OFFA	2MGRA
0.304692	0.0	1OFFA	6P9HC
0.294159	0.0	1OFFA	6GN5A
0.348886	0.0	1OFFA	1QGCA
0.30235	0.0	1OFFA	3JAUH
0.264329	0.0	1OFFA	6V3Aj
0.307434	0.0	1OFFA	3AJMA
0.272191	0.0	1OFFA	2WJ5A
0.371279	0.0	1OFFA	2XDWA
0.363332	0.0	1OFFA	6UUDL
0.344307	0.0	1OFFA	3LDAA
0.286234	0.0	1OFFA	6B08C
0.305148	0.0	1OFFA	5JOPE
0.348343	0.05066210542069949	1OFFA	4AJSA
0.339845	0.0	1OFFA	5XWUC
0.973041	0.9901251388364201	1OFFA	1QOBA
0.373671	0.19051349190904676	1OFFA	3K1KA
0.356113	0.0	1OFFA	4ZW9A
0.381152	0.0	1OFFA	1H2XA
0.289189	0.0	1OFFA	5VTAF
0.35489	0.0	1OFFA	5DD6A
0.353131	0.0	1OFFA	2MECA
0.320725	0.0	1OFFA	5F6RA
0.331928	0.0	1OFFA	4DNWA
0.32944	0.0	1OFFA	4V6IBV
0.350298	0.0	1OFFA	7L2CC
0.346542	0.0	1OFFA	3GO2A
0.332844	0.0	1OFFA	1F4DA
0.343084	0.0	1OFFA	6GQXB
0.352267	0.0	1OFFA	4KDZA
0.357497	0.0	1OFFA	1VQOX
0.28372	0.022715861602752185	1OFFA	5YCWA
0.311136	0.0	1OFFA	1IAIH
0.331594	0.0	1OFFA	2YXLA
0.375305	0.0	1OFFA	5JUEL
0.294197	0.0	1OFFA	5YCEA
0.375368	0.0	1OFFA	4AWTA
0.37839	0.15706195047714533	1OFFA	2AWJA
0.333157	0.0	1OFFA	2BMOA
0.366273	0.0	1OFFA	4V4VBI
0.317293	0.0	1OFFA	7AI0AAA
0.325325	0.0	1OFFA	3D3BJ
0.313834	0.0	1OFFA	2KA3A
0.371467	0.0	1OFFA	6Z05J
0.303102	0.0	1OFFA	4PJOA
0.288703	0.0	1OFFA	5CSZH
0.329415	0.0	1OFFA	1OL0A
0.322774	0.0	1OFFA	6NNRB
0.259583	0.0	1OFFA	4V67AL
0.316349	0.0	1OFFA	3JTTA
0.375905	0.029671409374099955	1OFFA	2GJ4A
0.283619	0.0	1OFFA	6IUTH
0.365185	0.0	1OFFA	1VYRA
0.311455	0.0	1OFFA	2F0WA
0.337448	0.0	1OFFA	5Y2KA
0.369146	0.007587531002993808	1OFFA	4RD4A
0.352008	0.0	1OFFA	5YFCA
0.347568	0.0	1OFFA	6EUWA
0.326076	0.0	1OFFA	1T13C
0.243537	0.0	1OFFA	4R5RA
0.364533	0.0	1OFFA	7AKUA
0.294278	0.0	1OFFA	5O03C
0.354092	0.0	1OFFA	5VLPH
0.29314	0.0	1OFFA	5C3LD
0.345397	0.0	1OFFA	1VKAA
0.276734	0.0	1OFFA	1WFKA
0.352528	0.0	1OFFA	4WEMB
0.341023	0.0	1OFFA	4QGYA
0.309541	0.0	1OFFA	6DF1H
0.340134	0.0	1OFFA	6D6IE
0.333563	0.0	1OFFA	6DG4A
0.281981	0.0	1OFFA	4N6CA
0.38152	0.32056351051194565	1OFFA	4R6DA
0.359976	0.0	1OFFA	6PLKI
0.338067	0.0	1OFFA	3NQ5A
0.288297	0.0	1OFFA	4HS8H
0.313546	0.0	1OFFA	3KYNA
0.266471	0.0	1OFFA	6ZM6AJ
0.322347	0.0	1OFFA	4DB8A
0.362407	0.014324698126252033	1OFFA	2NYFA
0.354949	0.0	1OFFA	6SVLA
0.383927	0.0	1OFFA	2WPMS
0.385385	0.0	1OFFA	3VMJA
0.28295	0.0	1OFFA	6VGRH
0.286176	0.0	1OFFA	5F1OB
0.325879	0.0	1OFFA	3MMHA
0.339543	0.0	1OFFA	6NB3D
0.36376	0.0	1OFFA	6FIHA
0.344117	0.0	1OFFA	6NV0H
0.353161	0.0	1OFFA	4QJAB
0.339157	0.0	1OFFA	5MOYA
0.342305	0.0	1OFFA	2IPJA
0.279225	0.0	1OFFA	4YBBCM
0.319438	0.07501496121271811	1OFFA	5V8YA
0.282455	0.0	1OFFA	5CDZA
0.297867	0.0	1OFFA	6XXVA
0.319639	0.0	1OFFA	2ZC3B
0.364236	0.0	1OFFA	3FUOA
0.290257	0.0	1OFFA	6H70C
0.333175	0.0	1OFFA	6II4A
0.261395	0.0	1OFFA	6GC8H
0.35048	0.0	1OFFA	3F1LA
0.342962	0.0	1OFFA	5U6AB
0.351685	0.0	1OFFA	5CBEA
0.355997	0.0	1OFFA	4HKXA
0.289904	0.0	1OFFA	2Y25A
0.305483	0.0	1OFFA	6R2SB
0.3417	0.02493984192799492	1OFFA	4V7HBR
0.336898	0.0	1OFFA	5GGVH
0.286926	0.0	1OFFA	5WDUJ
0.365847	0.0	1OFFA	6PBVA
0.310591	0.0	1OFFA	3PD7A
0.289228	0.0	1OFFA	1EZXA
0.344658	0.0	1OFFA	1X23A
0.31416	0.0	1OFFA	2QJZB
0.360965	0.0	1OFFA	5CD3G
0.365084	0.0	1OFFA	3RPZA
0.305902	0.0	1OFFA	5LCVH
0.293595	0.0	1OFFA	3AB0B
0.341276	0.0	1OFFA	5VAKB
0.372334	0.0	1OFFA	2FVYA
0.38508	0.0	1OFFA	5KW6A
0.370201	0.0	1OFFA	1FXYA
0.306459	0.0	1OFFA	6C4Hv
0.367409	0.0	1OFFA	4PF3A
0.371837	0.0	1OFFA	3ZZSA
0.300154	0.0	1OFFA	5LNHA
0.287081	0.09779337091584006	1OFFA	6U0IB
0.358901	0.0	1OFFA	4F49B
0.341964	0.0	1OFFA	6WN1E
0.352271	0.0	1OFFA	3QBEA
0.367566	0.0	1OFFA	1WHIA
0.313029	0.0	1OFFA	3JVEA
0.339873	0.0	1OFFA	4WSSC
0.305543	0.0	1OFFA	1RU7A
0.353295	0.0	1OFFA	3PP0A
0.572842	0.0	1OFFA	3GOEA
0.336633	0.0	1OFFA	6C61B
0.368624	0.0	1OFFA	5T7VLN
0.300078	0.0	1OFFA	5N3UB
0.329826	0.0	1OFFA	5GMDA
0.377337	0.0	1OFFA	4PNOA
0.305565	0.0	1OFFA	6ZXNF
0.347096	0.0	1OFFA	5FGCE
0.310536	0.0	1OFFA	2OVGA
0.289066	0.0	1OFFA	5UDCB
0.309535	0.0	1OFFA	5U3PH
0.33561	0.0	1OFFA	4H0RA
0.367512	0.0	1OFFA	1HQTA
0.372743	0.055848295302107664	1OFFA	3US8A
0.326151	0.0	1OFFA	3WL9A
0.36016	0.0	1OFFA	4JR9H
0.326408	0.0	1OFFA	1Z2UA
0.392464	0.3412516907055164	1OFFA	4HVKA
0.361072	0.06190335403150471	1OFFA	6GG7B
0.316514	0.0	1OFFA	5IODA
0.347339	0.0	1OFFA	5NM0A
0.294563	0.0	1OFFA	5M14D
0.408177	0.0	1OFFA	1FPN2
0.348224	0.0	1OFFA	5XAJA
0.330284	0.0	1OFFA	7DSFA
0.338049	0.0	1OFFA	5E08H
0.345635	0.0	1OFFA	1ZMYA
0.273907	0.0	1OFFA	2O9SA
0.358006	0.0	1OFFA	2Y35A
0.350338	0.0	1OFFA	5OM2A
0.300934	0.08393794120189835	1OFFA	1V05A
0.35393	0.0	1OFFA	6HZRA
0.396997	0.0	1OFFA	6DJAA
0.32481	0.0	1OFFA	6GSMk
0.375183	0.0	1OFFA	6S2EA
0.301609	0.0	1OFFA	1G9EA
0.336691	0.0	1OFFA	4V84DE
0.350604	0.0	1OFFA	3BONA
0.261523	0.0	1OFFA	6SPDG
0.287997	0.0	1OFFA	7B3OH
0.255891	0.0	1OFFA	3SO5A
0.307141	0.0	1OFFA	4PLRA
0.3508	0.0	1OFFA	1QHDA
0.294649	0.0	1OFFA	5GS3H
0.284047	0.0	1OFFA	4YFLF
0.340828	0.0	1OFFA	5O04D
0.354898	0.0	1OFFA	2R43A
0.349766	0.0	1OFFA	1Z06A
0.292428	0.0	1OFFA	2XZTG
0.333234	0.134507263808878	1OFFA	5I5MB
0.332922	0.0	1OFFA	5IG6A
0.324509	0.0	1OFFA	4AUPA
0.349398	0.08628350834301679	1OFFA	5DY6A
0.300956	0.0	1OFFA	1P8TA
0.349844	0.0	1OFFA	7LSIB
0.282491	0.0	1OFFA	1TVXA
0.259443	0.0	1OFFA	1E1HB
0.183114	0.0	1OFFA	1ENVA
0.29046	0.0	1OFFA	6QCUH
0.328078	0.0	1OFFA	3KWRA
0.383974	0.03205893989336017	1OFFA	6SXNF
0.270181	0.0	1OFFA	6SPGl
0.340999	0.0	1OFFA	5GS1B
0.312722	0.0	1OFFA	3KO1A
0.333825	0.0	1OFFA	3FPPA
0.332667	0.0	1OFFA	5WESA
0.350178	0.0	1OFFA	4LGYA
0.249191	0.0	1OFFA	1IHQA
0.298051	0.0	1OFFA	4KXZH
0.349261	0.0	1OFFA	3AJDA
0.336482	0.0	1OFFA	2QXIA
0.34426	0.0	1OFFA	7C95B
0.315771	0.0	1OFFA	4LOAA
0.313531	0.0	1OFFA	2EYOA
0.312549	0.0	1OFFA	6S2MA
0.310934	0.0	1OFFA	4GL1X
0.347326	0.0	1OFFA	5YFIH
0.359381	0.11177032800503128	1OFFA	2OV0A
0.364772	0.0	1OFFA	3WFDL
0.350612	0.0	1OFFA	6I53G
0.330036	0.0	1OFFA	5U2CA
0.335881	0.0	1OFFA	4NPPA
0.346994	0.0	1OFFA	1B7NA
0.320812	0.0	1OFFA	4ES1A
0.268882	0.0	1OFFA	6Y6XLR
0.306087	0.0	1OFFA	1QQYA
0.314978	0.0	1OFFA	4M8OA
0.254535	0.0537346888190674	1OFFA	5HKDA
0.290876	0.0	1OFFA	4K7AA
0.309961	0.0	1OFFA	3VFPA
0.347023	0.0	1OFFA	6IOVA
0.333077	0.0	1OFFA	6MQLA
0.343434	0.0	1OFFA	5UGGA
0.304933	0.0	1OFFA	5XHGB
0.33417	0.0	1OFFA	4U3XC
0.343526	0.0	1OFFA	5YVUB
0.302501	0.0	1OFFA	3FM6A
0.337954	0.0	1OFFA	3T5NA
0.382473	0.023120887563206072	1OFFA	5ZUMA
0.317678	0.0	1OFFA	6I8XA
0.287249	0.0	1OFFA	2YSXA
0.334564	0.0	1OFFA	5OCOA
0.346666	0.0	1OFFA	3RFBA
0.332169	0.0	1OFFA	5MUEA
0.22579	0.0	1OFFA	3WYOA
0.329953	0.0	1OFFA	1M63A
0.368972	0.0	1OFFA	3D30A
0.336924	0.0	1OFFA	4P9MH
0.345518	0.0	1OFFA	5ZS0B
0.237235	0.0	1OFFA	3L34A
0.352864	0.0	1OFFA	6E3HH
0.259794	0.0	1OFFA	2HBAA
0.335741	0.0	1OFFA	3TX9A
0.272262	0.02075985148074766	1OFFA	5MRCLL
0.280635	0.0	1OFFA	2D31A
0.348375	0.010713953734472148	1OFFA	6URVB
0.296477	0.0	1OFFA	4V88AX
0.313847	0.0	1OFFA	1DMGA
0.337878	0.0	1OFFA	4DAGH
0.350454	0.0	1OFFA	6R09A
0.361242	0.0	1OFFA	4Z5RJ
0.289599	0.0	1OFFA	5J7NA
0.315539	0.0	1OFFA	3HG7A
0.274936	0.0	1OFFA	1KDQA
0.332682	0.0	1OFFA	3ISWA
0.347259	0.0	1OFFA	1F9VA
0.333397	0.0	1OFFA	6TYLJ
0.386425	0.0	1OFFA	2FDDA
0.29685	0.0	1OFFA	8FABB
0.304103	0.058049853905355664	1OFFA	6Y3DLLL
0.295492	0.0	1OFFA	5XCQA
0.351695	0.0	1OFFA	4RKJB
0.230369	0.0	1OFFA	5DPOA
0.378186	0.0	1OFFA	4RXUA
0.345061	0.0	1OFFA	6OYHH
0.391641	0.04920531747562018	1OFFA	3K6YA
0.234178	0.0	1OFFA	3P8MD
0.324035	0.0	1OFFA	1U2HA
0.379885	0.0	1OFFA	6S53E
0.400242	0.0	1OFFA	5JVIE
0.314905	0.0	1OFFA	6JTNA
0.375807	0.0	1OFFA	6S67C
0.348389	0.0	1OFFA	3K33A
0.336204	0.0	1OFFA	5VL7H
0.311996	0.0	1OFFA	4OL7A
0.349766	0.0	1OFFA	2CMRH
0.328358	0.0	1OFFA	2JMOA
0.330333	0.0	1OFFA	5E95A
0.346484	0.0	1OFFA	1GB3A
0.3149	0.0	1OFFA	6S0ZQ
0.303949	0.0	1OFFA	2CK0H
0.351425	0.0	1OFFA	2JE4B
0.316247	0.0	1OFFA	1MPZA
0.318078	0.0	1OFFA	5MFDA
0.365899	0.0	1OFFA	2OB3A
0.356923	0.0	1OFFA	5NB7A
0.317512	0.0	1OFFA	3VFOA
0.311711	0.0	1OFFA	1BPJA
0.524697	0.0	1OFFA	2IO3B
0.340814	0.0	1OFFA	5UKQH
0.338888	0.0	1OFFA	4YDYI
0.327546	0.0	1OFFA	6H6HD
0.355312	0.0	1OFFA	5Z0DA
0.386574	0.0	1OFFA	6Y65III
0.325313	0.0	1OFFA	6UL6A
0.328975	0.0	1OFFA	3OXSA
0.300931	0.0	1OFFA	3QIBB
0.42511	0.0	1OFFA	3VBOB
0.316061	0.0	1OFFA	2Q0BA
0.322935	0.0	1OFFA	6VR1D
0.380788	0.0	1OFFA	5J4LA
0.423378	0.0	1OFFA	3ZFEB
0.335874	0.0	1OFFA	2XQ9A
0.334154	0.0	1OFFA	2YH0A
0.296801	0.0	1OFFA	6NEXH
0.346983	0.0	1OFFA	3A6RA
0.306735	0.0	1OFFA	6WNOB
0.4011	0.0	1OFFA	2CE2X
0.321743	0.0	1OFFA	6N0XC
0.301888	0.0	1OFFA	1MNKA
0.316369	0.0	1OFFA	5LE3B
0.305467	0.0	1OFFA	6K7TA
0.548249	0.0	1OFFA	5Y3CA
0.293345	0.0	1OFFA	4PSSA
0.348647	0.0	1OFFA	4G9SB
0.289156	0.0	1OFFA	6WW2K
0.305732	0.0	1OFFA	3EHIX
0.292626	0.016161897842937423	1OFFA	2XHLA
0.305668	0.0	1OFFA	4XGZU
0.338474	0.0	1OFFA	6A6EB
0.336374	0.0	1OFFA	5LXAH
0.341294	0.0	1OFFA	2UZIH
0.315035	0.0	1OFFA	6UGSH
0.358482	0.0	1OFFA	3D3TA
0.294115	0.0	1OFFA	6OQ6D
0.266714	0.019218072725603053	1OFFA	6ZMILZ
0.289899	0.0	1OFFA	1EFXA
0.361715	0.0	1OFFA	4NRIB
0.283887	0.0	1OFFA	4MEIA
0.335388	0.0	1OFFA	5OQHB
0.345506	0.0	1OFFA	3G6AH
0.228792	0.0	1OFFA	4CZXB
0.310069	0.0	1OFFA	6SLDA
0.246166	0.0	1OFFA	6SPBH
0.325071	0.0	1OFFA	2G4DA
0.324993	0.0	1OFFA	5LE5E
0.314292	0.0	1OFFA	6HG9B
0.329529	0.0	1OFFA	6HZWA
0.3105	0.0	1OFFA	6OBCB
0.339599	0.0	1OFFA	2R6ZA
0.297204	0.0	1OFFA	6CNWA
0.333703	0.0	1OFFA	4KV4A
0.330158	0.0	1OFFA	3UDUF
0.291207	0.0	1OFFA	6OZBB
0.288224	0.0	1OFFA	4H6JA
0.279584	0.0	1OFFA	3VTQE
0.393417	0.018263737219947895	1OFFA	1XOIA
0.301882	0.07076044686054705	1OFFA	1KN1A
0.305119	0.0	1OFFA	1ATUA
0.322396	0.0	1OFFA	5IT7O
0.300319	0.0	1OFFA	5VMCE
0.33033	0.0	1OFFA	6I99B
0.290443	0.0	1OFFA	5IMMB
0.352105	0.0	1OFFA	3H7RA
0.356215	0.0	1OFFA	1AAQA
0.357367	0.0	1OFFA	2PWXA
0.326474	0.0	1OFFA	6WX9A
0.359706	0.0	1OFFA	4CEIB
0.350683	0.1865453430875108	1OFFA	2GBWA
0.258174	0.0	1OFFA	4YBBBL
0.316823	0.0	1OFFA	3PWUA
0.382822	0.0077496156183085585	1OFFA	6GMHA
0.323279	0.0	1OFFA	3KB6A
0.316439	0.0	1OFFA	3B95A
0.347454	0.0	1OFFA	5GRWA
0.310203	0.0	1OFFA	4R16A
0.385068	0.142050187899048	1OFFA	4KA9A
0.384333	0.25056075360863517	1OFFA	6L27A
0.318054	0.0	1OFFA	4HTHA
0.294211	0.0	1OFFA	4NNPX
0.327431	0.0	1OFFA	6GB7A
0.379239	0.0	1OFFA	3RNDA
0.330703	0.0	1OFFA	2QODA
0.35069	0.0	1OFFA	2GK2A
0.337167	0.0	1OFFA	1MX3A
0.315856	0.0	1OFFA	4Z7VB
0.290987	0.0	1OFFA	2B4CH
0.309405	0.0	1OFFA	1W2WB
0.30673	0.0	1OFFA	6P4CH
0.367578	0.0	1OFFA	5EXCA
0.43238	0.0	1OFFA	4MUVA
0.329002	0.0	1OFFA	4WFAC
0.335813	0.0	1OFFA	7AELAAA
0.307362	0.0	1OFFA	4KJOA
0.308042	0.0	1OFFA	5D66A
0.325817	0.0	1OFFA	6LZ9B
0.358687	0.0	1OFFA	4QPNA
0.378153	0.0	1OFFA	1CRBA
0.29949	0.0	1OFFA	2GLVA
0.34951	0.0	1OFFA	6IPZZ
0.335969	0.0	1OFFA	6S0YA
0.359199	0.0	1OFFA	3O3RA
0.315687	0.0	1OFFA	3HZSA
0.410331	0.0	1OFFA	1XP8A
0.337744	0.0	1OFFA	3LMJH
0.337949	0.0	1OFFA	2C71A
0.341626	0.0	1OFFA	5VJQK
0.344623	0.0	1OFFA	6HJXF
0.373235	0.0	1OFFA	1ATZA
0.312494	0.0	1OFFA	5AEIA
0.289822	0.0	1OFFA	1YZZA
0.309337	0.0	1OFFA	4MA1H
0.355601	0.0	1OFFA	6P9IC
0.265798	0.0	1OFFA	4Y4O2o
0.290821	0.0	1OFFA	2QQKH
0.325507	0.0	1OFFA	1SQNA
0.316831	0.0	1OFFA	1GB2A
0.339302	0.0	1OFFA	6K2EA
0.346508	0.018450676505681995	1OFFA	6F0EA
0.331625	0.0	1OFFA	4LMLA
0.327798	0.05820836698865961	1OFFA	5ZA0A
0.353247	0.0	1OFFA	1XGDA
0.339633	0.0	1OFFA	7A3HA
0.269216	0.0	1OFFA	4J4PH
0.315831	0.08371507452075233	1OFFA	1BAJA
0.374751	0.0	1OFFA	3HGPA
0.322558	0.0	1OFFA	4R17G
0.363297	0.09749839943290062	1OFFA	3RYMA
0.354429	0.0	1OFFA	6U66A
0.352208	0.0	1OFFA	3CHHA
0.337433	0.0	1OFFA	4NZUH
0.285093	0.0	1OFFA	6PZEH
0.349897	0.0	1OFFA	6FE4F
0.342975	0.0	1OFFA	6A7TB
0.306729	0.0	1OFFA	5FDV1W
0.341571	0.0	1OFFA	3DWTA
0.357927	0.039491702246334026	1OFFA	3M74A
0.363087	0.0	1OFFA	6JK4A
0.360144	0.0	1OFFA	2F71A
0.288401	0.0	1OFFA	4IOFC
0.260856	0.0	1OFFA	4V8PHU
0.346504	0.0	1OFFA	3Q6GH
0.402021	0.0	1OFFA	2MHFA
0.295164	0.08357656260829305	1OFFA	3V57B
0.326782	0.0	1OFFA	4B56A
0.299219	0.0	1OFFA	1IP3A
0.333638	0.0	1OFFA	1ZIKA
0.286681	0.0	1OFFA	4JF8A
0.283678	0.0	1OFFA	4U4RM3
0.321939	0.0	1OFFA	4G0IA
0.298387	0.0	1OFFA	2VB1A
0.387772	0.0	1OFFA	1SI7A
0.344709	0.0	1OFFA	4XI2A
0.339191	0.0	1OFFA	6A76H
0.326209	0.0	1OFFA	5LE5b
0.288417	0.0	1OFFA	4C83C
0.303148	0.0	1OFFA	1ZIMA
0.33886	0.0	1OFFA	6TWPAAA
0.314811	0.0	1OFFA	3D1PA
0.306984	0.0	1OFFA	5OJ9A
0.307848	0.0	1OFFA	6BAFA
0.350813	0.0	1OFFA	6N5BH
0.381261	0.0	1OFFA	3S43B
0.339678	0.0	1OFFA	1VZYB
0.350007	0.0	1OFFA	6WG0H
0.385798	0.0	1OFFA	3DFJA
0.358141	0.035602403981855435	1OFFA	3M73A
0.380162	0.0	1OFFA	1FTXA
0.355298	0.0	1OFFA	4HCRH
0.336102	0.0	1OFFA	3JVJA
0.416641	0.0	1OFFA	4Q4W2
0.295728	0.0	1OFFA	5JA9A
0.34033	0.0	1OFFA	6O3AB
0.345229	0.0	1OFFA	5WAWH
0.317431	0.0	1OFFA	3E2KA
0.346435	0.0	1OFFA	5VEOA
0.303778	0.0	1OFFA	5UYZA
0.284327	0.0	1OFFA	3EO0B
0.357864	0.0	1OFFA	1X86B
0.336823	0.0	1OFFA	4ZFGH
0.262111	0.0	1OFFA	3W19C
0.341454	0.0	1OFFA	4JKDA
0.271849	0.0	1OFFA	2X7RA
0.301215	0.0	1OFFA	6MEIC
0.346827	0.0	1OFFA	1WQPA
0.376432	0.0	1OFFA	5TP0A
0.333486	0.0	1OFFA	3NWMA
0.347202	0.0	1OFFA	1GKMA
0.29134	0.0	1OFFA	7BEMH
0.353121	0.0	1OFFA	4YBBCD
0.255875	0.0	1OFFA	5MTJA
0.168153	0.0	1OFFA	5SVAk
0.406364	0.0	1OFFA	6SMGB
0.452038	0.0	1OFFA	2V3IA
0.314331	0.0	1OFFA	6MV5H
0.287652	0.0	1OFFA	5YDYA
0.304357	0.0	1OFFA	4YDIH
0.323935	0.0	1OFFA	1KZ4A
0.349729	0.0	1OFFA	2PGXA
0.330571	0.0	1OFFA	5HUFA
0.352982	0.0	1OFFA	3OZ9H
0.274608	0.0	1OFFA	3D53A
0.362513	0.0	1OFFA	4GABA
0.366198	0.30676531964853837	1OFFA	1ID2A
0.22665	0.0	1OFFA	4LLEA
0.232182	0.0	1OFFA	1K34A
0.336529	0.0	1OFFA	6GK4F
0.296682	0.0	1OFFA	6UUDH
0.257368	0.0	1OFFA	1AY1H
0.354764	0.0	1OFFA	5HZ9A
0.344767	0.0	1OFFA	6LYMA
0.345193	0.0	1OFFA	3F1PA
0.360049	0.0	1OFFA	5MKIL
0.305861	0.0	1OFFA	3RIVA
0.291813	0.0	1OFFA	1L7IH
0.359084	0.0	1OFFA	2AMDA
0.314591	0.0	1OFFA	5O61BJ
0.259563	0.0	1OFFA	6VO3B
0.365946	0.0	1OFFA	3VQTA
0.544923	0.0	1OFFA	6JCKA
0.341185	0.0	1OFFA	3CFDH
0.317466	0.0	1OFFA	3JCSW
0.377164	0.0	1OFFA	1VZ2A
0.281707	0.0	1OFFA	3PIQH
0.321772	0.0	1OFFA	6L04U
0.295119	0.057882111601551545	1OFFA	4PO5B
0.296593	0.0	1OFFA	3WP8A
0.322049	0.0	1OFFA	1TMCA
0.378355	0.0	1OFFA	6OOSD
0.361589	0.0	1OFFA	1ZPKA
0.335641	0.0	1OFFA	4QPLB
0.344068	0.0	1OFFA	6O9HA
0.354962	0.0	1OFFA	6Z3PH
0.339946	0.0	1OFFA	5YY5C
0.318664	0.0	1OFFA	2OF1A
0.312551	0.0	1OFFA	6SQPB
0.335673	0.0	1OFFA	7L2EH
0.458593	0.0	1OFFA	5O5DA
0.265685	0.0	1OFFA	6R5GA
0.311113	0.0	1OFFA	6W09L
0.322119	0.0	1OFFA	5VGDA
0.385042	0.0	1OFFA	6V9MA
0.36803	0.0	1OFFA	4U27BK
0.344803	0.0	1OFFA	6EHGC
0.341357	0.0	1OFFA	2OXQA
0.305734	0.0	1OFFA	6Q7DA
0.312181	0.0	1OFFA	4JN7A
0.340321	0.0	1OFFA	2QOLA
0.33497	0.0	1OFFA	4LWOB
0.328006	0.0	1OFFA	6Q1UA
0.357981	0.0	1OFFA	1ZUNB
0.297612	0.0	1OFFA	6PHDH
0.310214	0.0	1OFFA	4V85BW
0.293247	0.0	1OFFA	2O90A
0.346047	0.0	1OFFA	3WD5H
0.295432	0.0	1OFFA	1I4JA
0.320609	0.0	1OFFA	1VQOT
0.352397	0.0	1OFFA	2MEWA
0.270416	0.0	1OFFA	4U4RL6
0.326282	0.0	1OFFA	5FQQA
0.928038	0.9409855480309758	1OFFA	6IRIA
0.359284	0.0	1OFFA	6IAPD
0.335103	0.0	1OFFA	5JV4A
0.345655	0.0	1OFFA	3M5QA
0.320822	0.0	1OFFA	5UGXA
0.298189	0.0	1OFFA	5F3MA
0.293663	0.0	1OFFA	2IEZA
0.351556	0.0	1OFFA	6PEFD
0.459108	0.0	1OFFA	2YOKA
0.324443	0.0	1OFFA	2P8QA
0.29102	0.08283773087521862	1OFFA	1XG0C
0.264886	0.0	1OFFA	5OLMA
0.351006	0.0	1OFFA	5YMXB
0.282367	0.0	1OFFA	1F9QA
0.30609	0.0	1OFFA	7K8NA
0.316799	0.0	1OFFA	6U0XA
0.381865	0.0	1OFFA	6ERIAH
0.320153	0.0	1OFFA	5MJBA
0.35266	0.0	1OFFA	4BD0A
0.296055	0.0	1OFFA	5H8DA
0.336963	0.0	1OFFA	1RUYH
0.403671	0.0	1OFFA	4WM8B
0.30228	0.0	1OFFA	3EAKA
0.425172	0.0	1OFFA	6FIGB
0.373209	0.0	1OFFA	3LH2L
0.291077	0.0	1OFFA	1URVA
0.346559	0.0	1OFFA	1CNCA
0.313475	0.0	1OFFA	2TBSA
0.292397	0.0	1OFFA	5D70H
0.325819	0.0	1OFFA	3LXPA
0.346302	0.0	1OFFA	5EZIH
0.345254	0.0	1OFFA	2PNDA
0.345943	0.0	1OFFA	3DD7A
0.344344	0.0	1OFFA	6VPOC
0.291816	0.0	1OFFA	6PZHH
0.254789	0.0	1OFFA	6XKBK
0.339389	0.0	1OFFA	4JK8A
0.295801	0.0	1OFFA	6R70X
0.2897	0.0	1OFFA	1EB6A
0.327547	0.0	1OFFA	6HGAB
0.30877	0.0	1OFFA	3CZ8A
0.333717	0.0	1OFFA	5YF4A
0.359644	0.0	1OFFA	2EDIA
0.3523	0.0	1OFFA	1US0A
0.285816	0.0	1OFFA	5TWGA
0.428012	0.0	1OFFA	6GZVB
0.28462	0.4397135336501117	1OFFA	5XMOA
0.320409	0.0	1OFFA	5WA9A
0.342565	0.0	1OFFA	6D0XA
0.35875	0.014671045961543006	1OFFA	2IJOB
0.390047	0.0	1OFFA	6KIKA
0.260591	0.0	1OFFA	3ZVQB
0.276365	0.0	1OFFA	4YC2H
0.259806	0.0	1OFFA	6MCOB
0.332582	0.0	1OFFA	6UJEA
0.326722	0.0	1OFFA	3GOPA
0.355033	0.0	1OFFA	4D9RH
0.346504	0.0	1OFFA	1M2ZA
0.295447	0.0	1OFFA	1MNHA
0.320733	0.0	1OFFA	2ZTAA
0.332515	0.0	1OFFA	5VBQA
0.33926	0.0	1OFFA	5CE4A
0.340602	0.0	1OFFA	4CNGA
0.370521	0.0	1OFFA	1FI8A
0.302134	0.0	1OFFA	4ERCA
0.307944	0.0	1OFFA	7JXCH
0.301547	0.0	1OFFA	2RH2A
0.321928	0.0074728665627987745	1OFFA	2H17A
0.319228	0.0	1OFFA	4I8HA
0.336281	0.0	1OFFA	6XNTA
0.343044	0.0	1OFFA	4NZQA
0.346017	0.05854915677866024	1OFFA	2EP7A
0.310261	0.0	1OFFA	2PZWA
0.291989	0.0	1OFFA	4O9HH
0.295338	0.0	1OFFA	5DXWA
0.287486	0.0	1OFFA	6XULG
0.304205	0.0	1OFFA	5NBIH
0.31009	0.0	1OFFA	5AJGA
0.308188	0.0	1OFFA	2K2NA
0.2988	0.0	1OFFA	6GQFA
0.301878	0.0	1OFFA	2NZ0A
0.279996	0.0	1OFFA	6P79H
0.358573	0.0	1OFFA	1C6YA
0.296225	0.0	1OFFA	5XYMG
0.287604	0.0	1OFFA	6GVMD
0.301459	0.0	1OFFA	1JFBA
0.328105	0.0	1OFFA	4DY5A
0.336542	0.0	1OFFA	6S8IY
0.323335	0.0	1OFFA	6TDPA
0.37462	0.0	1OFFA	2HC1A
0.296741	0.0	1OFFA	2GV0A
0.32696	0.0	1OFFA	6PA1E
0.174363	0.0	1OFFA	4U4RN9
0.34717	0.0	1OFFA	5VJ3A
0.357331	0.0	1OFFA	2FNSA
0.351461	0.0	1OFFA	5EF9A
0.318926	0.0	1OFFA	1ZVSD
0.34314	0.0	1OFFA	7JOOK
0.347139	0.0	1OFFA	1B5WA
0.339972	0.0	1OFFA	6UFTB
0.301999	0.0	1OFFA	5COFA
0.345979	0.0	1OFFA	5FWOA
0.349113	0.0	1OFFA	5ESZA
0.503003	0.0	1OFFA	5IA8A
0.281179	0.030447104900742428	1OFFA	4USSA
0.361462	0.0	1OFFA	7JVNB
0.319473	0.0	1OFFA	5JH8A
0.342548	0.0	1OFFA	5GWNA
0.392064	0.0	1OFFA	1U7NA
0.366942	0.0	1OFFA	2GZVA
0.334581	0.0	1OFFA	4Y88A
0.326995	0.0	1OFFA	4HBUA
0.352785	0.0	1OFFA	5IMMA
0.298834	0.0	1OFFA	6ZLZD
0.300622	0.0	1OFFA	5FYJB
0.307715	0.0	1OFFA	1BBNA
0.328811	0.0	1OFFA	6GV3A
0.312314	0.0	1OFFA	3FJWA
0.377291	0.0	1OFFA	6MYAF
0.33293	0.03485614805095638	1OFFA	6AW0A
0.301094	0.0	1OFFA	3KGBA
0.344977	0.0	1OFFA	7AS8G
0.324921	0.0	1OFFA	6APNA
0.299667	0.0	1OFFA	1WA9A
0.350117	0.4789542168150267	1OFFA	4HJLA
0.364365	0.0	1OFFA	7K43L
0.347416	0.0	1OFFA	7K65B
0.324265	0.0	1OFFA	3RUVA
0.252086	0.0	1OFFA	1RO3A
0.352259	0.0	1OFFA	6RYGA
0.290953	0.0	1OFFA	1RL6A
0.378932	0.0	1OFFA	2EXTA
0.356666	0.0	1OFFA	5ZBSB
0.30471	0.0	1OFFA	1R2EA
0.31943	0.0	1OFFA	1GAHA
0.319288	0.0	1OFFA	2KE5A
0.290994	0.0	1OFFA	1OUDA
0.322823	0.0	1OFFA	1PO5A
0.268453	0.0	1OFFA	1B9WA
0.371636	0.0	1OFFA	5D1MA
0.289929	0.0	1OFFA	1LWBA
0.324952	0.0	1OFFA	6GEVA
0.370953	0.0	1OFFA	4M9KA
0.322404	0.0	1OFFA	1OTNA
0.269422	0.0	1OFFA	1I40A
0.286298	0.0	1OFFA	3AZDA
0.364539	0.0	1OFFA	4ZEOH
0.388216	0.0	1OFFA	5WDPA
0.313305	0.0	1OFFA	4N9GA
0.275955	0.0	1OFFA	6CDXB
0.679733	0.0	1OFFA	5FGBF
0.335989	0.0	1OFFA	5U4LB
0.332421	0.0	1OFFA	6ZEHB
0.337093	0.06219883008929672	1OFFA	7D1GA
0.316605	0.0	1OFFA	6TQNG
0.383653	0.08253163571314226	1OFFA	5BT0A
0.354977	0.0	1OFFA	3U71A
0.34154	0.0	1OFFA	5OWUA
0.315561	0.0	1OFFA	2PEZA
0.261262	0.0	1OFFA	4D0KB
0.962352	0.9532550707542439	1OFFA	3WCQA
0.371381	0.0	1OFFA	1CM7A
0.34617	0.0	1OFFA	6PQ3A
0.307687	0.0	1OFFA	1PZ5B
0.295062	0.0	1OFFA	1U8BA
0.28599	0.0	1OFFA	3Q46A
0.28465	0.0	1OFFA	2RCSH
0.373382	0.0	1OFFA	5B28A
0.319233	0.0	1OFFA	5Z7EA
0.26246	0.0	1OFFA	7BIOA
0.984003	0.9911423917700718	1OFFA	6LK1A
0.401792	0.0	1OFFA	6TGDA
0.377695	0.0	1OFFA	6DH3B
0.296794	0.0	1OFFA	7KMHA
0.374379	0.0	1OFFA	4EADA
0.501109	0.0	1OFFA	6GLCA
0.336036	0.0	1OFFA	6HZ1A
0.384261	0.06066906187280863	1OFFA	3OSQA
0.374222	0.0	1OFFA	3ZZTA
0.314064	0.0	1OFFA	4N7FA
0.315591	0.0	1OFFA	4K2KA
0.357882	0.0	1OFFA	3T1OA
0.256872	0.0	1OFFA	6SPGo
0.287785	0.0	1OFFA	5J56B
0.438054	0.0	1OFFA	3NQZB
0.326627	0.0	1OFFA	6BXDA
0.368232	0.0	1OFFA	4CYIA
0.352893	0.0	1OFFA	1JGUH
0.351777	0.0	1OFFA	3EWNA
0.362914	0.0	1OFFA	1VI1A
0.34587	0.0	1OFFA	3V3HB
0.56065	0.0	1OFFA	5IAAC
0.290938	0.0	1OFFA	5N2KF
0.349071	0.0	1OFFA	4OLXH
0.345262	0.0	1OFFA	1UNQA
0.346213	0.0	1OFFA	2DBQA
0.355658	0.0	1OFFA	2RKFA
0.422741	0.0	1OFFA	1EAH2
0.322681	0.0	1OFFA	5UUKA
0.316226	0.0	1OFFA	3L3RA
0.335266	0.0	1OFFA	6B0AH
0.330667	0.0	1OFFA	4BN2B
0.345183	0.0	1OFFA	3KR3H
0.301759	0.0	1OFFA	5YE3B
0.383549	0.0	1OFFA	3EVVA
0.308756	0.0	1OFFA	3DS4A
0.288585	0.0	1OFFA	3CFCH
0.307476	0.0	1OFFA	4YI8A
0.299176	0.0	1OFFA	6JJZA
0.35779	0.0	1OFFA	5TSJ1
0.971163	0.9449404773485502	1OFFA	1QOAA
0.32923	0.0	1OFFA	1Y2AC
0.270867	0.0	1OFFA	6XYWBk
0.362242	0.0	1OFFA	2C92A
0.315831	0.0	1OFFA	4PMBA
0.332882	0.0	1OFFA	5GZNH
0.324405	0.0	1OFFA	5X8TM
0.335012	0.0	1OFFA	6KLZA
0.312166	0.0	1OFFA	4BEUA
0.333045	0.0	1OFFA	6ZEGB
0.293654	0.5068017656117326	1OFFA	1XJHA
0.295652	0.0	1OFFA	4V6WCd
0.346127	0.0	1OFFA	4JJOA
0.363189	0.0	1OFFA	4FVVA
0.288969	0.0	1OFFA	6WH9H
0.324639	0.0	1OFFA	1FY3A
0.336951	0.0	1OFFA	3PUCA
0.287561	0.0	1OFFA	7KMGD
0.374414	0.0	1OFFA	1Z0HA
0.404024	0.0	1OFFA	1U94A
0.3004	0.0	1OFFA	1TMZA
0.287663	0.0	1OFFA	6HF1C
0.305866	0.0	1OFFA	4Z8YA
0.347908	0.0	1OFFA	6VJTH
0.341228	0.0	1OFFA	3C8CA
0.352975	0.0	1OFFA	5OM7A
0.348758	0.0	1OFFA	5HVFB
0.288905	0.0	1OFFA	3K1KC
0.32301	0.0	1OFFA	1K5NA
0.285094	0.0	1OFFA	7L15A
0.290765	0.0	1OFFA	4KVNH
0.337051	0.0	1OFFA	5USYB
0.323884	0.0	1OFFA	5H43A
0.329601	0.0	1OFFA	2JCDA
0.312715	0.0	1OFFA	4JMUA
0.337689	0.0	1OFFA	2WIYA
0.357617	0.0	1OFFA	2FBAA
0.401704	0.0	1OFFA	6TTCA
0.379186	0.0	1OFFA	3VMKA
0.294665	0.029645985739924163	1OFFA	3V57A
0.972594	0.9876739493647317	1OFFA	1QOFA
0.455821	0.0	1OFFA	1OJJA
0.338339	0.0	1OFFA	7KZAH
0.362745	0.0	1OFFA	4Q7ZA
0.340014	0.06651096044462301	1OFFA	6YJ5q
0.294936	0.0	1OFFA	3ZG9A
0.337189	0.0	1OFFA	6C58F
0.385243	0.1166315023703004	1OFFA	3OSRA
0.33926	0.0	1OFFA	6MWNH
0.375165	0.0	1OFFA	6CHXA
0.361007	0.0	1OFFA	4UA6A
0.352788	0.0	1OFFA	1Z2ZA
0.274203	0.0	1OFFA	4A5UB
0.379424	0.0	1OFFA	6MSBA
0.339363	0.0	1OFFA	4IGIA
0.298556	0.0	1OFFA	7BEIH
0.318702	0.0902743802457392	1OFFA	6T85A
0.349704	0.0	1OFFA	4H5IA
0.277535	0.0	1OFFA	2LTXA
0.148259	0.0	1OFFA	6SGCb2
0.344476	0.0	1OFFA	1WZ1H
0.334329	0.0	1OFFA	4MGJA
0.317209	0.0	1OFFA	1BIIA
0.363468	0.0	1OFFA	6BN3A
0.960742	0.9640915949900044	1OFFA	1FRRA
0.340698	0.0	1OFFA	1TRNA
0.308329	0.0	1OFFA	5MFOA
0.30847	0.0	1OFFA	6CADA
0.333803	0.0	2ICTA	1YANA
0.266383	0.0	2ICTA	1GTFI
0.369763	0.0	2ICTA	3J2XB
0.279522	0.0	2ICTA	5G1EA
0.415055	0.0640160518535845	2ICTA	3CUCB
0.340126	0.0	2ICTA	6S9ND
0.362507	0.0	2ICTA	5DWUH
0.45399	0.025755935916056516	2ICTA	4D2OA
0.346109	0.0	2ICTA	6X90B
0.411389	0.027671176554932564	2ICTA	4UMXA
0.338112	0.0	2ICTA	1JQ5A
0.30583	0.0	2ICTA	3SB2A
0.298072	0.0	2ICTA	6IR1B
0.364001	0.0	2ICTA	4QHUH
0.373849	0.26963856809847275	2ICTA	1GQEA
0.361921	0.0	2ICTA	4EGUA
0.374343	0.0	2ICTA	4QR2A
0.324658	0.11754330718704975	2ICTA	1AR72
0.325099	0.0	2ICTA	5LE5H
0.44696	0.01606879810780304	2ICTA	5KMWA
0.298739	0.0	2ICTA	4XDXA
0.296851	0.0	2ICTA	1EOJA
0.32534	0.0	2ICTA	1MJWA
0.449738	0.0	2ICTA	1BT3A
0.370351	0.0	2ICTA	3FZUH
0.380589	0.0	2ICTA	1M56D
0.254031	0.3196620895719898	2ICTA	4Y4O2k
0.365074	0.0	2ICTA	5Y96B
0.295253	0.0	2ICTA	6DBAA
0.244477	0.0	2ICTA	2O9UX
0.322574	0.051853714984539945	2ICTA	5Y4ZA
0.436823	0.42528038730215756	2ICTA	2SIVA
0.353822	0.09905079354205304	2ICTA	2XUEA
0.322919	0.028716629678512406	2ICTA	1TME2
0.355336	0.3559914740300858	2ICTA	4K5XA
0.328593	0.0	2ICTA	6ITCC
0.259925	0.3057997797877078	2ICTA	4Y4O2O
0.397965	0.0	2ICTA	4FOAA
0.339741	0.35631409130073033	2ICTA	5W0GA
0.373797	0.0	2ICTA	2XBLB
0.324778	0.0	2ICTA	5NZOB
0.32213	0.301670712073838	2ICTA	6P5KAB
0.337351	0.0	2ICTA	2PDLA
0.374535	0.0	2ICTA	5MV3L
0.275841	0.0	2ICTA	4LRNL
0.345688	0.0	2ICTA	6A1KB
0.397603	0.0	2ICTA	4X2CA
0.474793	0.0	2ICTA	6MWDB
0.304289	0.04469531252389958	2ICTA	2OFWA
0.337789	0.0	2ICTA	1ZANH
0.301006	0.10163084848695181	2ICTA	1XQAA
0.388187	0.0	2ICTA	3TBGA
0.294582	0.08971943756632628	2ICTA	2N9BA
0.329156	0.0	2ICTA	5WCRA
0.373436	0.16366982698105703	2ICTA	6FULA
0.347098	0.0	2ICTA	5IFHH
0.332198	0.0	2ICTA	6TWTB
0.441248	0.10673478190504548	2ICTA	5LY3A
0.308243	0.3218667721694852	2ICTA	6TH6An
0.263892	0.0	2ICTA	3T7LA
0.297153	0.0	2ICTA	3RWIA
0.404191	0.0	2ICTA	6UMHh
0.311605	0.0	2ICTA	3I4QA
0.357672	0.0	2ICTA	6TWOAAA
0.280118	0.0	2ICTA	5WCCH
0.395646	0.17001744164450727	2ICTA	3R2QA
0.315251	0.0	2ICTA	1ZUAX
0.392693	0.0	2ICTA	1P3WB
0.316072	0.0	2ICTA	5K4AC
0.377358	0.0	2ICTA	6W05H
0.379145	0.0	2ICTA	4XTRC
0.352457	0.0	2ICTA	2XN6A
0.31648	0.0	2ICTA	4G4SF
0.35373	0.11296764510879043	2ICTA	5KU02
0.421454	0.0	2ICTA	4HCXA
0.453297	0.014801675205093456	2ICTA	6C7AA
0.35107	0.0	2ICTA	3SG5A
0.302191	0.0	2ICTA	2P49B
0.360064	0.0	2ICTA	6W4FC
0.360521	0.03836129130761401	2ICTA	3E66A
0.35451	0.007351103348817611	2ICTA	3T5QA
0.333524	0.2663988753556237	2ICTA	4V6WCL
0.394216	0.0	2ICTA	6N56A
0.334666	0.05530601313380468	2ICTA	7K3TA
0.312223	0.35278415313335665	2ICTA	2RILA
0.370456	0.0	2ICTA	5DURB
0.353205	0.0	2ICTA	5NQ2A
0.333821	0.0	2ICTA	6H8NA
0.38414	0.0	2ICTA	6JHRE
0.448401	0.012597399946005616	2ICTA	5FA7B
0.370032	0.0	2ICTA	4RGOH
0.399945	0.0	2ICTA	1KELH
0.370784	0.0	2ICTA	4M6OL
0.28038	0.0	2ICTA	5UHJA
0.33675	0.0	2ICTA	5LE5L
0.45227	0.0	2ICTA	1MLGA
0.338105	0.0	2ICTA	1CKGA
0.334008	0.0	2ICTA	1C43A
0.338142	0.11585952012743972	2ICTA	6MEHC
0.363535	0.0	2ICTA	2D48A
0.460786	0.015764499249104835	2ICTA	2OV5A
0.357546	0.0	2ICTA	6WM9B
0.443455	0.055540103723034195	2ICTA	4BQLA
0.335469	0.1054683304196975	2ICTA	6ZCLB
0.359086	0.0	2ICTA	1QSFA
0.27555	0.0	2ICTA	1R6JA
0.465477	0.0	2ICTA	5YUBA
0.271311	0.0	2ICTA	2ZZAA
0.399088	0.05141388617151488	2ICTA	2JL4A
0.410087	0.0	2ICTA	1EKQA
0.396284	0.0	2ICTA	1J3KC
0.342302	0.0	2ICTA	5UVMA
0.388666	0.3100756081006417	2ICTA	4V9IBH
0.297179	0.08758839518954198	2ICTA	2KODA
0.350905	0.1269995944620228	2ICTA	5N41A
0.316035	0.0	2ICTA	4JRKA
0.36652	0.0	2ICTA	5I95A
0.319696	0.055948611233157086	2ICTA	4EQPA
0.309965	0.1641983504310487	2ICTA	2MGUM
0.350212	0.2971936574999281	2ICTA	5X8TH
0.333008	0.0	2ICTA	6QKDJ
0.34547	0.0	2ICTA	6JP7H
0.326862	0.0	2ICTA	6E3HA
0.412071	0.013117270878642229	2ICTA	1PHNB
0.393491	0.0	2ICTA	6DFZD
0.305881	0.0	2ICTA	7LHJB
0.363729	0.12946395077529915	2ICTA	6SLQF
0.366408	0.0	2ICTA	2HMJA
0.360531	0.0	2ICTA	4OLXL
0.375893	0.0	2ICTA	6X4TD
0.307554	0.12790539061922934	2ICTA	4WN5A
0.534943	0.673666650044322	2ICTA	2A6CA
0.395851	0.009499790792920515	2ICTA	1L5WB
0.302091	0.0	2ICTA	4YJZL
0.376435	0.0	2ICTA	4JPKH
0.291173	0.052241370994334235	2ICTA	4W6HB
0.29539	0.0	2ICTA	1D9IA
0.343506	0.0	2ICTA	1X9IA
0.303179	0.0	2ICTA	4DK6A
0.272147	0.0	2ICTA	2EXSA
0.348902	0.0	2ICTA	5GJIA
0.330924	0.0	2ICTA	5GS2D
0.375305	0.0	2ICTA	6FABH
0.312217	0.0	2ICTA	2X3CA
0.326125	0.0	2ICTA	1LVOA
0.359448	0.0	2ICTA	6KWOA
0.347529	0.0	2ICTA	5WCWA
0.266832	0.0	2ICTA	2H57A
0.291195	0.0	2ICTA	4ASZA
0.299072	0.0	2ICTA	6HJPC
0.496137	0.015941848946305792	2ICTA	1C7CA
0.479152	0.027072625553461238	2ICTA	6W34B
0.32103	0.0	2ICTA	4CDGC
0.391959	0.0	2ICTA	5YFPH
0.30573	0.0	2ICTA	4DN8A
0.378964	0.0	2ICTA	5EWIH
0.336741	0.0	2ICTA	1GDXA
0.335634	0.0	2ICTA	6UC6D
0.346127	0.0	2ICTA	4R6UC
0.352789	0.0	2ICTA	3QEHA
0.255796	0.0	2ICTA	7DCOM
0.433035	0.0	2ICTA	1XCHA
0.283361	0.31953785885178365	2ICTA	4V8ADJ
0.280643	0.12191654924304474	2ICTA	2HS1A
0.29122	0.0	2ICTA	2MGRA
0.374444	0.0	2ICTA	6P9HC
0.355994	0.16225174604873638	2ICTA	6GN5A
0.374139	0.0	2ICTA	1QGCA
0.31404	0.0	2ICTA	3JAUH
0.31216	0.32199593970595974	2ICTA	6V3Aj
0.297842	0.0	2ICTA	3AJMA
0.310729	0.13776097533605203	2ICTA	2WJ5A
0.37373	0.0	2ICTA	2XDWA
0.372294	0.0	2ICTA	6UUDL
0.392578	0.10420702641101154	2ICTA	3LDAA
0.349678	0.0	2ICTA	6B08C
0.380134	0.0	2ICTA	5JOPE
0.397239	0.0	2ICTA	4AJSA
0.300172	0.0	2ICTA	5XWUC
0.268245	0.0	2ICTA	1QOBA
0.294915	0.0	2ICTA	3K1KA
0.4259	0.0	2ICTA	4ZW9A
0.36993	0.0	2ICTA	1H2XA
0.382764	0.0	2ICTA	5VTAF
0.380991	0.0	2ICTA	5DD6A
0.335224	0.0	2ICTA	2MECA
0.29436	0.0	2ICTA	5F6RA
0.35696	0.0	2ICTA	4DNWA
0.303933	0.2892191716578596	2ICTA	4V6IBV
0.394092	0.0	2ICTA	7L2CC
0.371319	0.0	2ICTA	3GO2A
0.390747	0.0	2ICTA	1F4DA
0.28341	0.0	2ICTA	6GQXB
0.2875	0.0	2ICTA	4KDZA
0.334415	0.34958609066490154	2ICTA	1VQOX
0.229294	0.05077785385974787	2ICTA	5YCWA
0.377834	0.0	2ICTA	1IAIH
0.343318	0.0	2ICTA	2YXLA
0.38716	0.0	2ICTA	5JUEL
0.449976	0.0	2ICTA	5YCEA
0.31966	0.0	2ICTA	4AWTA
0.308317	0.034275462945529966	2ICTA	2AWJA
0.371178	0.0	2ICTA	2BMOA
0.253229	0.28770151132809674	2ICTA	4V4VBI
0.284427	0.027728828299735553	2ICTA	7AI0AAA
0.319664	0.33524827582433003	2ICTA	3D3BJ
0.300408	0.0	2ICTA	2KA3A
0.326177	0.0	2ICTA	6Z05J
0.255107	0.1837470658077225	2ICTA	4PJOA
0.38236	0.0	2ICTA	5CSZH
0.296747	0.0	2ICTA	1OL0A
0.400015	0.0	2ICTA	6NNRB
0.23709	0.2647129224153152	2ICTA	4V67AL
0.302037	0.0	2ICTA	3JTTA
0.379775	0.06039297375551633	2ICTA	2GJ4A
0.371865	0.0	2ICTA	6IUTH
0.351534	0.0	2ICTA	1VYRA
0.325214	0.3814998224547359	2ICTA	2F0WA
0.357237	0.0	2ICTA	5Y2KA
0.30768	0.20302248253946809	2ICTA	4RD4A
0.427042	0.12853589814513622	2ICTA	5YFCA
0.327282	0.2743604536356492	2ICTA	6EUWA
0.318216	0.0	2ICTA	1T13C
0.255689	0.0	2ICTA	4R5RA
0.349879	0.05525344472949012	2ICTA	7AKUA
0.312204	0.0	2ICTA	5O03C
0.361663	0.0	2ICTA	5VLPH
0.292155	0.0	2ICTA	5C3LD
0.333822	0.0	2ICTA	1VKAA
0.264794	0.0	2ICTA	1WFKA
0.314949	0.0	2ICTA	4WEMB
0.34341	0.0	2ICTA	4QGYA
0.389042	0.0	2ICTA	6DF1H
0.273421	0.0	2ICTA	6D6IE
0.347418	0.23481229239742873	2ICTA	6DG4A
0.36651	0.254648184532558	2ICTA	4N6CA
0.287163	0.0	2ICTA	4R6DA
0.376123	0.0	2ICTA	6PLKI
0.45041	0.0	2ICTA	3NQ5A
0.392288	0.0	2ICTA	4HS8H
0.345771	0.0	2ICTA	3KYNA
0.251858	0.0	2ICTA	6ZM6AJ
0.372477	0.0	2ICTA	4DB8A
0.413548	0.0075425646746895	2ICTA	2NYFA
0.369048	0.0	2ICTA	6SVLA
0.287809	0.0	2ICTA	2WPMS
0.399317	0.0	2ICTA	3VMJA
0.378503	0.0	2ICTA	6VGRH
0.281958	0.0	2ICTA	5F1OB
0.396877	0.0	2ICTA	3MMHA
0.291827	0.0	2ICTA	6NB3D
0.325004	0.0	2ICTA	6FIHA
0.373065	0.0	2ICTA	6NV0H
0.275012	0.11117163343866687	2ICTA	4QJAB
0.3893	0.0	2ICTA	5MOYA
0.332184	0.0	2ICTA	2IPJA
0.246509	0.28820390223970005	2ICTA	4YBBCM
0.335241	0.0	2ICTA	5V8YA
0.330456	0.0	2ICTA	5CDZA
0.366345	0.0	2ICTA	6XXVA
0.427782	0.0	2ICTA	2ZC3B
0.395327	0.0	2ICTA	3FUOA
0.280447	0.0	2ICTA	6H70C
0.324803	0.0	2ICTA	6II4A
0.326923	0.3236598369890571	2ICTA	6GC8H
0.360248	0.0	2ICTA	3F1LA
0.377205	0.0	2ICTA	5U6AB
0.30023	0.0	2ICTA	5CBEA
0.381624	0.0	2ICTA	4HKXA
0.439145	0.03688922577503517	2ICTA	2Y25A
0.376992	0.0	2ICTA	6R2SB
0.327747	0.07201681753905098	2ICTA	4V7HBR
0.351579	0.0	2ICTA	5GGVH
0.355713	0.0	2ICTA	5WDUJ
0.381556	0.0	2ICTA	6PBVA
0.300427	0.0	2ICTA	3PD7A
0.360226	0.0	2ICTA	1EZXA
0.32412	0.0	2ICTA	1X23A
0.33339	0.10119536584225253	2ICTA	2QJZB
0.385304	0.0	2ICTA	5CD3G
0.327573	0.0	2ICTA	3RPZA
0.373347	0.0	2ICTA	5LCVH
0.286217	0.0	2ICTA	3AB0B
0.304044	0.0	2ICTA	5VAKB
0.346829	0.0	2ICTA	2FVYA
0.367944	0.10761252645414476	2ICTA	5KW6A
0.305106	0.0	2ICTA	1FXYA
0.312543	0.26515584528170955	2ICTA	6C4Hv
0.335972	0.1620123308137632	2ICTA	4PF3A
0.287265	0.0	2ICTA	3ZZSA
0.385933	0.11357449322179103	2ICTA	5LNHA
0.505766	0.5517763965524254	2ICTA	6U0IB
0.327696	0.0	2ICTA	4F49B
0.314883	0.0	2ICTA	6WN1E
0.37327	0.0	2ICTA	3QBEA
0.29178	0.2877752584255452	2ICTA	1WHIA
0.306284	0.0	2ICTA	3JVEA
0.340654	0.0	2ICTA	4WSSC
0.301052	0.0	2ICTA	1RU7A
0.304203	0.0	2ICTA	3PP0A
0.314633	0.0	2ICTA	3GOEA
0.293437	0.16021255010592317	2ICTA	6C61B
0.278345	0.2881904108542336	2ICTA	5T7VLN
0.374654	0.2863588540927914	2ICTA	5N3UB
0.428788	0.0	2ICTA	5GMDA
0.310555	0.0	2ICTA	4PNOA
0.255851	0.0	2ICTA	6ZXNF
0.365104	0.0	2ICTA	5FGCE
0.499681	0.16550708685342497	2ICTA	2OVGA
0.374404	0.0	2ICTA	5UDCB
0.365744	0.0	2ICTA	5U3PH
0.393481	0.0	2ICTA	4H0RA
0.273267	0.0	2ICTA	1HQTA
0.409216	0.0	2ICTA	3US8A
0.304799	0.0	2ICTA	3WL9A
0.386378	0.0	2ICTA	4JR9H
0.297055	0.0	2ICTA	1Z2UA
0.349233	0.0	2ICTA	4HVKA
0.395417	0.0	2ICTA	6GG7B
0.318047	0.01982164346079296	2ICTA	5IODA
0.319522	0.0	2ICTA	5NM0A
0.296029	0.0	2ICTA	5M14D
0.333427	0.09377565412480604	2ICTA	1FPN2
0.361513	0.0	2ICTA	5XAJA
0.293495	0.0	2ICTA	7DSFA
0.354625	0.0	2ICTA	5E08H
0.303055	0.0	2ICTA	1ZMYA
0.296522	0.0	2ICTA	2O9SA
0.421968	0.0	2ICTA	2Y35A
0.314843	0.0	2ICTA	5OM2A
0.311378	0.0	2ICTA	1V05A
0.382366	0.0	2ICTA	6HZRA
0.328635	0.0	2ICTA	6DJAA
0.318969	0.20502341081059272	2ICTA	6GSMk
0.452257	0.11222340874745362	2ICTA	6S2EA
0.297691	0.0	2ICTA	1G9EA
0.317614	0.30559209903365403	2ICTA	4V84DE
0.354821	0.0	2ICTA	3BONA
0.376701	0.32178094830001935	2ICTA	6SPDG
0.35648	0.0	2ICTA	7B3OH
0.284958	0.0	2ICTA	3SO5A
0.376798	0.0	2ICTA	4PLRA
0.33099	0.0	2ICTA	1QHDA
0.358456	0.0	2ICTA	5GS3H
0.366058	0.0	2ICTA	4YFLF
0.275716	0.0	2ICTA	5O04D
0.275954	0.11765843904567919	2ICTA	2R43A
0.25337	0.0	2ICTA	1Z06A
0.274401	0.0	2ICTA	2XZTG
0.408148	0.0	2ICTA	5I5MB
0.42516	0.05378105350174389	2ICTA	5IG6A
0.343847	0.03398831239716804	2ICTA	4AUPA
0.309032	0.0	2ICTA	5DY6A
0.350929	0.017915679197529566	2ICTA	1P8TA
0.378918	0.0	2ICTA	7LSIB
0.284368	0.03776496905242743	2ICTA	1TVXA
0.370577	0.021623442119002023	2ICTA	1E1HB
0.33663	0.0	2ICTA	1ENVA
0.395091	0.0	2ICTA	6QCUH
0.263326	0.0	2ICTA	3KWRA
0.398724	0.0	2ICTA	6SXNF
0.234641	0.2734642698859847	2ICTA	6SPGl
0.321702	0.0	2ICTA	5GS1B
0.387912	0.014216606324124914	2ICTA	3KO1A
0.34639	0.0	2ICTA	3FPPA
0.350359	0.0	2ICTA	5WESA
0.36973	0.06657897796231904	2ICTA	4LGYA
0.412813	0.11368403175768527	2ICTA	1IHQA
0.380828	0.0	2ICTA	4KXZH
0.342128	0.0	2ICTA	3AJDA
0.282615	0.0	2ICTA	2QXIA
0.383835	0.0	2ICTA	7C95B
0.355574	0.0	2ICTA	4LOAA
0.320567	0.37058623595196416	2ICTA	2EYOA
0.320001	0.2824774191544681	2ICTA	6S2MA
0.293935	0.0	2ICTA	4GL1X
0.359381	0.0	2ICTA	5YFIH
0.281785	0.09072554306162806	2ICTA	2OV0A
0.396685	0.009790938943414318	2ICTA	3WFDL
0.286359	0.0	2ICTA	6I53G
0.43473	0.0	2ICTA	5U2CA
0.308174	0.0	2ICTA	4NPPA
0.340591	0.0	2ICTA	1B7NA
0.356655	0.0	2ICTA	4ES1A
0.260524	0.04095815852509688	2ICTA	6Y6XLR
0.337187	0.0	2ICTA	1QQYA
0.39429	0.12711793961269247	2ICTA	4M8OA
0.480114	0.0	2ICTA	5HKDA
0.357929	0.12059748675596738	2ICTA	4K7AA
0.291203	0.0	2ICTA	3VFPA
0.392769	0.0	2ICTA	6IOVA
0.304556	0.0	2ICTA	6MQLA
0.333764	0.0	2ICTA	5UGGA
0.385355	0.0	2ICTA	5XHGB
0.317321	0.0	2ICTA	4U3XC
0.352247	0.10948452879199744	2ICTA	5YVUB
0.387262	0.0	2ICTA	3FM6A
0.399572	0.0	2ICTA	3T5NA
0.378723	0.0	2ICTA	5ZUMA
0.316317	0.4317873062936868	2ICTA	6I8XA
0.358979	0.0	2ICTA	2YSXA
0.288441	0.0	2ICTA	5OCOA
0.362792	0.1359353728691245	2ICTA	3RFBA
0.341227	0.02683352118145288	2ICTA	5MUEA
0.309239	0.0	2ICTA	3WYOA
0.366733	0.0	2ICTA	1M63A
0.286148	0.0	2ICTA	3D30A
0.378092	0.0	2ICTA	4P9MH
0.380756	0.0	2ICTA	5ZS0B
0.315133	0.2439563623082026	2ICTA	3L34A
0.377516	0.0	2ICTA	6E3HH
0.337915	0.32167772514932713	2ICTA	2HBAA
0.369882	0.0	2ICTA	3TX9A
0.273129	0.31948156655555815	2ICTA	5MRCLL
0.28868	0.0	2ICTA	2D31A
0.283388	0.029407691360478827	2ICTA	6URVB
0.303266	0.26010851383170497	2ICTA	4V88AX
0.331258	0.33091606138506446	2ICTA	1DMGA
0.35656	0.0	2ICTA	4DAGH
0.451076	0.0	2ICTA	6R09A
0.384968	0.0	2ICTA	4Z5RJ
0.250931	0.3702120018989421	2ICTA	5J7NA
0.345186	0.0	2ICTA	3HG7A
0.276746	0.0	2ICTA	1KDQA
0.322112	0.0	2ICTA	3ISWA
0.381142	0.0	2ICTA	1F9VA
0.286209	0.0	2ICTA	6TYLJ
0.272679	0.12300870018833177	2ICTA	2FDDA
0.367375	0.0	2ICTA	8FABB
0.426423	0.011768774593218456	2ICTA	6Y3DLLL
0.358863	0.0	2ICTA	5XCQA
0.33622	0.0	2ICTA	4RKJB
0.328063	0.3078616774565617	2ICTA	5DPOA
0.349258	0.0	2ICTA	4RXUA
0.323325	0.0	2ICTA	6OYHH
0.272155	0.0	2ICTA	3K6YA
0.379396	0.13415241191259875	2ICTA	3P8MD
0.314318	0.0324130848997769	2ICTA	1U2HA
0.295777	0.014755160624994046	2ICTA	6S53E
0.326757	0.0	2ICTA	5JVIE
0.28611	0.0	2ICTA	6JTNA
0.27922	0.0	2ICTA	6S67C
0.355806	0.025263681368877355	2ICTA	3K33A
0.376129	0.0	2ICTA	5VL7H
0.352318	0.031812088382955905	2ICTA	4OL7A
0.378862	0.0	2ICTA	2CMRH
0.287777	0.0	2ICTA	2JMOA
0.291326	0.0	2ICTA	5E95A
0.332033	0.0	2ICTA	1GB3A
0.350118	0.2879946670960275	2ICTA	6S0ZQ
0.36328	0.0	2ICTA	2CK0H
0.273267	0.0956617222215761	2ICTA	2JE4B
0.281211	0.0	2ICTA	1MPZA
0.34865	0.0	2ICTA	5MFDA
0.349202	0.0	2ICTA	2OB3A
0.329944	0.0	2ICTA	5NB7A
0.31854	0.0	2ICTA	3VFOA
0.362412	0.0	2ICTA	1BPJA
0.340926	0.48313210289334374	2ICTA	2IO3B
0.384464	0.0	2ICTA	5UKQH
0.372277	0.0	2ICTA	4YDYI
0.351439	0.014154474592741773	2ICTA	6H6HD
0.441244	0.0	2ICTA	5Z0DA
0.304284	0.0	2ICTA	6Y65III
0.374692	0.0	2ICTA	6UL6A
0.300244	0.0	2ICTA	3OXSA
0.301639	0.0	2ICTA	3QIBB
0.276024	0.10557415715348406	2ICTA	3VBOB
0.289219	0.0	2ICTA	2Q0BA
0.297923	0.0	2ICTA	6VR1D
0.378133	0.16362947537115025	2ICTA	5J4LA
0.326038	0.110206551221254	2ICTA	3ZFEB
0.362447	0.0	2ICTA	2XQ9A
0.349032	0.03810823809884012	2ICTA	2YH0A
0.336974	0.0	2ICTA	6NEXH
0.256	0.0	2ICTA	3A6RA
0.393069	0.0	2ICTA	6WNOB
0.31567	0.0	2ICTA	2CE2X
0.403438	0.0074383363937751135	2ICTA	6N0XC
0.452511	0.0	2ICTA	1MNKA
0.341158	0.0	2ICTA	5LE3B
0.315176	0.0	2ICTA	6K7TA
0.290271	0.0	2ICTA	5Y3CA
0.220065	0.0	2ICTA	4PSSA
0.280236	0.055213007536841	2ICTA	4G9SB
0.307864	0.0	2ICTA	6WW2K
0.337961	0.0	2ICTA	3EHIX
0.347014	0.046333599421616634	2ICTA	2XHLA
0.380692	0.0	2ICTA	4XGZU
0.313873	0.0	2ICTA	6A6EB
0.331296	0.0	2ICTA	5LXAH
0.284347	0.0	2ICTA	2UZIH
0.359154	0.0	2ICTA	6UGSH
0.277348	0.12877928654762827	2ICTA	3D3TA
0.303171	0.0	2ICTA	6OQ6D
0.283495	0.17875614954092833	2ICTA	6ZMILZ
0.291318	0.0	2ICTA	1EFXA
0.281343	0.0	2ICTA	4NRIB
0.297401	0.1307833920851238	2ICTA	4MEIA
0.342212	0.0	2ICTA	5OQHB
0.369887	0.0	2ICTA	3G6AH
0.373721	0.5669032090771646	2ICTA	4CZXB
0.337575	0.02434041771551121	2ICTA	6SLDA
0.30037	0.3275513487853825	2ICTA	6SPBH
0.344903	0.0	2ICTA	2G4DA
0.331767	0.0	2ICTA	5LE5E
0.378746	0.0	2ICTA	6HG9B
0.36026	0.0	2ICTA	6HZWA
0.32782	0.0	2ICTA	6OBCB
0.330219	0.0	2ICTA	2R6ZA
0.297154	0.0	2ICTA	6CNWA
0.435746	0.0	2ICTA	4KV4A
0.347348	0.0	2ICTA	3UDUF
0.379135	0.0	2ICTA	6OZBB
0.278516	0.07311295941957607	2ICTA	4H6JA
0.426271	0.10043874019281152	2ICTA	3VTQE
0.349899	0.07859270080674574	2ICTA	1XOIA
0.394687	0.0	2ICTA	1KN1A
0.355762	0.0	2ICTA	1ATUA
0.296198	0.32828887032662035	2ICTA	5IT7O
0.301615	0.0	2ICTA	5VMCE
0.282312	0.0	2ICTA	6I99B
0.290604	0.0	2ICTA	5IMMB
0.351246	0.0	2ICTA	3H7RA
0.266216	0.11720264610711995	2ICTA	1AAQA
0.286301	0.08064560187362879	2ICTA	2PWXA
0.374409	0.0	2ICTA	6WX9A
0.35892	0.07685179370895157	2ICTA	4CEIB
0.385431	0.0	2ICTA	2GBWA
0.237613	0.27407710643579186	2ICTA	4YBBBL
0.354465	0.016417232306409346	2ICTA	3PWUA
0.425557	0.08116075478120577	2ICTA	6GMHA
0.355782	0.0	2ICTA	3KB6A
0.326839	0.2412559371468157	2ICTA	3B95A
0.322669	0.0	2ICTA	5GRWA
0.345752	0.0	2ICTA	4R16A
0.310025	0.0587508940840642	2ICTA	4KA9A
0.289207	0.0	2ICTA	6L27A
0.317514	0.18602384766777114	2ICTA	4HTHA
0.372733	0.0	2ICTA	4NNPX
0.354134	0.014134787835347051	2ICTA	6GB7A
0.371246	0.0	2ICTA	3RNDA
0.323767	0.0	2ICTA	2QODA
0.322464	0.0	2ICTA	2GK2A
0.328384	0.0	2ICTA	1MX3A
0.268092	0.0	2ICTA	4Z7VB
0.384557	0.0	2ICTA	2B4CH
0.305625	0.0308625087162665	2ICTA	1W2WB
0.393357	0.0	2ICTA	6P4CH
0.257477	0.07863539319331025	2ICTA	5EXCA
0.391589	0.0	2ICTA	4MUVA
0.316753	0.3078222480113608	2ICTA	4WFAC
0.337235	0.0	2ICTA	7AELAAA
0.353052	0.030329328285317092	2ICTA	4KJOA
0.304619	0.0	2ICTA	5D66A
0.299956	0.0	2ICTA	6LZ9B
0.312965	0.0	2ICTA	4QPNA
0.280979	0.04993995066296342	2ICTA	1CRBA
0.328518	0.0	2ICTA	2GLVA
0.309956	0.0	2ICTA	6IPZZ
0.2956	0.0	2ICTA	6S0YA
0.318754	0.0	2ICTA	3O3RA
0.360458	0.0	2ICTA	3HZSA
0.358321	0.14305124251942058	2ICTA	1XP8A
0.355231	0.0	2ICTA	3LMJH
0.31216	0.0	2ICTA	2C71A
0.343966	0.0	2ICTA	5VJQK
0.300579	0.0	2ICTA	6HJXF
0.284345	0.0	2ICTA	1ATZA
0.331015	0.0	2ICTA	5AEIA
0.287985	0.0	2ICTA	1YZZA
0.372735	0.0	2ICTA	4MA1H
0.361832	0.0	2ICTA	6P9IC
0.343205	0.32248260738912515	2ICTA	4Y4O2o
0.366178	0.0	2ICTA	2QQKH
0.400471	0.16001820514648823	2ICTA	1SQNA
0.332755	0.0	2ICTA	1GB2A
0.349323	0.0	2ICTA	6K2EA
0.332583	0.027363613177616153	2ICTA	6F0EA
0.306853	0.015023381977993688	2ICTA	4LMLA
0.389692	0.0	2ICTA	5ZA0A
0.304308	0.0	2ICTA	1XGDA
0.317454	0.0	2ICTA	7A3HA
0.380108	0.0	2ICTA	4J4PH
0.319564	0.036977660072795016	2ICTA	1BAJA
0.316749	0.0	2ICTA	3HGPA
0.329018	0.0	2ICTA	4R17G
0.272721	0.09680154152538878	2ICTA	3RYMA
0.290964	0.0	2ICTA	6U66A
0.399625	0.39718672969917546	2ICTA	3CHHA
0.35735	0.0	2ICTA	4NZUH
0.381492	0.0	2ICTA	6PZEH
0.312782	0.0	2ICTA	6FE4F
0.25236	0.0	2ICTA	6A7TB
0.345641	0.2797596737414243	2ICTA	5FDV1W
0.295202	0.0	2ICTA	3DWTA
0.379388	0.0	2ICTA	3M74A
0.276685	0.0	2ICTA	6JK4A
0.339466	0.0	2ICTA	2F71A
0.354402	0.0	2ICTA	4IOFC
0.320341	0.29457473891121366	2ICTA	4V8PHU
0.338976	0.0	2ICTA	3Q6GH
0.361122	0.0	2ICTA	2MHFA
0.418804	0.0	2ICTA	3V57B
0.377747	0.04129021227393981	2ICTA	4B56A
0.333506	0.0	2ICTA	1IP3A
0.456569	0.19739946878103287	2ICTA	1ZIKA
0.284241	0.0	2ICTA	4JF8A
0.273957	0.3178937655799987	2ICTA	4U4RM3
0.416313	0.052117244250747596	2ICTA	4G0IA
0.346093	0.0	2ICTA	2VB1A
0.365464	0.0	2ICTA	1SI7A
0.298346	0.0	2ICTA	4XI2A
0.385531	0.0	2ICTA	6A76H
0.346962	0.0	2ICTA	5LE5b
0.36722	0.0	2ICTA	4C83C
0.474444	0.25345629710770967	2ICTA	1ZIMA
0.382498	0.0	2ICTA	6TWPAAA
0.314757	0.009499949015135511	2ICTA	3D1PA
0.446333	0.016368697620641637	2ICTA	5OJ9A
0.368989	0.0	2ICTA	6BAFA
0.360188	0.0	2ICTA	6N5BH
0.272223	0.11972926374884219	2ICTA	3S43B
0.282156	0.0	2ICTA	1VZYB
0.389013	0.0	2ICTA	6WG0H
0.355642	0.0	2ICTA	3DFJA
0.385537	0.0	2ICTA	3M73A
0.396423	0.0	2ICTA	1FTXA
0.364969	0.0	2ICTA	4HCRH
0.405882	0.031132762747131393	2ICTA	3JVJA
0.325546	0.10918242233163822	2ICTA	4Q4W2
0.343304	0.0	2ICTA	5JA9A
0.390422	0.0	2ICTA	6O3AB
0.365817	0.0	2ICTA	5WAWH
0.467014	0.017679478615314492	2ICTA	3E2KA
0.367934	0.0	2ICTA	5VEOA
0.386216	0.01695284499876859	2ICTA	5UYZA
0.377953	0.0	2ICTA	3EO0B
0.300447	0.0	2ICTA	1X86B
0.383925	0.0	2ICTA	4ZFGH
0.395338	0.1096491661718223	2ICTA	3W19C
0.320602	0.11870450582829117	2ICTA	4JKDA
0.388695	0.1147739312401097	2ICTA	2X7RA
0.284539	0.129048276976512	2ICTA	6MEIC
0.333293	0.0	2ICTA	1WQPA
0.300355	0.0	2ICTA	5TP0A
0.36642	0.0	2ICTA	3NWMA
0.421128	0.041095883268807976	2ICTA	1GKMA
0.306571	0.0	2ICTA	7BEMH
0.257323	0.32140180690416986	2ICTA	4YBBCD
0.354008	0.08276870999921826	2ICTA	5MTJA
0.217204	0.3153528596418722	2ICTA	5SVAk
0.337509	0.1068698166141393	2ICTA	6SMGB
0.359316	0.0	2ICTA	2V3IA
0.354796	0.0	2ICTA	6MV5H
0.297952	0.0	2ICTA	5YDYA
0.370573	0.0	2ICTA	4YDIH
0.312275	0.0	2ICTA	1KZ4A
0.336194	0.0	2ICTA	2PGXA
0.327479	0.0	2ICTA	5HUFA
0.399548	0.0	2ICTA	3OZ9H
0.328591	0.0	2ICTA	3D53A
0.313106	0.0	2ICTA	4GABA
0.278802	0.0	2ICTA	1ID2A
0.285265	0.15236450604462104	2ICTA	4LLEA
0.349047	0.0	2ICTA	1K34A
0.310311	0.0	2ICTA	6GK4F
0.393701	0.0	2ICTA	6UUDH
0.377148	0.0	2ICTA	1AY1H
0.317877	0.0	2ICTA	5HZ9A
0.390138	0.04509430039713325	2ICTA	6LYMA
0.274269	0.35967482999137945	2ICTA	3F1PA
0.280632	0.0	2ICTA	5MKIL
0.39921	0.0	2ICTA	3RIVA
0.380888	0.0	2ICTA	1L7IH
0.321906	0.07600064496958925	2ICTA	2AMDA
0.281106	0.31940474420873033	2ICTA	5O61BJ
0.371099	0.0	2ICTA	6VO3B
0.396969	0.15599908199718127	2ICTA	3VQTA
0.295797	0.11330348648550215	2ICTA	6JCKA
0.361513	0.0	2ICTA	3CFDH
0.264257	0.304367470668798	2ICTA	3JCSW
0.376612	0.0	2ICTA	1VZ2A
0.370038	0.0	2ICTA	3PIQH
0.304237	0.0	2ICTA	6L04U
0.392397	0.06163495453178558	2ICTA	4PO5B
0.286091	0.0	2ICTA	3WP8A
0.35819	0.0	2ICTA	1TMCA
0.269225	0.12133235228432881	2ICTA	6OOSD
0.268577	0.12013354752066285	2ICTA	1ZPKA
0.32379	0.0	2ICTA	4QPLB
0.377578	0.0	2ICTA	6O9HA
0.313651	0.0	2ICTA	6Z3PH
0.28739	0.0	2ICTA	5YY5C
0.323618	0.10495090040246269	2ICTA	2OF1A
0.288553	0.0	2ICTA	6SQPB
0.299768	0.0	2ICTA	7L2EH
0.414836	0.0	2ICTA	5O5DA
0.310508	0.039091578763703505	2ICTA	6R5GA
0.38119	0.0	2ICTA	6W09L
0.357418	0.0	2ICTA	5VGDA
0.302255	0.0	2ICTA	6V9MA
0.273721	0.28799316588123247	2ICTA	4U27BK
0.296763	0.0	2ICTA	6EHGC
0.323577	0.0	2ICTA	2OXQA
0.279197	0.0	2ICTA	6Q7DA
0.347385	0.0	2ICTA	4JN7A
0.323787	0.0	2ICTA	2QOLA
0.333131	0.05313750519680882	2ICTA	4LWOB
0.275115	0.0	2ICTA	6Q1UA
0.318586	0.0716055035708355	2ICTA	1ZUNB
0.358289	0.0	2ICTA	6PHDH
0.340075	0.3530892486662296	2ICTA	4V85BW
0.310149	0.0	2ICTA	2O90A
0.362051	0.0	2ICTA	3WD5H
0.350928	0.2796518691439712	2ICTA	1I4JA
0.235987	0.2489909487936357	2ICTA	1VQOT
0.323843	0.32943403981894925	2ICTA	2MEWA
0.286291	0.34237229006758807	2ICTA	4U4RL6
0.462798	0.018757098997635224	2ICTA	5FQQA
0.2511	0.0	2ICTA	6IRIA
0.387456	0.0	2ICTA	6IAPD
0.25143	0.0	2ICTA	5JV4A
0.399526	0.0	2ICTA	3M5QA
0.295334	0.0	2ICTA	5UGXA
0.31255	0.04855153583417793	2ICTA	5F3MA
0.320645	0.0	2ICTA	2IEZA
0.38417	0.0	2ICTA	6PEFD
0.34107	0.0	2ICTA	2YOKA
0.372194	0.0	2ICTA	2P8QA
0.423133	0.0	2ICTA	1XG0C
0.28138	0.06990877807286189	2ICTA	5OLMA
0.358761	0.052679429006678324	2ICTA	5YMXB
0.262593	0.0	2ICTA	1F9QA
0.359707	0.0	2ICTA	7K8NA
0.312472	0.13634343461167764	2ICTA	6U0XA
0.37559	0.35717115106596786	2ICTA	6ERIAH
0.331465	0.0	2ICTA	5MJBA
0.451978	0.0170079793042468	2ICTA	4BD0A
0.294317	0.0	2ICTA	5H8DA
0.30083	0.0	2ICTA	1RUYH
0.335719	0.09319556715780619	2ICTA	4WM8B
0.34319	0.0	2ICTA	3EAKA
0.362019	0.0	2ICTA	6FIGB
0.248537	0.0	2ICTA	3LH2L
0.451725	0.0159178023590707	2ICTA	1URVA
0.286932	0.0	2ICTA	1CNCA
0.286278	0.0	2ICTA	2TBSA
0.372698	0.0	2ICTA	5D70H
0.289227	0.0	2ICTA	3LXPA
0.379855	0.0	2ICTA	5EZIH
0.279907	0.038569737065348275	2ICTA	2PNDA
0.355867	0.025475066333833007	2ICTA	3DD7A
0.401694	0.0	2ICTA	6VPOC
0.356596	0.0	2ICTA	6PZHH
0.283746	0.0	2ICTA	6XKBK
0.346525	0.14061660294927347	2ICTA	4JK8A
0.326716	0.012149861408998652	2ICTA	6R70X
0.334244	0.0	2ICTA	1EB6A
0.334594	0.0	2ICTA	6HGAB
0.349207	0.0	2ICTA	3CZ8A
0.402249	0.019399451804979484	2ICTA	5YF4A
0.311144	0.0	2ICTA	2EDIA
0.319417	0.0	2ICTA	1US0A
0.370448	0.05679968115970768	2ICTA	5TWGA
0.341766	0.10349165543188898	2ICTA	6GZVB
0.304794	0.0	2ICTA	5XMOA
0.338356	0.0	2ICTA	5WA9A
0.369791	0.0	2ICTA	6D0XA
0.28666	0.08778835763945403	2ICTA	2IJOB
0.388846	0.0	2ICTA	6KIKA
0.340528	0.0	2ICTA	3ZVQB
0.398177	0.0	2ICTA	4YC2H
0.276746	0.0	2ICTA	6MCOB
0.313074	0.0	2ICTA	6UJEA
0.381582	0.0	2ICTA	3GOPA
0.378111	0.0	2ICTA	4D9RH
0.422029	0.0913920315473562	2ICTA	1M2ZA
0.452655	0.0	2ICTA	1MNHA
0.433404	0.13013528476470704	2ICTA	2ZTAA
0.429689	0.07910391365237679	2ICTA	5VBQA
0.26255	0.0	2ICTA	5CE4A
0.288307	0.0	2ICTA	4CNGA
0.283546	0.0	2ICTA	1FI8A
0.295715	0.0	2ICTA	4ERCA
0.404239	0.0	2ICTA	7JXCH
0.262556	0.0	2ICTA	2RH2A
0.329909	0.0	2ICTA	2H17A
0.286047	0.0	2ICTA	4I8HA
0.303343	0.0	2ICTA	6XNTA
0.382654	0.0	2ICTA	4NZQA
0.399125	0.0	2ICTA	2EP7A
0.319266	0.13489764978873153	2ICTA	2PZWA
0.380614	0.0	2ICTA	4O9HH
0.285295	0.0	2ICTA	5DXWA
0.356418	0.0	2ICTA	6XULG
0.362832	0.0	2ICTA	5NBIH
0.39882	0.14451970024476113	2ICTA	5AJGA
0.35866	0.022632477801280193	2ICTA	2K2NA
0.34666	0.055599274296537216	2ICTA	6GQFA
0.297053	0.0	2ICTA	2NZ0A
0.306501	0.0	2ICTA	6P79H
0.265324	0.12232041622149681	2ICTA	1C6YA
0.297693	0.3115031523636823	2ICTA	5XYMG
0.332789	0.0	2ICTA	6GVMD
0.314699	0.0	2ICTA	1JFBA
0.268135	0.0	2ICTA	4DY5A
0.33576	0.0	2ICTA	6S8IY
0.31307	0.0	2ICTA	6TDPA
0.354672	0.0	2ICTA	2HC1A
0.328892	0.0	2ICTA	2GV0A
0.349541	0.0	2ICTA	6PA1E
0.271078	0.3459298971071133	2ICTA	4U4RN9
0.267706	0.12032304745901268	2ICTA	5VJ3A
0.276017	0.10767399873387595	2ICTA	2FNSA
0.324906	0.6038910485129587	2ICTA	5EF9A
0.318508	0.0	2ICTA	1ZVSD
0.302539	0.0	2ICTA	7JOOK
0.334245	0.0	2ICTA	1B5WA
0.34346	0.0	2ICTA	6UFTB
0.368698	0.0	2ICTA	5COFA
0.300536	0.0	2ICTA	5FWOA
0.360374	0.0	2ICTA	5ESZA
0.311757	0.0	2ICTA	5IA8A
0.336477	0.10948323693488538	2ICTA	4USSA
0.46493	0.0	2ICTA	7JVNB
0.304089	0.0	2ICTA	5JH8A
0.394685	0.024253678371174314	2ICTA	5GWNA
0.370302	0.0	2ICTA	1U7NA
0.271984	0.0	2ICTA	2GZVA
0.315978	0.0	2ICTA	4Y88A
0.478594	0.015310759474072455	2ICTA	4HBUA
0.264903	0.0	2ICTA	5IMMA
0.313561	0.0	2ICTA	6ZLZD
0.374098	0.0	2ICTA	5FYJB
0.396881	0.0	2ICTA	1BBNA
0.303742	0.0	2ICTA	6GV3A
0.389537	0.0	2ICTA	3FJWA
0.326822	0.0	2ICTA	6MYAF
0.324504	0.0	2ICTA	6AW0A
0.370144	0.0	2ICTA	3KGBA
0.332765	0.30754006114452626	2ICTA	7AS8G
0.321467	0.0	2ICTA	6APNA
0.286414	0.0	2ICTA	1WA9A
0.37242	0.0	2ICTA	4HJLA
0.277646	0.0	2ICTA	7K43L
0.290046	0.0	2ICTA	7K65B
0.386219	0.10639864984366798	2ICTA	3RUVA
0.262752	0.0	2ICTA	1RO3A
0.272629	0.0	2ICTA	6RYGA
0.36446	0.3099809284088255	2ICTA	1RL6A
0.291901	0.0	2ICTA	2EXTA
0.36164	0.0	2ICTA	5ZBSB
0.34717	0.0	2ICTA	1R2EA
0.33725	0.0	2ICTA	1GAHA
0.309843	0.0	2ICTA	2KE5A
0.332329	0.0	2ICTA	1OUDA
0.415554	0.0	2ICTA	1PO5A
0.269116	0.0	2ICTA	1B9WA
0.299976	0.0	2ICTA	5D1MA
0.381984	0.0	2ICTA	1LWBA
0.396343	0.24407446361406138	2ICTA	6GEVA
0.268881	0.062192422072282594	2ICTA	4M9KA
0.35795	0.0	2ICTA	1OTNA
0.313931	0.0	2ICTA	1I40A
0.424791	0.1389065284543104	2ICTA	3AZDA
0.286809	0.1488429465338157	2ICTA	4ZEOH
0.323011	0.0	2ICTA	5WDPA
0.354665	0.0	2ICTA	4N9GA
0.264851	0.0	2ICTA	6CDXB
0.487229	0.0	2ICTA	5FGBF
0.295604	0.0	2ICTA	5U4LB
0.386242	0.0	2ICTA	6ZEHB
0.346179	0.0	2ICTA	7D1GA
0.366683	0.0	2ICTA	6TQNG
0.298903	0.0	2ICTA	5BT0A
0.274777	0.12019942515357585	2ICTA	3U71A
0.389294	0.0	2ICTA	5OWUA
0.313713	0.015504302772696543	2ICTA	2PEZA
0.356482	0.11897465049429401	2ICTA	4D0KB
0.267279	0.0	2ICTA	3WCQA
0.356198	0.0	2ICTA	1CM7A
0.297541	0.0	2ICTA	6PQ3A
0.372966	0.0	2ICTA	1PZ5B
0.301845	0.18352685584662654	2ICTA	1U8BA
0.31023	0.08226528361247398	2ICTA	3Q46A
0.373374	0.004399979188715264	2ICTA	2RCSH
0.30111	0.0	2ICTA	5B28A
0.433559	0.0	2ICTA	5Z7EA
0.331035	0.34970739972549736	2ICTA	7BIOA
0.286141	0.0	2ICTA	6LK1A
0.323244	0.0	2ICTA	6TGDA
0.274195	0.12303282646765146	2ICTA	6DH3B
0.369441	0.0	2ICTA	7KMHA
0.372782	0.0	2ICTA	4EADA
0.363726	0.0	2ICTA	6GLCA
0.366316	0.06678513200739322	2ICTA	6HZ1A
0.328708	0.0	2ICTA	3OSQA
0.419111	0.2057507733266939	2ICTA	3ZZTA
0.274525	0.18300465906017105	2ICTA	4N7FA
0.318635	0.1730746083498368	2ICTA	4K2KA
0.30282	0.0	2ICTA	3T1OA
0.319011	0.322225158711408	2ICTA	6SPGo
0.290037	0.0	2ICTA	5J56B
0.351702	0.0	2ICTA	3NQZB
0.306961	0.0	2ICTA	6BXDA
0.364986	0.00949212059765736	2ICTA	4CYIA
0.366731	0.0	2ICTA	1JGUH
0.328806	0.08913900675915909	2ICTA	3EWNA
0.347081	0.0	2ICTA	1VI1A
0.297193	0.0	2ICTA	3V3HB
0.329359	0.0	2ICTA	5IAAC
0.363755	0.0	2ICTA	5N2KF
0.298724	0.0	2ICTA	4OLXH
0.389343	0.0	2ICTA	1UNQA
0.33722	0.0	2ICTA	2DBQA
0.267415	0.1309892153583767	2ICTA	2RKFA
0.339849	0.11785865360439396	2ICTA	1EAH2
0.350357	0.19836654575529056	2ICTA	5UUKA
0.300613	0.0	2ICTA	3L3RA
0.310755	0.0	2ICTA	6B0AH
0.366463	0.0	2ICTA	4BN2B
0.356734	0.0	2ICTA	3KR3H
0.379245	0.0	2ICTA	5YE3B
0.376273	0.0	2ICTA	3EVVA
0.282114	0.03909184581002578	2ICTA	3DS4A
0.360455	0.0	2ICTA	3CFCH
0.366974	0.0	2ICTA	4YI8A
0.255135	0.0	2ICTA	6JJZA
0.312889	0.0	2ICTA	5TSJ1
0.238657	0.0	2ICTA	1QOAA
0.351058	0.0	2ICTA	1Y2AC
0.28407	0.28647949405606377	2ICTA	6XYWBk
0.307365	0.0	2ICTA	2C92A
0.320125	0.26026568073202117	2ICTA	4PMBA
0.348837	0.0	2ICTA	5GZNH
0.342152	0.2781622576302891	2ICTA	5X8TM
0.299078	0.0	2ICTA	6KLZA
0.361392	0.0	2ICTA	4BEUA
0.302853	0.0	2ICTA	6ZEGB
0.257696	0.0	2ICTA	1XJHA
0.279069	0.3485867408332314	2ICTA	4V6WCd
0.281542	0.0	2ICTA	4JJOA
0.356904	0.0	2ICTA	4FVVA
0.380205	0.0	2ICTA	6WH9H
0.300462	0.0	2ICTA	1FY3A
0.332534	0.0	2ICTA	3PUCA
0.374308	0.0	2ICTA	7KMGD
0.3949	0.06712413720581956	2ICTA	1Z0HA
0.362612	0.14158851254991123	2ICTA	1U94A
0.507713	0.5301748808731388	2ICTA	1TMZA
0.375516	0.0	2ICTA	6HF1C
0.310381	0.0	2ICTA	4Z8YA
0.37438	0.0	2ICTA	6VJTH
0.325848	0.0	2ICTA	3C8CA
0.31731	0.0	2ICTA	5OM7A
0.311106	0.0	2ICTA	5HVFB
0.322273	0.0	2ICTA	3K1KC
0.293496	0.009657639038711752	2ICTA	1K5NA
0.374013	0.0	2ICTA	7L15A
0.374801	0.0	2ICTA	4KVNH
0.338012	0.0	2ICTA	5USYB
0.351844	0.0	2ICTA	5H43A
0.421554	0.40681683355034504	2ICTA	2JCDA
0.337667	0.41931619927329566	2ICTA	4JMUA
0.32553	0.0	2ICTA	2WIYA
0.373173	0.0	2ICTA	2FBAA
0.323198	0.0	2ICTA	6TTCA
0.377101	0.0	2ICTA	3VMKA
0.370442	0.0	2ICTA	3V57A
0.269861	0.0	2ICTA	1QOFA
0.384031	0.0	2ICTA	1OJJA
0.379444	0.0	2ICTA	7KZAH
0.325933	0.0	2ICTA	4Q7ZA
0.310005	0.0	2ICTA	6YJ5q
0.352599	0.4246177582481979	2ICTA	3ZG9A
0.36339	0.0	2ICTA	6C58F
0.368422	0.0	2ICTA	3OSRA
0.356363	0.0	2ICTA	6MWNH
0.272436	0.0	2ICTA	6CHXA
0.47473	0.018610979863613042	2ICTA	4UA6A
0.402785	0.0	2ICTA	1Z2ZA
0.361238	0.32222454148702084	2ICTA	4A5UB
0.324764	0.0	2ICTA	6MSBA
0.343404	0.0	2ICTA	4IGIA
0.372581	0.0	2ICTA	7BEIH
0.351687	0.0	2ICTA	6T85A
0.349537	0.0	2ICTA	4H5IA
0.264078	0.0	2ICTA	2LTXA
0.239692	0.10994382954402604	2ICTA	6SGCb2
0.304111	0.0	2ICTA	1WZ1H
0.369633	0.0	2ICTA	4MGJA
0.300439	0.015254184141528349	2ICTA	1BIIA
0.476451	0.22706698140483084	2ICTA	6BN3A
0.24581	0.0	2ICTA	1FRRA
0.294448	0.0	2ICTA	1TRNA
0.35493	0.0	2ICTA	5MFOA
0.376281	0.0	2ICTA	6CADA
0.323416	0.008799850947368348	1YANA	1GTFI
0.282076	0.3357469692546742	1YANA	3J2XB
[truncated: 497,501 more rows]
