# Supplementary material for: Sequence-structure-function relationships in the microbial protein universe
Source: Nat Commun. 2023 Apr 26;14:2351. doi: 10.1038/s41467-023-37896-w (PMC10133388; doi:10.1038/s41467-023-37896-w)
Supplement: Supplementary file 9 — Source Data [file 41467_2023_37896_MOESM9_ESM.zip › SourceData/source_data_Fig3/Figure_3_cluster=146.csv]

	MIP1_00278640	MIP1_00325914	MIP1_00302861	MIP1_00249069	MIP1_00247823	MIP1_00295849
MIP1_00278640	1.0	0.9843192167204811	0.7953658437808071	0.8388472198056319	0.7968098507179905	0.8662004379262628
MIP1_00325914	0.9843192167204811	1.0	0.783472568160119	0.8700537528538345	0.8335126413175454	0.8908267134811299
MIP1_00302861	0.7953658437808071	0.783472568160119	1.0000000000000002	0.8690096212270194	0.881395107208687	0.893933977296952
MIP1_00249069	0.8388472198056319	0.8700537528538345	0.8690096212270194	0.9999999999999999	0.9188150034780262	0.9176086858851684
MIP1_00247823	0.7968098507179905	0.8335126413175454	0.881395107208687	0.9188150034780262	1.0	0.9403476425875503
MIP1_00295849	0.8662004379262628	0.8908267134811299	0.893933977296952	0.9176086858851684	0.9403476425875503	1.0000000000000002
