# Supplementary material for: Sequence-structure-function relationships in the microbial protein universe
Source: Nat Commun. 2023 Apr 26;14:2351. doi: 10.1038/s41467-023-37896-w (PMC10133388; doi:10.1038/s41467-023-37896-w)
Supplement: Supplementary file 9 — Source Data [file 41467_2023_37896_MOESM9_ESM.zip › SourceData/source_data_Fig3/Figure_3_cluster=152.csv]

	MIP1_00262362	MIP1_00264146	MIP1_00249344	MIP1_00304501	MIP1_00261138	MIP1_00326528
MIP1_00262362	-1.0	-1.0	-1.0	-1.0	-1.0	-1.0
MIP1_00264146	-1.0	-1.0	-1.0	-1.0	-1.0	-1.0
MIP1_00249344	-1.0	-1.0	1.0	0.0	0.0	0.0
MIP1_00304501	-1.0	-1.0	0.0	1.0000000000000002	0.34131504702540294	0.4314906398859515
MIP1_00261138	-1.0	-1.0	0.0	0.34131504702540294	1.0000000000000002	0.9539393954248913
MIP1_00326528	-1.0	-1.0	0.0	0.4314906398859515	0.9539393954248913	1.0
