# Supplementary material for: Sequence-structure-function relationships in the microbial protein universe
Source: Nat Commun. 2023 Apr 26;14:2351. doi: 10.1038/s41467-023-37896-w (PMC10133388; doi:10.1038/s41467-023-37896-w)
Supplement: Supplementary file 9 — Source Data [file 41467_2023_37896_MOESM9_ESM.zip › SourceData/source_data_Fig3/Figure_3_cluster=153.csv]

	MIP1_00223995	MIP1_00248863	MIP1_00222133	MIP1_00251996	MIP1_00210273	MIP1_00212106	MIP1_00273556	MIP1_00263890	MIP1_00299160
MIP1_00223995	-1.0	-1.0	-1.0	-1.0	-1.0	-1.0	-1.0	-1.0	-1.0
MIP1_00248863	-1.0	-1.0	-1.0	-1.0	-1.0	-1.0	-1.0	-1.0	-1.0
MIP1_00222133	-1.0	-1.0	1.0	0.767974656056412	0.21794119275744311	0.16261560478595735	0.0	0.0	0.0
MIP1_00251996	-1.0	-1.0	0.767974656056412	1.0000000000000002	0.3968004523736645	0.606682857401043	0.0	0.0	0.0
MIP1_00210273	-1.0	-1.0	0.21794119275744311	0.3968004523736645	1.0	0.5956005171319823	0.23982546481989478	0.0	0.0
MIP1_00212106	-1.0	-1.0	0.16261560478595735	0.606682857401043	0.5956005171319823	1.0	0.19883083159074308	0.0	0.0
MIP1_00273556	-1.0	-1.0	0.0	0.0	0.23982546481989478	0.19883083159074308	1.0000000000000002	0.0	0.0
MIP1_00263890	-1.0	-1.0	0.0	0.0	0.0	0.0	0.0	0.9999999999999999	0.0
MIP1_00299160	-1.0	-1.0	0.0	0.0	0.0	0.0	0.0	0.0	0.9999999999999999
