# Supplementary material for: Sequence-structure-function relationships in the microbial protein universe
Source: Nat Commun. 2023 Apr 26;14:2351. doi: 10.1038/s41467-023-37896-w (PMC10133388; doi:10.1038/s41467-023-37896-w)
Supplement: Supplementary file 9 — Source Data [file 41467_2023_37896_MOESM9_ESM.zip › SourceData/source_data_Fig3/Figure_3_cluster=158.csv]

	MIP1_00248174	MIP1_00258163	MIP1_00246167	MIP1_00258887	MIP1_00259789	MIP1_00294595	MIP1_00244666	MIP1_00253352	MIP1_00324660	MIP1_00240585	MIP1_00261729	MIP1_00226974	MIP1_00241642	MIP1_00267641	MIP1_00279236	MIP1_00212877	MIP1_00266464	MIP1_00265735	MIP1_00292101
MIP1_00248174	-1.0	-1.0	-1.0	-1.0	-1.0	-1.0	-1.0	-1.0	-1.0	-1.0	-1.0	-1.0	-1.0	-1.0	-1.0	-1.0	-1.0	-1.0	-1.0
MIP1_00258163	-1.0	1.0	0.38536126721424463	0.33094497206293366	0.44202982934676416	0.3236240857283258	0.41373992292229583	0.2619659220311203	0.2619659220311203	0.052201550516049175	0.0	0.0	0.0	0.0	0.047007791313457746	0.07660688106048398	0.0	0.0	0.10148605501988799
MIP1_00246167	-1.0	0.38536126721424463	1.0000000000000002	0.6752053511309593	0.5889863902921713	0.6988564846831087	0.21411808784124475	0.0	0.0	0.0	0.0	0.0	0.0	0.0	0.0	0.11590541781500525	0.0	0.0	0.08882012809215008
MIP1_00258887	-1.0	0.33094497206293366	0.6752053511309593	1.0	0.6485409533678146	0.8375817657504045	0.08583805065978607	0.0	0.0	0.0	0.0	0.0	0.0	0.0	0.07736209461637882	0.04832251780623425	0.0	0.33777564833899315	0.2385568232906019
MIP1_00259789	-1.0	0.44202982934676416	0.5889863902921713	0.6485409533678146	1.0000000000000002	0.7563854184852883	0.13532129277896582	0.0	0.0	0.0	0.0	0.0	0.0	0.0	0.0	0.0	0.0	0.0	0.0561337656215883
MIP1_00294595	-1.0	0.3236240857283258	0.6988564846831087	0.8375817657504045	0.7563854184852883	1.0	0.0	0.0	0.0	0.0	0.0	0.0	0.0	0.0	0.0	0.0	0.0	0.0	0.0
MIP1_00244666	-1.0	0.41373992292229583	0.21411808784124475	0.08583805065978607	0.13532129277896582	0.0	1.0	0.6454586480809184	0.6454586480809184	0.0	0.0	0.0	0.0	0.0	0.0	0.1887519319292289	0.0	0.0	0.12438141320294299
MIP1_00253352	-1.0	0.2619659220311203	0.0	0.0	0.0	0.0	0.6454586480809184	1.0	1.0	0.0	0.0	0.0	0.0	0.0	0.0	0.2924307118518395	0.0	0.0	0.0
MIP1_00324660	-1.0	0.2619659220311203	0.0	0.0	0.0	0.0	0.6454586480809184	1.0	1.0	0.0	0.0	0.0	0.0	0.0	0.0	0.2924307118518395	0.0	0.0	0.0
MIP1_00240585	-1.0	0.052201550516049175	0.0	0.0	0.0	0.0	0.0	0.0	0.0	1.0	0.0	0.0	0.0	0.0	0.017361724937711282	0.11042896834693508	0.0	0.0	0.0
MIP1_00261729	-1.0	0.0	0.0	0.0	0.0	0.0	0.0	0.0	0.0	0.0	1.0	0.0	0.0	0.0	0.0	0.0	0.0	0.0	0.0
MIP1_00226974	-1.0	0.0	0.0	0.0	0.0	0.0	0.0	0.0	0.0	0.0	0.0	1.0000000000000002	0.0	0.0	0.0	0.0	0.0	0.0	0.0
MIP1_00241642	-1.0	0.0	0.0	0.0	0.0	0.0	0.0	0.0	0.0	0.0	0.0	0.0	1.0	0.0	0.0	0.0	0.0	0.0	0.0
MIP1_00267641	-1.0	0.0	0.0	0.0	0.0	0.0	0.0	0.0	0.0	0.0	0.0	0.0	0.0	1.0	0.7277779519807399	0.0	0.0	0.0	0.0
MIP1_00279236	-1.0	0.047007791313457746	0.0	0.07736209461637882	0.0	0.0	0.0	0.0	0.0	0.017361724937711282	0.0	0.0	0.0	0.7277779519807399	1.0	0.27653665918613657	0.0	0.2117359609600016	0.25542104667094645
MIP1_00212877	-1.0	0.07660688106048398	0.11590541781500525	0.04832251780623425	0.0	0.0	0.1887519319292289	0.2924307118518395	0.2924307118518395	0.11042896834693508	0.0	0.0	0.0	0.0	0.27653665918613657	1.0	0.22474839206227454	0.13225617525541508	0.15954309584103055
MIP1_00266464	-1.0	0.0	0.0	0.0	0.0	0.0	0.0	0.0	0.0	0.0	0.0	0.0	0.0	0.0	0.0	0.22474839206227454	1.0	0.0	0.4413493162580881
MIP1_00265735	-1.0	0.0	0.0	0.33777564833899315	0.0	0.0	0.0	0.0	0.0	0.0	0.0	0.0	0.0	0.0	0.2117359609600016	0.13225617525541508	0.0	1.0	0.5731315959018211
MIP1_00292101	-1.0	0.10148605501988799	0.08882012809215008	0.2385568232906019	0.0561337656215883	0.0	0.12438141320294299	0.0	0.0	0.0	0.0	0.0	0.0	0.0	0.25542104667094645	0.15954309584103055	0.4413493162580881	0.5731315959018211	1.0
