# Supplementary material for: Sequence-structure-function relationships in the microbial protein universe
Source: Nat Commun. 2023 Apr 26;14:2351. doi: 10.1038/s41467-023-37896-w (PMC10133388; doi:10.1038/s41467-023-37896-w)
Supplement: Supplementary file 9 — Source Data [file 41467_2023_37896_MOESM9_ESM.zip › SourceData/source_data_Fig3/Figure_3_cluster=160.csv]

	MIP1_00310169	MIP1_00303803	MIP1_00264596	MIP1_00292559	MIP1_00298985	MIP1_00269355	MIP1_00299754	MIP1_00278918	MIP1_00263752	MIP1_00267406	MIP1_00261424	MIP1_00274524	MIP1_00325274	MIP1_00292648	MIP1_00309593	MIP1_00264541	MIP1_00306932	MIP1_00290826	MIP1_00302700	MIP1_00305120	MIP1_00324816	MIP1_00307360	MIP1_00308485
MIP1_00310169	-1.0	-1.0	-1.0	-1.0	-1.0	-1.0	-1.0	-1.0	-1.0	-1.0	-1.0	-1.0	-1.0	-1.0	-1.0	-1.0	-1.0	-1.0	-1.0	-1.0	-1.0	-1.0	-1.0
MIP1_00303803	-1.0	-1.0	-1.0	-1.0	-1.0	-1.0	-1.0	-1.0	-1.0	-1.0	-1.0	-1.0	-1.0	-1.0	-1.0	-1.0	-1.0	-1.0	-1.0	-1.0	-1.0	-1.0	-1.0
MIP1_00264596	-1.0	-1.0	-1.0	-1.0	-1.0	-1.0	-1.0	-1.0	-1.0	-1.0	-1.0	-1.0	-1.0	-1.0	-1.0	-1.0	-1.0	-1.0	-1.0	-1.0	-1.0	-1.0	-1.0
MIP1_00292559	-1.0	-1.0	-1.0	-1.0	-1.0	-1.0	-1.0	-1.0	-1.0	-1.0	-1.0	-1.0	-1.0	-1.0	-1.0	-1.0	-1.0	-1.0	-1.0	-1.0	-1.0	-1.0	-1.0
MIP1_00298985	-1.0	-1.0	-1.0	-1.0	0.9999999999999999	0.0	0.0	0.0	0.0	0.0	0.0	0.0	0.0	0.0	0.0	0.16000577266623367	0.0	0.0	0.0	0.0	0.0	0.0	0.0
MIP1_00269355	-1.0	-1.0	-1.0	-1.0	0.0	1.0	0.8146832158014272	0.0	0.0	0.0	0.0	0.0	0.0	0.1316870469834157	0.27579559789322067	0.0	0.0	0.0	0.0	0.0	0.0	0.0	0.0
MIP1_00299754	-1.0	-1.0	-1.0	-1.0	0.0	0.8146832158014272	1.0	0.0	0.143781368713813	0.023234549186376106	0.0415904073355632	0.0	0.0	0.10728322691584276	0.22468604459552635	0.07049651324657025	0.0	0.0	0.0	0.0	0.0	0.0	0.0
MIP1_00278918	-1.0	-1.0	-1.0	-1.0	0.0	0.0	0.0	1.0	0.7662466417227503	0.692319020370071	0.5255380400663825	0.4308267383863212	0.3598376366318189	0.08874968231058174	0.6379234384822682	0.49868632583137323	0.35276771117793976	0.2846046708521304	0.0	0.14690131454721742	0.1762373942758202	0.37422455232856083	0.3742245523285608
MIP1_00263752	-1.0	-1.0	-1.0	-1.0	0.0	0.0	0.143781368713813	0.7662466417227503	1.0000000000000002	0.6971107905403904	0.5425435026027149	0.44123297923484084	0.3914040481753337	0.09653516306905639	0.419497970162695	0.5452898484114687	0.3380659781342017	0.16441166313204864	0.0	0.05785361304925242	0.0	0.0	0.0
MIP1_00267406	-1.0	-1.0	-1.0	-1.0	0.0	0.0	0.023234549186376106	0.692319020370071	0.6971107905403904	1.0000000000000002	0.7576648686637567	0.36982938467206217	0.4226464038929555	0.12865679023677135	0.23246299430866757	0.2648280991713791	0.1873378064749303	0.20627124751965456	0.0	0.06247156007065039	0.0	0.0	0.0
MIP1_00261424	-1.0	-1.0	-1.0	-1.0	0.0	0.0	0.0415904073355632	0.5255380400663825	0.5425435026027149	0.7576648686637567	1.0	0.5199511618044853	0.5317846668238615	0.15993257001061847	0.12288575750936745	0.1687640696349449	0.13935014661779238	0.4522768616810087	0.22500185777721213	0.32184554501890567	0.0	0.0	0.0
MIP1_00274524	-1.0	-1.0	-1.0	-1.0	0.0	0.0	0.0	0.4308267383863212	0.44123297923484084	0.36982938467206217	0.5199511618044853	1.0000000000000002	0.6090940139888903	0.15022580946445394	0.22367799656303355	0.2548199933172838	0.2995939880535892	0.3624266115399732	0.0	0.09003046739093465	0.0	0.0	0.0
MIP1_00325274	-1.0	-1.0	-1.0	-1.0	0.0	0.0	0.0	0.3598376366318189	0.3914040481753337	0.4226464038929555	0.5317846668238615	0.6090940139888903	1.0	0.24663813141199914	0.0	0.0	0.0	0.4200561131099968	0.0	0.14781046164176684	0.0	0.0	0.0
MIP1_00292648	-1.0	-1.0	-1.0	-1.0	0.0	0.1316870469834157	0.10728322691584276	0.08874968231058174	0.09653516306905639	0.12865679023677135	0.15993257001061847	0.15022580946445394	0.24663813141199914	1.0000000000000002	0.03631870785758378	0.5170431138633118	0.0	0.10360185482563695	0.0	0.036455696062470344	0.0	0.0	0.0
MIP1_00309593	-1.0	-1.0	-1.0	-1.0	0.0	0.27579559789322067	0.22468604459552635	0.6379234384822682	0.419497970162695	0.23246299430866757	0.12288575750936745	0.22367799656303355	0.0	0.03631870785758378	1.0	0.5270220458751671	0.37281222931820274	0.12051952472959686	0.0	0.13395650294614023	0.12580483150925648	0.5349259926489826	0.5349259926489826
MIP1_00264541	-1.0	-1.0	-1.0	-1.0	0.16000577266623367	0.0	0.07049651324657025	0.49868632583137323	0.5452898484114687	0.2648280991713791	0.1687640696349449	0.2548199933172838	0.0	0.5170431138633118	0.5270220458751671	1.0000000000000002	0.4247177247794001	0.0	0.0	0.0	0.0	0.0	0.0
MIP1_00306932	-1.0	-1.0	-1.0	-1.0	0.0	0.0	0.0	0.35276771117793976	0.3380659781342017	0.1873378064749303	0.13935014661779238	0.2995939880535892	0.0	0.0	0.37281222931820274	0.4247177247794001	1.0	0.06378944751330375	0.0	0.0	0.0	0.0	0.0
MIP1_00290826	-1.0	-1.0	-1.0	-1.0	0.0	0.0	0.0	0.2846046708521304	0.16441166313204864	0.20627124751965456	0.4522768616810087	0.3624266115399732	0.4200561131099968	0.10360185482563695	0.12051952472959686	0.0	0.06378944751330375	1.0000000000000002	0.3465438918466325	0.44011114737376233	0.13417589506515903	0.22530130594846892	0.22530130594846895
MIP1_00302700	-1.0	-1.0	-1.0	-1.0	0.0	0.0	0.0	0.0	0.0	0.0	0.22500185777721213	0.0	0.0	0.0	0.0	0.0	0.0	0.3465438918466325	0.9999999999999998	0.9320413448564749	0.0	0.0	0.0
MIP1_00305120	-1.0	-1.0	-1.0	-1.0	0.0	0.0	0.0	0.14690131454721742	0.05785361304925242	0.06247156007065039	0.32184554501890567	0.09003046739093465	0.14781046164176684	0.036455696062470344	0.13395650294614023	0.0	0.0	0.44011114737376233	0.9320413448564749	0.9999999999999999	0.05889436170473366	0.2504206278756064	0.2504206278756064
MIP1_00324816	-1.0	-1.0	-1.0	-1.0	0.0	0.0	0.0	0.1762373942758202	0.0	0.0	0.0	0.0	0.0	0.0	0.12580483150925648	0.0	0.0	0.13417589506515903	0.0	0.05889436170473366	1.0	0.23518175081802273	0.23518175081802276
MIP1_00307360	-1.0	-1.0	-1.0	-1.0	0.0	0.0	0.0	0.37422455232856083	0.0	0.0	0.0	0.0	0.0	0.0	0.5349259926489826	0.0	0.0	0.22530130594846892	0.0	0.2504206278756064	0.23518175081802273	1.0	1.0
MIP1_00308485	-1.0	-1.0	-1.0	-1.0	0.0	0.0	0.0	0.3742245523285608	0.0	0.0	0.0	0.0	0.0	0.0	0.5349259926489826	0.0	0.0	0.22530130594846895	0.0	0.2504206278756064	0.23518175081802276	1.0	1.0
