# Supplementary material for: Sequence-structure-function relationships in the microbial protein universe
Source: Nat Commun. 2023 Apr 26;14:2351. doi: 10.1038/s41467-023-37896-w (PMC10133388; doi:10.1038/s41467-023-37896-w)
Supplement: Supplementary file 9 — Source Data [file 41467_2023_37896_MOESM9_ESM.zip › SourceData/source_data_Fig3/fxn_new_fold_clusters_miplist.txt]

MIP1_00049171 1.3573256183008198e-05	8.7259519204963e-05	2.6733032427728176e-05	6.351104093482718e-05	0.02413606457412243	2.6589554181555286e-05	0.0001024403318297118	0.00011838383215945214	0.0001181873376481235	0.0001899474737001583	0.0018857266986742616	0.0005144242895767093	0.0001310065563302487	5.621133095701225e-05	4.492298103286885e-05	0.0001354570995317772	0.00039078324334695935	5.789980059489608e-05	0.02004401758313179	8.266115401056595e-06	2.1890102289034985e-05	2.9864564567105845e-05	0.00076718267519027	1.5703380995546468e-05	0.0011479919776320457	0.00012378276733215898	1.7373444279655814e-05	2.649254020070657e-05	1.7857923012343235e-05	9.641450014896691e-05	9.647961996961385e-05	2.1549214579863474e-05	4.679557241615839e-05	2.1642508727381937e-05	2.0347732061054558e-05	7.995659689186141e-05	0.012847857549786568	8.457391959382221e-05	0.0005131778889335692	0.0001733587560011074	0.0003423456510063261	6.552727427333593e-05	4.459989213501103e-05	5.985144525766373e-05	0.0004310196964070201	6.281833975663176e-06	0.00019953004084527493	1.830106157285627e-05	9.429702186025679e-05	1.2676267942879349e-05
MIP1_00050646 1.1512712490002741e-06	1.4932299563952256e-05	5.29435453699989e-07	5.661289605995989e-07	0.00011119344708276913	1.7415560478184489e-06	7.062452823447529e-06	3.984054728789488e-06	1.6897742170840502e-05	1.2337571320131246e-07	1.2128914022468962e-05	2.0282985133235343e-05	7.205456313386094e-06	4.993013362764032e-07	6.846908945590258e-06	0.00011015772179234773	2.3636232072021812e-05	3.024969714715553e-07	0.0007285536266863346	1.885702118897825e-07	1.6638423403492197e-06	2.705856729789957e-07	0.008249234408140182	2.785478500300087e-06	3.357210516696796e-06	3.7483282540051732e-06	1.8048369838652434e-06	1.1632324685706408e-06	5.270033511806105e-07	2.644622782099759e-06	6.670120455964934e-07	1.3005590517423116e-05	1.2927391253469978e-05	3.6647819001700555e-07	3.0342181389642064e-07	1.7225427654921077e-05	1.8937280401587486e-05	0.0006514814449474216	0.0024164968635886908	7.006397026998457e-07	1.4434898730542045e-05	2.0508475984115648e-07	3.0421881547226803e-06	4.6579253876188886e-07	2.6684806471166667e-06	1.305002541585054e-07	2.0285693608457223e-05	6.249038619898784e-07	5.10717072756961e-05	5.327224812390341e-07
MIP1_00052143 1.7667497331785853e-07	6.7793357629852835e-06	1.36469424205643e-07	1.3399452427620417e-06	0.0037948901299387217	1.1565302884264383e-06	1.1231916687393095e-05	2.4981902697618352e-06	3.630552782851737e-06	2.627668436616659e-06	4.161188371654134e-06	3.0042695016163634e-06	6.403423321899027e-05	2.1697771899198415e-06	2.3431539375451393e-06	1.9696167328220326e-06	3.6874753277515993e-06	1.4162671959638828e-06	1.2444113053788897e-05	2.586772325230413e-07	6.940869752725121e-06	3.8350148656718375e-07	0.000262378336628899	1.5333971532527357e-06	3.517213190207258e-05	1.8198188627138734e-05	1.0241103609587299e-06	6.827385163887811e-07	1.1243754016732055e-07	1.6886802768567577e-05	5.392719685914926e-05	1.5963269106578082e-05	2.641870423758519e-06	5.270845122140599e-06	2.6261595564847084e-08	1.1185406947333831e-06	8.875261846696958e-05	2.265748116769828e-05	0.0001400471810484305	2.9128545975254383e-06	2.3715840598015347e-06	2.561532164691016e-05	0.00013781014422420412	2.529738594603259e-06	1.5293198885046877e-05	3.987929062532203e-07	7.742044545011595e-06	3.3768942557799164e-06	4.276699655747507e-06	1.0873050371174031e-07
MIP1_00054198 4.932396677759243e-07	1.6059476593e-06	1.3495202288993369e-08	3.0934285177863785e-07	6.889121664244158e-07	4.4378552388479875e-07	3.888985986577609e-07	1.0396397556178272e-06	1.6050473732320825e-06	2.708479769353289e-07	0.00011076464579673484	0.0012236410984769464	7.305375220312271e-06	6.118500550655881e-08	7.200401910267828e-07	5.757417966378853e-06	2.283567539507203e-07	1.1542577738055115e-07	2.041332436419907e-06	6.559461667166033e-07	1.4106023016324798e-08	2.0384577226195688e-07	5.486608074534161e-07	4.280145162738336e-07	3.262024961259158e-07	1.7958265061679413e-06	2.369250466927042e-07	2.4877172677406634e-07	2.127130471762939e-08	2.459958921008365e-07	3.171173602822819e-06	2.7411637404384237e-08	6.619929990847595e-07	1.3590653225037386e-07	1.1305709080033921e-07	6.723806791342213e-07	2.5832494543465145e-07	1.6722000282243243e-06	1.2225008276800509e-06	1.180892809315992e-06	4.569166094370303e-07	5.48952812096104e-07	2.0960143842785328e-08	1.4067406937101623e-06	2.6634838334871347e-08	6.13047461683891e-07	1.385118650887307e-07	1.2086900369467912e-07	2.9410994102363475e-05	4.8939654107016395e-08
MIP1_00054709 1.2229746104708283e-08	3.6701962358165474e-07	4.252441176966215e-10	1.9879594859162353e-08	4.989323315385263e-06	9.87983739264564e-09	1.6344345965535467e-07	5.5888815353455357e-08	2.176433554268442e-06	3.852458907438461e-10	3.1132506137510063e-06	1.0542879635977442e-06	1.6217413758568e-06	2.956399569598034e-09	1.5827545496449602e-07	2.784328444249695e-06	1.693587137197028e-06	6.006636965594225e-09	2.0221521026542177e-06	6.020090648206633e-09	2.9821694624843076e-06	1.9631357872640365e-08	0.0427757166326046	1.4216658072996324e-08	3.8774679467223905e-08	1.3952728750155075e-07	6.869774438200693e-08	3.4799189307932465e-08	1.3799983378248726e-08	4.79354412163957e-07	4.862210190026417e-08	1.117362558034074e-06	1.0598769222269766e-06	1.253615788954221e-08	4.262033392876674e-09	1.752325573534108e-07	5.830846703247516e-07	0.00027834842330776155	0.0018665761454030871	3.5643257234596604e-08	3.279416915802358e-08	8.38555251903017e-08	4.351189488716045e-07	1.5109519324596477e-07	4.214993225559738e-07	5.011673298582764e-09	1.270531555519483e-07	6.143561677163234e-07	3.719311280292459e-06	2.4696095834997323e-08
MIP1_00055068 0.009035696275532246	0.0031423489563167095	0.002812326652929187	0.004924970678985119	0.002593023469671607	0.0031086921226233244	0.007272021844983101	0.011251143179833889	0.005286235827952623	0.002193986438214779	0.06778041273355484	0.010485569015145302	0.011120329611003399	0.0036466296296566725	0.010158422403037548	0.0331401564180851	0.054611556231975555	0.008235326036810875	0.008722584694623947	0.00865361001342535	0.0012646460672840476	0.016105586662888527	0.04047853872179985	0.002394627081230283	0.005115728359669447	0.003347690450027585	0.0019029658287763596	0.0036491132341325283	0.0185377299785614	0.03126407042145729	0.002637745812535286	0.0020830521825701	0.01679925248026848	0.0011943214340135455	0.022822344675660133	0.017404377460479736	0.00399559922516346	0.012738890014588833	0.04222266003489494	0.021395593881607056	0.011950384825468063	0.005581158213317394	0.0045307776890695095	0.07857345044612885	0.0007005191873759031	0.009269054979085922	0.006558548659086227	0.015214848332107067	0.007990262471139431	0.004931153263896704
MIP1_00055264 0.00012459751451388001	4.074828393640928e-05	1.6329000573023222e-05	2.6378287657280453e-05	1.5803134374436922e-05	0.00010559094516793266	4.976031050318852e-05	0.0002065317239612341	2.2907377569936216e-05	8.774349225859623e-06	0.0006230423459783196	0.00016276944370474666	0.00045409510494209826	1.1408768841647543e-05	3.427152842050418e-05	4.665797678171657e-05	5.442688780021854e-05	4.9275255150860175e-05	0.00025923681096173823	2.8804458906961372e-06	8.776240974839311e-06	8.733660069992766e-05	2.0854842659900896e-05	1.841052289819345e-05	4.702022852143273e-05	4.347638605395332e-05	1.785906351869926e-05	1.5803223504917696e-05	2.0454073819564655e-05	7.367820217041299e-05	2.426823448331561e-05	1.4167969311529305e-05	1.931902988872025e-05	1.0401532563264482e-05	5.464829155243933e-05	3.3636031730566174e-05	1.4972724784456659e-05	0.00010573725012363866	1.7030561139108613e-05	2.6473924663150683e-05	6.255300104385242e-05	9.125198630499654e-06	2.8979866328882053e-06	3.496035060379654e-05	2.0009136278531514e-05	4.360221737442771e-06	8.402888488490134e-05	4.2137853597523645e-05	5.2772360504604876e-05	5.378653895604657e-06
MIP1_00055961 3.1616636988474056e-05	1.4286988516687416e-05	5.30253782926593e-06	9.23452535062097e-06	0.0014397248160094023	6.061815292923711e-05	7.640982403245289e-06	8.97601930773817e-05	2.6449975848663598e-05	1.4644841940025799e-05	5.75754493183922e-05	0.0003174204030074179	0.0006771032349206507	2.630943299664068e-06	1.9824592527584173e-05	6.876182305859402e-05	8.446778338111471e-06	1.8923240077128867e-06	0.003976526204496622	4.145314960624091e-05	2.8527506401587743e-07	5.8786081353900954e-05	8.303843787871301e-05	1.786432767403312e-05	4.3423119677754585e-06	1.539473669254221e-05	7.514031949540367e-06	5.273555416351883e-06	2.9644204914802685e-05	4.670532234740676e-06	2.865289388864767e-06	3.233980123695801e-07	2.7750431399908848e-05	1.133718683377083e-06	1.2691654774243943e-05	2.71030639851233e-05	0.0005251862457953393	2.2397234715754166e-05	6.054761615814641e-05	4.031209300592309e-06	6.20826322119683e-05	2.4561522877775133e-06	7.159378128562821e-06	9.322054097538057e-07	0.0006095152348279953	2.400825724180322e-05	3.4509597753640264e-05	7.808407076481672e-07	7.774763616907876e-06	1.864593173195317e-06
MIP1_00057946 0.0011508085299283266	0.0008216488640755415	0.001400198321789503	0.00031994335586205125	0.02700723148882389	0.0006916835554875433	0.000502370938193053	0.004121787380427122	0.0030770134180784225	0.000170304614584893	0.03589272499084473	0.0005248086526989937	0.004501936491578817	0.0004863861540798098	0.0007926863618195057	0.002308211289346218	0.0090277548879385	0.0019225741270929575	0.0069431280717253685	0.0002037783560808748	0.0006138806929811835	0.012724156491458416	0.11406638473272324	0.0002470931503921747	0.0018123723566532135	0.0006599267362616956	0.0003463476896286011	0.00044859282206743956	0.0038716522976756096	0.003121947171166539	0.0002357599005335942	0.0017425897531211376	0.0045070406049489975	0.0004391692054923624	0.0038251595105975866	0.009231803938746452	0.009220411069691181	0.05078674852848053	0.09373211115598679	0.0014976306119933724	0.0014292743289843202	0.0005073277279734612	0.00899225939065218	0.005657742731273174	0.008635845966637135	0.00021111279784236103	0.006115018390119076	0.006126388907432556	0.0009145317017100751	0.0008442593971267343
MIP1_00059601 3.6701310879294624e-09	2.980916065098427e-07	1.4531764680469905e-09	1.250606640468277e-08	2.9428758807625854e-06	3.5818203514281777e-07	3.9318948097388784e-07	4.118987533274776e-07	2.3446443719876697e-07	7.674348267983078e-08	1.6390844166380703e-06	1.9525734387570992e-05	1.936015451065032e-06	2.0564895564234575e-08	1.2707315022453258e-07	8.600208900588768e-08	4.469877410429035e-07	2.19119256072986e-09	7.457029369106749e-06	8.112668758997188e-09	5.884396969690897e-08	1.8553125258335967e-08	6.357248594213161e-07	2.3154971984240547e-07	1.0197550182056148e-06	5.145165573594568e-07	5.3848410175305617e-08	2.7410695935259355e-08	1.060711740663578e-09	2.2510855401947083e-08	4.591917331708828e-06	3.2667509231032454e-07	5.91096700475191e-08	3.7597768454133984e-08	4.008254561593816e-10	5.612211140260115e-08	1.3085459613648709e-06	1.2040494539178326e-06	1.7326301531284116e-06	1.2875885246899088e-08	5.89797082284349e-08	2.7266256807934042e-08	2.4032515977268076e-09	5.554131732310452e-08	4.777158028446138e-05	1.5488534899077422e-08	1.1527408361189373e-07	3.561029870979837e-08	4.3803171934087004e-07	2.9692219793986396e-09
MIP1_00063157 1.2177383723610546e-05	4.581879693432711e-05	3.793234645854682e-05	5.553290975512937e-06	1.8574088244349696e-05	4.333986362325959e-05	0.00010926574759650975	6.518748705275357e-05	4.965630068909377e-05	1.4303757779998705e-05	0.00016862605116330087	4.624671419151127e-05	2.4727081836317666e-05	0.0001406766241416335	5.377795605454594e-05	0.00028177551575936377	0.000462766969576478	5.830405279994011e-05	0.00452810525894165	2.3688985493208747e-06	4.206947050988674e-05	0.00028447696240618825	0.005118022207170725	1.2937428436998744e-05	0.000560721498914063	5.162202796782367e-05	1.548641375848092e-05	1.4090088370721787e-05	0.00010610430035740137	8.587543561588973e-05	5.591521130554611e-06	2.8368105631670915e-05	8.849747973727062e-05	1.0834099157364108e-05	7.650374755030498e-06	0.00011534695659065619	8.088944923656527e-06	0.0026015022303909063	0.010798953473567963	3.855591785395518e-05	9.317097283201292e-05	1.3782530913886148e-05	3.6756500776391476e-05	0.0001649916375754401	1.25371198009816e-05	1.7377684571329155e-06	3.271324749221094e-05	0.0001424402726115659	0.00012617932225111872	8.162461199390236e-06
MIP1_00068041 2.5263601855840534e-05	0.00014596956316381693	4.735113907372579e-05	3.353133433847688e-05	0.0001284604804823175	7.89165569585748e-05	0.0003731595352292061	4.2692638089647517e-05	5.959907502983697e-05	4.079443897353485e-06	0.0016569928266108036	3.0076696930336766e-05	6.537605077028275e-05	6.25778193352744e-05	0.00010671412746887654	7.849429675843567e-05	0.0005174978286959231	4.126808562432416e-05	0.00016493973089382052	4.157384410063969e-06	0.0023621607106179	6.941406172700226e-05	0.00022124862880446017	3.562022538972087e-05	1.4083259429753525e-06	5.145163231645711e-05	3.627009937190451e-05	4.5765955292154104e-05	1.5628651453880593e-05	0.0003742421686183661	7.051166176097468e-05	0.0005704096984118223	5.187652277527377e-05	7.06109858583659e-05	6.633771408814937e-05	0.00011521372653078288	9.146013326244429e-06	0.00011542443098733202	5.4206233471632004e-05	5.358628914109431e-05	4.691782669397071e-05	8.821990377327893e-06	2.5703659048303962e-05	5.995346873532981e-05	0.0001705916365608573	3.4419342682667775e-06	0.00019248244643677026	0.00013349101936910301	0.00039426732109859586	2.149134161300026e-05
MIP1_00074380 0.0012149614049121737	2.1216223103692755e-05	1.8506650576455286e-06	1.4460044440056663e-05	1.4755006532141124e-06	4.1614752262830734e-05	1.5447471014340408e-05	6.586790550500154e-05	1.5805153452674858e-05	1.8006386426350218e-06	7.041315984679386e-05	6.173784640850499e-05	0.011064800433814526	1.1088428664152161e-06	2.668084198376164e-05	0.0001684701710473746	5.357270310923923e-06	2.6386212994111702e-05	2.39909077208722e-05	3.1236295399139635e-06	1.7168384829346905e-06	0.00026188103947788477	6.5776803239714354e-06	1.6183321349672042e-05	5.529080908672768e-07	1.8872919099521823e-05	1.398398762830766e-05	1.3152119208825752e-05	0.0002711497072596103	8.371907824766822e-06	9.963358024833724e-06	2.1683663362637162e-06	1.3537680388253648e-05	2.476577947163605e-06	0.00475733308121562	7.054590696498053e-06	1.1919380540348357e-06	5.8531786635285243e-05	7.097797060851008e-05	1.1387311133148614e-05	2.9085826099617407e-05	2.558401774876984e-06	2.2105891730461735e-06	4.014313617517473e-06	4.4923872337676585e-06	6.421670605050167e-06	8.781214091868605e-06	1.7450939822083456e-06	2.283226240251679e-05	1.3159396985429339e-05
MIP1_00078622 0.00010105165711138397	0.00012807398161385208	0.00016095538740046322	0.0016752738738432527	0.004442648030817509	0.000594194745644927	4.6779783588135615e-05	0.0005924716242589056	6.637258047703654e-05	0.00019661110127344728	0.0005295463488437235	6.583419599337503e-05	0.021543461829423904	2.4408191166003235e-05	4.745999467559159e-05	0.00010751367517514154	0.0003915181732736528	0.0007439417531713843	0.002691802568733692	0.00015958883159328252	7.434669441863662e-06	0.0005290750996209681	0.00010559940710663795	2.232705446658656e-05	0.005098371766507626	0.00017896975623443723	0.0001451611751690507	0.00017549842596054077	0.00012125907960580662	0.00052740698447451	2.1327126887626946e-05	1.4239069969335105e-05	6.77812349749729e-05	9.942439646692947e-06	0.0002295936137670651	8.605520270066336e-05	0.0024354939814656973	0.00012699641229119152	0.0017158566042780876	9.664701792644337e-05	0.0009718866785988212	5.415941996034235e-05	0.00017926798318512738	2.3708924345555715e-05	9.241813677363098e-05	0.00019356906705070287	0.003561930498108268	1.2606416930793785e-05	2.5844965421129018e-05	0.00013935872993897647
MIP1_00081369 1.3743804174737306e-06	1.0803506484080572e-05	5.364144612940436e-07	2.941630100394832e-06	6.118512487773842e-07	3.421032715777983e-06	6.842633410997223e-06	8.81998857948929e-06	1.4280667528510094e-05	6.647013833571691e-06	3.2834454032126814e-05	1.1472837286419235e-05	1.5645625808247132e-06	1.8875765590564697e-06	7.871549314586446e-06	4.549288405542029e-06	2.158639972549281e-06	2.106263536916231e-06	0.00021775609639007598	9.379450460755834e-08	2.5298638206550095e-07	4.4375590846357227e-07	1.3065186067251489e-05	1.0591878663035459e-06	2.218017471022904e-05	9.527947440801654e-06	2.284827360199415e-06	2.3893892375781434e-06	7.909654300419788e-07	5.939717766523245e-07	3.279703378211707e-06	9.210444886775804e-07	5.588834483205574e-06	1.0521746389713371e-06	7.821473246849564e-08	3.504114602037589e-06	9.894160939438734e-07	6.803474207117688e-06	2.5923440261976793e-05	3.1969600513548357e-06	1.0469613698660396e-05	5.611910864899983e-07	4.117059120289923e-07	3.8291639725684945e-07	6.939472996236873e-07	7.003438184938204e-08	9.82564074547554e-07	7.06576201991993e-08	8.622087989351712e-06	3.506975758682529e-07
MIP1_00081741 0.0001985924318432808	6.227492849575356e-05	3.823934093816206e-06	6.364734144881368e-05	0.0004296865954529494	7.645898585906252e-05	9.14176598598715e-06	0.0008616375853307545	0.00015269157302100211	1.0528960956435185e-05	3.409780401852913e-05	5.3187359299045056e-05	0.0008820010698400438	3.2626955999148777e-06	2.896564001275692e-05	8.200005686376244e-05	2.2182692191563547e-05	4.8057750063890126e-06	0.0010118830250576138	4.9989635044767056e-06	1.742690869832586e-06	0.0015955193666741252	0.0017982792342081666	1.5126118341868278e-05	2.512750870664604e-05	3.835831375909038e-05	7.164125418057665e-05	4.264372546458617e-05	3.582701538107358e-05	6.578471129614627e-06	1.2033816346956883e-05	7.665872544748709e-06	8.511210035067052e-05	8.563189339838573e-07	0.00013972757733426988	8.770548447500914e-05	0.0001867627870524302	2.2792215531808324e-05	0.001409411896020174	4.6442939492408186e-05	0.000618926074821502	1.6803829566924833e-05	4.428581178217428e-06	3.100105004705256e-06	7.219069811981171e-05	3.390945266801282e-06	0.0001307032216573134	3.148611995129613e-06	1.8124874259228818e-05	2.9996721423231065e-05
MIP1_00084537 4.095612166565843e-05	1.3974628927826416e-05	7.180562079156516e-06	5.082961251900997e-06	0.00012294380576349795	3.6739013012265787e-05	1.0213822861260269e-05	6.560093606822193e-05	1.4411995834962e-05	2.0932113784510875e-06	0.01658475212752819	0.00010184200800722465	0.00021625026420224458	6.3286333897849545e-06	2.5003304472193122e-05	0.0004816433065570891	0.000491206010337919	6.507344096462475e-06	0.005539759993553162	2.0702423171314877e-06	3.7687019016630074e-07	0.000103492580819875	0.00011305485531920567	1.648438410484232e-05	1.4530796761391684e-06	8.39994663692778e-06	7.094192369550001e-06	1.046218767442042e-05	1.8853274013963528e-05	2.044535449385876e-06	6.683211495328578e-07	9.738648714119336e-07	1.592832268215716e-05	1.6867833210199024e-06	4.038105907966383e-05	1.070370308298152e-05	8.172562957042828e-06	9.181992936646566e-05	0.00019230962789151818	1.4096540326136164e-05	8.761270873947069e-05	8.181477824109606e-07	8.772197475082066e-07	0.00011695369175868109	7.282393198693171e-06	1.8189767843068694e-06	1.6700354535714723e-05	2.6072198124893475e-06	3.149824988213368e-05	5.041679287387524e-06
MIP1_00085074 9.544160661789647e-08	1.2295754459046293e-07	1.8769656662254164e-10	1.8549375369047993e-08	4.0688213909234605e-10	1.0775048053801584e-07	1.8409867408308855e-08	3.5923562791140284e-08	2.431127121838017e-08	1.7035690635935907e-09	1.3671422038896708e-06	7.378913124966857e-08	5.01058650570485e-07	3.8815728409247185e-09	3.5726429814531e-08	6.6854406455263415e-09	4.740343673148573e-09	1.3839996704234636e-08	4.094329142390052e-08	2.917069537033967e-07	9.85608394898918e-09	3.9862023015757586e-08	2.4848333168847603e-08	9.911266829476517e-08	3.885635563305456e-11	1.971421426105735e-07	3.1632730213004834e-08	1.0950614637295075e-08	7.849537020376829e-09	1.2277869387844476e-08	3.0818063123660977e-07	3.6058436236885427e-09	3.9932487538862915e-08	3.803196335638859e-08	2.8246141425825044e-08	1.0731787014606198e-08	2.0981551565601997e-11	2.2445889591438117e-09	1.8598477424802695e-08	5.343564701831838e-09	1.0062677802125108e-08	7.371506738351741e-10	2.9689317671000026e-10	1.2651546477115971e-09	0.010533214546740055	8.808412417238287e-07	1.2943913718643785e-09	2.6330395641593896e-09	1.18037496577017e-06	1.8783419264423173e-09
MIP1_00085909 3.0297615012386814e-06	1.4834648027317598e-05	2.2468951499377e-07	4.9155892156704795e-06	3.882670171151403e-06	5.127421900397167e-06	2.9780383556499146e-05	2.2461676962848287e-06	1.630562451282458e-06	2.8375848160067108e-06	0.0010284573072567582	0.00011448087025200948	0.00026288116350769997	3.3999403967754915e-06	2.609948751342017e-06	9.139483267972537e-07	9.885004146781284e-06	2.1952882889308967e-05	1.4747100749445963e-06	5.222002528171288e-06	1.0977510100929067e-05	2.1409018700069282e-06	6.869013873256336e-07	2.1109167391841765e-06	3.6359645037009614e-06	2.2761021682526916e-05	1.6803545577204204e-06	1.3277045809445553e-06	5.619205012408202e-07	1.9694853108376265e-05	0.002045644214376807	9.575845069775824e-06	1.1030882660634234e-06	6.492944521596655e-06	5.586830866377568e-06	7.98094049514475e-07	3.538849000506161e-07	7.804915185261052e-07	4.27534178015776e-06	4.5210890675662085e-06	2.10376219911268e-06	1.2198199783597374e-06	1.029676923280931e-06	1.4949278011044953e-06	0.0032594213262200356	4.045854075229727e-05	3.942783223465085e-06	1.4952613582863705e-06	3.5813900467474014e-05	4.4205117433193664e-07
MIP1_00087284 1.8978253635282272e-08	3.578924747671408e-07	2.478481064827065e-08	7.78833566528192e-08	1.8738475215940298e-09	1.8583411076633638e-07	1.1192855708941352e-06	8.155087272143646e-08	2.2409160749248258e-07	5.4931110327061106e-08	3.8206721342248784e-07	3.023758381459629e-07	2.6468533178558573e-06	1.0380897208506212e-07	4.6136270270835666e-07	5.887416705263604e-07	2.853183218576305e-07	1.516421690439529e-07	1.620359398657456e-06	3.585032857245096e-07	1.705231937876306e-07	1.640164448701853e-08	7.157182579931032e-08	1.6856785123309237e-06	1.36603226508214e-08	3.885619719312672e-07	8.167369713873995e-08	1.1914045217054081e-07	2.5334749409466895e-08	1.1880370465178203e-07	7.123407641529411e-08	2.1519544191050954e-07	1.319087914453121e-07	1.0033309081336483e-05	1.2339071986389172e-08	3.389472169601504e-08	5.46468092998964e-10	6.253139872569591e-08	1.3307936569617596e-05	2.2838202085040393e-07	1.5928378616081318e-07	2.4624589034516475e-09	6.645345962397187e-08	1.8167435555938027e-08	5.017003059037961e-05	5.492859145306284e-07	1.531924631592574e-08	3.8022371917634246e-09	9.480014000473602e-07	5.361873434139852e-08
MIP1_00088406 6.85295049152046e-07	2.652420107551734e-06	2.888867243200366e-07	4.0123859434970655e-07	3.6479402751865564e-06	3.0853045700496295e-06	1.2333892982496764e-06	1.913700998557033e-06	2.1394569102994865e-06	8.765950383349264e-07	1.8283812096342444e-05	1.0077024853671901e-05	5.250541653367691e-05	2.204791144322371e-06	2.4747457700868836e-06	8.719362995179836e-06	2.9535688099713298e-06	1.1006313798134215e-06	5.579961361945607e-05	4.901069701190863e-07	7.270889454957796e-07	2.470260824338766e-06	1.3134870187059278e-06	8.891351171769202e-06	1.2531720585684525e-06	4.246855041856179e-06	8.807236326902057e-07	3.390391043467389e-07	2.8043581323800026e-07	1.259057000879693e-07	3.007044142577797e-06	4.170196632458101e-07	1.1039143146263086e-06	1.2445311767805833e-05	1.4715305951540358e-07	1.33780520172877e-06	4.1220485513804306e-07	6.325652066152543e-05	1.6765125110396184e-05	1.5802011432697327e-07	3.6306420270193485e-07	1.4930141389868368e-07	2.595463115540042e-07	1.1278738156761392e-06	0.13700850307941437	1.1008351066266187e-06	7.136938506846491e-07	7.239877390929905e-07	6.707055035803933e-06	8.194488998469751e-08
MIP1_00091051 6.5540366449567955e-06	3.981228928751079e-06	1.1108454600616824e-06	1.9913603921395406e-07	2.2777123831474455e-07	7.380179454230529e-07	2.3480180971091613e-05	1.3449675861920696e-06	2.9439481750159757e-06	6.296416898976531e-08	4.0072808360491763e-07	9.586329952071537e-07	1.2768975466315169e-05	6.900464200043643e-07	1.910400442284299e-06	5.824927939102054e-06	1.304310757177518e-07	8.57575378176989e-06	1.0933355270026368e-06	2.735628186201211e-07	4.1654149640635296e-07	1.3280299526741146e-06	4.7381405465785065e-07	1.308432388213987e-06	4.103382167386371e-08	3.7075467389513506e-06	7.823575742804678e-07	6.833234920122777e-07	3.988243861385854e-06	3.2935888611973496e-06	4.4867340420751134e-07	1.0855650316443644e-06	2.5886281491693808e-06	1.2706020697805798e-06	1.5055838957778178e-06	1.9406959381740307e-06	1.1582340420090986e-07	6.91151071805507e-05	1.5753179468447343e-05	1.1548781913006678e-06	4.845989565183118e-07	2.715949847242882e-07	6.701950496790232e-07	1.967764404753325e-07	4.656206726849632e-07	3.9298066667470266e-07	9.25103563531593e-07	5.103144076201716e-07	5.426015832199482e-06	3.284569629613543e-07
MIP1_00092279 9.15541204449255e-06	1.1186824849573895e-05	3.156519142066827e-06	2.8251370167708956e-06	3.4048985071422067e-06	1.1543705795702408e-06	0.0004438691248651594	1.9033900571230333e-06	3.856650437228382e-06	4.755673671752447e-06	1.0398131053079851e-05	2.5284602997999173e-06	0.0001742872264003381	2.674575625860598e-05	7.752166311547626e-06	2.2845290459372336e-06	7.177487987064524e-06	2.3439102733391337e-05	2.193857199017657e-06	0.01470476109534502	1.1200211702089291e-05	2.9492504836525768e-05	2.893970759032527e-06	7.509028705499077e-07	2.0094103092560545e-06	1.621992305445019e-05	2.1957052922516596e-06	6.657335688942112e-06	1.5421906937262975e-05	5.790151408291422e-05	1.915261054818984e-05	1.313106531597441e-05	4.623979293683078e-06	3.2395037123933434e-05	0.00012966729991603643	1.5194631259873859e-06	1.094215917873953e-06	2.4346243776562915e-07	0.00012327227159403265	0.0001158097293227911	3.7096474443387706e-06	1.274282681151817e-06	3.362887946423143e-05	6.937984267096908e-07	0.000621887797024101	0.017489241436123848	2.061982286249986e-06	5.877117246200214e-07	3.948212906834669e-06	5.195075118535897e-06
MIP1_00094786 0.00020131470228079706	2.5844696210697293e-05	3.987605396105209e-06	3.4376014809822664e-05	0.0002425966231385246	5.35409344593063e-05	2.6376525056548417e-05	0.00027753887115977705	2.1685771571355872e-05	2.937304998340551e-06	0.00036526567419059575	6.478196155512705e-05	0.0012676874175667763	1.5705048781455844e-06	1.5965644706739113e-05	3.426110924920067e-05	0.00010439136531203985	3.623556040110998e-05	0.00038526469143107533	1.3622421874970314e-06	1.5335667740146164e-06	0.001413766061887145	0.0001595199282746762	2.7258827230980387e-06	0.00016299744311254472	2.5241590265068226e-05	3.382639624760486e-05	4.7066252591321245e-05	0.00028374456451274455	1.3455563021125272e-05	3.610805151765817e-06	3.3062872262235032e-06	1.9426015569479205e-05	1.2471263062252547e-06	0.0010583022376522422	2.3946791770868003e-05	0.00054085225565359	5.083352152723819e-05	0.0002951821661554277	5.744070585933514e-05	7.717863627476618e-05	2.1702198864659294e-05	3.2955808819679078e-06	3.5087439755443484e-05	3.48648109138594e-06	2.6026909836218692e-06	9.443218004889786e-05	4.376928245619638e-06	1.5117047041712794e-05	2.179607326979749e-05
MIP1_00095928 2.24521158997959e-07	8.936644348978007e-07	4.084937188508775e-08	9.102014075779152e-08	2.2659568665872598e-11	3.355835929141904e-07	1.6312658772221766e-05	8.339328871898033e-08	5.545271619666892e-07	8.567003106918492e-09	2.0788810672911495e-09	2.730648773763278e-08	6.319240242191881e-08	1.7693835729915008e-07	1.8518568367653643e-06	1.6745860875744256e-07	2.2603487082051288e-08	2.4321149538764075e-08	3.6903637123941735e-07	4.309454482154251e-08	2.0800721145519674e-08	1.0759117685665842e-06	1.2937927351686085e-07	4.72989647448685e-08	1.8344187280305846e-11	6.404555392691691e-07	2.0866410466169327e-07	3.679532767364435e-07	7.966251303059835e-08	7.53688489396609e-09	1.1280475575858873e-07	5.666310975982469e-09	5.384881660575047e-07	2.7159023474609967e-08	2.05663077679219e-08	1.8651910238531855e-07	7.384816369526703e-11	1.0312493081698904e-08	1.9126136976410635e-06	8.754523861398411e-08	1.22761292686846e-07	9.578638993090749e-10	9.413531065760594e-10	2.968886247955993e-10	1.7204707658535767e-09	1.81867125803592e-08	4.68889176374887e-08	2.4114614749493057e-09	8.017558457140694e-07	4.864297409312712e-08
MIP1_00102285 0.0003070613893214613	0.00013227359158918262	9.533951379125938e-05	3.097566877841018e-05	4.966615233570337e-05	0.00013526953989639878	0.0005338317714631557	5.187839997233823e-05	4.339991573942825e-05	2.3289019736694172e-05	0.0002330631687073037	7.280599675141275e-05	0.002164930570870638	0.00013351826055441052	7.097471825545654e-05	0.0001692870573606342	0.00037258901284076273	0.0009108147351071239	0.0005667182267643511	0.00022045768855605274	0.00030363848782144487	0.0004088676651008427	0.0001656211679801345	0.00016529287677258253	0.00015511189121752977	0.00015719789371360093	5.565761239267886e-05	8.200037700589746e-05	0.00019389251247048378	0.00027395662618801	0.00015334232011809945	0.00022909001563675702	4.477999027585611e-05	0.00022572583111468703	0.0005110562196932733	4.439053373062052e-05	7.64564083510777e-06	0.0003665564872790128	0.002469254657626152	0.00012845167657360435	5.996296022203751e-05	4.263042865204625e-05	6.580293120350689e-05	9.125498763751239e-05	0.0019001294858753681	0.0005304746446199715	7.9534096585121e-05	5.846963540534489e-05	0.00028305608429946005	9.433893137611449e-05
MIP1_00105602 5.370235101054277e-08	1.8441412521497114e-06	4.09545393154076e-08	7.247946314237197e-07	1.9750507362914504e-06	3.4412801142025273e-07	9.953653716365807e-06	1.1044234327073355e-07	5.773670181952184e-07	8.622316016726472e-08	1.7269030649913475e-07	6.469257129992911e-08	2.137927913281601e-05	8.639731277071405e-07	2.083087338178302e-06	1.0776728913697298e-06	2.795698321733653e-07	1.0771010238386225e-05	1.007129958452424e-05	4.676866893760234e-09	1.8852072116715135e-06	1.893252346008012e-07	6.509254149023036e-07	2.2776328023610404e-06	3.344014842809884e-08	3.4627123568498064e-06	2.580769660198712e-07	2.2011511191522004e-07	2.5981691464949108e-08	4.98950036842416e-08	3.0911774047126528e-06	2.1146563540241914e-06	1.4731284636582131e-07	5.961219358141534e-06	3.007939426424855e-07	4.1243370674237667e-07	2.0723895488572452e-08	2.8597591494872177e-07	4.101741978956852e-06	6.846319706710347e-07	3.3123012599389767e-07	9.13906745836357e-08	2.2809868823969737e-05	8.236009207962525e-09	3.553967417246895e-06	2.490212480665832e-09	4.562112394523865e-07	9.686527135954748e-09	2.0604570636351127e-06	7.984871075450428e-08
MIP1_00144099 0.00010478471085662022	0.00029442470986396074	0.0007003689534030855	0.0003816346579696983	0.003402064321562648	0.00036952830851078033	0.0004997891373932362	0.00021392527560237795	8.000693924259394e-05	0.0006161403143778443	0.0018479563295841217	0.001323129516094923	0.026739297434687614	0.00022848881781101227	8.77146958373487e-05	0.000504339812323451	0.0008191207307390869	0.001153463963419199	0.009728668257594109	0.001121214940212667	0.00019502929353620857	0.00018085057672578841	0.00015835766680538654	0.00018038628331851214	0.0038657095283269882	0.00038679339922964573	6.952801049919799e-05	0.0001089611032512039	8.351594442501664e-05	0.0015949696535244584	0.000590520678088069	0.0004685837193392217	5.1281265768921e-05	0.00180050078779459	0.00010116523480974138	9.045799379236996e-05	0.0005633431719616055	0.0006397899705916643	0.0003244748222641647	0.00035637113614939153	0.0002956564712803811	0.00017045407730620354	0.0009976227302104235	0.00016914942534640431	0.014156466349959373	0.0011535644298419356	0.0006833616644144058	0.0001291919033974409	0.000270062213530764	9.290003799833357e-05
MIP1_00144174 4.013722718809731e-05	9.848069021245465e-05	0.00015235767932608724	3.451812153798528e-05	5.7257879234384745e-05	0.00029477328644134104	0.00016380984743591398	9.04016851563938e-05	3.4350618079770356e-05	9.106491233978886e-06	0.0006674250471405685	0.00017824835958890617	0.00015773017366882414	5.3992542234482244e-05	0.00010626548464642838	0.0004052174626849592	0.00032573757926002145	0.0007547968998551369	0.006895944010466337	2.622793999762507e-06	3.544591891113669e-05	0.00011645446647889912	9.458853310206905e-05	8.296973828691989e-05	2.03637082449859e-05	0.00010598840890452266	3.244277468184009e-05	2.7466401661513373e-05	1.864870500867255e-05	0.00012697072816081345	3.561567064025439e-05	3.674185063573532e-05	2.0416578990989365e-05	8.106181485345587e-05	4.6290570026030764e-05	4.497326153796166e-05	2.8084392397431657e-05	0.0006764440913684666	0.0002029531024163589	3.37681922246702e-05	7.871363777667284e-05	1.1977576832578052e-05	1.157051792688435e-05	4.852874553762376e-05	0.00048731587594375014	2.333444854230038e-06	0.00018611729319673032	3.231080700061284e-05	0.00015426156460307539	1.5303266991395503e-05
MIP1_00145352 2.4026119717746042e-05	4.0839742723619565e-05	4.402943432069151e-06	1.2211108696646988e-05	7.4605363806767855e-06	0.0001257478870684281	4.293966048862785e-05	7.260147685883567e-05	2.1858708350919187e-05	2.6460634217073675e-06	0.00038457996561191976	0.0003583645448088646	0.00021408015163615346	3.4980778309545713e-06	6.797808600822464e-05	0.0018687023548409343	0.0002692184934858233	2.2870704924571328e-05	0.0016040983609855175	4.062942480231868e-06	2.5350240321131423e-05	6.802406278438866e-05	0.00041216661338694394	3.426983312238008e-05	2.745339543253067e-06	2.728553045017179e-05	1.2082965440640692e-05	1.1950216503464617e-05	4.7692879888927564e-05	1.66019508469617e-05	2.0185614630463533e-05	2.9903552785981447e-05	2.0868270439677872e-05	7.704700692556798e-06	2.4075661713141017e-05	5.786320980405435e-05	2.319538225492579e-06	0.0016565740806981921	0.000514005427248776	1.7054144336725585e-05	6.859063432784751e-05	8.25026108941529e-06	3.5075784126092913e-06	2.4221231797127984e-05	5.931303167017177e-05	2.856373157555936e-06	1.5293724572984502e-05	1.4221752280718647e-05	0.0002690460532903671	1.0521703188715037e-05
MIP1_00146543 1.4090096556174103e-07	3.6599728900910122e-06	1.251626144949114e-07	4.73004092782503e-07	1.8708690152635654e-09	1.949351144503453e-06	1.5752839033211785e-07	9.198067800753051e-07	2.940586682598223e-06	6.751797343440558e-08	3.692672478905479e-08	1.1739490446416312e-06	1.6159797269210685e-06	7.614161745550518e-08	3.1099864372663433e-06	2.7773833721767005e-07	1.0655346471821758e-07	1.2387748427045153e-07	3.2129180453921435e-06	1.11039630823484e-08	1.7804062224513473e-07	2.8047665523445175e-08	1.3743685940426076e-06	1.0144975931325462e-05	9.194554562164114e-10	1.9050552282351418e-06	1.172170186691801e-06	5.396829010351212e-07	5.54770522853687e-08	1.6309530792568694e-07	1.3358580019939836e-07	5.541338055081724e-07	3.436168526604888e-06	3.0244618187680317e-07	2.9736821893777687e-09	1.2720424820145126e-06	4.5922554647859215e-09	4.517132038017735e-05	7.745707989670336e-06	1.0479671175289695e-07	1.7801561398300692e-06	1.0224499646938057e-07	6.181797829185598e-08	3.9541554031075066e-08	5.049777882959461e-06	8.952884655855087e-09	2.3094588641470182e-07	6.189301160475225e-08	1.0487691724847537e-05	1.9375359272544301e-07
MIP1_00146881 1.2010202832257733e-09	2.0961063995628137e-08	2.7508795241715234e-08	1.1901247765067069e-09	7.930669454481176e-08	3.5793851216325834e-10	5.649475998126263e-09	2.8002911101054906e-09	6.023317844494613e-09	5.4776236879661155e-09	3.773491698666476e-05	2.4786359631434607e-09	4.268893860626122e-08	8.938735307495449e-10	6.140453923109135e-09	3.929772418587163e-08	6.918651251908159e-06	4.568137867977384e-08	1.2452343298718915e-06	6.461820661884943e-12	6.9898371535259685e-09	8.54950421569356e-09	6.063681212253869e-06	7.668854440368023e-10	8.408313078689389e-06	4.5361083778061584e-08	3.858535269074537e-09	5.885516518588929e-09	1.3916675589698002e-09	1.4924306412922306e-07	1.27312849151906e-09	3.8364554200143175e-08	3.977633333818176e-09	7.509058375099187e-10	4.1606734724197736e-10	5.985924644846818e-09	3.811823745536458e-08	2.011032165682991e-06	2.0882985154457856e-06	1.165711349671028e-08	2.3344037813899376e-09	1.754505341011736e-08	1.7581827105317416e-09	8.536550808457832e-07	6.446734257536946e-10	1.318354626855811e-11	2.0679433276882264e-08	4.1068437894864473e-07	1.5237446859828196e-08	1.1477825356820404e-09
MIP1_00146970 0.00012218320625834167	0.00026703867479227483	0.0015688759740442038	0.00031845251214690506	0.004134725779294968	5.416050407802686e-05	0.0010895581217482686	0.00014225188351701945	0.00010764303442556411	0.000941730453632772	0.0047557842917740345	7.624331919942051e-05	0.010852936655282974	0.0012771660694852471	0.00010841614130185917	0.0008395942859351635	0.006479281932115555	0.0007039621123112738	0.0014255930436775088	0.001124824397265911	0.0004114156181458384	0.000579735788051039	0.0020832442678511143	5.67794413655065e-05	0.009884876199066639	0.0002979939745273441	8.048013842198998e-05	0.00013528554700314999	0.00026967114536091685	0.004767296835780144	0.00019436654110904783	0.0007319928845390677	0.0001222132850671187	0.0004594002675730735	0.00022147868003230542	0.00013997001224197447	0.0012567975791171193	0.00037085881922394037	0.0015000606654211879	0.0012290236772969365	0.00021818109962623566	0.00045698194298893213	0.003822809085249901	0.0008614324033260345	0.00688375486060977	0.0013332791859284043	0.0013513910816982388	0.0008263429626822472	0.00010566387936705723	0.00013047993707004935
MIP1_00147377 3.0783371585130226e-07	1.8831548004527576e-05	2.2587977355215116e-07	1.783733836191459e-07	2.2475889636552893e-05	7.43305633932323e-07	1.152875029220013e-05	6.516640951303998e-06	1.2050673831254244e-05	4.5352823008215637e-07	7.376903795375256e-06	3.7554625578195555e-06	5.334596266948211e-07	2.0865784335910575e-06	4.04171078116633e-06	9.276176569983363e-05	1.1113604159618262e-05	1.206440447276691e-05	6.825511809438467e-05	6.731583113150919e-08	1.6670221612002933e-06	1.0025876690633595e-05	0.02902159094810486	1.15889811524994e-07	0.0005688742967322469	7.812615876900963e-06	4.856473196923616e-07	1.4085153452469967e-06	1.9027365851798095e-06	1.7651038433541544e-05	7.561710617665085e-07	7.510363957408117e-06	1.3092725566821173e-05	1.0080854906391323e-07	5.856047096131078e-07	2.0250667148502544e-05	2.5505842131678946e-06	7.420077508868417e-06	0.12754474580287933	6.632076747337123e-06	0.00012525817146524787	2.1868989279028028e-05	8.423783697253384e-07	2.517419034120394e-06	6.113344852565206e-08	8.559346298397941e-08	2.154284175048815e-06	9.88432475423906e-07	1.3102519005769864e-05	5.972350436422857e-07
MIP1_00147428 6.748224404873326e-05	0.00021064854809083045	0.00010830579412868246	6.467356433859095e-05	0.0037158771883696318	0.00035194624797441065	0.00029957605875097215	0.0009105695644393563	0.0009162071510218084	4.794267806573771e-05	0.00609474815428257	0.0017524909926578403	0.0014251304091885686	2.3115788280847482e-05	0.00025270183687098324	0.0026357811875641346	0.02542177028954029	0.00012774832430295646	0.039804790169000626	6.673262396361679e-05	0.00018317907233722508	0.00173738575540483	0.4360024631023407	1.5335697753471322e-05	0.0018046345794573426	0.00022521504433825612	9.055370173882693e-05	0.00011377002374501899	0.0002461783878970891	0.0023504714481532574	9.968267841031775e-05	0.0005565957981161773	0.0013730014907196164	1.9508499462972395e-05	0.00013325789768714458	0.0030097896233201027	0.0015759983798488975	0.034557830542325974	0.05376327037811279	0.0006647881236858666	0.0010594557970762253	0.001513565075583756	0.0006725470302626491	0.005752272438257933	5.133557351655327e-05	6.33584859315306e-05	0.0006092445692047477	0.005518435966223478	0.0011979526607319713	0.00013121584197506309
MIP1_00152462 3.223858300316351e-07	6.892591500218259e-06	1.0997900062648114e-05	3.118182803518721e-06	7.475678285118192e-05	1.4100153293838957e-06	2.5641866159276105e-05	2.729670313783572e-06	8.531285402568756e-07	2.3113634597393684e-06	0.0008899400127120316	1.3943211342848372e-05	4.619796163751744e-05	1.6725700788811082e-06	1.2646169125218876e-06	8.357947081094608e-06	0.000714845082256943	7.082975935190916e-05	0.0005212826654314995	1.1182814887433778e-06	1.8938170569526847e-06	1.5804196209501242e-06	6.082411800889531e-06	2.911039018727024e-07	1.757619065756444e-05	1.8930400983663276e-05	3.238554029394436e-07	1.0257056146656396e-06	3.318011181363545e-07	3.208910129615106e-05	2.9883765819249675e-05	1.1079665455326904e-05	3.346976313878258e-07	1.57380634391302e-06	4.1966950448113494e-07	1.8574602336229873e-06	1.9144265024806373e-05	2.49226764026389e-06	1.2968471310159657e-05	1.0637701052473858e-05	1.1557073776202742e-05	2.2757656097383006e-06	5.236015567788854e-06	3.751915573957376e-05	3.148221367155202e-05	6.917489940860833e-07	1.4218348951544613e-05	1.654116749705281e-05	6.602631401619874e-06	2.7380085043660074e-07
MIP1_00153147 0.0002786774421110749	0.0011581199942156672	0.0008645360940136015	0.0006208224222064018	0.003449934534728527	0.0010337323183193803	0.0019335506949573755	0.0002252962440252304	0.0004842581111006439	0.0008256467990577221	0.0032586606685072184	0.0043051051907241344	0.01155054196715355	0.00038660853169858456	0.0005214270204305649	0.0027262514922767878	0.006817732937633991	0.001319154747761786	0.006943916901946068	0.0008948904578574002	0.002097735647112131	0.0004852894926443696	0.0136150773614645	0.0001829732646001503	0.005260248202830553	0.001141579239629209	0.00030257392791099846	0.00038143296842463315	0.00020300652249716222	0.002977855270728469	0.007211357820779085	0.00394505076110363	0.00034949989640153944	0.0005363564123399556	0.00014465104322880507	0.0014946707524359226	0.0008873676997609437	0.0020001784432679415	0.007554512936621904	0.0007252921350300312	0.0008175396942533553	0.0010350848315283656	0.0011474458733573556	0.0015729886945337057	0.010196814313530922	0.0010557918576523662	0.002791247796267271	0.0026050142478197813	0.001044106320478022	0.0002990116481669247
MIP1_00154142 0.0042975000105798244	0.0004937758203595877	0.0003637145273387432	0.00028750792262144387	0.0002537116233725101	0.0018388297175988555	0.00031448533991351724	0.006082397885620594	0.0001671902573434636	8.463620179099962e-05	0.0017978965770453215	0.00012987790978513658	0.0023917444050312042	0.00020710419630631804	0.00017398021009285003	0.005999824032187462	0.0014739526668563485	0.00323249539360404	0.010164091363549232	0.0006443159654736519	0.00029818835901096463	0.10392480343580246	0.0011928537860512733	7.447990356013179e-05	0.0005262410268187523	0.0002526524185668677	0.0009525551577098668	0.0006844680174253881	0.16258025169372559	0.00207660929299891	4.677398464991711e-05	0.0005854333285242319	0.00023520847025793046	0.00021257578919176012	0.07012172788381577	0.000488374731503427	0.00014008376456331462	0.0019583136308938265	0.01934833824634552	0.0014760300982743502	0.0011535435914993286	0.00024757327628321946	0.00042513193329796195	0.0008092120988294482	0.000272376841166988	0.0005870185559615493	0.000992916407994926	0.0004777254653163254	0.00020241644233465195	0.005964386742562056
MIP1_00154164 3.0855676413921174e-07	4.406030711834319e-06	3.084719679691261e-08	1.2557812851810013e-06	7.423364877467975e-05	1.63107429784759e-07	7.52907408241299e-06	3.8443818084488157e-07	3.1033941922942176e-06	5.731848773393722e-07	7.925940735731274e-05	1.880136551335454e-05	0.0008343017543666065	8.041787395995925e-07	1.1207745274077752e-06	2.389988731010817e-05	0.0002841503592208028	9.974947943192092e-07	3.3784137485781685e-05	5.500024781213142e-05	1.582811091793701e-05	1.106780587178946e-06	0.02448122575879097	2.838221462297952e-07	0.00027143576880916953	4.063973392476328e-06	2.720600491556979e-07	6.095611979617388e-07	3.8276851910268306e-07	0.00034035262069664896	5.555515599553473e-06	3.737979932338931e-05	7.804895176377613e-06	1.1022154922102345e-06	7.617458095410257e-07	9.190369496536732e-07	1.7754899090505205e-05	1.7429136278224178e-05	0.003746993839740753	4.895262918580556e-06	1.6329822756233625e-06	8.32768182590371e-06	4.705691480921814e-06	1.4441343409998808e-05	8.304808943648823e-06	5.4677635489497334e-05	1.0126872211912996e-06	1.04483779068687e-05	7.211925549199805e-06	5.85143595799309e-07
MIP1_00154417 2.490126917109592e-06	1.0487341569387354e-05	0.00016984081594273448	3.215588003513403e-05	0.09673703461885452	1.8765972527035046e-06	1.8325002884012065e-06	1.4821806871623266e-05	1.722769184198114e-06	0.0016102102817967534	0.0003141107736155391	7.546909273514757e-06	0.0002830140001606196	5.8116829677601345e-06	1.6680749013175955e-06	8.007548785826657e-06	4.917563637718558e-05	8.203345350921154e-05	7.393897249130532e-05	3.058477523154579e-05	5.098955568882957e-08	4.9465928896097466e-05	1.561031808705593e-06	7.636318173354084e-07	0.6736006140708923	4.6927852963563055e-05	7.563452527392656e-06	1.3601946193375625e-05	1.9488365069264546e-05	0.0001296356349484995	2.9743785034952452e-06	8.703201501703006e-07	1.6169508398888865e-06	3.702440665165341e-07	1.4225875020201784e-06	5.268468157737516e-06	0.06329003721475601	1.2423945463524433e-06	1.1195928891538642e-05	1.8472039300831966e-05	9.472844249103218e-05	0.00039959768764674664	1.3476726053340826e-05	1.729399991745595e-05	6.144920916995034e-05	5.559088458539918e-05	0.00012255532783456147	2.1168325474718586e-05	8.213937690015882e-07	7.246022505569272e-06
MIP1_00154467 5.564593266171869e-06	7.838181045372039e-05	2.10832276934525e-05	4.950094808009453e-05	0.07116521149873734	4.10032998843235e-06	0.00020939615205861628	1.889247323560994e-05	2.353658783249557e-05	0.00019134682952426374	0.0008491808548569679	0.00011027459549950436	0.003707409603521228	0.00017482081602793187	1.2612887076102197e-05	0.00010266623576171696	0.0006199397030286491	0.00016747170593589544	0.000366583262803033	0.0004067717818543315	0.0002275919250678271	2.6683133910410106e-05	0.006997586227953434	4.0773202272248454e-06	0.008587824180722237	0.0003259276563767344	3.015314405274694e-06	1.094468552764738e-05	9.225564099324401e-06	0.003092467552050948	0.0009730699239298701	0.00024155800929293036	5.288833563099615e-05	4.171014734311029e-05	1.1804552741523366e-05	9.796507220016792e-05	0.013715319335460663	4.671674469136633e-05	0.004028331488370895	0.0005802371888421476	6.692470196867362e-05	0.005962241441011429	0.0037699935492128134	0.0005886926664970815	0.00031674630008637905	0.000370627676602453	0.0001957609347300604	0.0005931284395046532	4.725253165815957e-05	4.570204509946052e-06
MIP1_00154943 3.9670322848905926e-07	6.739188847859623e-06	2.7609139863216114e-08	2.1263085727696307e-06	0.00019625542336143553	4.552029793103429e-07	3.7253885238897055e-06	9.3079557927922e-07	6.537793069583131e-06	1.1090839961980237e-06	0.00016272213542833924	2.046146801149007e-05	0.0003239712677896023	1.3047452966929995e-06	1.674086092862126e-06	1.9475488443276845e-05	0.0005483130225911736	7.465245062121539e-07	6.595168815692887e-05	1.3303190826263744e-05	1.4458541045314632e-05	5.917452767789655e-07	0.15636298060417175	5.75439230487973e-07	0.0006492534303106368	5.4986790019029286e-06	5.787280770164216e-07	8.563222309021512e-07	5.802268105981057e-07	0.00011212829849682748	5.772365966549842e-06	1.5719338989583775e-05	2.458700691931881e-05	8.42540657686186e-07	3.2771666269582056e-07	3.606947075240896e-06	3.834411836578511e-05	3.354157161084004e-05	0.0034104979131370783	6.493241926364135e-06	3.0391784093808383e-06	2.5061028281925246e-05	9.82623350864742e-06	5.4456322686746716e-05	7.52009691495914e-06	1.1782508408941794e-05	1.0948547242151108e-06	3.295714486739598e-05	7.288173037522938e-06	3.7949362763356476e-07
MIP1_00155394 3.014176286342263e-08	1.82531280756848e-07	1.6455877771548444e-09	1.172642249969158e-08	1.0226469271401584e-07	2.3028192686069815e-07	9.166297942897472e-09	4.24899610607099e-07	1.7483976932908263e-07	5.530681690402162e-09	7.093117915246694e-07	2.8922851925017312e-05	7.419334451697068e-06	1.121827408745446e-09	8.129478601404116e-08	1.2074957567165256e-06	3.54395911017491e-06	3.923471769695652e-09	8.777973562246189e-06	3.797844705388798e-09	4.963423894110974e-09	2.517002606339247e-08	0.00011729791003745049	1.1312348391356863e-08	5.584565698768529e-08	4.802439548257098e-07	4.447532120366304e-08	1.5899930261298323e-08	7.479944663657534e-09	6.407194774737945e-08	7.761833558106446e-07	1.569168794901543e-08	1.19577450163888e-07	2.528308451488215e-09	1.6297854177338422e-09	8.06356865723501e-08	9.461524896892115e-09	1.3210559700382873e-05	4.614191493601538e-05	1.8258310419128065e-08	3.792938585434058e-08	1.3207712754592649e-06	4.130281894276777e-09	8.701682645551045e-07	2.3384469471920966e-08	2.8229485415920408e-09	2.8625251502489846e-08	4.79247432849661e-07	1.148604155787325e-06	2.196079540439655e-09
MIP1_00156248 0.004110479727387428	0.0021443753503262997	0.0014990337658673525	0.004908223170787096	0.023064004257321358	0.026908982545137405	0.002490698592737317	0.03345819562673569	0.0033379567321389914	0.0006552923587150872	0.047843072563409805	0.0035610825289040804	0.03298129141330719	0.00044785704812966287	0.001609387225471437	0.02273033745586872	0.052438829094171524	0.0038031390868127346	0.26328057050704956	0.0021722970996052027	0.004490780644118786	0.03817731887102127	0.10220993310213089	0.0007083311793394387	0.006797466892749071	0.001293410430662334	0.0024713859893381596	0.002962089143693447	0.009026833809912205	0.005530368536710739	0.0009065605117939413	0.00611536018550396	0.003429587697610259	0.001508947927504778	0.017878562211990356	0.007887657731771469	0.008975247852504253	0.052040014415979385	0.03489726036787033	0.0033091087825596333	0.04201802611351013	0.0012202959042042494	0.005013882648199797	0.005474864039570093	0.0035780388861894608	0.0021307708229869604	0.010220972821116447	0.0024427406024187803	0.003926052246242762	0.0065582008101046085
MIP1_00156786 0.0015651336871087551	0.0006021084845997393	0.0006396149401552975	0.0004911494324915111	0.005688932724297047	0.0005977127002552152	0.001365646137855947	0.0016584888799116015	0.00037005377816967666	0.000140415970236063	0.000534733640961349	0.0020260766614228487	0.0871349424123764	0.00021694105817005038	0.0005807558191008866	0.021951016038656235	0.00021992193069308996	0.0009720432572066784	0.00631908793002367	0.004637525416910648	0.00014277764421422035	0.0015876657562330365	0.0009273173636756837	0.0005468990420922637	0.00043313202331773937	0.00043830604408867657	0.0002998200652655214	0.00030252026044763625	0.0008635999984107912	0.0005087031750008464	0.00019692179921548814	0.00020564906299114227	0.00024007064348552376	0.00024464019224978983	0.00205755652859807	0.0005295408773235977	0.0016835795249789953	0.0015397971728816628	0.004598235245794058	0.00033783834078349173	0.0011710675898939371	0.00031661189859732985	0.0005920984549447894	0.00017521315021440387	0.001751647680066526	0.005706010386347771	0.0016458804020658135	0.0001175334764411673	0.0006416435353457928	0.00035838951589539647
MIP1_00157006 1.6249625645059496e-08	9.236587175109889e-07	1.3817016419892525e-09	2.1086496104771868e-08	5.799612949886068e-07	3.3881409677860574e-08	2.684108437733812e-07	1.1699841451218163e-07	1.6695071280992124e-06	1.0223680391163725e-07	3.0565374231628084e-07	2.521683768463845e-07	5.848769291105782e-08	9.050356197803922e-08	1.718114646109825e-07	1.1812021227797231e-07	2.2048530468055105e-07	1.1810984545945757e-07	4.379920426345052e-07	1.15949738699328e-09	7.17588193310803e-08	3.1049611948219535e-07	0.022927556186914444	8.617643487696114e-09	6.108162779128179e-06	5.687807060894556e-07	4.662005181899076e-08	6.596222590360412e-08	4.962034694244721e-08	1.4427978385356255e-06	2.415226560970041e-07	2.3769179335886292e-07	3.7582428831228754e-06	4.4994497017114554e-09	2.5381568846682967e-08	5.949401042926183e-07	8.759100467159442e-08	3.3203086502453516e-08	0.03316599130630493	7.048195698189375e-07	9.740645054989727e-07	1.0831915915332502e-06	8.932437367548118e-08	1.1287605516940857e-08	2.6932923447020585e-08	1.0034020281324274e-09	2.4025471390132225e-08	1.4449243579406357e-08	1.8329861859456287e-06	1.088499779200447e-08
MIP1_00157428 1.3478438631864265e-06	1.7470889588366845e-06	1.1894280049773442e-07	2.9523605462600244e-06	1.6749110727687366e-05	1.2619058907148428e-05	1.9984852883681015e-07	2.6714707928476855e-05	9.84733787845471e-07	1.569531633549559e-07	0.0003890008374582976	4.754081999180926e-07	2.6656174668460153e-05	4.130811603886286e-08	6.706029580527684e-07	0.00020667356147896498	0.00016440791659988463	2.0100351321161725e-06	0.01833915151655674	2.829834144790766e-08	2.4114719110457372e-08	1.1638588148343842e-05	3.046562778763473e-05	5.355322514333238e-07	5.831369662701036e-07	8.747486504034896e-07	6.7713801854552e-07	1.5779136219862266e-06	7.260966867761454e-07	7.359741260870578e-08	1.1945076927588616e-08	4.074984261137615e-08	1.1661092003123485e-06	4.587521829080288e-08	3.985555849794764e-06	4.453177098184824e-07	6.729387678205967e-07	2.777409690679633e-06	4.467212420422584e-05	4.4794060727326723e-07	0.00030844012508168817	9.80493375379865e-09	7.592553430413318e-08	1.1222718967474066e-06	2.744371272456192e-07	2.0187878035926587e-08	1.5887765130173648e-06	2.5294191630109708e-08	4.314159127716266e-07	8.158757509590941e-07
MIP1_00157617 0.0015625770902261138	0.0023649614304304123	0.0006706236745230854	0.0015725491102784872	0.05793824419379234	0.0006258496432565153	0.0012908384669572115	0.000787750817835331	0.0022496392484754324	0.0007330277003347874	0.023411156609654427	0.0019006215734407306	0.08870048075914383	0.0005415974301286042	0.0011047638254240155	0.004690941423177719	0.04277271777391434	0.0029975050128996372	0.011423427611589432	0.0026452243328094482	0.0030896805692464113	0.0019779426511377096	0.12086083739995956	0.0005676875589415431	0.014021349139511585	0.0022070000413805246	0.0005102715222164989	0.0009417246328666806	0.001068510813638568	0.014928204007446766	0.0024266012478619814	0.009516955353319645	0.004004610236734152	0.0014111000346019864	0.002876875689253211	0.006015097256749868	0.02915031649172306	0.012863722629845142	0.04682756960391998	0.004653607495129108	0.0022715532686561346	0.018643580377101898	0.015345183201134205	0.017792368307709694	0.0029881014488637447	0.00211515580303967	0.007016763556748629	0.018337562680244446	0.0010827163932844996	0.0011674311244860291
MIP1_00157706 0.000876287289429456	8.497472299495712e-05	1.8284352336195298e-05	0.00010965843102894723	3.601997150326497e-06	5.45195653103292e-05	4.378790981718339e-05	9.005493484437466e-05	3.7603800592478365e-05	1.3285392014950048e-05	0.00040431649540551007	0.0007374323904514313	0.004894810263067484	9.443187082069926e-06	6.323372508632019e-05	2.38354714383604e-05	7.404135976685211e-05	3.93960508517921e-05	3.8593763747485355e-05	2.5099390768446028e-05	5.1099309530400205e-06	4.679142512031831e-05	2.7466489882499445e-06	2.6149489713134244e-05	6.17447221884504e-06	5.6257933465531096e-05	0.0001257823023479432	6.96906354278326e-05	3.24352877214551e-05	3.133860809612088e-05	8.994782547233626e-05	1.0637701052473858e-05	2.6885380066232756e-05	6.537606168421917e-06	0.00022430578246712685	2.587838753242977e-05	8.267936209449545e-06	3.264431143179536e-05	1.7916690921992995e-05	4.7074332542251796e-05	3.864226891892031e-05	1.5674953829147853e-05	8.322865028276283e-07	6.283512630034238e-05	1.5472256563953124e-05	3.108999226242304e-05	0.00018893054220825434	5.8562105550663546e-05	4.635833829524927e-05	2.1321149688446894e-05
MIP1_00157952 3.0993069222162717e-10	4.341560166931657e-10	3.655182493483844e-12	1.4692960736972793e-10	2.0986926085875268e-10	9.349970797600804e-10	1.4022501215738004e-10	1.0592358101746413e-09	2.694728329366569e-10	5.951072273857605e-11	1.6672957459107351e-09	2.6596469818174207e-11	4.414594023671725e-09	4.172375119015914e-12	2.7015509621031164e-11	2.433897874909441e-11	3.177104690443855e-10	2.2629591001077642e-07	9.011657198243483e-07	5.937346968243329e-13	6.194151636919332e-13	0.00024191247939597815	7.497055420913057e-09	2.0974938366030704e-12	8.385696048662794e-08	1.5975523126599e-09	2.1970849584107555e-09	2.5092743438648313e-09	2.6272818587358415e-08	5.7213220272522847e-11	1.4501008900602574e-12	1.265182316551039e-11	1.3886043703781326e-10	1.213657944759347e-13	2.0577319048697973e-07	4.330855812861856e-11	1.013698239932248e-11	1.8522486322503084e-10	0.007119213230907917	3.1986306936460096e-09	5.68419034063794e-10	1.7318393386034359e-09	2.514022844068986e-12	2.6590014912120097e-12	5.910613795276354e-13	3.79352961803886e-13	1.895810938790099e-11	5.969710403092021e-13	3.154838543184546e-11	2.209129235097862e-08
MIP1_00157981 0.0002523250295780599	0.0009455488179810345	0.000721772201359272	0.000584163935855031	0.1387353092432022	0.0001637162931729108	0.000797461427282542	0.0003862014855258167	0.0006603407673537731	0.0018200186314061284	0.01403416134417057	0.0008172316593118012	0.01183843519538641	0.0010106676490977407	0.00037426967173814774	0.003560336073860526	0.035788845270872116	0.002880256390199065	0.011186746880412102	0.001060999114997685	0.0017133996589109302	0.0005083355354145169	0.07857658714056015	0.00026618028641678393	0.09623617678880692	0.0011775643797591329	0.0001222959253937006	0.00023417556076310575	0.00040705769788473845	0.01167363952845335	0.000780110654886812	0.003300504991784692	0.0010548477293923497	0.00035672468948177993	0.0004155989154241979	0.0030682901851832867	0.054738301783800125	0.008349182084202766	0.014958478510379791	0.002086224500089884	0.0016517838230356574	0.005899396259337664	0.0058023505844175816	0.015442291274666786	0.005061748903244734	0.0009727937285788357	0.004200386349111795	0.011751453392207623	0.0005680214962922037	0.0002215756248915568
MIP1_00158052 9.490728203331855e-10	2.2710968039518775e-07	1.88279418722459e-08	2.6661115981596595e-08	4.285928980607423e-07	1.6058497465110122e-07	6.477233114310366e-07	6.520058093428815e-08	3.7220605264565165e-08	1.8940355062113667e-08	4.3054743059656175e-07	7.794932912474906e-07	5.0744561121973675e-06	2.1780056869147302e-08	1.4533981129716267e-07	1.0105636647494975e-05	3.688998333473137e-07	4.6531390296422614e-08	0.00031952085555531085	3.414134752688369e-08	3.762223457215441e-07	1.2301397678271542e-09	0.0004583930713124573	2.3092079004527477e-07	5.777250180472038e-07	1.7958934961370687e-07	1.664868776174444e-08	1.0190676746901772e-08	5.950416825939442e-10	1.0316864518244984e-07	8.688695096736865e-09	4.193874474367476e-07	2.6486151938343028e-08	1.5731430380583333e-07	1.619910594552465e-10	4.901691141867559e-08	4.146623311385156e-08	0.00239841197617352	0.00034879473969340324	1.163410168203427e-08	8.331792855642561e-08	5.599292585145577e-09	3.2342515510208614e-07	1.4977347007061326e-07	1.858751966210548e-05	2.9446391991427845e-08	1.4927921654361853e-07	1.634855522070211e-07	1.2552784482977586e-06	1.8989432248872617e-09
MIP1_00158076 6.437562842620537e-05	0.0002755109453573823	5.2528950618579984e-05	0.00015875075769145042	0.12665696442127228	5.557169424719177e-05	0.0006635825266130269	8.743492071516812e-05	0.00013909467088524252	0.0003387279575690627	0.002888696501031518	0.000638392346445471	0.02973259799182415	0.0003784220898523927	8.669659291626886e-05	0.00028459823806770146	0.0019595331978052855	0.00012360360415186733	0.0005003485130146146	0.001828621607273817	0.0003838613338302821	5.121992580825463e-05	0.01760934665799141	8.973450894700363e-05	0.005025823134928942	0.0005060960538685322	3.430759534239769e-05	4.539652218227275e-05	3.820028723566793e-05	0.003987400326877832	0.001895917346701026	0.0012038665590807796	0.0002395113988313824	0.0006620541680604219	6.402788130799308e-05	0.0002076972450595349	0.02901207096874714	0.0011885019484907389	0.004739915020763874	0.0007009287946857512	0.0001237269607372582	0.0017499418463557959	0.018797609955072403	0.0016154313925653696	0.005372525192797184	0.0018079342553392053	0.001573145273141563	0.0020499113015830517	0.00021098100114613771	1.9093196897301823e-05
MIP1_00158467 1.6398176967413747e-06	2.7512371048032946e-07	7.714969108008063e-09	1.710530000309518e-06	2.5396289515811077e-08	1.616787699276756e-07	1.6681871883861277e-08	1.6738338217692217e-06	2.0523756916190905e-07	1.85064727986628e-08	2.7469188808026956e-06	6.734460100688011e-08	2.4953949832706712e-05	1.6796611879144052e-09	2.0399902211920562e-07	4.392154906440737e-08	6.348923875520995e-08	4.6157219912856817e-07	1.6510657587787136e-05	1.0004198003343845e-07	7.474777463656324e-10	0.0003686776617541909	1.068453570951533e-06	2.7112907474702297e-08	1.2433714502435578e-08	1.7587713330158294e-07	2.9708873626077548e-05	1.7689832247924642e-06	7.78932462708326e-06	7.074635277604102e-08	1.5542268583246255e-09	2.4334978476758806e-08	8.495053549495424e-08	1.7153067854991377e-09	6.024702452123165e-05	7.297565929320626e-08	1.92899900497423e-08	2.2238737074076198e-07	0.0001760028098942712	5.011380039832147e-07	3.747970538370282e-07	7.783613398260059e-08	2.3711892893629738e-08	7.335954510523379e-09	2.608706317630549e-08	1.10416223719767e-07	2.212984497873549e-07	1.3584213753858876e-09	3.4663919734612136e-08	1.2680233339779079e-05
MIP1_00158664 1.208725279866485e-05	4.171221371507272e-05	6.390617272700183e-06	3.2651721994625404e-05	0.1308404803276062	4.320794232626213e-06	0.0001289489446207881	1.1260209248575848e-05	2.6501837055548094e-05	1.4868765902065206e-05	0.00020384871459100395	3.805756932706572e-05	0.005727797280997038	5.322611832525581e-05	1.1154397725476883e-05	7.659880793653429e-05	0.00022242547129280865	7.615714275743812e-05	0.000497010420076549	0.0005133610684424639	2.8205118724144995e-05	1.9712686480488628e-05	0.014276295900344849	5.1739880291279405e-06	0.0005098840338177979	0.0001233538641827181	2.8148263027105713e-06	7.345909125433536e-06	6.833953193563502e-06	0.0005518204998224974	9.372185013489798e-05	6.641899381065741e-05	6.464483158197254e-05	6.35275209788233e-05	2.8426791686797515e-05	2.9666038244613446e-05	0.03434817120432854	6.59294382785447e-05	0.0023777547758072615	0.00030084088211879134	5.01172908116132e-05	0.00048626933130435646	0.0065987552516162395	6.47993729216978e-05	0.00038357049925252795	0.00042488722829148173	0.00019422482000663877	7.086569530656561e-05	1.664537012402434e-05	4.070528575539356e-06
MIP1_00158688 0.0008802082156762481	0.0005363522795960307	0.0006349751492962241	0.0005811858572997153	0.015267636626958847	0.00035169770126231015	0.001633040956221521	0.00043196469778195024	0.0004505618417169899	0.000286276510450989	0.16705483198165894	0.0008550822385586798	0.019514622166752815	0.001214033691212535	0.00037536988384090364	0.0020295404829084873	0.09838920086622238	0.002177275251597166	0.005961170420050621	0.001896437956020236	0.006391529925167561	0.0019997451454401016	0.007990583777427673	0.0007932028966024518	0.004073454532772303	0.0005879407399334013	0.00021100857702549547	0.0003674491890706122	0.0013786921044811606	0.013041120953857899	0.0008085646550171077	0.004451983608305454	0.0007707132026553154	0.0030837419908493757	0.002786311786621809	0.0014891669852659106	0.00562333082780242	0.00894847884774208	0.002918112790212035	0.002839517779648304	0.0005960714188404381	0.000706296123098582	0.005259724799543619	0.022236451506614685	0.02159368246793747	0.0019522568909451365	0.0007408952224068344	0.015967532992362976	0.0008390991715714335	0.0006672515301033854
MIP1_00159046 0.00033968922798521817	0.00018282677046954632	0.009661433286964893	7.085035758791491e-05	0.005295159760862589	0.00016685837181285024	0.005491620860993862	0.00022531300783157349	3.510548413032666e-05	6.161804049042985e-05	0.008822602219879627	6.45883847028017e-05	0.005865841638296843	0.0036418044473975897	8.410552254645154e-05	0.001668053911998868	0.005480433348566294	0.02399403415620327	0.005359540693461895	0.0018971377285197377	0.0011282595805823803	0.004309868440032005	0.00011134857777506113	0.00023032305762171745	0.0007401937618851662	0.00047499939682893455	8.915774378692731e-05	0.0002516069507692009	0.0018975069979205728	0.011292092502117157	0.0003969790122937411	0.0006267103599384427	3.6408753658179194e-05	0.02068953402340412	0.006305335089564323	0.00012982146290596575	0.0005348200211301446	0.0004465343081392348	0.001562533201649785	0.0016212573973461986	0.0002549497876316309	0.00014947765157558024	0.0019958338234573603	0.0010405394714325666	0.029468275606632233	0.0019572684541344643	0.000842556357383728	0.0009018058772198856	0.00020046098507009447	0.0004145677958149463
MIP1_00159413 3.9551065128762275e-05	0.0002791212173178792	2.899963510571979e-05	7.39091556170024e-05	0.0002341556828469038	0.0007645196747034788	0.00015575911675114185	0.0005808972637169063	0.00010359645239077508	1.4172280316415709e-05	0.002033218741416931	0.001585833029821515	0.0008842646493576467	3.1547424441669136e-05	0.00024445413146167994	0.003376259235665202	0.0021934728138148785	9.890786168398336e-05	0.07670118659734726	0.00018716372142080218	0.0017604486783966422	0.00010189406020799652	0.04631030559539795	0.0001354771084152162	0.0007063870434649289	0.00014455975906457752	7.842150807846338e-05	7.494386227335781e-05	3.98405063606333e-05	0.00021069413924124092	8.861536480253562e-05	0.004669539630413055	0.00010616491636028513	0.00012516290007624775	2.9472092137439176e-05	0.0002863051777239889	7.8862693044357e-05	0.042897582054138184	0.019497990608215332	8.527035970473662e-05	0.0007942334050312638	2.7188078092876822e-05	0.00019615402561612427	0.00045473274076357484	0.0005308082327246666	0.00011996545072179288	0.00018695359176490456	0.0005255700671114028	0.0060751489363610744	6.009072603774257e-05
MIP1_00160017 0.00014561506395693868	0.00028342983569018543	0.00038502199458889663	0.000251668127020821	0.08867423981428146	3.265589475631714e-05	0.0018341499380767345	9.823233267525211e-05	0.00017427826242055744	0.0002697657619137317	0.003632695646956563	0.000170913030160591	0.01978784054517746	0.0006003512535244226	7.059697963995859e-05	0.00026897809584625065	0.006295483559370041	0.00244697043672204	0.0004353845724835992	0.0021981720346957445	0.0005252878181636333	0.0013628066517412663	0.024123623967170715	3.9588117942912504e-05	0.011556405574083328	0.0006972668343223631	5.1113118388457224e-05	0.0001725064212223515	0.00049543910427019	0.016047418117523193	0.0008452896727249026	0.0014867157442495227	0.00047955772606655955	0.0004193867207504809	0.0007840126636438072	0.000694240618031472	0.04365266114473343	0.0002324138768017292	0.012208621948957443	0.006207137368619442	0.00024346416466869414	0.011130832135677338	0.03247635066509247	0.003850436769425869	0.0010079694911837578	0.001986053306609392	0.002320605330169201	0.0037263401318341494	9.084276098292321e-05	0.0002559888525865972
MIP1_00161949 4.2187157305306755e-06	6.1350760915956926e-06	4.376231117930729e-06	5.759102350566536e-07	1.7857605598692317e-06	8.916757678889553e-07	5.4827491112519056e-05	1.3905745390729862e-06	6.709336730637006e-07	1.6191204394999659e-06	0.00047569084563292563	9.473136515225633e-07	7.534011092502624e-05	5.6835406212485395e-06	8.358244940609438e-07	3.860827177959436e-07	6.936363934073597e-05	4.083164094481617e-05	2.0493962438195013e-06	2.435161150060594e-06	2.6271022761648055e-06	0.00010417120211059228	1.4424935557144636e-07	4.300426894587872e-07	3.0943301680963486e-06	6.6532606979308184e-06	8.939517215367232e-07	2.0592467535607284e-06	7.3912201514758635e-06	5.7456698414171115e-05	0.00010375819692853838	3.6349006222735625e-06	6.296284595919133e-07	1.4636227206210606e-05	2.470108483976219e-05	4.130489230647072e-07	1.4619907062751736e-07	6.9161842475296e-08	6.030222266417695e-06	1.58846378326416e-05	5.947177328380349e-07	2.6299699129594956e-07	2.0102825146750547e-06	2.8709212074318202e-06	0.0008105154847726226	1.0998697689501569e-05	2.2808173980592983e-06	2.1725390979554504e-06	1.0449547289681504e-06	1.1648866120594903e-06
MIP1_00162356 3.5783111798082246e-06	2.7557180146686733e-05	2.785686228889972e-05	2.3139675249694847e-05	0.015281500294804573	1.857189204201859e-06	0.0006303458940237761	3.901377567672171e-06	1.038808113662526e-05	2.087113716697786e-05	0.0010954447789117694	4.502071533352137e-06	0.004699966870248318	0.00020148982002865523	5.430001692730002e-06	2.0864650650764816e-05	0.00198705168440938	0.0005775693571195006	0.00015457575500477105	0.00019989183056168258	0.00018994638230651617	6.053566175978631e-05	0.0024971244856715202	3.79929224436637e-06	0.001380788628011942	0.00011334900045767426	1.7973205785892787e-06	9.09538175619673e-06	1.2914784747408703e-05	0.002111606067046523	7.393298437818885e-05	0.0002180347073590383	3.137096427963115e-05	9.769052121555433e-05	2.686959305719938e-05	2.908749047492165e-05	0.004251697566360235	2.7622745619737543e-05	0.0004481440410017967	0.0005857492797076702	2.2747894036001526e-05	0.0003215018077753484	0.010100402869284153	0.0003721470420714468	0.0005492576747201383	0.00015559731400571764	0.00012580942711792886	0.0002475147193763405	5.068236532679293e-06	7.4740382842719555e-06
MIP1_00163233 3.1535091693513095e-05	7.020584598649293e-05	5.450979369925335e-05	2.090085399686359e-05	0.009823638945817947	6.791618034185376e-06	0.00012844824232161045	1.6744226741138846e-05	7.19684103387408e-05	1.574658563185949e-05	0.0007483023800887167	6.260623194975778e-05	0.00530278030782938	2.1664853193215095e-05	3.207285772077739e-05	0.0003036095586139709	0.0031527651008218527	0.00017558209947310388	0.0006650566938333213	0.00023065073764882982	3.275588824180886e-05	0.00010863554780371487	0.028239000588655472	2.7162264814251103e-05	0.0006326751317828894	0.00019679342221934348	1.4978366380091757e-05	3.415098035475239e-05	6.139990000519902e-05	0.004006383009254932	3.10320574499201e-05	0.00020944970310665667	0.0002965194289572537	4.8112731747096404e-05	7.562580867670476e-05	0.00031783769372850657	0.0033316398039460182	0.0013813896803185344	0.007547259796410799	0.00038283292087726295	3.654252941487357e-05	0.0026453325990587473	0.002395887393504381	0.003573986701667309	1.3223530004324857e-05	0.00018116158025804907	0.0002581072913017124	0.003499220823869109	8.154902752721682e-05	3.782470230362378e-05
MIP1_00164068 0.00015405062003992498	0.0004122664104215801	8.436988537141588e-06	8.946826710598543e-05	4.740363510791212e-05	0.00024356866197194904	0.0011586700566112995	0.00025695181102491915	0.00035776785807684064	0.0001179243772639893	0.00012404483277350664	0.001413794350810349	0.0016116428887471557	0.00011723740317393094	0.0007996106869541109	0.00489700585603714	8.531321509508416e-05	7.209231989691034e-05	0.0008958528633229434	0.0005037185619585216	6.880275759613141e-05	0.0006208574050106108	0.07639021426439285	2.9061149689368904e-05	0.0001334446860710159	0.00018194870790466666	0.0001236153912032023	0.00012172792776254937	0.00010191777982981876	0.0002456827205605805	0.00021379538520704955	0.00015703473764006048	0.0004249190096743405	2.2359867216437124e-05	0.00012138472084188834	0.0002628653892315924	1.957111271622125e-05	0.0001408573007211089	0.16570506989955902	0.00018879547133110464	0.0016813186230137944	0.00022378475114237517	4.297866325941868e-05	3.059101800317876e-05	1.0445261068525724e-05	0.0006043064058758318	6.696606578771025e-05	1.554323171149008e-05	0.002349874470382929	5.816094562760554e-05
MIP1_00164924 2.0424293722953735e-07	5.41510871698847e-06	2.3195794085495436e-07	2.28735643759137e-06	0.0010413725394755602	4.458633497961273e-07	1.9830984456348233e-05	2.8222967785040964e-07	6.715975473525759e-07	1.0079448884425801e-06	2.263277565361932e-05	6.302968358795624e-06	0.0016769574722275138	5.162702905181504e-07	9.315317583968863e-07	1.2178951465102728e-06	6.852513706689933e-06	6.302845463324047e-07	1.4614690371672623e-05	0.00011259963503107429	8.590042170908418e-07	2.492134001386148e-07	0.0009106185752898455	4.3761585288848437e-07	7.987909339135513e-05	5.70763586438261e-06	2.1743682054875535e-07	4.4122819531366986e-07	1.9808707918400614e-07	1.4695781828777399e-05	9.218002219313348e-07	1.466307912778575e-05	1.3055592944510863e-06	1.1846354937006254e-06	1.4568298922768008e-07	1.2677226095547667e-06	0.0001844798243837431	8.601614536019042e-05	0.00018647630349732935	1.2496931276473333e-06	2.0025654521305114e-06	6.932428391337453e-07	4.645795706892386e-05	5.247244985184807e-07	9.984141797758639e-06	0.00016007653903216124	7.655548870388884e-06	7.110015758371446e-07	1.6101002984214574e-06	2.0428423397333972e-07
MIP1_00165525 3.305459870261984e-07	7.471548428839014e-07	2.480746630340036e-08	4.936594066862199e-08	4.756331151156701e-08	8.106197128654458e-06	1.524053487855781e-07	3.100877563610993e-07	2.008510620044035e-07	3.3510110242218616e-09	2.814895879055257e-06	4.532209459284786e-06	2.6975651508109877e-06	7.541342661454564e-09	5.383453753893264e-07	2.5505509256618097e-05	1.4798381471337052e-06	6.225887005939512e-08	0.0020770165137946606	2.266499432579394e-09	1.0186421484092989e-08	3.623481745762547e-07	6.249766738619655e-05	7.59637600822316e-07	2.5258213298684495e-09	7.65554659665213e-07	1.2558454898226046e-07	9.223403907299144e-08	7.905192234147762e-08	4.9513775302045815e-09	8.558122033264226e-08	6.86591050680363e-08	2.3464720300125919e-07	1.2017042649858922e-07	1.0529319638408197e-07	2.0434990233297867e-07	2.4266690878960162e-09	4.9759692046791315e-05	2.772300285869278e-05	1.0252147575329218e-08	3.232956373722118e-07	1.0245539527886649e-08	1.8816059821347153e-08	3.6967314542835084e-08	6.065296247470542e-07	1.6057425389348623e-09	2.1638638258991705e-07	4.0340211171496776e-08	7.3436813181615435e-06	1.2044367281305313e-08
MIP1_00165656 3.455349360592663e-05	4.2391446186229587e-05	0.00030247701215557754	2.312445212737657e-05	0.03241543844342232	1.675466023698391e-06	4.2687261156970635e-05	1.2681346561294049e-05	3.559353353921324e-05	8.357349543075543e-06	0.0006751057808287442	2.352163392060902e-06	0.0006335110520012677	1.761491694196593e-05	7.74265754444059e-06	5.424160190159455e-05	0.0012648580595850945	0.00034685456193983555	0.00010517371993046254	2.555023274908308e-05	1.2352124940662179e-05	0.0005865084822289646	0.019666707143187523	1.8556347640696913e-06	0.000540124368853867	5.134223465574905e-05	7.025901140877977e-06	4.278899359633215e-05	0.00013940564531367272	0.001032009837217629	3.2283578548231162e-06	3.738874875125475e-05	0.00028360661235637963	6.811108960391721e-06	0.00033999377046711743	0.0003025208425242454	0.01114535890519619	3.605129677453078e-05	0.003132781945168972	0.0005174307152628899	3.8296398997772485e-05	0.0003586837847251445	0.005700928624719381	0.0006104095955379307	5.483801032823976e-06	2.3477159629692324e-05	0.0009342155535705388	0.0004064008535351604	3.56380655830435e-06	5.223762127570808e-05
MIP1_00166287 5.478362763433609e-10	7.372652532922075e-08	1.5962099197963653e-08	4.158343003268783e-09	1.0391130178533103e-09	7.571234306169572e-09	5.156354987434497e-08	1.7987477063385882e-09	2.3349661759652918e-08	4.1897987301808826e-09	3.248945722589269e-05	3.960960384574719e-06	4.3775521874067636e-08	1.1287427659212312e-09	3.712460383553662e-08	5.373729194957377e-08	3.7168185826885747e-06	1.7013132236343154e-08	1.9679256979543425e-07	2.3661267389840646e-10	2.470146753807967e-08	3.458476560691537e-10	1.987165205719066e-06	4.2635068808749566e-08	2.3979918495342645e-08	1.9923120930798177e-07	1.7646138772420272e-08	5.567822203289552e-09	2.2046399428266028e-10	3.781338193675765e-07	3.7760625559712935e-07	1.6599445373799426e-08	1.5011487164429127e-08	6.662599916218426e-10	1.2723672809800135e-11	6.571283250877968e-08	2.446647606735297e-10	1.4494019524136093e-05	1.927651283040177e-06	5.446826989441433e-09	1.2721841358143138e-09	5.794858637386824e-08	2.798858644847968e-10	1.203979422825796e-06	5.65996879231534e-06	6.743502978245886e-10	8.750831170800666e-09	2.5453500711591914e-06	3.955343345296569e-06	5.819630888304062e-10
MIP1_00176391 3.455959085840732e-05	9.540372411720455e-05	1.066813820216339e-05	3.2468713470734656e-05	0.13482561707496643	5.156486167834373e-06	6.010717333992943e-05	4.015261947643012e-05	0.0001634618965908885	3.8518795918207616e-05	0.0013467329554259777	3.268424916313961e-05	0.0010258274851366878	3.7072692066431046e-05	2.866304748749826e-05	0.00022551696747541428	0.0016927520046010613	6.184344238135964e-05	0.0006554170395247638	0.00011886071297340095	3.189685958204791e-05	7.517225458286703e-05	0.13160304725170135	1.626945231691934e-05	0.0024815425276756287	8.660578168928623e-05	6.9924590206937864e-06	1.6784289982751943e-05	4.267138501745649e-05	0.0010886063100770116	1.65790715982439e-05	0.0002591127995401621	0.0005802056402899325	1.4317787645268254e-05	0.00018765083223115653	0.0005110767087899148	0.06573781371116638	0.00043068474042229354	0.005026799160987139	0.000614240940194577	9.229114220943302e-05	0.00031875079730525613	0.006564108654856682	0.00047982821706682444	0.00011945291771553457	0.00010402458428870887	0.0005471725016832352	0.0003493444819469005	3.1103692890610546e-05	1.642746246943716e-05
MIP1_00176786 8.205654467019485e-07	1.126060578826582e-05	6.678271893179044e-05	3.144060201520915e-06	0.0007905033999122679	2.1578887299256166e-06	0.0005788112757727504	2.625551815071958e-06	5.040059477323666e-06	5.101356691739056e-06	0.0002242914488306269	3.160105961796944e-06	0.00035053916508331895	0.000734783592633903	3.847550487989793e-06	1.5355864888988435e-05	0.0002409029839327559	0.00041247630724683404	2.9452254239004105e-05	2.4409588149865158e-05	9.292732283938676e-05	5.574834176513832e-06	0.00015979530871845782	2.8581443984876387e-06	9.147000673692673e-05	5.189715375308879e-05	9.538134690956213e-07	3.7799609344801866e-06	1.9032429463550216e-06	0.004109224770218134	1.6659489119774662e-05	5.345563477021642e-05	6.527488494612044e-06	0.00012021175643894821	1.7752904568624217e-06	1.3248333743831608e-05	0.0001284220488741994	1.1050328794226516e-05	0.0002563769812695682	0.00015111568791326135	9.060286174644716e-06	2.9781973353237845e-05	0.0005278450553305447	6.280942761804909e-05	0.000136737318825908	2.364687497902196e-05	3.1658029911341146e-05	9.714597399579361e-05	5.365328433981631e-06	1.0851354090846144e-06
MIP1_00177071 0.0003336634545121342	0.0005121140857227147	0.00020148158364463598	0.00014122040010988712	0.00010603410191833973	0.00027767333085648715	0.0010895701125264168	0.00030025633168406785	0.00037533408612944186	6.528577796416357e-05	0.0007326387567445636	0.0007935892790555954	0.0023712634574621916	0.00023043421970214695	0.000489164493046701	0.0006024976610206068	0.0010774193797260523	0.0003907934878952801	0.0016392485704272985	0.0001276215771213174	0.0007145947311073542	0.0002784214448183775	0.001342932227998972	0.0011832144809886813	6.491514795925468e-05	0.00042195606511086226	0.00018339035159442574	0.00017872315947897732	7.434700091835111e-05	0.0003905279445461929	0.0008395183249376714	0.0011850292794406414	0.0004954353207722306	0.000497673696372658	0.0001307779166381806	0.0006309138261713088	6.609769479837269e-05	0.0003311441105324775	0.006111712660640478	0.0001712807425064966	0.00027248304104432464	9.546506043989211e-05	6.212486186996102e-05	0.00033682884532026947	0.0210960041731596	0.000163449120009318	0.00047013285802677274	0.00013499481428880244	0.0016898198518902063	0.00011507616000017151
MIP1_00177659 6.727900654368568e-06	5.094008520245552e-05	1.6021987903513946e-05	3.538765668054111e-05	0.02490353398025036	4.9633404159976635e-06	0.00020413014863152057	9.804273759073112e-06	2.4243392545031384e-05	0.00013466594100464135	0.0022920104674994946	2.076575401588343e-05	0.004391980357468128	0.00039086706237867475	1.206279375765007e-05	9.063837205758318e-05	0.004146078135818243	0.00016999556100927293	0.00032310362439602613	0.00048784969840198755	0.0002352537849219516	3.908142389263958e-05	0.002915383782237768	1.1193751561222598e-05	0.003612634027376771	0.00012909733050037175	3.739348812814569e-06	1.0122033017978538e-05	8.811741281533614e-06	0.0007017084863036871	0.0001356094580842182	0.0002223864576080814	4.1950406739488244e-05	0.0001656650856602937	1.6002884876797907e-05	4.9577000027056783e-05	0.0059071192517876625	4.4271066144574434e-05	0.0006365423905663192	0.00027921676519326866	4.8244550271192566e-05	0.0002793011663015932	0.004642282146960497	0.00041710317600518465	0.005242384038865566	0.0004424965300131589	0.00022567162523046136	0.0003009424253832549	1.1470298886706587e-05	5.797661287942901e-06
MIP1_00178014 1.5774065786899882e-06	4.157388502790127e-06	3.2644337011333846e-07	4.269844794180244e-06	7.897091563791037e-06	2.1950270365778124e-06	1.5160500197453075e-06	2.5617709979997016e-06	2.4638518425490474e-06	1.5467846026240295e-07	0.00019042077474296093	1.1822202168332296e-06	4.872784757026238e-06	4.5246591184877616e-07	1.8721748347161338e-06	4.687242835643701e-06	1.3321319784154184e-05	3.1419169772561872e-06	0.00010629710595821962	5.37229425390251e-08	1.2311822956689866e-06	2.85294845525641e-06	6.798969116061926e-05	1.6127604567373055e-06	7.551680170081454e-08	3.7290496948116925e-06	1.6953032400124357e-06	1.1697146646838519e-06	2.1996918349032057e-06	4.221641574986279e-06	6.765750981685414e-07	9.924581263476284e-07	5.176268132345285e-06	7.165404554143606e-07	1.4960145335862762e-06	1.6930767969824956e-06	3.4770437196129933e-07	5.228286227065837e-06	0.00010825602657860145	5.49110438896605e-07	9.956871735994355e-07	1.0430117924897786e-07	2.126085519194021e-06	6.430726102735207e-07	6.463456884375773e-06	3.600478137855134e-08	3.7515433177759405e-06	4.986113708582707e-07	4.695085408457089e-06	5.149053095010458e-07
MIP1_00178352 0.0011462196707725525	0.00019629979215096682	0.0003507744986563921	5.239407255430706e-05	0.00010911010031122714	0.0001173116615973413	0.0006507340585812926	0.00016064135706983507	0.00020911125466227531	2.801094342430588e-05	4.9753474741009995e-05	6.356418452924117e-05	0.009543132968246937	7.509516581194475e-05	0.0001075615655281581	0.012004861608147621	3.0290681024780497e-05	0.000602050859015435	0.0004426948435138911	3.1832132663112134e-05	3.8070309528848156e-05	0.0006699743680655956	0.0007972840685397387	9.520605817670003e-05	2.5576875486876816e-05	0.00012886869080830365	8.557615365134552e-05	0.00010141394886886701	0.00109160749707371	0.00013588464935310185	3.393935912754387e-05	5.130910358275287e-05	0.00032548143644817173	4.5905129809398204e-05	0.003312384709715843	0.00018971289682667702	1.971136953216046e-05	0.0001593409979250282	0.04253638908267021	0.00016283249715343118	0.0006013637175783515	3.412090154597536e-05	0.00027848724857904017	2.3776217858539894e-05	0.00014088120951782912	4.2675375880207866e-05	0.00019032001728191972	1.8214665033156052e-05	0.00021743950492236763	0.00011333613656461239
MIP1_00179258 0.0002793499152176082	0.000662855920381844	0.002505580196157098	0.00044457800686359406	0.0031700567342340946	0.0012021700385957956	0.0019119884818792343	0.0017536816885694861	0.0005220125894993544	0.0001932161394506693	0.034824859350919724	0.0010286428732797503	0.0023492707405239344	0.0005499497056007385	0.0005776013131253421	0.0047538322396576405	0.04203487187623978	0.003894585417583585	0.04567878320813179	0.000222661008592695	0.0015648541739210486	0.005781175568699837	0.003969702869653702	0.00026039514341391623	0.006265230942517519	0.0005632185493595898	0.0003181402280461043	0.000491043203510344	0.0008935017976909876	0.003764476627111435	0.00017893871699925512	0.0013221242697909474	0.0004421076155267656	0.00030305603286251426	0.000580808671656996	0.00338151166215539	0.0016721428837627172	0.04345649853348732	0.0035094264894723892	0.0011954266810789704	0.0017280376050621271	0.00018612670828588307	0.00041624464211054146	0.006214409600943327	0.001979213673621416	0.00023143825819715858	0.0027515862602740526	0.001970888813957572	0.0015577126760035753	0.0005785357789136469
MIP1_00180064 0.0030593653209507465	5.560742647503503e-05	6.35746109765023e-05	0.00042896592640317976	0.001057478366419673	0.0008801067597232759	6.676762859569862e-05	0.0012407948961481452	5.016825889470056e-05	1.7284783098148182e-05	0.004027733113616705	4.138462099945173e-05	0.01126935612410307	1.802601764211431e-05	5.153658639756031e-05	0.001775123761035502	0.0015372363850474358	0.0016158713260665536	0.01435338705778122	0.00016751037037465721	4.2190767999272794e-05	0.03479006513953209	0.0012242699740454555	2.6733770937426016e-05	9.178420441458002e-05	5.2606505050789565e-05	0.00020125252194702625	0.0003157507162541151	0.020504333078861237	0.0002297929022461176	1.2603783943632152e-05	2.1105919586261734e-05	9.62686026468873e-05	4.242379873176105e-05	0.1685660481452942	9.47272710618563e-05	0.000168083788594231	0.0002130319335265085	0.005851130932569504	0.00044613308273255825	0.000700961914844811	2.1282285160850734e-05	0.00042735456372611225	0.0001058316629496403	0.00014018786896485835	0.00014343933435156941	0.00022107717813923955	2.0691464669653215e-05	2.1836935047758743e-05	0.0015864484012126923
MIP1_00180365 2.0834954739257228e-07	2.439954016608681e-07	4.3555112938520324e-07	7.048263483966366e-08	2.0527195943031984e-08	1.262881141883554e-07	5.6770400078676175e-06	4.92833365228762e-08	9.11866067099254e-08	3.66983883282046e-08	1.5902317045402015e-06	4.043002732601053e-08	1.434873411199078e-05	7.226299658213975e-06	1.3436955725865118e-07	1.2543888772142964e-07	5.504059572558617e-07	9.139012604464369e-07	2.1881203338125488e-07	1.8132145669369493e-06	2.0180145554604678e-07	6.79995082464302e-07	1.6248758782921868e-08	1.029592453960504e-06	1.9618471291948936e-09	3.100404342148977e-07	1.2167127749762585e-07	1.5656267748909158e-07	1.7227036153144581e-07	4.36037396411848e-07	2.773174223591468e-08	1.2296453633098281e-08	1.0096518110458419e-07	1.3342450984055176e-05	1.5084454219049803e-07	8.059878098265472e-08	7.194160378531933e-09	1.0776795278388818e-07	5.889123713131994e-07	2.000287082637442e-07	2.9138323753841178e-08	4.2502379393738465e-09	5.8764786814435865e-08	2.8028894760723233e-08	0.015429564751684666	5.50218328498886e-06	3.5087111882603494e-08	1.4783662294348687e-08	6.515843864463022e-08	6.200502866704483e-08
MIP1_00180717 6.513517725181828e-09	1.0119476883119205e-06	6.993834400503829e-10	4.4878298410822026e-08	1.591176079784873e-08	2.1083518930709033e-08	2.262775637973391e-07	4.8471356706158986e-08	6.214734753484663e-07	3.6877003140034503e-07	5.62052413499714e-08	2.38997870383173e-07	2.0489018481839594e-08	1.9412128438034415e-07	1.5983371781658207e-07	1.3192111225635017e-07	1.8216846697782785e-08	1.0269741501645058e-08	1.914776248668204e-08	6.635738625249132e-10	5.172065442593521e-08	2.791587849770849e-09	0.003968577831983566	1.0119803661723381e-08	7.090764597705856e-07	3.8401751112360216e-07	4.0166771242411414e-08	3.322221786561386e-08	3.5906966289189768e-09	7.770187835376419e-07	3.4638577517398517e-07	3.3483618722129904e-07	2.0296733964642044e-06	7.430148052378627e-09	1.5986527657219085e-09	1.319699407531516e-07	4.014599319646095e-09	4.037914447252433e-09	0.0004487501864787191	1.599521937123427e-07	5.978704393783119e-07	1.0477812395492947e-07	2.7922922640755132e-08	2.358378381472903e-09	1.541582683728393e-08	5.908864508796796e-10	5.674281489120858e-09	1.1828356072385304e-09	9.668769962445367e-07	2.188402570268977e-09
MIP1_00182849 2.9641080345754744e-06	8.870771125657484e-06	0.0004632688360288739	7.558095148851862e-06	1.3350571862247307e-05	1.0095695870404597e-05	4.200761850370327e-06	2.3467577193514444e-05	1.5495131719944766e-06	2.288412588313804e-06	6.14266682532616e-05	1.948782255567494e-06	5.678897286998108e-05	1.2672569027927238e-05	1.7471239743827027e-06	1.412663004884962e-05	2.1870240743737668e-05	0.00022837775759398937	0.00041397163295187056	1.5731266103102826e-06	4.490562332648551e-06	9.186860552290455e-05	7.167373041738756e-07	3.7390277611848433e-06	2.781149305519648e-06	1.8001175703830086e-05	1.8488730347598903e-05	1.711157165118493e-05	1.2706948837148957e-05	2.8660806492553093e-05	1.5867852880546707e-06	3.443296918703709e-06	1.2308853456488578e-06	8.47805949888425e-06	7.710640602454077e-06	2.64939399130526e-06	3.980705059802858e-06	1.3713292901229579e-05	4.368410009192303e-05	1.0894035767705645e-05	2.8081338314223103e-05	3.1238291740010027e-06	2.6314551178074908e-06	2.5432996153540444e-06	0.00034583147498779	1.3828856708641979e-06	1.7292582924710587e-05	3.3346475447615376e-06	3.52907204614894e-06	2.3869453798397444e-05
MIP1_00182860 3.305367863504216e-05	0.00020534729992505163	9.212723671225831e-05	0.0002386875421507284	0.14743110537528992	2.7617714295047335e-05	0.0015265587717294693	7.74387881392613e-05	0.00018301182717550546	0.00030344113474711776	0.0009708682773634791	5.6139710068237036e-05	0.005858652293682098	0.0004696764226537198	6.671391020063311e-05	0.0003159163461532444	0.001447919406928122	0.0006936996360309422	0.0011243203189224005	0.0007119532092474401	0.0002635042474139482	0.00013033409777563065	0.010992861352860928	3.4640364901861176e-05	0.016525201499462128	0.0004328806244302541	1.5385357983177528e-05	3.5548284358810633e-05	4.373411866254173e-05	0.0018967989599332213	0.0001454246958019212	0.00040431495290249586	0.0003529685200192034	9.716635395307094e-05	6.395897798938677e-05	0.0002795977343339473	0.09154830873012543	0.0005577525007538497	0.005265135783702135	0.0008555259555578232	0.00023974354553502053	0.0007099354988895357	0.018395718187093735	0.0003502642211969942	0.0008760505588725209	0.000587453949265182	0.0028860783204436302	0.0002782049123197794	8.128156332531944e-05	2.0339912225608714e-05
MIP1_00183204 1.2888614946859889e-05	2.8884045605082065e-05	2.8872478651464917e-05	3.467205897322856e-05	0.02304883487522602	4.061881099914899e-06	0.000724265119060874	7.043827736197272e-06	1.0419304089737125e-05	1.3285645763971843e-05	0.0005865134880878031	5.409864115790697e-06	0.0029647790361195803	0.0006757926312275231	7.722120244579855e-06	3.1959247280610725e-05	0.0006181003991514444	6.428464985219762e-05	6.324276182567701e-05	0.011800345964729786	8.439426892437041e-05	0.00010188765736529604	0.0003979956090915948	8.616653758508619e-06	7.643689605174586e-05	4.651483686757274e-05	5.446909199235961e-06	1.66745903698029e-05	2.3955128199304454e-05	0.00028549996204674244	1.65051496878732e-05	7.153884507715702e-05	2.8419282898539677e-05	0.00029322324553504586	8.36293475003913e-05	2.3036982383928262e-05	0.008674189448356628	7.697635737713426e-06	0.0002643162151798606	0.00046889696386642754	2.5168710635625757e-05	1.3868470887246076e-05	0.006698861252516508	3.2783889764687046e-05	0.0017468659207224846	0.010718687437474728	8.735101437196136e-05	1.8251077563036233e-05	5.996559139020974e-06	1.4527592611557338e-05
MIP1_00183571 1.4601257980473292e-08	4.154646626730596e-10	2.4197083139249065e-13	6.713395395152588e-10	3.1623100947737737e-14	9.137207657161639e-11	7.303292692828478e-11	1.315075409680233e-10	7.823162950781892e-11	5.944375634087118e-12	2.5316766461003226e-09	2.7046972994604346e-10	0.00117715063970536	3.48003327543811e-11	1.223034562514158e-09	2.4327215797370627e-09	1.097864334165255e-11	7.97551399922547e-11	3.558824415716977e-11	3.264092121590956e-11	4.462944228587895e-13	5.654974266633417e-09	9.03873434432434e-11	4.894844946035093e-11	7.69610815506104e-14	6.437641530965266e-10	2.763294038032882e-09	1.6236605393515902e-09	3.7860123924815525e-09	3.569602838142394e-13	6.4695406150339085e-12	2.0458584641929595e-13	8.402543244523386e-11	7.529484306011136e-13	1.9544218048395123e-06	1.4145222536690594e-12	1.7313371060163202e-13	2.995193340311203e-13	0.00015169027028605342	7.544025126815512e-11	5.31051036478658e-10	2.2506441155201173e-11	1.9484667514429316e-13	1.0328638985757088e-11	7.432645644789293e-12	7.468588941739185e-11	3.0582511349741548e-12	2.4138482350639402e-14	4.3658889004039025e-11	2.1298766916810763e-10
MIP1_00183599 0.00017906553694047034	0.00012164739746367559	0.0006018559797666967	7.166734576458111e-05	9.144088107859716e-05	3.4562886867206544e-05	0.0002888288290705532	4.698203701991588e-05	8.135003736242652e-05	4.458747571334243e-05	4.5678363676415756e-05	1.9484368749544956e-05	0.0032881891820579767	0.00011786253890022635	8.047583833104e-05	0.0003837221011053771	5.223742118687369e-05	0.0004632613272406161	0.0001301957236137241	2.0077317458344623e-05	0.00013066148676443845	0.0001215440861415118	0.00011779850319726393	0.00012023284944007173	3.378332985448651e-05	0.00011897512740688398	0.00012240663636475801	0.00010528490383876488	0.00016717334801796824	0.00030441590934060514	6.139170000096783e-05	6.316110375337303e-05	8.39867425384e-05	8.824618998914957e-05	0.00010987341374857351	7.498868217226118e-05	2.7035788662033156e-05	0.00019221393449697644	0.0024461871944367886	6.329295865725726e-05	4.151740358793177e-05	7.801909669069573e-05	0.00010003348143072799	2.312743163201958e-05	0.0017156857065856457	2.979930468427483e-05	0.0001576627983013168	2.527970173105132e-05	6.380675040418282e-05	7.814313721610233e-05
MIP1_00184460 2.797343938709673e-07	4.854162398260087e-06	2.670975618457305e-07	3.3500867857583216e-07	2.6370464183855802e-05	4.132447486426827e-07	1.1309389265079517e-05	1.767735682278726e-07	1.372341216665518e-06	4.834735278791413e-08	2.3465711365133757e-06	8.520614755980205e-06	9.198782936437055e-05	8.749282898179445e-08	2.597793354652822e-06	0.011689764447510242	6.294987997534918e-07	1.9126428014715202e-06	5.2217201300663874e-05	8.947609764220488e-09	6.583152753592003e-06	7.208871721786636e-09	1.9676697775139473e-05	2.0353785657789558e-05	1.3646265983879857e-07	2.215977929154178e-06	5.857879159520962e-07	3.758702007417014e-07	6.973115063146906e-08	3.9618785194761585e-06	3.449455334703089e-07	3.232954668419552e-06	6.858311394353223e-07	8.274778906525171e-08	1.710587440584277e-07	7.292430836969288e-07	7.259512813106994e-07	0.0002599486615508795	0.00010344383917981759	1.1700332436248573e-07	1.4219581316865515e-06	3.2464828336742357e-07	7.913796480352175e-07	5.235852995610912e-07	7.613464703126738e-08	1.0994690491372694e-08	1.4030321153768455e-06	7.575685003757826e-07	4.659572368836962e-05	1.411038823562194e-07
MIP1_00185265 0.007402078714221716	0.002776874927803874	0.00827932357788086	0.004507481120526791	0.049783676862716675	0.006798349786549807	0.002092619426548481	0.0166392270475626	0.0017181835137307644	0.0005188370705582201	0.05747217312455177	0.0010157417273148894	0.02233578823506832	0.0008620715816505253	0.0015687861014157534	0.018523352220654488	0.06104334071278572	0.015916084870696068	0.1476295292377472	0.0019017942249774933	0.0052207051776349545	0.10055679082870483	0.07625166326761246	0.0003706956631503999	0.006937027908861637	0.0012523522600531578	0.0030325399711728096	0.005296958144754171	0.021846463903784752	0.012348957359790802	0.0006640763604082167	0.007226781453937292	0.0025480857584625483	0.001490347203798592	0.03869590535759926	0.012093272991478443	0.014184524305164814	0.018166203051805496	0.044932376593351364	0.008060009218752384	0.024274250492453575	0.001719716819934547	0.011535214260220528	0.008582385256886482	0.0035845679230988026	0.0017646081978455186	0.014760534279048443	0.005395972169935703	0.0016006273217499256	0.015364411287009716
MIP1_00185281 2.4526762842924654e-09	1.274963135067253e-09	3.806255033378392e-10	3.663301606504632e-11	1.1523038382851847e-12	8.366022319350463e-10	7.120517370173829e-11	2.9784106292396473e-09	1.6600504304520314e-10	9.00897065281292e-12	1.8836345816453104e-08	1.1718534129179226e-11	3.318977315203142e-09	2.173492635870744e-10	5.388187673815992e-09	2.6052404678011953e-08	2.408303778622667e-09	8.103467230569095e-09	6.687011477879423e-07	8.799573049389497e-12	8.682912245108754e-13	7.521406786281659e-08	7.700489135231692e-09	2.3950900290836685e-11	2.7080280292496317e-13	8.036997733995577e-10	1.500008894872451e-09	5.601404340360716e-10	3.01801739155394e-09	6.9542939115652125e-12	3.9840374055355454e-11	3.96973148797386e-11	4.241438797403241e-11	4.513059370658823e-11	8.282165175899081e-09	9.022009528347752e-11	4.146185890278875e-13	1.8933230538920043e-09	0.00010107845446327701	2.2299245783230504e-11	6.60645316230557e-10	6.687037208685798e-12	9.426726760297655e-12	6.38609026770709e-11	4.6519724605786905e-07	2.6682645676290306e-11	2.2951666955872696e-10	1.7087123382886205e-11	5.3397081895001364e-11	2.1041074438343799e-10
MIP1_00185383 0.00016607710858806968	0.0005723812500946224	0.01615401729941368	0.0006725889979861677	0.043297603726387024	0.00021985733474139124	0.0025935708545148373	0.0006270138546824455	8.510025509167463e-05	0.0016713524237275124	0.021847184747457504	0.0004368215159047395	0.025233473628759384	0.001953670522198081	0.00019744991732295603	0.004948589485138655	0.024248449131846428	0.025998113676905632	0.008418332785367966	0.0015037145931273699	0.002636787947267294	0.0006320588872767985	0.00042209847015328705	9.208402479998767e-05	0.08436352759599686	0.0018061504233628511	8.269280078820884e-05	0.00017083580314647406	0.0004489170969463885	0.05434843897819519	0.0017630920046940446	0.0018664906965568662	7.823589839972556e-05	0.0009585361112840474	0.00042992999078705907	0.0005279990145936608	0.020231200382113457	0.00545406574383378	0.0013511523138731718	0.0035443860106170177	0.0012658558553084731	0.0037051260005682707	0.0088256960734725	0.016186218708753586	0.009898287244141102	0.001638919347897172	0.00631460128352046	0.013302708975970745	0.0006256874185055494	0.00014539349649567157
MIP1_00185488 0.0005851859459653497	0.0027413421776145697	0.0014884723350405693	0.001749655231833458	0.054130662232637405	0.0009085282799787819	0.007976776920258999	0.0010255841771140695	0.0013985263649374247	0.0013595082564279437	0.014713682234287262	0.0018323087133467197	0.03439504653215408	0.006019141525030136	0.0012252697488293052	0.005509352311491966	0.027892984449863434	0.003787211375311017	0.010071272030472755	0.007819857448339462	0.08386147767305374	0.004556033294647932	0.06263741105794907	0.00036450664629228413	0.017457619309425354	0.0027512330561876297	0.0004209568432997912	0.0011290222173556685	0.00105579337105155	0.04211080074310303	0.008199155330657959	0.027640823274850845	0.0028236303478479385	0.00463062571361661	0.0022090929560363293	0.008113368414342403	0.022333011031150818	0.0023689642548561096	0.04021493345499039	0.01600859872996807	0.004722023382782936	0.0243940781801939	0.02606070227921009	0.014329672791063786	0.007994761690497398	0.007127507124096155	0.0032270688097923994	0.01448725163936615	0.002530815312638879	0.0009010612266138196
MIP1_00185557 3.597244358388707e-05	0.00020679341105278581	5.57095472686342e-06	0.00010704290616558865	0.0029464552644640207	2.8543763619381934e-05	0.0003310983593109995	4.4780332245863974e-05	0.00023171248903963715	1.5794081264175475e-05	0.0008262615301646292	8.578818233218044e-05	0.002036233199760318	7.205412111943588e-05	0.00011474741768324748	0.00033090708893723786	0.0033399786334484816	6.831138307461515e-05	0.0026172627694904804	0.00010031115380115807	0.0002758205810096115	0.00010930858843494207	0.2418954074382782	2.6205005269730464e-05	0.0010601843241602182	0.00011842852836707607	3.7633071769960225e-05	5.123091978020966e-05	3.1418981961905956e-05	0.00026411571889184415	5.848190630786121e-05	0.00028832757379859686	0.0010262106079608202	6.758889503544196e-05	3.249395012971945e-05	0.00021633955475408584	0.0016392891993746161	0.0016749772476032376	0.035381533205509186	0.00017925156862474978	0.00042114953976124525	6.340423715300858e-05	0.0007035793969407678	0.00016793944814708084	6.451870285673067e-05	7.153707701945677e-05	0.00019702434656210244	0.0001337703288299963	0.0001383301569148898	3.254962575738318e-05
MIP1_00187054 0.001566243008710444	0.0024385752622038126	0.003959194757044315	0.001614687847904861	0.05868758633732796	0.002011686796322465	0.006501771043986082	0.0030234395526349545	0.002423166297376156	0.0009658880298957229	0.04259750619530678	0.004270235076546669	0.03183984383940697	0.002160952892154455	0.0018841862911358476	0.016004668548703194	0.04733431711792946	0.0103183314204216	0.04406783729791641	0.0021202899515628815	0.011554369702935219	0.006409346126019955	0.10256327688694	0.001141954562626779	0.03158431127667427	0.0028895919676870108	0.0007104858523234725	0.001256194431334734	0.002651296090334654	0.02061120606958866	0.002964609768241644	0.021799743175506592	0.002628174377605319	0.002849402604624629	0.004235613625496626	0.010162632912397385	0.020587347447872162	0.16717523336410522	0.03137381374835968	0.008892149664461613	0.004658911377191544	0.0040914081037044525	0.018500974401831627	0.015468133613467216	0.011283806525170803	0.002084410283714533	0.0098158223554492	0.012200516648590565	0.005878395866602659	0.0016702610300853848
MIP1_00189616 1.4972882127040066e-05	1.966105446626898e-05	2.5831729999481468e-06	2.591740667412523e-06	0.0034895872231572866	2.6854652332986007e-06	4.055166937178001e-05	1.326149231317686e-05	4.7558671212755144e-05	5.730591396968521e-07	1.2268794307601638e-05	8.998596968012862e-06	5.422303729574196e-05	3.6910571452608565e-06	1.1600316611293238e-05	1.655271989875473e-05	1.2128797607147135e-05	5.477790182339959e-06	0.00024277018383145332	2.3236599133724667e-07	1.851978959166445e-05	2.2012543922755867e-05	0.019648050889372826	8.596995940024499e-06	1.4923102753527928e-05	3.0228635296225548e-05	5.8239834288542625e-06	6.590527391381329e-06	1.1397970411053393e-05	2.1435991584439762e-05	9.203454283124302e-06	2.0343753931229003e-05	6.317983206827193e-05	5.356790097721387e-06	4.613104465533979e-06	1.5714316759840585e-05	0.000671384041197598	0.0004321603337302804	0.0074081881903111935	8.472644367429893e-06	9.775881153473165e-06	2.2296626411844045e-05	0.0001219705372932367	1.1831590200017672e-05	1.3189172022975981e-05	1.991500937492674e-07	0.00016596438945271075	2.5120176360360347e-05	1.9623814296210185e-05	3.348870905028889e-06
MIP1_00190387 9.161054137507563e-09	3.137615181003639e-07	6.2090212971099845e-09	8.404334295164517e-08	0.00023794473963789642	7.341287577844469e-09	6.418227371796092e-07	1.0288622398491043e-08	6.926970286258438e-08	1.2830622608817066e-07	1.5329555026255548e-05	2.357093364935281e-08	2.661401049408596e-05	4.449747166290763e-07	3.90108745307316e-08	2.2435185087488208e-07	4.148285006522201e-05	1.3733975379182084e-07	4.595206974045141e-06	1.9128475514662568e-07	1.4626462530031858e-07	1.0187023669061546e-08	0.0016084235394373536	6.177648970151495e-08	1.0775972441479098e-05	5.810929337712878e-07	7.32673965941899e-09	1.4339041953803644e-08	2.712018609685174e-09	5.976389729767106e-07	7.136898005910552e-08	8.468407486361684e-07	2.442100424104865e-07	6.000799430694315e-07	7.702001703080441e-09	4.1162770969549456e-08	4.039723353344016e-05	1.118057639359904e-06	1.8173615899286233e-05	2.945915298369073e-07	9.502383591097896e-08	1.3950240429494443e-07	0.0001373179693473503	4.402404272241256e-07	1.7606316760065965e-05	1.1368027941216496e-07	6.341589369185385e-07	3.1949255685503886e-07	2.01082901440941e-08	2.8881184110929325e-09
MIP1_00190667 2.5025396098499186e-05	0.00015788002929184586	2.892114207497798e-05	7.440125773428008e-05	0.010596462525427341	7.212285709101707e-05	0.001061261398717761	6.780464173061773e-05	7.50708204577677e-05	0.0004119262157473713	0.012756568379700184	0.0002024266723310575	0.006264631170779467	0.0014731527771800756	6.830487109255046e-05	0.0003759062965400517	0.007247056346386671	0.00025205762358382344	0.0019707612227648497	0.0007895439048297703	0.0007594093331135809	0.00016155843331944197	0.0053590754978358746	9.932354441843927e-05	0.015480948612093925	0.00026555670774541795	2.1969573936075903e-05	2.9327418815228157e-05	4.4971242459723726e-05	0.0009917453862726688	0.001071633887477219	0.0015543279005214572	0.0001364218769595027	0.0011948187602683902	6.597502942895517e-05	0.00016850004612933844	0.0017723493510857224	0.001262280042283237	0.0012055804254487157	0.0006158222095109522	9.587468230165541e-05	0.00020917107758577913	0.003593042492866516	0.002083075698465109	0.055136241018772125	0.0008605610928498209	0.00021170280524529517	0.001703884219750762	0.0002069557667709887	1.7793445294955745e-05
MIP1_00191193 4.174206580387363e-08	1.0331377353622884e-07	1.6064218011369036e-10	4.091986838261619e-08	7.49276478018146e-06	7.2585550903170315e-09	5.37163558078646e-09	4.915191311738454e-07	3.8001587654434843e-07	2.4682508814599657e-10	5.6381730395571594e-09	5.5113087427116625e-08	1.7668777729795693e-07	9.35376498478746e-11	2.559928446999038e-08	1.9691473340799348e-08	1.0562862806651196e-09	2.197249671098689e-08	4.547692242340418e-06	4.768414135769561e-11	2.523123654452064e-10	6.137746026979585e-07	9.802356970567416e-08	2.2087194295750123e-09	4.864468827747714e-10	7.433212800833644e-08	1.4217097543678392e-07	1.0855581678015369e-07	2.73608655732005e-08	8.090644820768489e-10	9.139582424211312e-10	3.643612522807871e-09	4.817420773406411e-08	2.9476593388366723e-10	2.4334062800335232e-06	2.5940641634747408e-08	2.7102365493192337e-05	6.009902797643463e-09	0.00022824060579296201	2.9987796779096243e-07	1.3159014145003312e-07	1.0635224612087768e-07	6.693570497873225e-08	1.9022955433101174e-10	7.245586769455414e-11	2.442464112906162e-11	2.432185226552974e-07	6.297909416197456e-11	1.1574253555579617e-08	1.3646733520999987e-07
MIP1_00191346 3.299002173662302e-06	3.428806667216122e-05	2.3939142920426093e-05	2.109199522237759e-05	0.04306821525096893	1.0067248013001517e-06	0.0002223913324996829	1.4508540516544599e-05	9.386755846207961e-05	2.2916119633009657e-05	0.0004898069310002029	6.796969501010608e-06	0.0005245906068012118	3.4141994547098875e-05	9.686650628282223e-06	5.252474147710018e-05	0.0012256217887625098	0.00010176986688748002	9.301296813646331e-05	8.420246740570292e-05	2.875953578040935e-05	7.303651364054531e-05	0.017672911286354065	1.7104713379012537e-06	0.004968396387994289	9.207823313772678e-05	2.109321030729916e-06	9.13055282580899e-06	1.7449727238272317e-05	0.0016774276737123728	8.464987331535667e-06	2.1571730030700564e-05	0.00030770787270739675	3.0049400265852455e-06	1.2307937140576541e-05	0.0005260655307210982	0.028090599924325943	3.968003875343129e-05	0.004190350417047739	0.0006586597883142531	4.0235794585896656e-05	0.0008760618511587381	0.005631856620311737	0.00034633814357221127	5.984454219287727e-06	6.334531644824892e-05	0.00026714257546700537	0.000173883032402955	1.1586970686039422e-05	5.271850568533409e-06
MIP1_00193161 0.00021151112741790712	6.210697029018775e-05	0.0007870293338783085	8.973074000095949e-05	0.0013053157599642873	3.30347684212029e-05	0.0004805539210792631	6.806987221352756e-05	2.1127549189259298e-05	1.6547699488000944e-05	0.005438944790512323	2.123253943864256e-05	0.0029610416386276484	7.881547935539857e-05	3.3023239666363224e-05	0.00018196414748672396	0.006422507576644421	0.002431047847494483	0.0006340762483887374	0.0004380305181257427	6.246108387131244e-05	0.008519020862877369	0.00031710887560620904	2.278988904436119e-05	0.00012803979916498065	0.00015951003297232091	4.228518082527444e-05	0.0001496704644523561	0.0024266750551760197	0.010802753269672394	0.000138388219056651	5.6889737606979907e-05	4.388008528621867e-05	9.687528654467314e-05	0.0024193699937313795	6.133487477200106e-05	0.00039189495146274567	5.135829633218236e-05	0.001609674422070384	0.001004938967525959	8.099620754364878e-05	0.0007438994944095612	0.00041200590203516185	0.002959734294563532	0.00014518278476316482	0.0003013193781953305	0.00021481439762283117	0.002346999244764447	5.99449485889636e-05	0.0003226092958357185
MIP1_00193894 0.0005359158967621624	0.00027401308761909604	9.829041664488614e-05	0.0006129774847067893	0.0006689362926408648	0.001611624495126307	0.00017575999663677067	0.0020992096979171038	0.0005566265899688005	5.208054062677547e-05	0.0018916927510872483	0.0010205557337030768	0.005721996072679758	3.307625593151897e-05	0.00015281597734428942	0.0019354380201548338	0.0009298702934756875	0.00043763319263234735	0.009256032295525074	0.0002676565491128713	3.4727290767477825e-05	0.0016434398712590337	0.00034283491550013423	0.00018490248476155102	0.00015453979722224176	0.00032967812148854136	0.00028208678122609854	0.00022056912712287158	0.0023648818023502827	0.00021722604287788272	0.00019563086971174926	9.443362068850547e-05	0.00036339450161904097	0.0002657818840816617	0.0013815895654261112	0.0006934702978469431	0.00019345982582308352	0.0034188805148005486	0.0015325972344726324	0.000348895147908479	0.0006377727258950472	7.782551983837038e-05	0.0004461964126676321	0.00029016638291068375	0.0004103719547856599	0.00013779384607914835	0.0005207370850257576	0.00019789417274296284	0.00024220443447120488	0.00043395505053922534
MIP1_00194449 0.0006323308916762471	0.0007864018552936614	0.0001416743907611817	0.00038493008469231427	0.0005104403244331479	0.0006505638011731207	0.0004169117601122707	0.000868914881721139	0.00026441956288181245	0.0001459809864172712	0.0003895284899044782	0.007685348857194185	0.09485795348882675	6.868685159133747e-05	0.0007865127990953624	0.0017074632924050093	0.00015795066428836435	0.0005967785837128758	0.0006260310183279216	0.0011919582029804587	8.233431435655802e-05	0.00027503486489877105	0.0001617828820599243	0.0006372860516421497	0.00010336082050343975	0.0006530383252538741	0.00026030378649011254	0.00016656919615343213	0.00015771813923493028	0.00020326877711340785	0.0038278531283140182	0.00024397679953835905	0.00015318946680054069	0.00022917258320376277	0.000369492539903149	0.0002678857708815485	9.063016477739438e-05	0.00046355818631127477	0.0005981696886010468	0.00017041440878529102	0.0004996457719244063	0.0006382086430676281	6.042348832124844e-05	7.915789319667965e-05	0.0012205650564283133	0.0009995164582505822	0.0005262846825644374	8.731378329684958e-05	0.0014116006204858422	0.00011765660019591451
MIP1_00195930 0.0002364223764743656	0.00012878133566118777	0.00011986687604803592	7.117778295651078e-05	0.0007597292424179614	5.2516876166919246e-05	7.500112405978143e-05	3.167772229062393e-05	0.00013824418419972062	7.899697084212676e-05	0.0005098888650536537	0.00023412780137732625	0.05271859094500542	4.181193799013272e-05	0.00016540969954803586	0.000316102261422202	0.0005228745867498219	0.0003456959966570139	6.525204662466422e-05	0.0001159743987955153	2.319636769243516e-05	0.001170708448626101	0.0005292060086503625	5.799561768071726e-05	0.0003246787819080055	0.0003348725149407983	8.659390005050227e-05	9.701692033559084e-05	0.0002638242149259895	0.001130837481468916	0.00033846989390440285	5.1255745347589254e-05	0.00026312138652428985	0.0001254188100574538	0.00017905134882312268	0.0002631550014484674	0.0001352517429040745	0.0005804268876090646	0.00174190872348845	0.00017866592679638416	5.194810364628211e-05	0.013012390583753586	0.00028209324227645993	0.0005512475036084652	0.00026878429343923926	0.00011975948291365057	0.00014563908916898072	0.0009232285083271563	9.326085273642093e-05	7.195207581389695e-05
MIP1_00196377 2.3660119197188578e-08	4.927177883473632e-07	2.1972706321093938e-08	3.655601688024035e-07	2.709091631913907e-06	1.2428624359017704e-05	6.168065738165751e-07	2.0977718122594524e-06	4.726767315332836e-07	6.632847089349525e-07	7.967589772306383e-05	2.8191595902171684e-06	4.170419174442941e-07	4.927788950226386e-07	3.9674370100328815e-07	6.728399739586166e-07	7.908802945166826e-05	1.380014680307795e-07	0.016939908266067505	2.982522318006886e-08	5.0865025968960254e-08	1.333535328740254e-05	4.554515271593118e-06	5.793996749048347e-08	1.7865775589598343e-05	7.61039984809031e-07	4.434098741512571e-07	4.2191919646938914e-07	1.2659319281738135e-07	1.2381248026827052e-08	1.3927655118095572e-07	1.4824520278011732e-08	1.5249315765686333e-07	1.8265107826209714e-07	5.029784588828079e-08	2.3454070685602346e-07	9.397749067829864e-07	6.161245664770831e-07	1.366289779980434e-06	1.4546766635703534e-07	2.662897941263509e-06	3.630600176052212e-08	1.6255826906785842e-08	1.7502272839919897e-06	0.0009657564223743975	1.517494396807706e-08	1.728822809354824e-07	1.2692792950019793e-07	1.6247959422344138e-07	6.747060155021245e-08
MIP1_00196533 7.34960995032452e-05	2.2055942281440366e-06	1.928537585627055e-06	0.00015426463505718857	8.385950059164315e-05	1.0218655006610788e-05	3.3916751362994546e-07	8.98098514880985e-05	2.6901457204075996e-06	4.412210330428934e-07	0.002554532838985324	5.839260666107293e-07	0.0003993345599155873	6.036754029992153e-08	4.0140815826816834e-07	1.7358271406919812e-06	4.2345629481133074e-05	3.772074342123233e-05	0.0010274891974404454	1.5954664149830933e-06	1.2832997242639976e-07	0.0035294792614877224	8.99231690709712e-06	2.3155148198839015e-07	4.363088009995408e-06	1.7616362129047047e-06	0.00016535562463104725	0.00010525758989388123	0.0002317655016668141	2.0131142264290247e-06	7.591452799715626e-08	1.858117855135788e-07	9.018733067023277e-07	1.0135512695796933e-07	0.034579310566186905	1.9757478639803594e-06	2.4167906303773634e-05	8.362598578059988e-07	0.0006221160292625427	0.00013076307368464768	5.461010005092248e-05	4.6592404601142334e-07	9.3887965704198e-06	9.216525427291344e-07	1.3886026408727048e-06	1.0413058362246375e-06	1.3795865015708841e-05	1.0595499588816892e-07	1.4759240229977877e-07	0.00040818785782903433
MIP1_00196992 7.79338188294787e-06	4.712225290859351e-06	6.045984264346771e-07	4.55673813348767e-07	6.751674845872913e-07	1.4118775197857758e-06	3.810029056694475e-07	3.6916133012709906e-06	7.100881589394703e-07	2.0908595743662772e-08	2.0992597171698435e-07	2.2618327477630373e-07	0.004123196937143803	3.1871952188566866e-08	2.834809720297926e-06	6.956208380870521e-05	9.384281440816267e-08	4.025167754662107e-07	3.2240195650956593e-06	3.5745106430340456e-08	5.346483433754656e-08	5.914970415688003e-07	1.1701798712238087e-06	6.488023700512713e-06	7.773754973072755e-10	2.4499247501807986e-06	2.1860168999410234e-06	8.040728971536737e-07	2.651249246810039e-07	4.421371357921089e-08	3.015890115420916e-07	1.966130440678171e-07	3.945108630887262e-07	9.600705652701436e-08	1.9592796718370664e-07	5.658137638420158e-07	8.525797312586292e-08	0.0001382492046104744	6.068332368158735e-06	4.254295049577195e-08	1.4798325764786568e-06	3.0883171575624146e-07	3.7468808500307205e-07	9.569607328785423e-08	4.6863527813911787e-07	1.8696571402188056e-08	3.827659384114668e-06	3.1264085009752307e-07	2.55615805144771e-06	2.9789245559186384e-07
MIP1_00197039 7.3076160333585e-05	0.00023273630358744413	7.469343108823523e-05	2.682621925487183e-05	0.0003460418956819922	8.906725270207971e-05	0.0001832183770602569	0.00010772568930406123	0.00017063505947589874	4.843715578317642e-05	0.000766771612688899	0.0013594578485935926	0.0011418141657486558	5.428911026683636e-05	0.00015965368947945535	0.0005033480119891465	0.0002929460315499455	7.417067536152899e-05	0.0017962295096367598	7.974309119163081e-05	0.00017277011647820473	4.723604070022702e-05	0.0013791345991194248	7.763021858409047e-05	0.00011594221723498777	0.00016565418627578765	5.808429341414012e-05	4.449988409760408e-05	1.6726400644984096e-05	0.00010715156531659886	0.000839834741782397	0.000873586512170732	0.00011646090570138767	0.00015406310558319092	1.7043868865584955e-05	0.00015976546274032444	6.20093269390054e-05	0.00022663416166324168	0.006739484611898661	4.207352321827784e-05	6.911187665537e-05	8.368327689822763e-05	2.2562651793123223e-05	5.039914321969263e-05	0.0015688638668507338	8.764395897742361e-05	0.00035161618143320084	3.8478705391753465e-05	0.00048786227125674486	2.7584261260926723e-05
MIP1_00197281 0.0013418493326753378	0.0023498053196817636	0.0009307891596108675	0.0012171465205028653	0.004700906109064817	0.0024903705343604088	0.013091184198856354	0.00320670404471457	0.0016320118447765708	0.0005285912775434554	0.022859252989292145	0.008011546917259693	0.02427041530609131	0.006001027300953865	0.0043314239010214806	0.023870568722486496	0.007918858900666237	0.00331411836668849	0.008350240997970104	0.028809623792767525	0.005866261664777994	0.005257235374301672	0.04983005300164223	0.0028678893577307463	0.0022307722829282284	0.0019519345369189978	0.0006998094613663852	0.0011007855646312237	0.0023253229446709156	0.017039448022842407	0.0031649740412831306	0.009576579555869102	0.002434971509501338	0.011964435689151287	0.005040370859205723	0.0032257053535431623	0.0019642969127744436	0.005729453172534704	0.06622360646724701	0.004838140215724707	0.003065601922571659	0.0008294599247165024	0.0026197468396276236	0.0060863313265144825	0.032466769218444824	0.02748383954167366	0.0035936725325882435	0.003931280691176653	0.019750231876969337	0.0011652868706732988
MIP1_00197321 2.596624290163163e-05	1.2390775737003423e-05	3.344947617733851e-05	4.765366611536592e-06	0.00010563254181761295	3.5928293073084205e-05	4.34858657172299e-06	7.787741924403235e-05	3.956509317504242e-06	7.822516181477113e-07	0.0005089628975838423	1.9975088889623294e-06	0.00017791707068681717	7.813927140887245e-07	5.954287644271972e-06	0.00010689978807931766	0.0004735534021165222	0.00027507473714649677	0.018591396510601044	4.094025314316241e-07	1.6264779105767957e-06	0.0011020487872883677	0.001235922216437757	1.6355384104826953e-06	1.8961984096677043e-05	1.3249608855403494e-05	9.784406756807584e-06	1.3798812688037287e-05	0.0002631610259413719	3.0103496101219207e-05	4.608631627434079e-07	1.68954848049907e-05	4.731119133793982e-06	1.110726771003101e-06	0.0006046433700248599	1.1239406376262195e-05	2.1835145162185654e-05	0.000604599597863853	0.006743503734469414	1.388056443829555e-05	2.633307121868711e-05	1.232855356647633e-05	2.496566048648674e-05	3.3729986171238124e-05	4.20256901634275e-06	3.7775751593471796e-07	4.140988676226698e-05	1.0219532668998e-05	5.610473181150155e-06	2.7319692890159786e-05
MIP1_00197470 1.3278020560392179e-05	3.0856117518851534e-05	0.00012648747360799462	8.9195646069129e-06	0.003904916113242507	4.9588265937927645e-06	0.0002203177282353863	1.9742559743463062e-05	1.5487077689613216e-05	6.983269031479722e-06	0.000632269773632288	8.376199548365548e-05	0.00032652512891218066	1.7559403204359114e-05	1.496962704550242e-05	8.805662218946964e-05	0.0008300434565171599	0.0004253702936694026	7.565205305581912e-05	1.4302748240879737e-05	2.8296235541347414e-05	1.8847682440537028e-05	7.823686610208824e-05	1.472355597798014e-05	4.1745282942429185e-05	9.745977149577811e-05	3.1706113077234477e-06	6.7199812292528804e-06	2.3122909624362364e-05	0.0012283723335713148	5.6326320191146806e-05	7.822246698196977e-05	2.1811958504258655e-05	4.79036361866747e-06	0.00010954711615340784	3.8553196645807475e-05	0.001047159661538899	2.4156086510629393e-05	0.00011504093708936125	0.0001255035022040829	1.2632652214961126e-05	9.264313848689198e-05	0.00013807122013531625	0.0015341071411967278	5.596769187832251e-05	1.0121821105713025e-05	6.05796740273945e-05	0.0009094648994505405	5.7874847698258236e-05	4.16828606830677e-06
MIP1_00197711 2.710438275244087e-05	5.427088763099164e-05	1.6325153410434723e-05	2.0897845388390124e-05	6.383534491760656e-05	0.00017124187434092164	3.671036029118113e-05	9.367306483909488e-05	2.182902244385332e-05	1.6055239029810764e-05	0.000618231832049787	0.0005077398964203894	0.004267762415111065	1.2045585208397824e-05	3.601679782150313e-05	0.0005961003480479121	0.0007345126941800117	0.0001530514855403453	0.0039806547574698925	0.00012747601431328803	1.4263274351833388e-05	0.0002751827996689826	8.063823770498857e-05	5.597308336291462e-05	8.264346251962706e-05	0.00010355930862715468	2.872538061637897e-05	2.3022486857371405e-05	4.6718927478650585e-05	0.00013179416419006884	7.490549614885822e-05	5.430075543699786e-05	2.24369578063488e-05	0.000389178836485371	8.02410431788303e-05	4.489295315579511e-05	1.2947376490046736e-05	0.0008882152033038437	0.00020870749722234905	4.187726153759286e-05	5.382135714171454e-05	0.00010975258192047477	3.5417939216131344e-05	0.0002686390362214297	0.007879095152020454	0.00010881770867854357	2.5212431864929385e-05	0.00021498548449017107	0.00011061159602832049	3.0353485271916725e-05
MIP1_00197989 0.0006023435271345079	0.0006478237919509411	0.00012239228817634284	0.0004282704903744161	0.003964156378060579	0.0007457304163835943	0.000732849002815783	0.0035666245967149734	0.0007918069022707641	0.00019212030747439712	0.0002757135662250221	0.0005639437586069107	0.01649571768939495	8.96952478797175e-05	0.00036238168831914663	0.00508077209815383	0.00028429264784790576	0.00017104181461036205	0.00254906271584332	0.0005873515037819743	6.463435420300812e-05	0.0005466029979288578	0.002188142156228423	0.0002514426887501031	0.00026072925538755953	0.00037907095975242555	0.0004700898425653577	0.0002588870993349701	0.001460660481825471	0.0002174784749513492	0.00012492144014686346	0.00035456931800581515	0.000447402591817081	7.819249003659934e-05	0.0012232745066285133	0.0016451048431918025	0.0018056784756481647	0.0007251588394865394	0.0022364810574799776	0.00037415657425299287	0.0014352718135342002	0.000537180108949542	0.000989534892141819	0.00035654648672789335	0.0004921802319586277	0.000696274742949754	0.0012524118646979332	0.00023396176402457058	0.00038481797673739493	0.00016324040188919753
MIP1_00198179 2.8600675250345375e-07	3.3343326322210487e-06	1.1173652580964699e-07	3.2325292522727977e-06	7.947583924305945e-08	6.078063597669825e-05	2.596386536879436e-07	2.0881450836895965e-05	9.903610589390155e-07	1.673427192372401e-07	3.5896896406484302e-06	4.755188456329051e-06	8.951467975748528e-07	1.0790535043270211e-07	1.6519651353519293e-06	1.2165358384663705e-05	1.018518833006965e-05	1.4951358480175259e-06	0.0141195859760046	1.7810847907639982e-08	1.719511146802688e-07	6.688901066809194e-06	3.2630284749757266e-06	2.4061867520686064e-07	1.1161324664499261e-06	3.1214140108204447e-06	1.792941361600242e-06	8.261695825240167e-07	3.943615070056694e-07	6.573125688191794e-08	3.089571976033767e-07	8.328502190124709e-07	3.679090525565698e-07	8.75063435046286e-08	1.7946059926998714e-07	8.234126198658487e-07	3.4802244641696234e-08	1.974393308046274e-05	8.74019224283984e-06	2.9124913680789177e-07	1.9817334759864025e-05	6.380523132065719e-08	1.7643177585568992e-08	1.9535833928330248e-07	4.803648607776267e-07	7.089302034302136e-09	1.8124347889170167e-06	8.591486277964577e-08	3.0999954105936922e-06	3.3873402571771294e-07
MIP1_00198257 2.6322926714783534e-05	0.00016785605112090707	6.852133083157241e-05	7.064722012728453e-05	0.009257226251065731	1.6403886547777802e-05	0.0008267781813628972	1.9192102627130225e-05	2.732798020588234e-05	7.138626097002998e-05	0.017696309834718704	0.00022075575543567538	0.010666369460523129	0.00045323147787712514	4.251938662491739e-05	0.0009078338625840843	0.03987017646431923	0.0005356628680601716	0.0017015127232298255	0.0013251726049929857	0.009632761590182781	8.363436791114509e-05	0.0046518053859472275	3.82728103431873e-05	0.0040753791108727455	0.00031963022775016725	1.1305378393444698e-05	3.4394077374599874e-05	3.492110045044683e-05	0.00872994214296341	0.0013984484830871224	0.00815355684608221	5.661243267240934e-05	0.0008812101441435516	9.001081343740225e-05	0.0001290148647967726	0.0019745822064578533	0.000239059460000135	0.0012467839987948537	0.0008374697645194829	0.0001087434429791756	0.0009379864204674959	0.0021977643482387066	0.009747426025569439	0.003733438439667225	0.001180238090455532	0.0003187771944794804	0.008846187964081764	0.0002075005031656474	2.771515391941648e-05
MIP1_00198685 6.496574314951431e-06	2.3420548131980468e-06	2.0776253222720698e-05	2.3212953692564042e-06	2.6612437068251893e-05	9.640963298807037e-07	3.235425310776918e-06	1.2991579296794953e-06	6.589029339920671e-07	5.348615559341852e-07	1.4717114027007483e-05	4.8124802560778335e-06	0.0013961649965494871	2.5749973247002345e-06	1.3099768239044352e-06	1.2274085747776553e-06	2.5836905024334555e-06	1.1058478776249103e-05	3.0455494197667576e-06	0.007334066554903984	6.885818493174156e-08	2.5117398763541132e-05	6.979901456816151e-08	9.615106364435633e-07	3.1079534323907865e-07	6.438092441385379e-06	2.570850483607501e-06	2.0285724531277083e-06	2.8388703867676668e-06	5.765840796811972e-06	9.921288892655866e-07	9.241400533710475e-08	4.020912740543281e-07	1.7004718984026113e-06	6.484633559011854e-06	5.209539608586056e-07	4.6074678721197415e-06	3.457814727880759e-07	1.0581964033917757e-06	1.9159363091603154e-06	1.7454485714551993e-06	1.6755459455453092e-06	1.3561278819906875e-06	3.9587479250258184e-07	0.005114782135933638	0.008566204458475113	5.855365998286288e-06	6.900226594552805e-07	1.1209712056370336e-06	1.1026917263734504e-06
MIP1_00199027 1.0017819477070589e-05	5.679260539181996e-06	2.029859388130717e-06	4.868186351814074e-07	2.0101731479371665e-06	8.958974717643287e-07	2.371633854636457e-06	1.2605133861143258e-06	8.532318815923645e-07	1.3626537054278742e-07	5.1189900318604487e-08	2.9718930250055564e-07	0.00024372477491851896	9.183135318835411e-08	2.7277549179416383e-06	3.912715783371823e-06	9.390333843839471e-08	2.4054043024079874e-07	1.4571066913049435e-06	1.3053804259754997e-08	4.453278990013132e-08	8.088831293662224e-08	1.0052146990346955e-06	9.937207323673647e-06	1.0933918659361552e-08	5.091121238365304e-06	1.3472835007632966e-06	4.457515387912281e-07	8.78878836374497e-08	7.06585581156105e-07	2.685511617528391e-07	1.0842731512639148e-07	1.0540940138525912e-06	6.269429775329627e-08	2.3090140643944324e-07	3.275885376297083e-07	3.1622147389498423e-07	9.099615454033483e-06	3.817393917415757e-06	1.0940347294763342e-07	1.072738768925774e-06	2.0979628345685342e-07	7.53542110487615e-07	3.396079506501337e-08	7.818802032488747e-07	2.904377538470726e-08	1.325605535384966e-05	5.978817796403746e-08	1.5510314597122488e-06	4.963577993066792e-08
MIP1_00199421 0.0012403327273204923	0.0004726174520328641	0.000634275667835027	0.0003835620591416955	0.002423915546387434	0.0015076157869771123	0.002808542223647237	0.0009784884750843048	0.000342864339472726	0.0001701223518466577	0.032730601727962494	0.004954072646796703	0.060518864542245865	0.000712905079126358	0.0011414885520935059	0.01347948145121336	0.02051490545272827	0.0013543004170060158	0.01730494387447834	0.00765623152256012	0.0004181175318080932	0.00819544866681099	0.001688793650828302	0.0012825210578739643	0.00045161941670812666	0.00044285267358645797	0.0002475704241078347	0.00030235821031965315	0.0018363450653851032	0.0016987441340461373	0.0006804759032092988	0.0005694878636859357	0.0003058360889554024	0.00915899220854044	0.005872093141078949	0.0006997184245847166	0.0005941230920143425	0.004730432294309139	0.0039420295506715775	0.0013935054885223508	0.000729458115529269	0.0002237139269709587	0.0009253791067749262	0.004140601027756929	0.053198304027318954	0.007483750116080046	0.0009801991982385516	0.0013978000497445464	0.0013692067004740238	0.00043558984179981053
MIP1_00199585 4.8337205953430384e-06	3.10709910991136e-05	0.0005920868716202676	3.041175887119607e-06	0.0008029696182347834	3.3996875572483987e-06	0.00042209646198898554	9.420267815585248e-06	5.539697212952888e-06	6.504223165393341e-06	8.231390529545024e-05	3.3757801247702446e-06	0.000371774920495227	6.418107659555972e-05	7.286699656106066e-06	9.720417438074946e-05	0.00016487480024807155	0.005290098488330841	0.0001603013661224395	1.1118288966827095e-05	5.295859227771871e-05	2.6490593882044777e-05	4.7464702220167965e-05	3.1919531465973705e-05	0.00012577426969073713	7.714927050983533e-05	2.358445954087074e-06	1.0171083886234555e-05	1.80252427526284e-05	0.0016907629324123263	2.320039493497461e-05	0.00036018650280311704	4.3897866817133036e-06	0.00024611150729469955	1.6228805179707706e-05	1.2409839655447286e-05	6.19499187450856e-05	8.611578959971666e-05	0.001040199538692832	0.00020191562362015247	1.3306147593539208e-05	8.671189425513148e-05	0.0009632661240175366	4.718682976090349e-05	0.000107276086055208	1.2875850188720506e-05	6.866576586617157e-05	4.074983735335991e-05	1.752273237798363e-05	1.1673114386212546e-05
MIP1_00199795 0.008090212941169739	0.004932994954288006	0.005482320208102465	0.01075450424104929	0.05591479688882828	0.00885484367609024	0.0280434750020504	0.009015383198857307	0.004821683745831251	0.0036056088283658028	0.05732909217476845	0.022933488711714745	0.24600423872470856	0.008245917968451977	0.003644262207672	0.03338807821273804	0.051847390830516815	0.01252630352973938	0.021769694983959198	0.06337548792362213	0.009976597502827644	0.019776834174990654	0.028831949457526207	0.005199456121772528	0.01231564860790968	0.004592417739331722	0.0033078789710998535	0.005246363580226898	0.00798107497394085	0.0451350063085556	0.011392547748982906	0.013649450615048409	0.007044313475489616	0.014802364632487297	0.03496638685464859	0.00833120010793209	0.01945449225604534	0.004246223717927933	0.011823596432805061	0.01914314366877079	0.02359689399600029	0.005579784978181124	0.021733161062002182	0.0134620051831007	0.035232603549957275	0.0557909794151783	0.012851112522184849	0.009612597525119781	0.004566094372421503	0.009536094963550568
MIP1_00201366 1.2248631442446367e-08	3.67994317684861e-07	9.560300107125386e-09	2.0429975933211608e-08	5.478104192491173e-09	3.4367538148671883e-08	8.490864615851024e-07	2.8713508015698608e-08	1.2482264821755962e-07	5.391881074956473e-08	2.9049481042875414e-08	5.6103491630210556e-08	1.6615163644928543e-07	1.557129536422508e-08	1.5202009251424897e-07	0.00032486391137354076	3.2758848078628944e-08	3.4361967493623524e-08	3.600169975470635e-06	3.566729411819125e-10	2.379655654749513e-07	1.2446212949157598e-09	2.6128725494345417e-06	6.297792083387321e-07	8.52934363138047e-08	2.902548033034691e-07	4.825237454042508e-08	2.729747983210018e-08	3.0619153879030137e-09	5.152606341596311e-09	5.050575957454839e-09	6.932548046734155e-08	4.52924382443598e-08	6.360280622175196e-07	6.260915674793921e-10	6.86233576630002e-08	7.941470259176242e-10	7.157275831559673e-06	1.3484439477906562e-05	1.8400179158106766e-08	1.2841720575806903e-08	2.2341115624158192e-09	1.3372596363581124e-08	1.793421589013633e-08	1.5543454310318339e-06	2.59168769778384e-10	2.863797554653047e-08	1.6923829004866775e-09	3.177047744884476e-07	5.244080725219646e-09
MIP1_00201772 1.837353192968294e-05	0.00011617163545452058	0.00014446054410655051	2.1736894268542528e-05	0.0006239066715352237	1.9693781723617576e-05	0.00034027377841994166	3.486044442979619e-05	2.236487671325449e-05	3.5426044632913545e-05	8.13833175925538e-05	7.127138087525964e-05	0.00021319609368219972	6.425799801945686e-05	3.473646575002931e-05	0.00015569200331810862	0.00012736045755445957	0.00024557122378610075	0.0004418213211465627	1.046076158672804e-05	3.8815447624074295e-05	4.1015693568624556e-05	0.0004143227997701615	1.261240595340496e-05	0.0005317686591297388	0.00011515442020026967	1.6703237633919343e-05	1.9330051145516336e-05	1.526207779534161e-05	0.00046373982331715524	0.0002674884453881532	4.21336771978531e-05	2.030344148806762e-05	3.211788134649396e-05	7.701138201809954e-06	1.4308287063613534e-05	0.000130668340716511	2.2965254174778238e-05	0.007670374121516943	5.152912126504816e-05	6.815963570261374e-05	7.777367136441171e-05	0.00010565218690317124	2.9440712751238607e-05	0.00013724257587455213	1.5027585504867602e-05	0.0003833463997580111	3.5350414691492915e-05	7.58329188101925e-05	6.627549737459049e-06
MIP1_00202088 3.264516408307827e-06	9.350980690214783e-06	3.0174149401318573e-07	1.268493065254006e-06	1.2954244084539823e-05	1.471161340305116e-05	1.0921329476332176e-06	4.1797982703428715e-05	1.515596522949636e-05	6.354902666316775e-07	8.102996798697859e-05	2.334992132091429e-06	1.715464168228209e-05	3.193225666109356e-07	3.736867483894457e-06	7.735782855888829e-05	2.8865209969808348e-05	2.0956681510142516e-06	0.00046135031152516603	2.235246654436196e-08	1.5984270476110396e-06	3.112084596068598e-05	0.003129431512206793	1.21918264994747e-06	2.491922941771918e-06	5.421577952802181e-06	2.4552950890210923e-06	1.7935416281034122e-06	3.1858373404247686e-05	1.7350228063151008e-06	8.994820177576912e-07	3.5072373520961264e-06	2.0166105969110504e-05	7.649094868611428e-07	5.578546279139118e-06	1.2476492884161416e-05	1.2273839047338697e-06	0.00014669106167275459	0.0026568234898149967	2.7513340228324523e-06	2.6724950657808222e-05	2.790189682855271e-06	5.23857306689024e-06	7.600588560308097e-06	6.128495442681015e-05	1.2737217502944986e-08	1.3205810773797566e-06	4.832296326640062e-06	5.700862857338507e-06	1.0710826927606831e-06
MIP1_00202629 0.00010697780817281455	5.547956607188098e-05	4.561896730592707e-06	1.1915302820852958e-05	2.5657323931227438e-05	3.764053690247238e-05	1.7913956980919465e-05	0.00037091958802193403	0.00011299147445242852	9.315778697782662e-06	0.043617263436317444	0.0003284004342276603	0.001072188257239759	2.514906555006746e-06	2.945983942481689e-05	0.08156171441078186	0.00015123649791348726	3.300013122498058e-05	0.0009696392808109522	6.175873750180472e-06	1.375010560877854e-05	2.3408814740832895e-05	0.0012142743216827512	2.980640965688508e-05	2.1435849703266285e-05	4.158714000368491e-05	1.1972278116445523e-05	1.3143392607162241e-05	0.0001460135681554675	2.316325480933301e-05	4.196321242488921e-06	5.03115588799119e-05	8.414547482971102e-05	2.444687424940639e-06	0.00012862228322774172	0.00022752706718165427	1.9649734895210713e-05	0.001663733390159905	0.0013077006442472339	1.9509801859385334e-05	7.410958642140031e-05	8.379552127735224e-06	2.0597279217327014e-05	0.0009986036457121372	5.95175770286005e-05	1.0845274118764792e-05	3.939191810786724e-05	8.604273170931265e-05	0.00010645281872712076	1.2278744179639034e-05
MIP1_00204672 0.0002647812943905592	0.0003173701697960496	0.00023142699501477182	0.00023016105114948004	0.0007780400337651372	0.0009908999782055616	4.7193130740197375e-05	0.00040339966653846204	0.000413681089412421	9.892607340589166e-05	0.0051960414275527	0.004980487748980522	0.009187302552163601	2.1700461729778908e-05	0.0002584562171250582	0.00201895902864635	0.008943337947130203	0.00034404013422317803	0.0160923320800066	0.0011555198580026627	4.657208774005994e-05	0.0014212243258953094	0.007656365633010864	7.911139982752502e-05	0.0008204960613511503	0.0004289982025511563	0.00032901528174988925	0.00030502016306854784	0.00047490157885476947	0.0006015938706696033	0.00020089285681024194	0.0001624364231247455	0.00036405152059160173	0.00019751282525248826	0.000532495672814548	0.0007841326296329498	0.00011498587991809472	0.0010404950007796288	0.00615294836461544	0.00026086403522640467	0.0006017257692292333	0.0011529382318258286	0.0002719419135246426	0.0019037909805774689	0.0012446880573406816	0.0015117465518414974	0.00031797803239896894	0.0017990547930821776	0.0003868761705234647	0.0003014452522620559
MIP1_00204905 1.1183433343830984e-05	3.943438787246123e-05	1.1308356988593005e-06	1.28466581372777e-05	1.810759749787394e-05	1.622482704988215e-05	1.6324282114510424e-05	4.919674393022433e-05	4.3928481318289414e-05	2.10317239179858e-06	0.00010836261208169162	0.0011933095520362258	0.00012411465286277235	9.425267535334569e-07	2.7424106519902125e-05	4.645445733331144e-05	2.0214625692460686e-05	7.5961684160574805e-06	0.00021931676019448787	5.887832230655476e-07	2.0523866623989306e-06	2.7077074264525436e-05	0.0011319913901388645	5.6241660786326975e-06	2.3075592253007926e-05	1.9039627659367397e-05	1.7534333892399445e-05	7.998519322427455e-06	1.0722625120251905e-05	1.1524275578267407e-05	7.587277650600299e-06	9.470694749325048e-06	2.2149270080262795e-05	1.0396487368780072e-06	1.3020383448747452e-05	2.0522813429124653e-05	1.2505893209890928e-05	0.000734093424398452	0.0015562233747914433	9.79203286988195e-06	2.460314499330707e-05	7.929775165393949e-06	8.555296062695561e-07	1.1173092389071826e-05	6.618118391088501e-07	7.637388534931233e-07	3.486343484837562e-05	1.7443269371142378e-06	0.0001630254409974441	3.8077148474258138e-06
MIP1_00206161 1.9301107840874465e-06	1.2251513908267953e-05	0.0010155490599572659	9.197716281050816e-06	0.00010984094114974141	1.875333873613272e-05	0.0002930502232629806	6.425768788176356e-06	1.3296318002176122e-06	1.1829344657598995e-05	3.665673284558579e-05	1.062883256963687e-06	0.0010658061364665627	9.074198169400916e-05	2.195278284489177e-06	2.4716919142520055e-05	4.798470763489604e-05	0.0012678601779043674	0.0009681027731858194	2.875889322240255e-06	7.037207069515716e-06	1.96833807422081e-05	9.308549124398269e-06	7.979213478392921e-06	0.00037564855301752687	3.05634384858422e-05	2.044344228124828e-06	5.621281161438674e-06	1.0917185136349872e-05	0.00032370147528126836	4.328007435105974e-06	1.2099638297513593e-05	6.197523703121988e-07	9.222383232554421e-05	3.123194801446516e-06	1.9753822471102467e-06	1.2234945643285755e-05	6.503082840936258e-05	0.0003752360353246331	1.4241501048672944e-05	1.6464415239170194e-05	2.442357299514697e-06	0.00010986503184540197	3.7956635878799716e-06	9.158312604995444e-05	4.346679361333372e-06	0.00012105724454158917	5.372609393816674e-06	2.044387201749487e-06	3.325903890072368e-06
MIP1_00206574 8.962581432570005e-07	7.653760803805199e-06	5.4165826441021636e-05	2.311722937520244e-06	8.441520185442641e-05	7.444403763656737e-06	7.609103249706095e-06	6.486800702987239e-05	1.7461428569731652e-06	1.197459255308786e-06	3.267374631832354e-05	1.5155990240600659e-06	3.988578555436106e-06	2.165991645597387e-06	3.5735060919250827e-06	1.539613185741473e-05	1.3411734471446835e-05	3.184537126799114e-05	0.0022265773732215166	7.142808158278058e-07	3.825014118774561e-07	9.951247193384916e-05	9.944004887074698e-06	3.0061900702094135e-07	6.9070415520400275e-06	9.703192517918069e-06	2.120330918842228e-06	3.2392381399404258e-06	2.01691818801919e-05	8.02220165496692e-06	5.132530986884376e-07	1.4419916851693415e-06	1.0858973382710246e-06	7.747294716864417e-07	1.4927765050742892e-06	2.066825572910602e-06	4.44655233877711e-05	3.64010361408873e-06	0.0009610590641386807	5.261674232315272e-06	2.7873125873156823e-05	1.0402715133750462e-06	4.226421515340917e-05	5.665794446940708e-07	5.059955583419651e-07	7.064939495649014e-07	0.00012752415204886347	2.69338556790899e-07	1.8304323248230503e-06	9.203332638207939e-07
MIP1_00206875 6.291062959462579e-07	1.1112056199635845e-05	4.345009074313566e-06	1.0088930366691784e-06	0.0002939548867288977	3.34620381181594e-07	4.9382506404072046e-05	7.580411534036102e-07	9.791460797714535e-07	5.423015863925684e-06	0.0004379684978630394	1.4695025129185524e-05	0.00030183573835529387	1.8197408280684613e-05	1.850656303759024e-06	7.815797289367765e-05	0.0002640814345795661	7.904474477982149e-05	3.4361364669166505e-05	1.7303222193731926e-05	2.3981301637832075e-05	5.328024144546362e-06	0.0006542883929796517	6.414824724743085e-07	0.0042314669117331505	2.0091334590688348e-05	4.620443121439166e-07	1.6334449810528895e-06	1.6304007885992178e-06	0.0006689293077215552	0.000131108783534728	0.0001267485204152763	1.2708820804618881e-06	3.4519205655669793e-05	5.394295385485748e-06	1.9872977645718493e-06	8.009870725800283e-06	2.6230834919260815e-05	0.0011115050874650478	7.771102536935359e-05	1.4518952866637846e-06	8.549125050194561e-05	3.859913704218343e-05	9.394052904099226e-05	0.00015773829363752156	2.8768725314876065e-05	9.027665328176226e-06	7.549754809588194e-05	4.743397585116327e-05	1.179175569632207e-06
MIP1_00207383 0.0003974083811044693	0.000802805123385042	0.006564460229128599	0.00032874938915483654	0.0020087433513253927	0.0003935776767320931	0.0007223003194667399	0.000913791882339865	0.0003620976349338889	0.00012742896797135472	0.0003929034573957324	0.0002420859964331612	0.002081818412989378	0.0005828673020005226	0.00040258996887132525	0.00722646014764905	0.00023066943685989827	0.00419934606179595	0.0021107159554958344	0.0003950159880332649	9.42762490012683e-05	0.0008717190357856452	0.00477064261212945	0.00034683640114963055	3.7282719858922064e-05	0.000730767147615552	0.00029862188966944814	0.0002471223415341228	0.001292464672587812	0.0017436955822631717	0.00038000859785825014	0.00011150668433401734	0.0005262222257442772	0.0008731887792237103	0.0011047575389966369	0.00095991330454126	0.00019630053429864347	0.0001650099002290517	0.03179262951016426	0.0005744507070630789	0.0014946985756978393	0.00014882470713928342	0.0012787946034222841	0.00020333216525614262	0.0002929457405116409	0.0003502201579976827	0.0019043864449486136	0.0003090738318860531	0.0009787603048607707	0.00016693522047717124
MIP1_00208158 0.0007713652448728681	0.000275671249255538	0.00010189737076871097	0.0003123557544313371	0.00015959735901560634	0.00030763924587517977	0.0003702787507791072	0.00019890129624400288	0.00010843227937584743	4.286887633497827e-05	0.000353935087332502	0.00035186417517252266	0.027290459722280502	0.00013738515553995967	0.00040434428956359625	0.006648112088441849	0.00039162664324976504	0.0001946118863997981	0.0024712758604437113	0.0016867450904101133	8.610347140347585e-05	0.002727890620008111	0.0006179222837090492	0.0006513337139040232	1.6820922610349953e-05	0.00030333700124174356	0.00024976441636681557	0.00029694123077206314	0.00030145669006742537	9.458285785512999e-05	0.00019794511899817735	6.490586383733898e-05	0.00011619889119174331	0.0006617088220082223	0.0006207473343238235	0.00010669438051991165	7.176596409408376e-05	0.0005904976860620081	0.0014849493745714426	0.00013111728185322136	0.0003128597163595259	9.484143083682284e-05	7.688281766604632e-05	6.799468246754259e-05	0.0060746255330741405	0.001540787168778479	0.00019298653933219612	4.82354880659841e-05	0.00019516823522280902	0.00026674402761273086
MIP1_00208243 8.957858455005407e-08	1.4306240245787194e-06	2.639382046254468e-07	2.0839775061176624e-06	1.5078030628501438e-05	2.9361817723838612e-06	7.102771064637636e-07	3.3595902095839847e-06	3.683211957650201e-07	5.033469818727099e-08	0.026778366416692734	1.2032875019940548e-05	4.5489741751225665e-05	5.1306809467632775e-08	6.182199285831302e-07	2.0476420104387216e-05	0.0009174708393402398	3.743241165921063e-07	0.0036471025086939335	9.464055494845525e-08	5.3556254897557665e-06	8.388403330172878e-06	0.00010257922258460894	5.187774831938441e-08	4.311491284170188e-05	1.2273277434360352e-06	1.0128225085281883e-06	1.1800913171100547e-06	2.726059733504371e-07	4.388551587908296e-06	2.2703302704485395e-07	6.236619469746074e-07	4.850520554100513e-07	7.595001250138012e-08	3.19435216056263e-08	1.3830280067850254e-06	2.6150314624828752e-06	0.0017272481927648187	1.6985269439828699e-06	3.932850916044117e-07	2.0561581095535075e-06	3.787675595390283e-08	1.039250264511793e-06	7.024051683401922e-06	9.32619798277301e-07	8.750651403488519e-08	3.9602123251825105e-06	3.7451518437592313e-06	3.9745673348079436e-06	5.925732011746732e-07
MIP1_00209661 0.00011612135858740658	0.00012345812865532935	8.304563380079344e-06	0.00010733431554399431	0.00031176640186458826	0.0005238933372311294	0.0001364814816042781	0.00031603078241460025	4.485880708671175e-05	3.011969238286838e-05	0.00026016338961198926	0.0026785617228597403	0.09865359216928482	6.82982226862805e-06	7.753840327495709e-05	0.009503453969955444	5.5716081988066435e-05	0.00015763092960696667	0.004994655027985573	0.0018411085475236177	1.021776824927656e-05	0.00014201579324435443	6.234290049178526e-05	0.0005921524134464562	6.466286322392989e-06	0.00011436858039814979	4.436742528923787e-05	2.910869261540938e-05	3.0564282496925443e-05	3.884666512021795e-05	3.0787516152486205e-05	5.782377047580667e-05	2.860930180759169e-05	0.0004398605669848621	7.408739475067705e-05	0.00010175822535529733	2.178053000534419e-05	0.00021585679496638477	4.7854158765403554e-05	2.423135083517991e-05	0.00013206615403760225	2.439111085550394e-05	7.073296728776768e-05	1.7239708540728316e-05	0.0012690566945821047	0.001532187918201089	7.035081216599792e-05	3.1108498660614714e-05	0.00033054890809580684	3.2531472243135795e-05
MIP1_00210273 0.0010110456496477127	0.0020110136829316616	0.010471447370946407	0.0025129488203674555	0.10410324484109879	0.0011025108397006989	0.002284788293763995	0.004218283575028181	0.0009481387678533792	0.0015525913331657648	0.02385806106030941	0.0012507012579590082	0.03603283688426018	0.001288146828301251	0.0007902578799985349	0.010526647791266441	0.03012734279036522	0.008131582289934158	0.021390940994024277	0.0034049947280436754	0.0042519900016486645	0.005921080708503723	0.01449880376458168	0.0005251754191704094	0.023721376433968544	0.0026405160315334797	0.00043494091369211674	0.0008719170582480729	0.0023197829723358154	0.03821970149874687	0.001442985376343131	0.005241540726274252	0.001186580047942698	0.000669851724524051	0.002123917918652296	0.004843804985284805	0.04319847747683525	0.00638042576611042	0.009706706739962101	0.009420795366168022	0.007136058993637562	0.0065041896887123585	0.02511385641992092	0.013862852938473225	0.003955806139856577	0.0028537458274513483	0.025896232575178146	0.012049033306539059	0.0016411662800237536	0.0008849089499562979
MIP1_00210880 8.550510392524302e-05	0.00024120404850691557	0.0002944465959444642	0.0002137236442649737	0.010202186182141304	0.001444787485525012	0.00011632860696408898	0.003998806234449148	0.00016497669275850058	0.00023951620096340775	0.01033620722591877	0.00028039320022799075	0.0011753925355151296	4.788441947312094e-05	0.00013468752149492502	0.0016918746987357736	0.0032291908282786608	0.0004731845110654831	0.11975701153278351	0.00018771989562083036	8.609944779891521e-05	0.0018661710200831294	0.0010574108455330133	4.867084135184996e-05	0.0014124478911980987	0.00019684332073666155	0.00010484166705282405	0.00013555878831539303	0.00016013774438761175	0.0003875387483276427	2.9219942007330246e-05	0.000588360067922622	0.00010575883061392233	0.0001286613114643842	0.00015894341049715877	0.0003487242793198675	0.005001572426408529	0.0038816877640783787	0.002260342938825488	0.0003853296802844852	0.0015392445493489504	6.113039125921205e-05	0.0008392799645662308	0.0002553020021878183	0.0012350678443908691	0.00019784021424129605	0.001466981484554708	3.370866397744976e-05	0.00027035409584641457	0.0001647531462367624
MIP1_00211255 7.966693374328315e-05	1.8409346012049355e-05	0.00044699874706566334	2.832379686878994e-05	0.005262015387415886	0.0001011853019008413	1.3341204066819046e-05	0.0003555521252565086	1.0503506928216666e-05	2.0503191990428604e-05	0.03611152991652489	5.1946666644653305e-05	0.002423697616904974	4.5958742703078315e-05	1.045630324369995e-05	0.000275947357295081	0.0039004264399409294	0.00041711374069564044	0.002068622736260295	3.891577944159508e-05	2.8645899874391034e-06	0.0030564870685338974	0.000222251852392219	1.4211407687980682e-05	0.00015862002328503877	3.8064608816057444e-05	3.4958884498337284e-05	5.307680112309754e-05	0.0015801077242940664	0.0007626684382557869	3.128268190266681e-06	7.672915671719238e-06	2.645852873683907e-05	2.2959953639656305e-05	0.002428200328722596	0.00020859470532741398	0.0004175013746134937	0.00028089035185985267	0.0006085328059270978	0.00021227360412012786	0.0001047243713401258	2.7949839932261966e-05	7.11443935870193e-05	0.00136481411755085	0.000928776862565428	3.430281867622398e-05	0.000130003914819099	0.0004509364953264594	1.8634447769727558e-05	6.693835894111544e-05
MIP1_00211356 3.65676314686425e-05	0.00018258531054016203	7.366337285930058e-06	6.843056326033548e-05	8.195174450520426e-05	0.0001260078715858981	0.000447853613877669	0.00011914349306607619	0.00013575177581515163	1.735782643663697e-05	5.2202663937350735e-05	0.0012875525280833244	0.0018191090784966946	2.1250163626973517e-05	0.00015886039182078093	0.0006724550039507449	8.277846063720062e-06	8.692064511706121e-06	0.00017397291958332062	0.0005518013495020568	2.2126216208562255e-05	0.00014546436432283372	0.0016742702573537827	6.0213482356630266e-05	5.9615376812871546e-06	0.00010476052557351068	5.868795051355846e-05	3.8007878174539655e-05	7.037972409307258e-06	1.761760540830437e-05	0.0001065989927155897	8.776021422818303e-05	0.0001158478480647318	3.1474584829993546e-05	1.4021751667314675e-05	0.00015030174108687788	6.314243364613503e-05	0.00044597743544727564	0.0019470656989142299	2.267187664983794e-05	0.00010553216998232529	1.2312702892813832e-05	8.582692316849716e-06	1.0881180969590787e-05	0.07459507137537003	0.0013259402476251125	0.00010089577699545771	1.189255272038281e-05	0.0007696523098275065	2.1672416551155038e-05
MIP1_00212034 0.00015139058814384043	9.77425224846229e-05	0.0001048583653755486	7.465497765224427e-05	0.00013892314746044576	0.0002270877594128251	7.148189615691081e-05	0.00019638065714389086	4.5103613956598565e-05	1.2641859939321876e-05	0.0006996997399255633	0.00021437346003949642	0.0026951059699058533	3.085982461925596e-05	3.9711841964162886e-05	0.0036221451591700315	0.00019643609994091094	0.00021584032219834626	0.0020547122694551945	0.00026282051112502813	1.3485276213032193e-05	0.0002833660691976547	0.00010471687710378319	0.00019193722982890904	6.414998551917961e-06	0.00011913066555280238	5.1846796850441024e-05	3.1493262213189155e-05	0.0003106217773165554	8.191433153115213e-05	8.262864139396697e-05	2.4742244931985624e-05	4.124601400690153e-05	0.0004866917442996055	0.0004927162663079798	6.684242543997243e-05	1.3054549526714254e-05	6.995436706347391e-05	0.00015137932496145368	4.368884765426628e-05	8.715440344531089e-05	1.3619624041893985e-05	7.2876711783465e-05	3.785937951761298e-05	0.005036978516727686	0.00024641628260724247	0.00015677264309488237	3.940044189221226e-05	0.00014476750220637769	3.2851865398697555e-05
MIP1_00212106 8.442019316134974e-05	0.0006271663005463779	0.0011591269867494702	0.00027620315086096525	0.021169131621718407	9.031534136738628e-05	0.001010444830171764	0.00036590342642739415	0.00026642883312888443	0.0002984417660627514	0.008462787605822086	0.00018571277905721217	0.0036763674579560757	0.0006168659892864525	0.00015885038010310382	0.006601544097065926	0.007688873913139105	0.0027495797257870436	0.0033689793199300766	0.0006052315002307296	0.001300061121582985	0.0007739264401607215	0.013189519755542278	5.1660437748068944e-05	0.009958133101463318	0.00045701549970544875	4.078168058185838e-05	9.514969860902056e-05	0.00040605058893561363	0.014501316472887993	0.00023105372383724898	0.0008206535712815821	0.0003814718802459538	0.00028520531486719847	0.00035305481287650764	0.002089057583361864	0.004679931793361902	0.0012209684355184436	0.006690157111734152	0.0016462001949548721	0.0014799893833696842	0.0007136535132303834	0.0035125466529279947	0.001552604604512453	0.0017260843887925148	0.0005739259067922831	0.0017076194053515792	0.0008230287348851562	0.00046703143743798137	7.333403482334688e-05
MIP1_00212347 0.000603550870437175	0.0004716592957265675	0.00014162658771965653	0.000747564306948334	0.004894784651696682	0.0027092923410236835	0.001091410988010466	0.001981904963031411	0.0003682136593852192	0.00038280009175650775	0.03576266020536423	0.0034289013128727674	0.028842926025390625	0.0005874273483641446	0.0005302472272887826	0.0016742971492931247	0.005629862658679485	0.0002513401268515736	0.016901422291994095	0.04382608085870743	0.00019051993149332702	0.0047002495266497135	0.003038919996470213	0.0011689685052260756	0.000820779416244477	0.0004629710747394711	0.0007209858158603311	0.0008443023543804884	0.0010353653924539685	0.0006043898756615818	0.001256182324141264	0.0006358008249662817	0.0005562571459449828	0.002222051378339529	0.0025484070647507906	0.0007215803489089012	0.0009481718298047781	0.0008931140182539821	0.0023475505877286196	0.001031997031532228	0.0024840435944497585	0.00016670218610670418	0.0005015276838093996	0.0014066302683204412	0.1651669591665268	0.04120539873838425	0.0005752772558480501	0.001008256571367383	0.0013612029142677784	0.0009392044739797711
MIP1_00212714 6.34254865872208e-06	1.936170519911684e-06	6.340247438174629e-08	5.419388457994501e-07	1.227739858222776e-06	8.745025752432412e-07	1.996821310967789e-06	1.943683969329868e-07	6.066956643735466e-07	8.033939735696549e-08	1.3591667311629863e-06	1.542963036627043e-05	0.002955847419798374	3.3969902801800345e-07	1.4149050002743024e-06	2.792662826323067e-06	3.198443607743684e-07	8.221492748816672e-07	2.6739269287645584e-06	0.000697476789355278	1.410321743833265e-07	3.982186171924695e-06	1.2040175533911679e-05	7.556948730780277e-06	1.5508451189916173e-09	3.7422028071887325e-06	8.093806513898016e-07	3.952165457121737e-07	9.040994086717546e-07	1.355033845129583e-07	5.8338005146651994e-06	2.583766729458148e-07	4.135455640152941e-07	6.075658802728867e-07	1.3011393775741453e-06	5.174824195819383e-07	1.133273563880266e-08	8.628716585690199e-08	1.1279264072072692e-05	1.9310094501179265e-07	1.1212529216209077e-07	3.9973608068066824e-07	3.575046321202535e-07	3.894552591532374e-08	0.007856175303459167	0.0006655391771346331	4.1180015841746354e-07	9.808341872030724e-08	2.8721151466015726e-06	1.5694267574417609e-07
MIP1_00212877 0.002753023523837328	0.001685005147010088	0.000375870120478794	0.0023464076220989227	0.0027116951532661915	0.0027683961670845747	0.0009915691334754229	0.002071554074063897	0.0024488705676048994	0.0008468718733638525	0.0070236241444945335	0.011494037695229053	0.09351098537445068	0.0005869268206879497	0.0025509486440569162	0.003908848389983177	0.004252532962709665	0.0018090326339006424	0.0037024780176579952	0.023478439077734947	0.0004034921294078231	0.014623095281422138	0.003921143244951963	0.0013422569027170539	0.0012983463238924742	0.001615112996660173	0.001856497023254633	0.0014406910631805658	0.0017225549090653658	0.0020087193697690964	0.001992081059142947	0.0010035659652203321	0.0026704734191298485	0.004102513659745455	0.007570904213935137	0.002674076473340392	0.0011049986351281404	0.010349053889513016	0.005858896765857935	0.0018809591419994831	0.0033542357850819826	0.001757406280376017	0.0009767025476321578	0.0019079588819295168	0.02983725070953369	0.024600017815828323	0.0013942542718723416	0.0017976544331759214	0.0027538184076547623	0.001664313138462603
MIP1_00212896 1.9729233827092685e-05	0.00010846475197467953	0.00030703769880346954	0.00017282778571825475	0.0298738032579422	0.00015969722880981863	8.91443996806629e-05	0.0007202392444014549	6.461130396928638e-05	0.00026845006505027413	0.0034542162902653217	6.885355105623603e-05	0.0011219953885301948	4.615384023054503e-05	4.7115201596170664e-05	0.0007751428056508303	0.0012296276399865746	0.0009115625871345401	0.016229672357439995	0.00016807144857011735	2.196115383412689e-05	0.0002690537367016077	0.0001794061390683055	1.8302178432350047e-05	0.0033892998471856117	0.00027278144261799753	1.4899099369358737e-05	3.123793794657104e-05	3.550999463186599e-05	0.0005086612654849887	1.895200512080919e-05	0.00010751921217888594	2.6041434466606006e-05	2.7669306291500106e-05	4.584379348671064e-05	0.0001129208249039948	0.02060493640601635	0.0006548688397742808	0.000772528350353241	0.00035053413012064993	0.001064404845237732	0.00011955000081798062	0.000981230870820582	0.00012253627937752753	0.0004396258154883981	0.00014698876475449651	0.0016926763346418738	3.847140396828763e-05	7.958280184539035e-05	2.26073207159061e-05
MIP1_00213258 0.0005011833854950964	0.001196675468236208	0.000215906577068381	0.0006187765393406153	0.008031253702938557	0.0005545713356696069	0.002870941301807761	0.0006230987492017448	0.0005589280626736581	0.0004895363817922771	0.031657297164201736	0.011380432173609734	0.05354420095682144	0.0008256075088866055	0.0014688383089378476	0.009213017299771309	0.023441657423973083	0.0012066218769177794	0.0022739614360034466	0.00914833229035139	0.003927816171199083	0.0017409349093213677	0.0034071234986186028	0.0002899186220020056	0.0006996737793087959	0.001187675865367055	0.00021535763517022133	0.0004576268547680229	0.00046341217239387333	0.00856181513518095	0.04583139717578888	0.0037459260784089565	0.0004399192112032324	0.0027734290342777967	0.0017526177689433098	0.0016283056465908885	0.0012049156939610839	0.0005090829799883068	0.0024724008981138468	0.003938108682632446	0.0009256887133233249	0.00982328224927187	0.0029807407408952713	0.00732500059530139	0.0063494909554719925	0.007631773594766855	0.0014944459544494748	0.006327242590487003	0.002423230791464448	0.00029706722125411034
MIP1_00213475 1.5407483999752003e-07	1.8464872653112252e-07	7.816086444734083e-09	3.494386078273237e-07	1.579933632456232e-05	1.0226133326796116e-06	1.3471239412865543e-07	1.8993565390701406e-05	5.177830075808743e-07	1.2919748826334398e-08	0.0007269422058016062	7.802801746947807e-07	2.634486008901149e-06	3.5949248022859592e-09	1.4702695239066088e-07	3.8962062376413087e-07	2.6633726974978345e-06	5.915196084060881e-07	4.740851727547124e-05	1.6611820807810318e-09	1.2169845131637658e-09	0.00012279197108000517	3.816560365521582e-06	1.3110845742403399e-08	5.073214310868934e-07	1.7495186455107614e-07	3.5135536791131017e-07	9.674710099716322e-07	2.2723911570210475e-06	2.8859998835173428e-08	2.5457094210423747e-09	3.2146609818539673e-09	1.4211052246082545e-07	1.5570100764250583e-09	0.0001036604808177799	2.734136046456115e-07	1.3484221199178137e-05	1.5929761332245107e-07	0.00023044693807605654	9.951329047908075e-06	2.5240924514946528e-06	3.91842576163981e-08	4.4307590485459514e-08	4.92518609007675e-07	6.163966559391554e-10	1.3627499129142961e-09	6.804887675571081e-07	3.673044313146079e-09	1.0103433822905572e-07	4.205918457955704e-07
MIP1_00213767 3.1141595968620095e-08	1.2515180287664407e-06	6.11009227213799e-07	4.559007038551499e-08	2.078642182823387e-06	1.546053169931838e-07	1.2373019444567035e-06	1.2243754099472426e-07	1.0761657165403449e-07	1.3248406105503818e-07	6.6526072259875946e-06	2.7254384349362226e-07	3.4776876418618485e-06	1.7889550463223713e-07	2.1150728457541845e-07	1.9649698970169993e-06	1.292785964324139e-05	9.091938409255818e-06	4.6829682105453685e-05	7.28946929484664e-08	1.5451585113623878e-06	3.5954958121919844e-08	1.0504902547836537e-06	2.3647808689020167e-07	1.2351432587820455e-06	3.746359197975835e-06	8.504391502128783e-08	6.557410614504988e-08	1.1198893190567105e-07	1.0012948223447893e-05	1.1476735153337358e-06	7.14422367309453e-06	5.666162650186379e-08	4.7085279675229685e-07	4.050227175866894e-08	2.055931247468834e-07	8.959396069485592e-08	3.436142378632212e-06	2.0116058294661343e-06	2.2902412410985562e-07	6.90789221380328e-08	1.04536741218908e-06	3.5740276871365495e-06	6.126296057118452e-07	1.5983225239324383e-05	5.026322469348088e-08	7.658657068532193e-07	9.11224276478606e-07	1.675929524935782e-06	2.1537442052022016e-08
MIP1_00214392 5.557508302445058e-06	3.849117547360947e-06	1.1909736713278107e-05	1.3046159210716723e-06	1.3025546650169417e-06	1.9763433556363452e-06	9.685801160230767e-06	1.463628791498195e-06	2.9954178444313584e-06	4.1928305449800973e-07	0.0015026095788925886	9.014812349050771e-06	0.00018367404118180275	1.4236677543522092e-06	3.832488346233731e-06	4.6783265133854e-05	0.0018142039189115167	2.0964853320037946e-05	0.00011341139179421589	7.636689360879245e-07	4.703771082859021e-06	1.422247169102775e-05	6.358237442327663e-05	3.7346801491366932e-06	3.0791757126280572e-06	4.139972133998526e-06	3.815282980212942e-06	3.776303628910682e-06	1.0421689694339875e-05	0.0001465410750824958	2.1829898741998477e-06	6.484961431851843e-06	4.431318757269764e-06	7.76665547164157e-06	5.279402557789581e-06	8.410879672737792e-06	5.254406119092891e-07	0.0006006136536598206	9.824029984883964e-05	1.0691461284295656e-05	1.186041686196404e-06	4.003692538390169e-06	7.805674613337032e-07	0.00022426321811508387	1.9199462258256972e-05	9.517072498965717e-07	2.3952641186042456e-06	0.00037109345430508256	2.9903296308475547e-05	2.979045575557393e-06
MIP1_00214515 0.0003001521108672023	0.00033160566817969084	0.0005849190638400614	0.00013049649714957923	0.00021434444352053106	0.00015672419976908714	0.0019345778273418546	0.00025791567168198526	0.00013836314610671252	0.0001135375423473306	0.008438306860625744	0.0014454630436375737	0.001274929498322308	0.00028973238659091294	0.00027821180992759764	0.0002882769622374326	0.0022652701009064913	0.00036705605452880263	0.0010499916970729828	9.806339221540838e-05	5.587532723438926e-05	0.0006061060703359544	0.00037445133784785867	8.808206621324643e-05	0.00021168422244954854	0.00035656147520057857	9.511757525615394e-05	0.00013155146734789014	0.00019896315643563867	0.0007989503792487085	0.0007135783671401441	0.000156888083438389	0.0001305491605307907	5.6765151384752244e-05	0.000226440213737078	0.0003485756751615554	0.00016649917233735323	0.00018736904894467443	0.0011811243603006005	0.0007774886325933039	0.00016778978169895709	0.00013123686949256808	3.3543139579705894e-05	0.0008577097905799747	0.006840372458100319	0.0002018492086790502	0.000759035989176482	0.0005082236602902412	0.0005987892509438097	8.348115079570562e-05
MIP1_00214517 0.0001665315794525668	9.690541446616407e-06	2.1961807306070114e-06	1.039753783516062e-06	0.00013339240103960037	8.995628377306275e-06	1.989910742850043e-05	7.668942998861894e-06	1.494445996286231e-06	8.268686997325858e-07	3.389996345504187e-05	4.001432898803614e-06	0.02440834604203701	8.481456461595371e-06	3.7276204238878563e-06	5.42853849765379e-05	3.4487555240048096e-05	2.1504811229533516e-05	0.0001569063460920006	2.1126004412508337e-06	0.00016144140681717545	3.370082049514167e-05	0.000147154089063406	1.986244024010375e-05	3.5144751109328354e-07	1.534065631858539e-05	1.9502995201037265e-06	2.047333282462205e-06	4.759270086651668e-05	1.1930369510082528e-05	2.171693995478563e-05	4.0538325265515596e-05	1.8400550061414833e-06	3.4297583624720573e-05	0.00020836610929109156	4.518166406342061e-06	5.475659236253705e-06	0.0005600334843620658	5.072879048384493e-06	3.856812327285297e-06	3.1321251299232244e-06	3.044983259314904e-06	2.588769348221831e-05	3.935454060410848e-06	0.00035190561902709305	1.131016801991791e-06	1.1391873158572707e-05	4.54790915682679e-06	4.915509634884074e-06	1.6927619981288444e-06
MIP1_00214825 9.409474296262488e-05	1.722470551612787e-05	5.579305479841423e-07	3.697221109177917e-05	7.87553726695478e-05	0.00010809799277922139	1.0977719284710474e-05	0.00015258330677170306	2.318796396139078e-05	4.565069048112491e-06	0.00015806050214450806	0.00020644038158934563	0.03652553632855415	1.3702305068363785e-06	1.6217432857956737e-05	0.00012633319420274347	4.0117061871569604e-05	6.104714884713758e-06	0.0008528875769115984	0.0001285876933252439	6.869767048556241e-07	7.318997813854367e-05	0.0001236782263731584	2.0690556993940845e-05	2.776339670162997e-06	2.2017415176378563e-05	1.653984327276703e-05	1.4411542906600516e-05	1.1333294423820917e-05	1.783913717190444e-06	2.1600097170448862e-05	8.70615679104958e-07	2.3827469703974202e-05	6.039631898602238e-06	4.3669606384355575e-05	9.33450701268157e-06	9.739839697431307e-06	2.051801629932015e-06	0.0003274425398558378	4.486778379941825e-06	0.00018069060752168298	8.027986950764898e-06	1.431897544534877e-06	4.551067831926048e-06	0.00017744659271556884	0.00011351417197147384	7.980302143550944e-06	1.944341875059763e-06	1.3186807336751372e-05	1.0337412277294789e-05
MIP1_00215628 0.0031335025560110807	0.00015151218394748867	0.00015484662435483187	0.00010604946146486327	5.8112433180212975e-05	0.0001713116216706112	0.0001490958675276488	0.00013743063027504832	4.263921073288657e-05	2.1006562747061253e-05	0.006618363782763481	0.0001616721710888669	0.0244614090770483	5.4451807955047116e-05	0.0001091671219910495	0.00021346173889469355	0.005388767458498478	0.0001084695104509592	0.00025155203184112906	0.000279327534371987	7.237771205836907e-05	0.026228809729218483	0.00022431026445701718	4.7797464503673837e-05	1.7659558579907753e-05	0.00011655777780106291	0.00016650330508127809	0.0001932349259732291	0.0005298811011016369	0.00021617313905153424	0.00021619477774947882	0.0001337335997959599	6.81896781316027e-05	6.748591113137081e-05	0.002084555337205529	0.00010022567585110664	4.745411206386052e-05	0.00020837185729760677	0.0002974688250105828	0.00018198428733740002	0.00013921171193942428	2.5803596145124175e-05	3.5131331969751045e-05	0.0007956068147905171	0.002026467816904187	0.00027311741723679006	0.00039646049845032394	0.0009733462356962264	0.00011935864313272759	0.00015989043458830565
MIP1_00215955 0.0015790098113939166	0.0009530403767712414	0.0010112249292433262	0.0006434795213863254	0.002628711750730872	0.0010811311658471823	0.002139928052201867	0.0011891190661117435	0.0009085927158594131	0.0004390482499729842	0.004691064357757568	0.001377728651277721	0.009586498141288757	0.0018663895316421986	0.001199665479362011	0.004509017802774906	0.003670004429295659	0.0015626557869836688	0.004569823853671551	0.0028120458591729403	0.001918235793709755	0.005401440430432558	0.028950320556759834	0.0014407848939299583	0.0005249204696156085	0.0010008839890360832	0.0006082292529754341	0.0005816039047203958	0.005198321305215359	0.0035325614735484123	0.001088926219381392	0.0018012115033343434	0.001820363337174058	0.003917568828910589	0.0032937575597316027	0.0031389021314680576	0.0005495744990184903	0.00412428192794323	0.02809932641685009	0.0014282144838944077	0.001147785340435803	0.0005899609532207251	0.001330609549768269	0.002274216851219535	0.045610491186380386	0.0024609423708170652	0.0012598315952345729	0.001818899530917406	0.0026720245368778706	0.0006674823816865683
MIP1_00216029 3.219619884475833e-06	2.9869919671909884e-05	9.941397365764715e-06	1.7041707906173542e-05	0.07239174097776413	2.558921551099047e-06	0.00028067833045497537	5.030306965636555e-06	1.156112011813093e-05	2.7815292924060486e-05	0.0005713786231353879	1.4661541172245052e-05	0.0039216927252709866	0.00011468223237898201	8.715546755411197e-06	4.2439583921805024e-05	0.0005746657261624932	3.0103783501544967e-05	0.00011299514153506607	0.002635606797412038	1.359629095532e-05	8.948994036472868e-06	0.002843546448275447	6.883139121782733e-06	0.0006721244426444173	8.726309897610918e-05	1.6090474446173175e-06	4.598175110004377e-06	4.110890131414635e-06	0.0005514338263310492	2.029978350037709e-05	6.130073597887531e-05	3.012535125890281e-05	3.351049235789105e-05	6.938077149243327e-06	3.439505962887779e-05	0.028165632858872414	3.3767999411793426e-05	0.0009459092980250716	0.00011396339687053114	2.851337194442749e-05	9.48824017541483e-05	0.0028934660367667675	0.00011093841749243438	0.0006373485666699708	0.0021389846224337816	0.00021250323334243149	9.270109876524657e-05	1.0076093531097285e-05	1.8868224742618622e-06
MIP1_00216375 1.705319505163061e-06	1.6130701624206267e-05	2.823108843585942e-05	1.1041892093999195e-06	9.269871043215971e-06	2.1226981061772676e-06	2.967192449432332e-05	2.8178988031868357e-06	4.640749466489069e-06	1.80277436356846e-06	2.595527439552825e-05	1.8824476910594967e-06	7.264246960403398e-05	6.78128844810999e-06	4.100021214981098e-06	8.778029587119818e-05	4.421173798618838e-05	0.0001999379601329565	5.226298526395112e-05	3.759049604923348e-07	8.703809726284817e-06	2.456433321640361e-06	0.0003341731207910925	1.4868688822389231e-06	0.00012244167737662792	2.8795702746720053e-05	1.8648617015060154e-06	2.640877937665209e-06	7.543181709479541e-06	0.0001001559357973747	7.27500037100981e-06	3.062008909182623e-05	5.363987838791218e-06	4.8452038754476234e-06	1.4414251836569747e-06	7.158176686061779e-06	8.366746442334261e-07	0.00012182106002001092	0.0014915824867784977	8.931966476666275e-06	4.070233899255982e-06	1.4747853128938004e-05	4.2857183871092275e-05	1.4333909348351881e-05	5.8517202887742314e-06	4.292666062610806e-07	1.2653439625864848e-05	2.0150340787949972e-05	2.6540305043454282e-05	8.937726647673117e-07
MIP1_00216727 0.00010667098831618205	0.00033149850787594914	1.9341116058058105e-05	0.00010831281542778015	0.0005712052225135267	0.00019001741020474583	0.00013335156836546957	0.0002135126560460776	0.00032183394068852067	1.6436160876764916e-05	0.00018024425662588328	0.00022275783703662455	0.0029299354646354914	3.168497278238647e-05	0.0002637736906763166	0.000593935139477253	2.8908652893733233e-05	0.00011220532178413123	0.0003067436337005347	0.0002700763870961964	4.559692752081901e-05	0.00030073674861341715	0.00177283538505435	0.00010245702287647873	3.36626430907927e-06	0.00016551287262700498	0.0001256552350241691	9.847542969509959e-05	4.8734840675024316e-05	5.0569236918818206e-05	7.728166383458301e-05	7.032364374026656e-05	0.0002654794661793858	0.00057001574896276	0.00010804667545016855	0.00020731581025756896	6.75955307087861e-05	0.0013801055029034615	0.002812932478263974	6.941194442333654e-05	0.0002165803889511153	5.7702585763763636e-05	0.0002930477203335613	3.346951780258678e-05	0.00017486501019448042	0.00017062577535398304	0.0001949627185240388	7.302272570086643e-05	0.0011647064238786697	7.735966937616467e-05
MIP1_00217454 3.234163887100294e-05	9.69281536526978e-05	3.046009453555598e-07	1.8650483980309218e-05	0.025452524423599243	1.8299910152563825e-05	3.9267022657440975e-05	2.0582063370966353e-05	5.491529009304941e-05	1.261013608200301e-06	1.2730200069199782e-05	0.0003555889124982059	0.0009205814567394555	2.7009912173525663e-06	3.242845195927657e-05	3.4455570130376145e-05	1.4509388392980327e-06	1.1104683835583273e-05	3.144986112602055e-05	0.00010464471415616572	2.1225646378297824e-06	1.2017026165267453e-05	0.00018077643471769989	3.8625323213636875e-05	4.337881546234712e-05	0.0001345665950793773	3.1035193387651816e-05	1.6285859601339325e-05	2.3248388970387168e-05	1.813258495531045e-05	9.388921171193942e-05	1.3929708075011149e-05	2.5384353648405522e-05	2.0005623809993267e-05	2.4276798285427503e-05	8.336231985595077e-06	0.0005276579177007079	0.0008284911164082587	0.0004018411855213344	9.818645594350528e-06	1.791052272892557e-05	2.4364588171010837e-05	1.4610733160225209e-05	1.469479229854187e-06	1.304360011999961e-05	0.00015016937686596066	9.063664037967101e-05	3.1337863219960127e-06	0.00033559510484337807	5.368921392800985e-06
MIP1_00217686 0.00024675930035300553	7.953697786433622e-05	3.265559371357085e-06	1.8773722331388853e-05	5.005522780265892e-06	2.8463029593694955e-05	3.433433812460862e-05	5.6169697927543893e-05	5.947139288764447e-05	8.612455530965235e-06	0.0016914592124521732	1.735761179588735e-05	0.0010294439271092415	1.9481618437566794e-05	5.483041604747996e-05	0.00012142639025114477	0.0013715691165998578	7.92799073678907e-06	0.00012223563680890948	8.279601024696603e-05	6.514739652629942e-05	0.00012920249719172716	0.0012008853955194354	4.359462400316261e-05	1.6515161860297667e-06	3.017216113221366e-05	4.416900992509909e-05	3.0279763450380415e-05	2.591049087641295e-05	5.0424772780388594e-05	2.570088872744236e-05	0.00019536523905117065	0.00012708471331279725	1.7404321624781005e-05	0.00011647223436739296	3.139720865874551e-05	5.499523467733525e-06	1.3435110304271802e-05	0.0005394775653257966	2.7333297111908905e-05	3.62620412488468e-05	4.492395873967325e-06	6.169963398861e-06	9.539844904793426e-05	0.0019221954280510545	0.00021175891743041575	2.4969423975562677e-05	0.00010418093734188005	4.681262726080604e-05	2.6982936105923727e-05
MIP1_00217796 6.99814972904278e-06	3.729616219061427e-05	1.4626849406340625e-05	2.214787673437968e-05	0.0004795920103788376	0.00014146920875646174	6.191826287249569e-06	0.0010742279700934887	2.2456330043496564e-05	2.3258902729139663e-05	0.00184067920781672	1.276144030271098e-05	0.00036365349660627544	8.055549187702127e-06	2.1201783965807408e-05	0.00033991923555731773	0.00013370120723266155	4.244860974722542e-05	0.016246270388364792	2.4903785742935725e-05	2.0322717318776995e-05	2.8851118258899078e-05	0.0002799113863147795	4.9864243919728324e-05	0.0006217978079803288	3.970184116042219e-05	1.712714583845809e-05	1.1331349014653824e-05	8.95976245374186e-06	5.4509375331690535e-05	2.885438789235195e-06	3.584013393265195e-05	1.910516402858775e-05	6.432740519812796e-06	3.839321834675502e-06	6.698266952298582e-05	0.00037227425491437316	0.0036324576940387487	8.762358447711449e-06	1.1898066077264957e-05	0.0002408993022982031	4.522831204667455e-06	1.4807862498855684e-05	2.4844151994329877e-05	7.521786028519273e-05	1.6614305422990583e-05	3.298849333077669e-05	3.6837700463365763e-05	2.4814791686367244e-05	7.4240556386939716e-06
MIP1_00217874 0.007038012146949768	0.004002203233540058	0.014951854012906551	0.005693614482879639	0.06433867663145065	0.004964609630405903	0.002285354770720005	0.013363495469093323	0.0024726642295718193	0.004203856457024813	0.07545794546604156	0.0023411400616168976	0.057303864508867264	0.0017855545738711953	0.0022845882922410965	0.022045506164431572	0.07329283654689789	0.024467777460813522	0.08389660716056824	0.0067806001752614975	0.0037838718853890896	0.04906575754284859	0.07207963615655899	0.0016646983567625284	0.0534442774951458	0.0033940549474209547	0.003206768073141575	0.00412820465862751	0.02642066776752472	0.042446356266736984	0.0016933241859078407	0.01968073844909668	0.004577930085361004	0.0025057122111320496	0.028638089075684547	0.010276160202920437	0.02656274102628231	0.026815515011548996	0.06454088538885117	0.016248228028416634	0.02135520987212658	0.008524492383003235	0.013314456678926945	0.03410923853516579	0.012384740635752678	0.0057827020063996315	0.01843051239848137	0.03096667118370533	0.0031622792594134808	0.013200112618505955
MIP1_00217963 3.4875452001870144e-06	5.286783562041819e-06	2.619201950437855e-06	1.2850634902861202e-06	2.6988875561073655e-06	1.86254401342012e-05	1.106845957110636e-06	3.435268081375398e-05	1.2906394886158523e-06	1.0123048923560418e-06	5.217239959165454e-05	4.219524271320552e-06	2.5321540306322277e-05	6.0878272734044e-07	3.526549107846222e-06	0.00012768915621563792	9.1959947894793e-05	4.143534624745371e-06	0.000539907836355269	4.365687402696494e-07	2.9642465051438194e-06	1.5698250308560091e-06	3.886423201038269e-06	1.5530326891166624e-06	8.372726006200537e-05	7.162389920267742e-06	2.418908479739912e-06	1.3838513268638053e-06	1.2880922440672293e-05	2.380402975177276e-06	4.343594071087864e-07	4.99437464895891e-06	1.2593202427524375e-06	3.65479309039074e-07	2.365110731261666e-06	2.3497868824051693e-06	6.064556146156974e-07	0.0007895803428255022	2.5217721486114897e-05	1.264732759409526e-06	3.394371560716536e-06	9.043003501574276e-07	2.6211134240838874e-07	4.6024226321605965e-05	1.141129587267642e-06	2.3846740759836393e-07	1.0928612937277649e-05	1.5527630239375867e-05	7.78832873038482e-06	6.138665185062564e-07
MIP1_00220471 0.0002615237608551979	0.001004852820187807	0.0031717403326183558	0.0003749114111997187	0.03138934448361397	0.0015208539552986622	0.000924128049518913	0.018777946010231972	0.0007460883352905512	0.00040854327380657196	0.00772098870947957	0.00046927930088713765	0.0009117094450630248	0.00044432273716665804	0.0008962387801147997	0.007170510943979025	0.0018527931533753872	0.0023769948165863752	0.0750575065612793	0.0005585115868598223	0.0003275686758570373	0.004713360220193863	0.0036356260534375906	0.000253146979957819	0.004323811735957861	0.000912357703782618	0.00025619688676670194	0.0004852541023865342	0.0006221611401997507	0.0017951269401237369	0.0001325374614680186	0.0018667582189664245	0.0006401824066415429	0.00032411370193585753	0.0003598812036216259	0.001713092322461307	0.019442670047283173	0.01144232228398323	0.017778558656573296	0.0019416596041992307	0.005291476380079985	0.0003129539836663753	0.0050825150683522224	0.0004577642830554396	0.0009436758700758219	0.0005864081322215497	0.004210191313177347	0.00026229731156490743	0.0009801255073398352	0.00039594434201717377
MIP1_00220620 1.780567004061595e-06	8.427500688412692e-06	2.6253232135786675e-05	1.1406942803660058e-06	0.0013744262978434563	3.123126589343883e-05	3.3967453418881632e-06	0.00025636155623942614	2.464382987454883e-06	1.955844254553085e-06	0.00017101930279750377	3.259231107222149e-06	4.547213393379934e-05	3.066419594688341e-06	4.811323833564529e-06	0.0004929918213747442	0.0003227132838219404	8.660717867314816e-05	0.11222928762435913	8.80659001722961e-07	1.231847022609145e-06	3.512429611873813e-05	0.00022011701366864145	1.0171453141083475e-05	5.04890522279311e-05	1.2476040865294635e-05	1.8372004433331313e-06	1.2732367622447782e-06	6.016000497766072e-06	9.791649972612504e-06	4.130493209686392e-07	1.7075675714295357e-05	1.0294226058249478e-06	2.7696330562321236e-06	6.70665849611396e-06	8.124849045998417e-06	7.136822387110442e-05	0.00025757087860256433	0.001750886789523065	4.8296751629095525e-06	0.00012716786295641214	2.2014000933268107e-06	1.552771936985664e-05	9.37425829761196e-06	6.324903370114043e-05	6.323261345642095e-07	6.943974585738033e-05	3.073865173064405e-06	7.366520094365114e-06	1.132252577917825e-06
MIP1_00220756 0.0005983219598419964	9.897098789224401e-05	0.00010592657054075971	0.00027653967845253646	0.0005728992400690913	0.0003998724278062582	0.0001859322946984321	0.00023842368682380766	8.572071965318173e-05	0.0002453367051202804	0.008482547476887703	0.00030196583247743547	0.011286898516118526	0.00021187140373513103	0.000186768316780217	0.0002997600822709501	0.004088244866579771	0.0004176572256255895	0.007850578986108303	0.0035112181212753057	6.415255484171212e-05	0.018772296607494354	0.0002858205116353929	0.0001090010191546753	0.0004511241568252444	0.0001496961631346494	0.00038217566907405853	0.0002590522635728121	0.004205069970339537	0.0006837968830950558	0.000281976506812498	6.758128438377753e-05	9.143390343524516e-05	0.0003445618785917759	0.03760925680398941	0.00024460707209073007	0.00012748304288834333	0.0001513830793555826	0.002464195480570197	0.001090759295038879	0.00014871632447466254	0.0007991810562089086	0.00022951852588448673	0.0008603822789154947	0.014319319278001785	0.0026680808514356613	0.00010444613144500181	0.0005215007695369422	8.834376785671338e-05	0.0011685681529343128
MIP1_00220809 1.6368461785987165e-07	1.0085470592002821e-07	3.725411090726993e-09	1.8210663199624832e-08	2.9330332607102605e-10	3.2949913020274835e-08	1.3607759363765126e-09	2.4140337018252467e-07	7.083344399916314e-08	8.781311677807935e-09	1.1872109098476358e-05	1.4076182441868923e-09	1.130309442487487e-06	2.8330136014886875e-09	2.6999941837857477e-08	7.2586381349992735e-09	2.890735970595415e-07	1.480514271179345e-07	1.205164949169557e-06	9.391333932740054e-09	1.1673483291119169e-09	0.0002799896174110472	1.657657412579283e-05	1.063860333161415e-09	1.2191613274481483e-09	9.937711098473301e-08	9.856846645561745e-07	1.0388166771235774e-07	4.842514954361832e-06	1.7630259918632873e-08	2.309686220058893e-09	1.7203534596887948e-08	5.980643180691914e-08	7.614270325362327e-10	6.662465921181138e-07	8.247362615065867e-08	3.745972421143051e-10	5.869583219464403e-07	4.982384052709676e-05	8.4477115080972e-08	9.51223029233006e-08	5.2195950672739855e-08	3.2993101584111173e-09	3.028981865327296e-08	3.4853758767994236e-10	1.1610692851604654e-08	2.3176749408548858e-08	4.500498818060805e-08	2.4359856354294607e-09	2.4644489258207614e-06
MIP1_00221200 1.6475818256367347e-06	9.857073564489838e-06	5.282659185468219e-05	1.920861222970416e-06	0.0010135319316759706	0.00010789738735184073	1.4926732546882704e-05	8.118016558000818e-05	8.599935767961142e-07	1.9554508980945684e-06	0.000147478305734694	2.233688292108127e-06	1.4760151316295378e-05	2.1639557417074684e-06	3.115805156994611e-06	6.970060348976403e-05	0.00018392586207482964	0.0005911703337915242	0.019794872030615807	4.4607429572351975e-07	9.622023071642616e-07	0.000263107824139297	6.7335108724364545e-06	1.474352870900475e-06	7.509114948334172e-05	1.591004547663033e-05	2.6908437575912103e-06	2.549706096033333e-06	1.3203039998188615e-05	1.3853506970917806e-05	3.692387906539807e-07	1.908755257318262e-05	3.672678872135293e-07	3.869736701744841e-06	9.47606167756021e-06	2.7403016247262713e-06	0.00010453081631567329	0.00023592470097355545	0.0003107046941295266	3.981248028139817e-06	5.0584287237143144e-05	1.1712941159203183e-06	9.277069693780504e-06	4.611842086887918e-06	1.3398427654465195e-05	4.683149370521278e-07	0.0002517533430363983	1.1868348792631878e-06	7.370089861069573e-06	2.600735797386733e-06
MIP1_00221345 6.979926638450706e-06	4.07101797463838e-05	0.000127231192891486	3.968874443671666e-05	0.005078802816569805	1.6455607692478225e-05	3.905817720806226e-05	0.00015374347276519984	1.1740514310076833e-05	5.528351539396681e-05	0.0004946640692651272	1.009498373605311e-05	0.00040567319956608117	3.465080590103753e-05	1.5298917787731625e-05	6.853446393506601e-05	4.576953506330028e-05	0.0003495453856885433	0.0008718004100956023	0.0001433232828276232	8.9359800767852e-06	4.927088230033405e-05	1.5137027730816044e-05	1.1388071470719296e-05	0.0007727370830252767	0.00010795871639857069	1.1680787793011405e-05	1.3295986718731001e-05	2.2777112462790683e-05	0.0003328415332362056	1.165103731182171e-05	3.124079739791341e-05	6.157607458590064e-06	3.1540595955448225e-05	8.17424643173581e-06	1.2211202374601271e-05	0.005074636545032263	0.00012366785085760057	3.2642754376865923e-05	0.00016646076983306557	5.629077713820152e-05	4.633442222257145e-05	0.0003669594880193472	1.1859414371429011e-05	2.540103560022544e-05	0.00010095939069287851	0.00017461525567341596	1.0765556908154394e-05	1.5733287000330165e-05	8.486521437589545e-06
MIP1_00221370 4.56854749586455e-08	5.709338779524842e-07	2.81603490748239e-07	6.377615591190988e-08	6.7805772232532036e-06	9.500799023953732e-06	1.8495715892186126e-07	1.631139821256511e-05	1.8589580008665507e-07	1.5367708883218256e-08	9.211932774633169e-05	9.12240648176521e-06	4.288426964649261e-07	9.661247801773243e-09	2.0584484161645378e-07	2.5046860173461027e-05	0.0002535414241719991	8.232948403019691e-07	0.06168631464242935	1.2881166355782625e-08	2.4250425667560194e-07	4.206193807476666e-06	9.580668120179325e-06	1.0370942504778213e-07	5.413164103629242e-07	6.35193998732575e-07	1.8908669119355181e-07	6.816131303821749e-08	1.4309962637071294e-07	2.4314337565556343e-07	2.5480179743908593e-08	3.68670885109168e-06	4.242351536731803e-08	2.1634939173509338e-08	8.728863321039171e-08	2.5685616833470704e-07	1.0963111662931624e-06	0.00012509299267549068	5.790532304672524e-05	6.456708234736652e-08	4.627623184205731e-06	2.040730961994086e-08	5.203610697890326e-08	1.1028914741473272e-06	5.027468432672322e-07	1.0379131332172165e-08	4.338611688581295e-06	1.8031906279247778e-07	4.9443633542978205e-06	6.571483623929453e-08
MIP1_00221394 4.180772350537154e-07	7.503376764361747e-06	5.4243287195276935e-06	1.5919388260954292e-06	0.000440276664448902	7.167863259383012e-06	1.1706046279869042e-05	3.5632729122880846e-05	3.221419547116966e-06	2.278347665196634e-06	0.00020156554819550365	5.591121407633182e-06	5.034852165408665e-06	1.0386348776592058e-06	2.9879627163609257e-06	4.367252404335886e-05	0.00021845441369805485	1.8267985069542192e-05	0.007103648968040943	3.3772826668609923e-07	6.738127922290005e-07	3.1821484299143776e-05	1.8341283066547476e-05	1.0643743735272437e-06	3.9027800085023046e-05	7.3298706411151215e-06	9.504981903774024e-07	9.82627739176678e-07	1.1740318086594925e-06	4.366509529063478e-06	4.750428956867836e-07	2.7120902359456522e-06	1.2049155202475959e-06	5.775817726316745e-07	4.874476644545211e-07	5.338481514627347e-06	0.00031326382304541767	8.990341302705929e-05	0.0006216834299266338	2.010907564908848e-06	8.251622602983844e-06	9.499934208179184e-07	9.491281161899678e-06	2.4420917270617792e-06	8.450097993772943e-06	3.6949629134142015e-07	0.000148475868627429	2.8138015295553487e-07	1.1026540050806943e-05	3.1684453460911755e-07
MIP1_00221703 0.0007560826488770545	6.744068377884105e-05	1.4874680346110836e-05	3.5867760743713006e-05	5.659024463966489e-05	5.617923670797609e-05	0.0005403421819210052	2.0630424842238426e-05	1.7068154193111695e-05	1.4544920304615516e-05	0.0010245958110317588	7.808593363733962e-05	0.03651200979948044	7.105463009793311e-05	4.556998464977369e-05	0.00012193297152407467	0.00046147016109898686	0.0003821729333139956	0.00010953072342090309	0.0011924846330657601	7.46392470318824e-05	0.0005626868223771453	1.4096540326136164e-05	0.0001218144316226244	1.1423564501455985e-05	0.00012083799811080098	3.2156676752492785e-05	3.972184276790358e-05	0.00013936338655184954	0.0001398972817696631	0.00034578549093566835	9.77694580797106e-05	1.6207741282414645e-05	0.0004233529034536332	0.004974571987986565	1.8316357454750687e-05	5.660751412506215e-06	6.543386552948505e-05	3.2963143894448876e-05	9.71168847172521e-05	1.795394200598821e-05	1.3962772754894104e-05	9.869691712083295e-05	7.79398251324892e-05	0.0035626899916678667	0.0019050989067181945	6.721789395669475e-05	7.226660090964288e-05	8.653380064060912e-05	2.3620817955816165e-05
MIP1_00221839 0.00010665511945262551	0.0008510257466696203	6.334972567856312e-05	0.0002525204326957464	0.000424125260906294	0.000199515197891742	0.0001608265156392008	0.0002718701143749058	0.0001791620161384344	0.00022842410544399172	0.006865530274808407	0.029294777661561966	0.012642532587051392	0.00010751398076536134	0.00034813699312508106	0.002451275009661913	0.001188256312161684	0.00011361921497154981	0.0005570073844864964	0.001164524583145976	6.026109622325748e-05	5.1969607739010826e-05	0.01511413138359785	7.374201959464699e-05	0.0003417713742237538	0.000717570015694946	0.00015088186773937196	0.00011326505045872182	2.9233293389552273e-05	0.0012390905758365989	0.016551289707422256	0.00030548986978828907	0.00013635230425279588	0.00014009111328050494	0.00010569480946287513	0.00039801461389288306	5.963119838270359e-05	0.00024236452009063214	0.003657086519524455	0.000625339278485626	0.0004322118475101888	0.012922588735818863	0.0001282118319068104	0.0008886521100066602	0.0009542715270072222	0.001069840625859797	0.0002925243170466274	0.0007084293756633997	0.003925367724150419	3.524851854308508e-05
MIP1_00222133 0.00016908248653635383	0.0011226219357922673	0.0004888411494903266	0.0003789314650930464	0.005196950398385525	0.0003843336889985949	0.0009736333158798516	0.0005925221485085785	0.00047854194417595863	0.00022920929768588394	0.027162009850144386	0.0005315780290402472	0.004854532890021801	0.000688787258695811	0.0005308603285811841	0.007584440987557173	0.03975940868258476	0.0009083485929295421	0.020353427156805992	0.0016825026832520962	0.013961853459477425	0.0010915591847151518	0.031343013048172	0.0001239157427335158	0.004988356027752161	0.0006281042587943375	0.0001869236584752798	0.00028196469065733254	0.00027910605422221124	0.004276650957763195	0.00076632498530671	0.008496110327541828	0.0006174242007546127	0.0009940308518707752	0.0006934706470929086	0.002203996991738677	0.00203511118888855	0.0033630034886300564	0.007652117405086756	0.0014432877069339156	0.002575342310592532	0.0009657273767516017	0.003564627142623067	0.009022347629070282	0.004355137702077627	0.0014012439642101526	0.0013085794635117054	0.007990187034010887	0.0020062357652932405	0.00030360143864527345
MIP1_00222838 0.00020827454864047468	0.00040876478306017816	0.0008956108940765262	0.0011510991025716066	0.0013906843960285187	0.0001316278794547543	0.006145325023680925	0.00013248540926724672	0.00014871987514197826	0.002341966610401869	0.002415571827441454	9.186002716887742e-05	0.010252419859170914	0.0010203028796240687	0.00021223534713499248	0.0008685783832333982	0.0007813753327354789	0.003227838547900319	0.008682455867528915	0.0005141527508385479	0.0004974388866685331	0.00025871978141367435	0.0005425579729489982	7.535297481808811e-05	0.025590207427740097	0.0008928226889111102	0.00014361177454702556	0.00028349278727546334	0.00026077328948304057	0.003863526973873377	0.00259542278945446	0.0008992695948109031	0.00013760069850832224	0.009424610063433647	0.0002670929243322462	0.00010422843479318544	0.0005197362042963505	0.00010023170034401119	0.007074709516018629	0.002812689170241356	0.00039503988227806985	0.00010377540456829593	0.0027019097469747066	0.00014180819562170655	0.003322236705571413	0.0005915727815590799	0.000755751971155405	0.00016147956193890423	0.00026662094751372933	0.00019563609384931624
MIP1_00222906 0.0001936635817401111	0.0009700222290121019	4.7205689043039456e-05	0.0002630975213833153	0.0006192871369421482	0.00013208063319325447	0.00031865749042481184	0.0003736174840014428	0.002008910523727536	0.00013486898387782276	0.0009131403639912605	0.0005370214348658919	0.018531424924731255	6.704620318487287e-05	0.00117129844147712	0.07184296101331711	0.00021822124836035073	7.527017442043871e-05	0.002756051952019334	0.0004280915018171072	7.198131788754836e-05	0.0001050654609571211	0.015959609299898148	0.0002219585730927065	0.0003598153416533023	0.00032983781420625746	0.0002574486134108156	0.00020848812710028142	0.0002629578812047839	0.00027640259941108525	9.33783157961443e-05	0.0012812085915356874	0.0015037489356473088	2.0082889022887684e-05	0.0006686609121970832	0.0026612377259880304	0.0004649725742638111	0.003581190714612603	0.04521072655916214	0.00021325670240912586	0.0038220772985368967	0.000406175444368273	0.00013009010581299663	0.0003936656576115638	3.483555337879807e-05	0.0004372310359030962	0.0005397766944952309	5.0761049351422116e-05	0.0014246553182601929	0.00018439364794176072
MIP1_00223115 1.4887361885485006e-06	3.126461024294258e-06	9.409855579178839e-07	1.3528958788810996e-06	3.466012276476249e-05	7.643912795174401e-06	1.0699607173592085e-06	1.9209719539503567e-05	7.582588068544283e-07	7.735247464779604e-08	0.0004188349994365126	2.0486715584411286e-05	3.2782329071778804e-05	7.899916454334743e-08	9.85988322099729e-07	2.7371403120923787e-05	0.0008567778277210891	9.245741239283234e-06	0.012877735309302807	4.5551044536296104e-07	1.1894875342477462e-06	3.2210329663939774e-05	4.832494960282929e-05	5.93356958233926e-07	4.361436367616989e-06	2.890790256060427e-06	2.473339463904267e-06	9.545359489493421e-07	3.796662667809869e-06	5.963653165963478e-06	7.874701282162277e-07	7.116608230717247e-06	4.873919010606187e-07	3.7958702137075306e-07	4.06581102652126e-06	1.0357317705711466e-06	1.0396414836577605e-05	0.00012830282503273338	9.712744213175029e-05	1.003596935333917e-06	5.130160843691556e-06	5.323694836079085e-07	1.2522652923507849e-06	8.305680239573121e-06	2.1447253857331816e-06	3.3639972230048443e-07	2.761326322797686e-05	3.876931714330567e-06	9.232799129677005e-06	1.4620620731875533e-06
MIP1_00223708 3.461437927398947e-06	6.036384093022207e-06	1.6116109691211022e-05	9.894029062706977e-07	5.173019235371612e-05	0.0002443162084091455	2.6104889911948703e-06	9.411196515429765e-05	3.280914143033442e-06	6.173244173623971e-07	0.0008387566776946187	4.448469553608447e-05	1.0633279089233838e-05	9.626594419387402e-07	4.287770934752189e-06	0.0003380419220775366	0.0024398979730904102	1.3238696737971622e-05	0.24728016555309296	5.656368102791021e-07	2.327018137293635e-06	9.70407054410316e-05	0.000323154148645699	5.610141215584008e-06	1.2063001122442074e-05	4.162355253356509e-06	2.444477559038205e-06	2.1508765257749474e-06	4.843882379645947e-06	5.436125320557039e-06	5.335069772627321e-07	2.3954236894496717e-05	2.2535273274115752e-06	1.6098376818263205e-06	6.6548345785122365e-06	5.880923708900809e-06	4.291137884138152e-06	0.0003729326417669654	0.0015648253029212356	2.2616977730649523e-06	2.8242639018571936e-05	3.193962925251981e-07	1.7763641153578646e-06	3.1381168810185045e-05	0.00023750615946482867	5.573604653363873e-07	2.3919128580018878e-05	9.903583304549102e-06	3.136462328257039e-05	1.4402819488168461e-06
MIP1_00223995 4.622770433115875e-08	9.638150686441804e-07	3.1496272185904672e-06	4.368052941572387e-07	5.305676609168586e-07	1.4222345612324716e-07	8.301461775772623e-07	1.735744774578052e-07	1.7050888345693238e-07	1.9666480000068987e-07	3.1652474717702717e-05	2.6340913450439984e-07	9.703330761112738e-06	1.6759023537815665e-06	2.0017908752834046e-07	2.252817097314619e-07	0.0002131249784724787	1.8499222278478555e-06	7.215357527456945e-06	0.00035709518124349415	1.8642268742041779e-06	4.1247736248806177e-07	3.4318979942327132e-06	1.8833927128980577e-07	7.993014150997624e-06	2.963424094559741e-06	4.4773346985493845e-07	7.518250981775054e-07	1.6450871953566093e-07	1.8278686184203252e-05	2.2670545263281383e-07	1.4546741340382141e-06	1.5151350396536145e-07	2.5825818283919943e-07	1.55238488730447e-08	5.39689096967777e-07	4.5537362325376307e-07	4.87843863083981e-06	8.310396992783353e-07	1.400160954290186e-06	8.036734584493388e-07	7.58276883061626e-07	4.3811192540488264e-07	5.541933569475077e-05	3.1310560189012904e-06	0.00026003591483458877	1.1319664281472797e-06	7.781550084473565e-05	4.931644070893526e-07	3.663698748823663e-07
MIP1_00224102 0.0015034956159070134	0.00038005769602023065	8.452715701423585e-05	0.0008476666989736259	0.0034686182625591755	0.0009938196744769812	0.0008131523500196636	0.0005289122927933931	0.00035084455157630146	8.322362555190921e-05	0.001647083554416895	0.009910277090966702	0.16494056582450867	0.0001792219845810905	0.0004965690313838422	0.0033808480948209763	0.0012188374530524015	0.0005464108544401824	0.002339507918804884	0.050334278494119644	0.0003488741931505501	0.019739793613553047	0.0009102437761612236	0.0012892460217699409	3.3885160519275814e-05	0.0003033410757780075	0.00028838004800491035	0.0004427822132129222	0.0010632869089022279	0.0003671135928016156	0.0003247768909204751	0.0002701212069950998	0.0003240537771489471	0.0014083384303376079	0.009299063123762608	0.00041852929280139506	0.0007938762428238988	0.0009172147256322205	0.001012298627756536	0.0012360223336145282	0.0005182056920602918	0.00018045265460386872	0.0009323100093752146	0.0005511571653187275	0.013441666029393673	0.04765630140900612	0.00033497021649964154	0.00023707405489403754	0.0006500369636341929	0.001331741688773036
MIP1_00224343 4.861289593094398e-09	3.200240072942506e-10	1.8585601807563634e-12	2.9417156210964635e-11	3.8950810079489e-15	5.076572495710252e-10	5.1281881519038564e-11	3.0203266554451602e-09	3.516833005368092e-11	6.870835931455099e-12	2.3011539269646164e-06	6.4834622046094914e-12	1.380690006769214e-09	8.150208979929019e-11	7.324210571368894e-09	3.805911035215104e-07	1.3089480671232834e-12	2.173806620819896e-11	2.1848396702939255e-10	7.667427456836684e-12	1.3267010103359955e-12	6.532013818727478e-10	1.1093271483700318e-12	4.1421291396837034e-10	6.553902521600277e-14	4.127554964483693e-10	1.112795272595335e-10	8.823913821842666e-11	7.638883414706754e-10	2.525103336061679e-13	1.6870844721239564e-09	4.843398902429352e-13	1.3442645434291745e-11	1.935392818230852e-12	2.1072614764250375e-09	6.49570414817946e-12	4.145361286764064e-14	4.010676860066731e-11	6.516837913750351e-08	2.7683489181584697e-12	1.053046538856961e-11	2.720987226766808e-13	5.4226503794002276e-14	6.718567369112804e-11	0.0004586856812238693	1.635151736234519e-11	9.767625076817499e-12	1.3708921151045494e-12	9.898387665074893e-11	4.07026886153905e-12
MIP1_00225385 3.5013154047192074e-06	1.2857848560088314e-05	6.9149241426202934e-06	8.18184344097972e-06	0.00011566384637262672	5.2135601436020806e-05	1.6540270735276863e-06	0.00012810611224267632	9.93843968899455e-06	1.1255312529101502e-05	0.002456850139424205	1.4224886399460956e-05	1.3934437447460368e-05	3.6257949886930874e-06	7.040583568596048e-06	0.00015120634634513408	0.0009976379806175828	6.685788775939727e-06	0.020305214449763298	9.653121196606662e-06	4.116273828458361e-07	2.454572677379474e-05	0.0003085103817284107	9.404676347912755e-06	8.076259109657258e-05	1.6885982404346578e-05	1.0273609404976014e-05	8.447060281469021e-06	1.2635267012228724e-05	7.270699825312477e-06	1.0942920880552265e-06	1.1654932450255728e-06	1.0693071999412496e-05	4.533357866876031e-07	1.5989423900464317e-06	2.334318560315296e-05	6.29902133368887e-05	5.401335147325881e-05	2.8951360945939086e-05	4.912515123578487e-06	0.0005792906158603728	1.6448045698780334e-06	5.675036049979099e-07	1.559207339596469e-05	0.00011460919631645083	6.446669431170449e-06	8.36137496662559e-06	8.277655979327392e-06	3.6913597796228714e-06	4.744362286146497e-06
MIP1_00225862 8.313009857374709e-06	2.869099444069434e-05	1.0962423402816057e-05	6.049466264812509e-06	4.77499925182201e-05	8.6178544734139e-05	5.324297308106907e-05	2.6735964638646692e-05	1.0856326298380736e-05	5.0105713853554334e-06	0.0022043450735509396	0.000286534836050123	0.0002731319982558489	9.614936061552726e-06	1.786444590834435e-05	0.0003187364782206714	0.006005089730024338	1.8034166714642197e-05	0.007391085382550955	7.33595379642793e-06	0.0001023824152071029	8.684669592184946e-05	0.0038414890877902508	1.602992051630281e-05	0.00034975670860148966	3.358132016728632e-05	1.2466846783354413e-05	1.3759602552454453e-05	3.778940299525857e-05	9.714440238894895e-05	2.7126696295454167e-05	0.00014391982404049486	1.6266612874460407e-05	1.3503769878298044e-05	1.1324100341880694e-05	4.496387191466056e-05	7.882825229899026e-06	0.001138727180659771	0.001153617282398045	4.189683750155382e-05	4.3541240302147344e-05	2.7231464628130198e-05	8.778459232416935e-06	0.0007979772053658962	0.0005212483811192214	5.3757357818540186e-06	1.749891998770181e-05	0.0007789687952026725	0.0002743994991760701	8.965283996076323e-06
MIP1_00225957 0.000690084882080555	0.0006530844257213175	0.0022740629501640797	0.00010211973858531564	0.0010584333213046193	0.0010146333370357752	0.0019393694819882512	0.0008529680781066418	0.0002768121485132724	0.00014129880582913756	0.0028005645144730806	0.000331325049046427	0.005389444995671511	0.0003235589247196913	0.0003675317275337875	0.04514135792851448	0.0032946637365967035	0.00399028230458498	0.0216560997068882	0.00039402928086929023	0.001548253116197884	0.00607015285640955	0.00465184124186635	0.00012426906323526055	0.0025327152106910944	0.0008525251760147512	0.00015792250633239746	0.0004970848094671965	0.0058969249948859215	0.0028080185875296593	0.00039273491711355746	0.0015031147049739957	0.00029653613455593586	0.001151067204773426	0.0025666591245681047	0.0008092336938716471	0.0001610548497410491	0.01379766222089529	0.033239517360925674	0.002416249830275774	0.0009615733288228512	0.002376350574195385	0.0022632041946053505	0.0018941593589261174	0.0006975093856453896	0.00029515850474126637	0.0007149612065404654	0.001463875058107078	0.0024743808899074793	0.0005971236387267709
MIP1_00226049 9.83169883284063e-08	1.1933597079405445e-06	1.6571330263559503e-07	1.0020545460065478e-07	2.2930589693714865e-05	1.1779616215790156e-06	8.847721346683102e-07	1.5058839153425652e-06	1.0300834674126236e-06	1.8252136158025678e-07	8.707034430699423e-05	1.0342362656956539e-05	6.768314506189199e-06	7.710456628728934e-08	8.580626058574126e-07	1.4127600479696412e-05	4.271055513527244e-05	1.0561905128270155e-07	0.00012196112220408395	1.6460154128594695e-08	7.47761475849984e-07	2.0467815886604512e-07	0.0005268445238471031	9.01144233012019e-07	1.3484696864907164e-05	1.2198106560390443e-06	2.606732323329197e-07	1.581648518822476e-07	5.545039272192298e-08	3.7675445696550014e-07	1.956687896154108e-07	1.387251245432708e-06	4.447922776762425e-07	1.6459613050301414e-07	1.1689910373036128e-08	8.08500431048742e-07	5.8180435189569835e-06	0.004896541126072407	2.6951920517603867e-05	2.923140698385396e-07	7.257837637553166e-07	1.0980129871995814e-07	1.7389442064086325e-07	1.9383580820431234e-06	6.445353847084334e-06	2.1778770786795576e-08	1.4776466059629456e-06	1.4235578191801324e-06	9.208563824358862e-06	3.5892401939463525e-08
MIP1_00226272 0.00022727686155121773	0.0004193503991700709	0.0007500919164158404	4.5243101340020075e-05	0.0021119145676493645	9.420337300980464e-05	0.000378278928110376	0.00011835425539175048	0.00011169887875439599	8.100029663182795e-05	0.006392474751919508	0.0004503889649640769	0.002789044054225087	0.00011113918299088255	0.00012235586473252624	0.0012392605422064662	0.009459272027015686	0.0027448954060673714	0.0004521134833339602	7.867310341680422e-05	0.000553229299839586	0.0002853609330486506	0.0010810467647388577	0.00018487531633581966	0.0012408504262566566	0.0004061359795741737	5.147273259353824e-05	0.00010449762339703739	0.0003968615201301873	0.007980580441653728	0.002480914816260338	0.0035953735932707787	0.00011866478598676622	0.00032523859408684075	0.0005866255960427225	0.0004030769341625273	0.0001818514137994498	0.0008063963032327592	0.00397407216951251	0.0006575743318535388	8.181214070646092e-05	0.0013204606948420405	0.0006578916218131781	0.003961318172514439	0.0008759413030929863	8.979786070995033e-05	0.0009607056272216141	0.00439074169844389	0.0005560841527767479	0.00013605684216599911
MIP1_00226974 0.0030647714156657457	0.0008885005372576416	0.00048082449939101934	0.000369644578313455	0.0001325118209933862	0.00130754173733294	0.0015838328981772065	0.0006849219789728522	0.0006258296780288219	0.0001513288007117808	0.0031591032166033983	0.008105755783617496	0.0016615631757304072	0.00042115076212212443	0.0012960605090484023	0.00041004331433214247	0.0021026842296123505	0.00012724986299872398	0.0004154783091507852	0.0002958662516903132	0.0003113929706159979	0.0010691110510379076	0.0008767545805312693	0.0005817644414491951	2.4175144062610343e-05	0.000581863394472748	0.0004895620513707399	0.0003992915153503418	0.0006651936564594507	0.002522206399589777	0.0015308588044717908	0.00024453477817587554	0.0012696546036750078	0.0001257411640835926	0.0023798688780516386	0.001032869447953999	5.486242662300356e-05	0.001267803949303925	0.0003307828155811876	0.0009075190173462033	0.0005917850648984313	0.00011997756519122049	4.079739665030502e-05	0.0008388321730308235	0.0005877261282876134	0.0005144909955561161	0.0026419367641210556	0.0013505496317520738	0.0029618795961141586	0.0002297672617714852
MIP1_00227385 0.0001820738398237154	0.0001093933533411473	4.148237712797709e-05	3.9760492654750124e-05	1.6383954061893746e-05	0.00012033252278342843	0.00013748278433922678	0.00011537996761035174	6.423593731597066e-05	8.617846106062643e-06	0.005055196583271027	0.0003132471174467355	0.003068974707275629	2.0759160179295577e-05	0.00016830768436193466	0.0023265392519533634	0.003654908388853073	2.714708898565732e-05	0.0009318241500295699	3.984658542321995e-05	7.884111255407333e-05	0.00038627933827228844	0.0009393941727466881	0.00012643972877413034	1.1166903277626261e-05	5.531294664251618e-05	4.4424323277780786e-05	5.2227907872293144e-05	2.4500868676113896e-05	5.915859583183192e-05	0.00010683203436201438	0.0003923113690689206	6.627966649830341e-05	5.7726469094632193e-05	5.095830783830024e-05	0.0001610586914466694	1.1150217687827535e-05	0.0018995074788108468	0.001769815105944872	3.6278644984122366e-05	7.24832498235628e-05	1.036724825098645e-05	8.059991159825586e-06	0.0007563488325104117	0.0007822191109880805	3.139131149509922e-05	0.00018197266035713255	0.00044985502609051764	0.0008127955952659249	3.3700853236950934e-05
MIP1_00227741 2.108294575009495e-05	3.276385314165964e-07	1.8945270312542561e-06	1.22895835730219e-08	2.8050072486962563e-08	9.036830874720181e-07	1.2229885548720176e-08	5.115260137245059e-06	6.7883405563407e-08	2.5080410637201567e-08	3.289050027888152e-06	1.3863450387674447e-09	1.901839641504921e-05	5.466583985480611e-08	6.7700703709761e-08	1.904215241665952e-05	2.8037885613230173e-07	1.3189447827244294e-06	9.447168849874288e-06	2.0745922313381016e-08	2.928830733495147e-09	0.0006283287657424808	1.0223402568954043e-06	8.421324082519277e-09	2.544762196521333e-07	2.6279190024069976e-07	2.8967713205929613e-07	1.5706845601926034e-07	0.1211712434887886	1.6590431073382206e-07	9.028211511719064e-10	1.7755423797893854e-08	1.5988737800398667e-07	9.549019353016774e-09	1.5080013326951303e-05	1.3171900263841962e-06	2.772516882743048e-09	6.193308217916638e-05	1.5127301594475284e-05	1.763884398542359e-07	4.069202645951009e-07	6.807959351817772e-08	2.4477751381368762e-08	2.46619293875483e-07	3.1727417137972225e-08	1.4783154256292619e-08	1.1456816650934343e-07	2.1344972367387527e-07	1.3613711935533956e-08	2.387486688348872e-07
MIP1_00227792 8.855607120494824e-06	3.074039705097675e-05	0.0015877948608249426	1.813659764593467e-05	0.003335090121254325	3.740269676200114e-05	5.70900047023315e-05	0.00012328308366704732	3.7624495234922506e-06	3.4323173167649657e-05	0.001189462374895811	8.60763611854054e-06	0.0010777187999337912	1.531247835373506e-05	5.139376753504621e-06	6.959055463084951e-05	0.0012703017564490438	0.003965033683925867	0.004107241053134203	1.2284459444344975e-05	1.6312735169776715e-05	0.0027867627795785666	3.348490645294078e-05	2.394499006186379e-06	0.005732659716159105	7.950656436150894e-05	2.2643915144726634e-05	5.9058602346340194e-05	0.00015275710029527545	0.0008105781162157655	2.2957721739658155e-05	4.8091042117448524e-05	2.052572654065443e-06	1.2104646884836257e-05	6.065504567231983e-05	1.3957446753920522e-05	0.0003686470736283809	0.00010519537318032235	0.0007562083774246275	7.038295734673738e-05	0.00011172636732226238	0.0001375693391310051	8.802103548077866e-05	7.115565676940605e-05	0.00013682704593520612	1.583486118761357e-05	0.0004531334270723164	4.6944864152465016e-05	5.938941285421606e-06	7.38225135137327e-05
MIP1_00228269 0.0002615234989207238	0.00013089168351143599	0.00014099906547926366	0.0004099020443391055	6.004444003337994e-05	0.0007812116527929902	0.00010711458162404597	0.0013450320111587644	0.00010077491606352851	2.4184553694794886e-05	0.00016758065612521023	0.0017696747090667486	0.0011991861974820495	1.8703829482547008e-05	0.0001282220910070464	0.0003763014101423323	0.00022772802913095802	0.00010041203495347872	0.006168941967189312	0.0003918811271432787	2.047737689281348e-05	0.01403510570526123	3.356700835865922e-05	1.8050150174531154e-05	8.129001798806712e-05	0.00011845564586110413	0.0003725158458109945	0.00032304663909599185	0.0004676861281041056	3.173111690557562e-05	4.754914698423818e-05	7.260742677317467e-06	6.556966400239617e-05	2.5964336600736715e-05	0.0002706858213059604	8.071486081462353e-05	0.00012819544645026326	5.116998727316968e-05	0.0008447663276456296	5.8500761952018365e-05	0.0001936728076543659	2.5139515855698846e-05	4.335342237027362e-05	3.425561953918077e-05	8.236116991611198e-05	0.0006160623161122203	0.0006976114236749709	1.2817936294595711e-05	2.9878636269131675e-05	0.0002511848579160869
MIP1_00228994 3.273477705079131e-05	0.00010781212768051773	0.0008453630725853145	3.400720379431732e-05	0.005383638199418783	2.6961895855492912e-05	0.00038969138404354453	0.00046790504711680114	5.530714406631887e-05	2.0787450921488926e-05	0.0003926863137166947	1.5709147191955708e-05	0.00010714941890910268	8.563248411519453e-05	7.002652273513377e-05	0.00016308017075061798	0.0003908200887963176	0.0022704547736793756	0.0034313516225665808	4.4715645344695076e-05	3.082494004047476e-05	0.00045583961764350533	0.0001366090727970004	1.0945082976832055e-05	0.00015164776414167136	0.0001348855730611831	1.6668580428813584e-05	5.422381218522787e-05	0.00010489947453606874	0.0009440006106160581	1.747432179399766e-05	0.00018739585357252508	4.3835789256263524e-05	7.909601117717102e-05	4.926031033392064e-05	9.110943210544065e-05	0.003022171789780259	0.00017973144713323563	0.0031944033689796925	0.00046656312770210207	0.0001907966216094792	7.646278390893713e-05	0.002672093454748392	5.384759060689248e-05	3.2884214306250215e-05	3.7445024645421654e-05	0.0007653309730812907	3.0141214665491134e-05	4.855554652749561e-05	3.316741276648827e-05
MIP1_00229097 1.0446024845123247e-07	2.380975047344691e-06	7.484484854103357e-07	1.1801414245837805e-07	5.315823337070924e-09	4.339478323345247e-07	1.4483739505521953e-05	4.65063720866965e-07	8.044318633437797e-07	1.1574562641669672e-08	3.2359173474105773e-07	9.816913859594933e-08	6.27828233845662e-09	3.589596531128336e-07	3.1955214581103064e-06	6.175623070703296e-07	1.5387221310447785e-06	3.325453462821315e-06	4.790546427102527e-06	4.629529115618425e-08	7.378877171504428e-07	7.745728680674802e-07	2.423650471428118e-07	7.891894711065106e-07	2.9014579627784087e-09	1.5485337598875049e-06	2.799113190121716e-07	1.0243232964057825e-06	8.386894023715286e-07	1.388218720421719e-06	1.2200293895148207e-06	1.462982709199423e-06	7.210784929156944e-07	1.436476736671466e-06	1.2252841941062798e-07	3.699652495470218e-07	1.628281509624685e-09	3.3829426371312366e-08	3.6771787563338876e-05	3.6676597119367216e-06	4.986551402907935e-07	2.9134156420695945e-08	9.619952834327705e-08	4.8417486908647334e-08	3.293213168831244e-08	2.2390697296259532e-08	3.1051862947606423e-07	9.521578192561719e-08	3.573799176592729e-06	5.919202408222191e-07
MIP1_00229177 0.001098001142963767	0.0006366264424286783	0.0018116270657628775	0.00019084975065197796	0.005007532425224781	0.0006775647634640336	0.0014060669345781207	0.0031559066846966743	0.000287411967292428	0.00011083785648224875	0.0029729059897363186	0.00017362291691824794	0.0024299428332597017	0.0003764226858038455	0.0005127378390170634	0.016895577311515808	0.002730735344812274	0.0031993233133107424	0.04526980593800545	0.0002720329212024808	0.0002767100231721997	0.0027688199188560247	0.0012599665205925703	0.0006348099559545517	0.000596710538957268	0.0005805309046991169	0.00014121003914624453	0.0003034463443327695	0.0015569147653877735	0.0016409382224082947	0.00021953831310383976	0.0008506669546477497	0.00027689820853993297	0.0007071751751936972	0.0031573199667036533	0.0003632576554082334	0.0007766540511511266	0.0007027340470813215	0.05197026580572128	0.001092937309294939	0.004034389276057482	0.0001370234094792977	0.0005171935772523284	0.000518595043104142	0.0005224894848652184	0.00026827940018847585	0.0017907848814502358	0.000241816567722708	0.0005637311842292547	0.0002803849056363106
MIP1_00229184 4.05889410970417e-09	1.7331586832369794e-08	1.6768131771982553e-08	7.371623311769326e-09	1.577337392644207e-11	1.669624907663092e-06	1.4510852519578066e-09	1.246563385848276e-07	3.8699594639979296e-09	3.881313936915376e-09	1.0599401178978951e-07	3.610614740523488e-08	3.2966680496571144e-09	4.5146997251777066e-09	1.4018557870087989e-08	3.126932668351401e-08	6.719781708852679e-08	3.302812601191363e-08	0.0009284387342631817	2.4859104358343487e-11	3.8297674059828424e-11	1.3733125570070115e-06	7.277844993325289e-11	1.8590451400513075e-09	1.941196536847656e-09	3.83476574938868e-08	2.7704356142521647e-08	9.37638855447176e-09	2.082247263501813e-08	7.912572680401908e-11	1.4480578958142587e-09	4.3509584823908654e-11	1.9009074314624286e-09	2.653647440675755e-11	7.028567061695412e-09	2.374428431650699e-09	7.094728884243784e-12	5.612497133711258e-09	1.086937845684588e-05	1.1044287706596378e-09	9.193120931172416e-09	5.797196611645461e-10	1.0070073247492317e-11	3.0931666117339773e-09	2.136105831596069e-05	1.709849969944166e-11	1.7709451682890176e-09	2.9113295108018633e-10	8.366341508470043e-10	2.1409072292755127e-09
MIP1_00230597 0.001953402068465948	0.000656070071272552	0.0004128779983147979	0.00045082048745825887	0.002690032823011279	0.00022663416166324168	0.004040466155856848	0.0005668213125318289	0.0009031481458805501	9.575069998390973e-05	0.000619837490376085	0.00018530806119088084	0.001486683264374733	0.0002816954511217773	0.0002554819220677018	0.000674042443279177	0.0010920142522081733	0.005749854259192944	0.0019073523581027985	0.0006436140974983573	0.0009081171010620892	0.09107264876365662	0.0052057732827961445	9.173589933197945e-05	0.0004833113925997168	0.0005071111372672021	0.0005215769051574171	0.0012436675606295466	0.004333966411650181	0.002952882321551442	0.0004468376573640853	0.0012807199964299798	0.0006521887262351811	0.000311434268951416	0.0838177502155304	0.001693728961981833	0.0006920939777046442	0.000548410986084491	0.02932170405983925	0.00717184878885746	0.00029931115568615496	0.0023728646337985992	0.0042741685174405575	0.00024070321524050087	0.0005190030205994844	0.0005022177356295288	0.0012815722730010748	0.0001558482472319156	0.0003751276817638427	0.0038339239545166492
MIP1_00230606 5.0827803771413826e-11	4.167342859684453e-11	2.352757474521211e-13	2.4344968749256957e-11	2.042631038270959e-12	1.2847005681493329e-09	1.1734402783226267e-13	5.98136123963755e-12	9.62033751272795e-12	4.2890170581788567e-13	2.70503373389977e-13	2.2827783500295462e-12	3.0445146403934586e-09	2.171553105249132e-14	5.938109379211021e-12	3.2823185358923923e-13	4.1341628335750044e-15	1.2286963113616878e-11	2.3310548158406164e-08	2.0519216446140184e-15	1.7892946323948495e-15	1.543684902127751e-10	2.950631860222067e-16	2.772713699264462e-12	3.021873260316784e-15	1.7484769188058635e-10	3.6016745141864703e-11	1.302895985544339e-11	1.1279016999890534e-12	8.762813337361702e-15	4.892933253659512e-14	3.5326295217694766e-16	3.196259446350269e-12	1.8210458741809137e-15	1.2267399318588446e-09	2.5759199460961835e-12	9.701090028946951e-14	1.1988401409624935e-15	1.380843963477707e-11	6.481319929536877e-13	9.177352888051216e-13	2.023891037400416e-13	1.0297818302837207e-14	1.3825858335400664e-15	2.7093373727794974e-15	8.601749281287468e-16	1.0328304184126225e-11	4.352989401514739e-16	9.460309732855013e-14	2.6486994021690524e-13
MIP1_00230672 6.116121085142368e-07	6.948711416043807e-06	9.711403436085675e-06	2.2396650365408277e-06	0.005501583218574524	2.862944529624656e-05	2.6592308586259605e-06	0.00010236347588943318	2.5134343104582513e-06	4.118729975743918e-06	0.0002677348966244608	7.004532562859822e-06	2.8766447940142825e-05	6.442585913646326e-07	1.961057250809972e-06	0.00012223773228470236	0.00026536406949162483	8.862922550179064e-05	0.014319575391709805	1.447514023311669e-06	1.3439598660625052e-06	2.555598439357709e-05	7.063845987431705e-05	6.309358582257119e-07	0.0006956956931389868	1.433285706298193e-05	9.055412988345779e-07	1.053787400451256e-06	1.652251967243501e-06	1.7393536836607382e-05	3.927607394871302e-07	3.4480977774364874e-05	7.932679864097736e-07	7.27813244338904e-07	1.1437923603807576e-06	4.963141236657975e-06	0.0009424915770068765	0.0006105803768150508	0.000341528095304966	3.5250695873401128e-06	0.00012730740127153695	1.6780085161371971e-06	1.9169896404491737e-05	5.920432613493176e-06	6.945411769265775e-06	1.3370832903092378e-06	0.0003642135125119239	2.1041694253653986e-06	7.290383564395597e-06	1.0480925993761048e-06
MIP1_00230966 0.0014522250276058912	0.0007003548671491444	0.020757555961608887	0.0008848823490552604	0.013610494323074818	0.0008572493679821491	0.0013796272687613964	0.0013540656073018909	0.0002329054696019739	0.0006272697355598211	0.06349729746580124	0.00024666544049978256	0.020164091140031815	0.0005622145254164934	0.0002830433950293809	0.003851049579679966	0.07722767442464828	0.02133747935295105	0.017338700592517853	0.0014853051397949457	0.001111659687012434	0.05403904616832733	0.0057276776060462	0.00024198769824579358	0.012405451387166977	0.0009699211223050952	0.0007145177805796266	0.0015812268247827888	0.012499448843300343	0.015841152518987656	0.00034887620131485164	0.004234085325151682	0.00028887842199765146	0.0012202912475913763	0.012449999339878559	0.0015222940128296614	0.003528701141476631	0.003918189089745283	0.01167460810393095	0.004542061127722263	0.0019632948096841574	0.0011847357964143157	0.0036258348263800144	0.016329463571310043	0.0062126778066158295	0.0015380167169496417	0.0076064555905759335	0.01206983719021082	0.00031615799525752664	0.005419325549155474
MIP1_00231479 0.00016138784121721983	9.37533113756217e-05	0.003417376661673188	0.0002767591504380107	0.0020407983101904392	2.4603472411399707e-05	8.505254663759843e-05	2.403531107120216e-05	2.614504956000019e-05	5.53592799406033e-05	0.005877618212252855	0.000263490917859599	0.40819576382637024	7.53378844819963e-05	2.26702140935231e-05	0.00015074582188390195	0.005746528971940279	0.00526220491155982	0.00016221770783886313	0.005413935054093599	5.2313142077764496e-05	0.0013638701057061553	2.7164594939677045e-05	2.476823647157289e-05	0.0009018961573019624	0.0004861719789914787	0.0001649939949857071	0.00028999659116379917	0.0006072378600947559	0.0078058005310595036	0.0006055973353795707	6.210626452229917e-05	2.1385274521890096e-05	0.00017683819169178605	0.00040319375693798065	7.683524745516479e-05	0.00038352806586772203	2.912657510023564e-05	0.00018050051585305482	0.00041859530028887093	8.762632933212444e-05	0.016192711889743805	0.0006675167242065072	0.0018540695309638977	0.003656189888715744	0.005207692738622427	0.0003269852022640407	0.0013767409836873412	1.4866511264699511e-05	0.0004079371865373105
MIP1_00232465 1.2198712511235499e-06	9.595046321919654e-07	5.172795880525882e-08	4.072032595558994e-07	7.044003780265484e-08	3.623624252213631e-06	8.459737728117034e-07	1.3531333706851e-06	5.374241140998492e-07	2.704421575572269e-08	1.7069743307729368e-06	2.615402809169609e-05	0.0005930255283601582	9.175956705576027e-08	1.1012698450940661e-06	1.4925972209312022e-06	1.0884832590818405e-08	1.4472693976586015e-07	3.311110674530937e-07	1.654301377129741e-05	1.3684705812977427e-08	2.7543859687284566e-05	1.1892828410964285e-07	4.5156625105846615e-07	9.585034987935614e-10	1.1237724493184942e-06	5.659935027324536e-07	3.6048967899660056e-07	4.982715040569019e-07	2.7039986250088077e-08	6.631113933508459e-07	7.4062644905836805e-09	3.586773402730614e-07	1.5240156869822385e-07	2.12911785979486e-07	2.756106027845817e-07	3.549813243353128e-08	6.830771894783538e-07	2.494824002496898e-06	1.431202463209047e-07	2.582040110610251e-07	8.03158002327109e-08	1.7293842802246218e-08	3.171011186964279e-08	0.013338726945221424	5.474807767313905e-05	3.50224638623331e-07	3.728483832787788e-08	2.427204208288458e-06	8.379156923865594e-08
MIP1_00232818 0.00015677233750466257	4.789929448634211e-07	4.413485328313982e-07	9.654866062192013e-07	4.1131463035526394e-07	2.9510854346881388e-06	3.0194726150511997e-06	1.2235796930326615e-05	1.4527260816521448e-07	7.220777575867032e-08	5.254809002508409e-05	6.980233138165204e-07	0.00265780882909894	3.733747007572674e-06	7.464251211786177e-06	0.00029185158200562	2.8707690944429487e-05	2.8779288186342455e-05	0.000968056614510715	2.5119794372585602e-05	2.5517149992992927e-07	0.0015817303210496902	5.469943971547764e-06	2.9391637212938804e-07	1.9256745531492925e-07	1.0713197298173327e-06	3.376733047844027e-06	3.070317234232789e-06	0.00030161827453412116	1.0160147212445736e-06	3.484163642042404e-07	6.424093612622528e-08	1.2853830355652462e-07	9.76350520431879e-07	0.02971673756837845	7.4491374846275e-08	1.610894599934909e-07	2.2772485408495413e-06	0.0034080869518220425	1.2008350722680916e-06	3.6580606774805347e-06	3.9090204495551006e-07	5.42722943919216e-07	4.15058275393676e-06	3.275721610407345e-06	4.2112624214496464e-05	3.579965834887844e-07	1.0889031187844012e-07	2.911888827838993e-07	6.294883405644214e-06
MIP1_00232829 4.9152291467180476e-05	0.00030942619196139276	0.00022292250650934875	0.00018128304509446025	0.0008994769304990768	0.0001386325602652505	0.000509941135533154	0.00016928253171499819	0.00018288884893991053	0.0004718510608654469	0.0011192624224349856	0.00014151603681966662	0.0037241531535983086	0.00030264834640547633	0.0001259337441297248	0.0009944309713318944	0.001456905622035265	0.0007605039863847196	0.006012799683958292	0.0002786646946333349	0.000638106488622725	9.748393495101482e-05	0.003848456544801593	0.00011785084643634036	0.0048858365043997765	0.0002725622907746583	4.437394090928137e-05	7.337053830269724e-05	7.919005292933434e-05	0.0018376748776063323	0.00016503316874150187	0.0037786122411489487	0.0001463690132368356	0.0009823789587244391	7.720416761003435e-05	0.00013058599142823368	0.00026230383082292974	0.0007276460528373718	0.006074544973671436	0.0005550020141527057	0.0004949772264808416	9.124898497248068e-05	0.002072291448712349	0.0002441736578475684	0.004793630912899971	0.00027029792545363307	0.0002691581903491169	0.00016181681712623686	0.00045478082029148936	6.149265391286463e-05
MIP1_00232949 2.1308626685367926e-07	5.235328899289016e-07	2.1053370158341522e-09	1.1650993769762863e-07	1.2808012428422444e-08	4.7055831942088844e-07	2.576434212642198e-07	1.2819870676139544e-07	1.862764662519112e-07	4.772443062961429e-08	5.058908527644235e-07	1.8385360363026848e-06	0.00010360633314121515	7.065654017424094e-08	7.00033922385046e-07	1.632512066862546e-06	1.0124480098738786e-07	1.0201451239311154e-08	1.5064247236296069e-05	1.352315393887693e-06	9.609788520492657e-09	3.416101890252321e-08	2.773040023384965e-06	6.377542263180658e-07	1.080944045384058e-08	6.551896944984037e-07	2.4710192292332067e-07	1.2067275179106218e-07	1.125789061973137e-08	1.8876807672540963e-08	1.9658732526295353e-06	1.7527058915334237e-08	1.8340723784149304e-07	5.530670478037791e-06	4.58666216118786e-09	3.020339534032246e-08	1.485749079321863e-09	8.085098812671276e-08	1.8717157217906788e-05	1.9112260218889787e-08	5.510225378202449e-07	5.701044525352472e-09	3.966110551090196e-09	4.461838010172414e-09	4.2992269300157204e-05	1.1059765938625787e-06	2.2492228524129132e-08	8.917606209024598e-09	1.1487641131679993e-06	2.0583771132010042e-08
MIP1_00233022 8.158694072335493e-06	1.0085475878440775e-05	1.3467270946421195e-05	2.7731218779081246e-06	1.219813111674739e-05	5.00977439514827e-05	3.0990081540949177e-06	0.00011324560909997672	2.110425612045219e-06	5.313900146575179e-07	0.0001238138065673411	8.031095603655558e-06	2.094862429657951e-05	1.3348702623261488e-06	4.307451490603853e-06	0.0001342171453870833	4.7278354031732306e-05	2.5436746000195853e-05	0.006166346836835146	3.7400657220132416e-06	2.275110318805673e-06	0.0012894964311271906	1.5194664229056798e-05	3.289871983724879e-06	5.188574050407624e-06	8.73681710800156e-06	1.6773185052443296e-05	4.5283468352863565e-06	3.36467164743226e-05	4.935812285111751e-06	7.782260809108266e-07	9.139805115410127e-06	1.4201975773175946e-06	5.309590960678179e-06	5.9159456213819794e-06	3.4860720461438177e-06	4.586621798807755e-06	0.00018569665553513914	2.993716589116957e-05	2.740045601967722e-06	1.4176997865433805e-05	4.915787030768115e-07	2.134325313818408e-06	2.252538706670748e-06	8.226856152759865e-06	4.0319318941328675e-06	3.109960016445257e-05	1.3022553275732207e-06	7.461418590537505e-06	6.520134775200859e-06
MIP1_00233299 1.7320391521025158e-07	2.701169023566763e-06	6.61963485981687e-06	4.714674730621482e-07	1.1264763088547625e-05	2.1785693604670087e-07	2.0871177184744738e-05	9.06355182905827e-07	5.232678290667536e-07	1.5094094862888596e-07	1.3134845175954979e-06	3.459865638433257e-08	2.5892354642564896e-06	5.172578880774381e-07	6.984548122090928e-07	8.287413493235363e-07	3.692014615808148e-06	0.0002674147253856063	8.477283699903637e-06	1.6414874437487015e-07	4.0126232647708093e-07	1.2585706826939713e-05	5.6283352023456246e-06	5.12036763211654e-07	1.4083541373111075e-06	6.252166258491343e-06	4.661804950956139e-07	2.094545379804913e-06	2.6861771402764134e-06	1.551642344566062e-05	1.5741230754429125e-06	2.851642875612015e-06	3.8058962559262e-07	2.5142253434751183e-06	4.833947286897455e-07	4.3005704242204956e-07	7.357600111390639e-07	2.1801884031447116e-07	0.00010610561730572954	1.806609725463204e-05	1.5436414741998306e-06	2.623121645228821e-06	3.739324165508151e-05	2.757775519057759e-07	3.050012082894682e-07	7.980029437248959e-08	1.9828564745694166e-06	3.1808372114028316e-07	4.048509083531826e-07	2.1400119294412434e-06
MIP1_00234467 0.00021590884716715664	0.0005718760075978935	0.0003126754309050739	0.000547447707504034	0.006181666627526283	0.0009676555055193603	0.0002478845417499542	0.004039458464831114	0.00027401986881159246	7.059603376546875e-05	0.004877402912825346	0.0006007293122820556	0.0008498082170262933	6.469996151281521e-05	0.00036676606396213174	0.003073823405429721	0.005982334725558758	0.0015908753266558051	0.1968766748905182	0.00019567375420592725	0.00035668964846991	0.0017741116462275386	0.0024068602360785007	0.00025210765306837857	0.00035824227961711586	0.000490623468067497	0.0002591167576611042	0.0001728713104967028	0.00023993334616534412	0.0007982806419022381	0.0001247596665052697	0.0026372945867478848	0.00027129866066388786	0.00014921859838068485	0.0004902289947494864	0.0007598515949212015	0.0030129405204206705	0.003824251238256693	0.00939551368355751	0.00044690794311463833	0.0025392600800842047	9.426599717698991e-05	0.0009676075424067676	0.000349883281160146	0.0006253115134313703	0.00016644474817439914	0.0031123135704547167	0.0001266209437744692	0.0012987109366804361	0.0002275993028888479
MIP1_00234709 1.7678431731837918e-06	8.616612831247039e-06	3.262688187533058e-05	2.5604545044188853e-06	0.0006418233388103545	0.0001489426795160398	4.436879407876404e-06	0.00042234116699546576	2.1248613393254345e-06	3.2759464829723584e-06	0.00043582660146057606	1.8259434000356123e-05	1.2890556718048174e-05	1.8373125385551248e-06	4.675501259043813e-06	0.00012014243111480027	0.0004161202523391694	3.660870061139576e-05	0.04646032303571701	3.27097654917452e-06	5.828734401802649e-07	0.0005758354673162103	7.815828212187625e-06	1.8449539993525832e-06	5.396773121901788e-05	1.2445050742826425e-05	3.209980832252768e-06	2.6088264348800294e-06	9.38353332458064e-06	5.211893039813731e-06	4.4300242052486283e-07	5.940210030530579e-06	1.1021429600077681e-06	1.671648419687699e-06	2.4392288651142735e-06	7.079803708620602e-06	0.00028113709413446486	9.373204375151545e-05	0.0002120977733284235	3.6535909657686716e-06	7.7498858445324e-05	8.243538900387648e-07	1.9858538507833146e-05	7.127156095521059e-06	4.4513213651953265e-05	3.2007735626393696e-06	0.00014554178051184863	9.065739163816033e-07	5.800929557153722e-06	1.553503693685343e-06
MIP1_00234745 1.3307989092936623e-06	2.881379941754858e-06	3.829623892670497e-06	6.39687016246171e-07	3.375486267032102e-05	6.003185717418091e-06	1.1164444231326343e-06	1.3102156117383856e-05	1.5293051092157839e-06	5.995548235659953e-07	7.1456342993769795e-06	1.624676770006772e-05	7.293260568985716e-05	6.356666517604026e-07	1.3495132407115307e-06	2.5237064619432203e-05	8.308801625389606e-06	1.0100106010213494e-05	0.0003242302336730063	1.7481426084486884e-07	5.493545245371934e-07	2.772043217191822e-06	5.963197963865241e-06	3.861408913508058e-06	8.200427146221045e-06	5.312012035574298e-06	1.1455051662778715e-06	5.689120143870241e-07	3.0658611649414524e-06	7.269278739840956e-06	1.3289471780808526e-06	1.3560115803556982e-06	1.2960740605194587e-06	2.0167448155916645e-07	4.7061396912795317e-07	1.7307194184468244e-06	3.5394905353314243e-06	4.262242146069184e-05	3.452170858508907e-05	1.009304014587542e-06	4.04616866944707e-06	1.433403213013662e-06	3.941347870295431e-07	9.263863489650248e-07	7.320837539737113e-06	1.929669366518283e-07	7.857830496504903e-06	1.2615957984962733e-06	2.6975701530318474e-06	2.4232068085439096e-07
MIP1_00234843 0.0006027767667546868	0.00021717387426178902	3.360339178470895e-05	5.282523125060834e-05	3.0497050829580985e-05	0.00012523596524260938	0.00029800814809277654	0.0003263691905885935	0.00013958603085484356	1.9493063518893905e-05	0.0013935667229816318	0.0017039452213793993	0.0022924630902707577	2.7492344088386744e-05	0.0008475019712932408	0.019850682467222214	0.0006614035810343921	8.799065108178183e-05	0.0034522616770118475	1.3610419046017341e-05	6.057262362446636e-05	0.00016342417802661657	0.00010207398008788005	7.969602302182466e-05	0.0001207403329317458	0.00011128297046525404	7.556604396086186e-05	5.683567360392772e-05	7.830515824025497e-05	0.00014535481750499457	0.00014221119636204094	0.00020329355902504176	5.3523166570812464e-05	5.6614968343637884e-05	0.0005690112011507154	0.00013356689305510372	2.4753007892286405e-05	0.0034085989464074373	0.002318825339898467	0.0002570993092376739	9.47298904065974e-05	4.0659513615537435e-05	5.9577409956546035e-06	0.0009347496670670807	8.73829994816333e-05	1.5896623153821565e-05	0.0004306453338358551	0.00026374729350209236	0.004158622585237026	3.7643301766365767e-05
MIP1_00240077 0.00014592267689295113	0.0012387789320200682	0.0006757488590665162	0.00231054681353271	0.015169573947787285	0.0005859665106981993	0.0004181348776910454	0.0010875313309952617	0.00028554812888614833	0.002738332375884056	0.005012595094740391	0.00043106486555188894	0.04201671481132507	0.00019248906755819917	0.000393061141949147	0.001418692758306861	0.004692471120506525	0.001112028257921338	0.011092991568148136	0.0006432544905692339	0.0030069334898144007	0.0009573586285114288	0.006651816423982382	0.00017299348837696016	0.10846729576587677	0.0012038757558912039	0.00045051821507513523	0.0006581380148418248	0.00047977763460949063	0.007245693355798721	0.0006112948758527637	0.004612496122717857	0.0002821978705469519	0.0002511279017198831	0.00017750954430084676	0.0007445432129316032	0.005002004560083151	0.002998625161126256	0.007052209693938494	0.0013856791192665696	0.003262525424361229	0.006061735097318888	0.002551890444010496	0.0025546106044203043	0.0014662895118817687	0.0004878975450992584	0.0017587601905688643	0.0024067573249340057	0.0005493969656527042	0.0004924026434309781
MIP1_00240118 1.990263808693271e-05	3.1898289307719097e-05	1.470427741878666e-05	2.6964389689965174e-05	8.481084478262346e-06	6.808149191783741e-05	1.4365217793965712e-05	1.8394042854197323e-05	1.0963405657093972e-05	3.852808731608093e-06	0.00011517891834955662	5.1425391575321555e-05	0.005849580280482769	3.0601065645896597e-06	1.9478608010103926e-05	8.302291826112196e-05	6.776133523089811e-05	3.3573411201359704e-05	0.0001483529049437493	2.721171085795504e-06	9.04202079254901e-06	9.176581806968898e-05	4.29148567491211e-05	3.2803091016830876e-05	5.195439598537632e-07	3.765978181036189e-05	2.445973404974211e-05	1.0693255717342254e-05	3.1631385354558006e-05	7.284572347998619e-05	2.559192944318056e-05	2.2772876036469825e-05	1.3114132343616802e-05	1.7087617379729636e-05	2.0985879018553533e-05	2.4312386813107878e-05	7.699404136474186e-07	8.379347855225205e-05	2.7001828129868954e-05	8.872344551491551e-06	1.534939292469062e-05	1.5759460438857786e-05	1.1299104698991869e-05	6.471912911365507e-06	0.00012620928464457393	2.995323711729725e-06	1.899409107863903e-05	1.612957930774428e-05	5.1144324970664456e-05	9.796572157938499e-06
MIP1_00240585 4.179933966952376e-05	7.605829887324944e-05	1.7727272734191502e-06	0.00010267415927955881	0.0017094200011342764	2.7948506613029167e-05	7.722680493316147e-06	7.882495265221223e-05	8.494912617607042e-05	0.0001272023218916729	0.00019784850883297622	0.17624440789222717	0.2854967713356018	1.5563924762318493e-06	4.610043470165692e-05	1.82673229573993e-05	2.4746494091232307e-05	6.773054337827489e-06	2.1292720703058876e-05	0.00027253577718511224	3.828915566828073e-07	4.851032645092346e-05	0.00032761553302407265	8.438372788077686e-06	0.0007615627837367356	0.00016962135850917548	5.202440297580324e-05	3.3400647225789726e-05	1.0447661225043703e-05	0.00021633811411447823	0.008453593589365482	1.7233476228284417e-06	5.604567559203133e-05	1.8448414493832388e-06	3.5350753023521975e-05	2.7276635591988452e-05	0.0004093032330274582	4.348561560618691e-06	0.004600354935973883	5.5676828196737915e-05	3.7475245335372165e-05	0.12520337104797363	8.183544196072035e-06	2.668287925189361e-05	1.3942560144641902e-05	0.0003159030748065561	2.5579096472938545e-05	1.4579111848433968e-05	8.8054861407727e-05	1.636572960705962e-05
MIP1_00240645 0.006677629426121712	0.003760644467547536	0.012652933597564697	0.003320669289678335	0.037484411150217056	0.0031547725666314363	0.010225092992186546	0.0035696574486792088	0.001973083009943366	0.0010377423604950309	0.1079019233584404	0.003511865623295307	0.052420295774936676	0.005351328290998936	0.004352830350399017	0.020970115438103676	0.056802377104759216	0.021855277940630913	0.01466833334416151	0.014635399915277958	0.006219057831913233	0.013992155902087688	0.017110390588641167	0.0037546304520219564	0.0044835698790848255	0.0034953856375068426	0.002300931140780449	0.004106798209249973	0.013460814021527767	0.05095905810594559	0.004910225979983807	0.02092057280242443	0.003263590857386589	0.02536385878920555	0.028317812830209732	0.008213813416659832	0.019308391958475113	0.055135708302259445	0.022976748645305634	0.017704453319311142	0.004956454038619995	0.005329163279384375	0.017377309501171112	0.047335460782051086	0.03701283782720566	0.017283063381910324	0.01692257449030876	0.049456484615802765	0.006922858767211437	0.008518936112523079
MIP1_00240663 2.093029434035998e-05	0.00011247397196711972	2.7909034542972222e-05	9.61759542406071e-06	2.6493020413909107e-05	3.558986645657569e-05	0.00011926465958822519	2.3271082682185806e-05	1.3396920621744357e-05	5.947721092525171e-06	8.967309986473992e-05	5.038622111896984e-05	0.0005207115900702775	7.222774729598314e-05	4.3746425944846123e-05	0.00010954032768495381	8.888084266800433e-05	0.00017030443996191025	0.00019701193377841264	9.047611820278689e-05	0.00010113727330463007	2.2087089746491984e-05	0.00028208192088641226	2.8583393941516988e-05	1.4025094969838392e-05	9.522975597064942e-05	3.265028863097541e-05	3.7907393561908975e-05	2.9153416107874364e-05	0.0002354211756028235	0.0011446586577221751	8.06404568720609e-05	1.2797637282346841e-05	0.0012168526882305741	1.5113472727534827e-05	1.923399031511508e-05	2.1570801891357405e-06	3.093678969889879e-05	0.0012084163026884198	4.495340908761136e-05	7.562465179944411e-05	3.455003388808109e-05	3.7687699659727514e-05	8.743551916268189e-06	0.000124955055071041	8.123066800180823e-05	2.586669143056497e-05	9.393409527547192e-06	6.71407615300268e-05	1.8709126379690133e-05
MIP1_00240690 1.3348354643838434e-09	8.234862569622692e-09	1.1550594682108173e-11	3.4442704244241895e-10	6.298125215797867e-11	5.362522648155732e-10	5.269015446174308e-09	5.121963964072052e-10	9.32345844972815e-09	9.75519248713752e-11	4.121463587081209e-11	1.2623917189369394e-10	1.4143071780381433e-07	8.426300768249462e-10	5.654435142332659e-09	8.831546050025452e-10	1.7244048203246543e-11	3.0329197486800297e-11	4.6133144526727676e-10	2.875041593686234e-10	7.194180667857708e-11	1.5519451002088402e-10	5.6952980997948544e-08	6.593376955521535e-09	3.5580742453918124e-13	6.899909088531331e-09	1.130237903268494e-09	9.01042351841852e-10	3.3256924991675874e-10	8.121125300020182e-12	1.1054419185585473e-10	5.186779894472693e-10	5.628395527423891e-09	1.3366221018884517e-08	3.1630403851679034e-10	8.537087481386152e-09	1.5440492634466452e-11	6.408752972753007e-10	1.1344175376848398e-08	1.445402547650687e-10	6.12878525707572e-10	1.161058575671614e-11	1.0542085954190483e-10	1.3944260243009543e-12	3.7899380345152167e-07	1.398708093791612e-10	1.1319416237665081e-10	4.360493736921267e-12	4.724087787622011e-09	9.868414418967575e-11
MIP1_00240930 0.0020635633263736963	0.0010853683343157172	0.0008270232356153429	0.0006776200025342405	0.0031282922718673944	0.002330315299332142	0.004797422327101231	0.002046691020950675	0.000613646989222616	0.0013630390167236328	0.033234648406505585	0.002218523994088173	0.03582579270005226	0.0024995889980345964	0.001684349263086915	0.018200892955064774	0.020772825926542282	0.0027737389318645	0.024720096960663795	0.007622476201504469	0.006000344641506672	0.0029068992007523775	0.0007691126083955169	0.0054787625558674335	0.005967910401523113	0.0011860908707603812	0.0006279126391746104	0.0008196415146812797	0.0022942612413316965	0.003992545418441296	0.003860267112031579	0.00749451108276844	0.0004691392823588103	0.02895519696176052	0.0049928356893360615	0.0007330364314839244	0.0007845754735171795	0.003266969695687294	0.004956061486154795	0.003873026231303811	0.000905117834918201	0.000597366422880441	0.0023732169065624475	0.006923501379787922	0.08563879877328873	0.008611036464571953	0.0018618186004459858	0.003669868689030409	0.0028804605826735497	0.0010747775668278337
MIP1_00241193 2.85477472061757e-06	2.9617702239193022e-05	2.9485311188182095e-06	4.647910827770829e-06	1.2863060874224175e-05	1.1653282854240388e-05	1.6511350622749887e-05	1.0864932846743613e-05	9.207545190292876e-06	2.911363253588206e-06	2.707578278204892e-05	0.0006045888876542449	0.0001394138962496072	2.555159699113574e-05	3.460285734036006e-05	0.0002457487571518868	7.74705949879717e-06	3.695625537147862e-06	3.77442738681566e-05	4.7719859139760956e-05	5.27084011991974e-06	4.446660568646621e-06	0.012366405688226223	1.266202252736548e-05	2.548376414779341e-06	2.0391555153764784e-05	4.8671649892639834e-06	2.9825762339896755e-06	1.0341950655856635e-06	1.1014001756848302e-05	9.25392159842886e-05	2.1718018615501933e-05	4.892257038591197e-06	8.653685654280707e-06	4.0599383055450744e-07	1.6909558326005936e-05	1.3057921250947402e-06	0.00016615772619843483	0.00778410816565156	3.600406898840447e-06	4.814224666915834e-06	3.5662681057146983e-06	1.58627835844527e-06	8.505513505951967e-06	0.007500163745135069	4.181133772362955e-05	1.595193134562578e-05	1.7453156033298e-05	0.0008386923582293093	1.2154873729741666e-06
MIP1_00241642 0.0021062493324279785	5.285153747536242e-05	0.0004574319173116237	2.3221666197059676e-05	0.0001664445735514164	0.0001253532973350957	0.00022069849364925176	0.0003538983000908047	1.2435642020136584e-05	1.6570662410231307e-05	0.0010643661953508854	1.171152871393133e-05	0.034489892423152924	8.560072456020862e-05	2.8091732019674964e-05	0.004290924873203039	0.0003235410258639604	0.000547424191609025	0.0011472682235762477	0.0021326043643057346	3.5591058349382365e-06	0.013657786883413792	8.671520481584594e-05	1.3799023690808099e-05	2.933989708253648e-05	7.431864651152864e-05	5.7227909564971924e-05	0.00010450190893607214	0.00115070934407413	0.00018640838970895857	5.366525783756515e-06	2.0027327991556376e-05	2.6946214347844943e-05	7.149853627197444e-05	0.0033198834862560034	3.5989087336929515e-05	6.0842747188871726e-05	3.0242073989938945e-05	0.000817927357275039	0.00011833551980089396	0.0003144763468299061	1.0430509064462967e-05	4.2764881072798744e-05	4.8185469495365396e-05	0.00022299795818980783	0.0022780231665819883	0.00015964805788826197	5.826630876981653e-05	1.0138089237443637e-05	0.00017269929230678827
MIP1_00241727 0.00020332401618361473	0.0002191898674936965	0.00016714005323592573	8.315174636663869e-05	0.0006078380974940956	7.183497655205429e-05	3.061722600250505e-05	0.00014669232768937945	5.082247298560105e-05	4.3591338908299804e-05	0.006309848744422197	5.201671228860505e-05	0.0017728895181789994	1.1101295058324467e-05	5.002560283173807e-05	0.00025729110348038375	0.004057970829308033	0.0004567463474813849	0.0006015649996697903	5.8004468883154914e-05	6.161116471048445e-05	0.002116094110533595	0.0007021814817562699	5.50921649846714e-05	0.0001873436849564314	0.00016311995568685234	0.00018861268472392112	0.0001920523791341111	0.0004415167204570025	0.0007835522992536426	0.00015727301070000976	0.0019060920458287	5.602963938144967e-05	3.896587440976873e-05	0.000261223700363189	0.00017848392599262297	7.37046284484677e-05	0.00021220602502580732	0.0005844284896738827	0.000224007191718556	8.510934276273474e-05	0.00020053172193001956	0.00028872035909444094	0.0013849686365574598	0.0002301560016348958	8.869136945577338e-05	0.00047012456343509257	0.0011218020226806402	5.214186603552662e-05	0.00034464726923033595
MIP1_00241860 0.003972075413912535	0.002870462602004409	0.0011014563497155905	0.003934760112315416	0.02639295533299446	0.015172326005995274	0.001238802564330399	0.0194773618131876	0.0021766151767224073	0.0010203738929703832	0.016890112310647964	0.010919520631432533	0.06565580517053604	0.0004833982093259692	0.0017281181644648314	0.05173002928495407	0.020681358873844147	0.0030780022498220205	0.06912074983119965	0.007394788321107626	0.002318557118996978	0.0064329709857702255	0.028133798390626907	0.003120662411674857	0.0163321141153574	0.0013197817606851459	0.0009591901325620711	0.0010519255883991718	0.004369020462036133	0.008841118775308132	0.0018126735230907798	0.003906587604433298	0.0019276399398222566	0.001495449454523623	0.008368178270757198	0.003527557710185647	0.005369539372622967	0.015193529427051544	0.030871113762259483	0.002014124533161521	0.012784463353455067	0.001810715184547007	0.0017631624359637499	0.008984035812318325	0.02409965731203556	0.007216333877295256	0.008622144348919392	0.0035331672988831997	0.003936220426112413	0.0019521911162883043
MIP1_00241978 4.197542148176581e-05	9.21968457987532e-05	0.0003694191400427371	2.190557643189095e-05	0.0015297294594347477	5.677478475263342e-05	0.0003026506456080824	5.0588339945534244e-05	1.2059917935403064e-05	7.959691720316187e-05	0.0010365038178861141	7.923605880932882e-05	0.0014714535791426897	0.00010015240695793182	2.9617025575134903e-05	0.0001688818883849308	0.001805543783120811	0.0064130970276892185	0.00031377613777294755	6.323559500742704e-05	4.541484304354526e-05	0.00015055635594762862	1.299098767049145e-05	2.265175680804532e-05	0.0031208940781652927	0.00030986074125394225	1.5463567251572385e-05	2.2089954654802568e-05	9.070823580259457e-05	0.00204784725792706	0.0009019682765938342	7.565897976746783e-05	8.44485384732252e-06	3.8629965274594724e-05	0.00010501497308723629	2.4679020498297177e-05	0.00012507103383541107	2.9566113880719058e-05	8.061509288381785e-05	0.00015194620937108994	3.975749859819189e-05	0.000267509080003947	0.0001252634247066453	0.0002636052668094635	0.0012079450534656644	6.792488420614973e-05	0.00027513032546266913	0.0002425286511424929	5.4270578402793035e-05	1.2592334314831533e-05
MIP1_00242090 8.343038643943146e-06	2.3726975996396504e-05	9.347497689304873e-05	2.1553447368205525e-05	0.008959708735346794	0.0004460012714844197	1.727833841869142e-05	0.0007481762440875173	1.1922600606339984e-05	2.5354109311592765e-05	0.0030284493695944548	8.188214269466698e-05	0.0001648878533160314	1.2685701221926138e-05	1.2522088582045399e-05	0.00023974126088432968	0.0015339275123551488	0.0001639300025999546	0.08880574256181717	7.423715942422859e-06	1.2136886653024703e-05	0.00032953513436950743	8.369029819732532e-05	1.2972220247320365e-05	0.0009419785928912461	3.92003457818646e-05	1.1107374120911118e-05	9.419702109880745e-06	1.949436409631744e-05	6.158584437798709e-05	4.534492290986236e-06	5.272608541417867e-05	5.809012236568378e-06	1.212609186040936e-05	1.9016546502825804e-05	2.8980226488783956e-05	0.0013659812975674868	0.0010465222876518965	0.000597793550696224	2.57575939031085e-05	0.00017952165217138827	4.5532037802331615e-06	6.0563208535313606e-05	4.724234895547852e-05	0.0006341004045680165	7.784437912050635e-06	0.0005207904614508152	8.810119652480353e-06	3.900309093296528e-05	7.922965778561775e-06
MIP1_00243548 1.5925902516755741e-06	4.925288976664888e-06	1.7335909433313645e-05	2.960785650429898e-06	0.0002170494553865865	0.00018780978280119598	4.730397449748125e-06	5.017701550968923e-05	2.1208850284892833e-06	1.6265228168776957e-06	0.0009368271566927433	5.496076846611686e-05	7.323423778871074e-05	1.9946039628848666e-06	3.2410243875347078e-06	0.00011995962267974392	0.00035327300429344177	2.1259853383526206e-05	0.040736448019742966	3.050613258892554e-06	3.3533322039147606e-06	4.777686626766808e-05	3.1169761314231437e-06	1.0274157830281183e-05	1.8324779375689104e-05	7.961260052979924e-06	1.200377141685749e-06	1.3291551113070454e-06	2.5637452836235752e-06	1.2868018529843539e-05	1.1194659919055994e-06	3.862038738589035e-06	1.0650089734554058e-06	1.115837676479714e-05	3.5979664971819147e-06	3.064843667743844e-06	4.0184757381211966e-05	0.00010678853141143918	0.00011518462997628376	2.907187536038691e-06	1.2440386853995733e-05	7.254799925249245e-07	5.075240096630296e-06	1.151778269559145e-05	0.0003617186739575118	3.228006789868232e-06	1.749324655975215e-05	1.5360170664280304e-06	1.5175996850302909e-05	6.841477215857594e-07
MIP1_00243551 5.419149965746328e-05	5.93860459048301e-05	2.1940135411568917e-05	0.00017380877397954464	0.003008319064974785	0.0004327638598624617	8.007074211491272e-05	0.0004964869585819542	2.0792189388885163e-05	1.8349961464991793e-05	0.0037990096025168896	0.00040849868673831224	0.015494718216359615	1.1224356057937257e-05	3.110054967692122e-05	0.0025786343030631542	0.00326889893040061	0.0002843207912519574	0.049110084772109985	0.00016988567949738353	0.00012375587539281696	0.0003970802354160696	0.00037106461240909994	4.727312261820771e-05	0.0002114391390932724	0.00012877299741376191	2.490535371180158e-05	2.7522668460733257e-05	6.922764441696927e-05	0.0003352395142428577	7.839840691303834e-05	0.00010255839879391715	1.4157569239614531e-05	6.50726433377713e-05	0.00024104198382701725	2.1268046111799777e-05	0.0008740773773752153	0.0007259699050337076	0.0003848944616038352	7.592257315991446e-05	0.0010900082997977734	9.125672659138218e-05	0.00014052058395463973	0.0002892532211262733	0.00048725437954999506	0.0001656214881222695	0.0003274515620432794	4.415469811647199e-05	0.00011733460269169882	3.349586040712893e-05
MIP1_00244111 4.227819658808585e-07	4.934174739901209e-06	1.5849975625314983e-06	7.362204428318364e-07	1.3632437912747264e-05	2.2970771169639193e-05	4.747824732476147e-06	9.719343324832153e-06	1.4756188875253429e-06	1.3736347455051146e-06	6.212498556124046e-05	3.197796831955202e-05	1.817342490539886e-05	6.879227498757245e-07	2.2338224425766384e-06	1.9165145204169676e-05	7.067194383125752e-05	8.035998689592816e-06	0.00888651143759489	1.3301796570885926e-06	7.076118890836369e-06	4.616731075657299e-06	5.750657237513224e-06	1.4428060239879414e-06	3.935489075956866e-05	4.82394898426719e-06	1.873778842309548e-06	5.68583288895752e-07	4.950077254761709e-07	6.7903743001807015e-06	2.2857950625621015e-06	5.1419850933598354e-05	5.243408622845891e-07	4.7682215154054575e-06	4.2467314642635756e-07	1.0378685146861244e-06	1.3368754707698827e-06	9.322181722382084e-05	9.34750642045401e-05	6.395864033947873e-07	1.1792227496698615e-06	6.578418378921924e-07	2.693673195608426e-06	1.505836621618073e-06	0.0001426920498488471	1.529843302705558e-06	1.0443020073580556e-05	1.0385308542026905e-06	2.190060513385106e-05	3.4701963613770204e-07
MIP1_00244666 0.0008785156533122063	0.0012536441208794713	0.0003132566635031253	0.000772149651311338	0.00168104178737849	0.0019391609821468592	0.0016593261389061809	0.0021552674006670713	0.0009539278689771891	0.0007424791692756116	0.011996482498943806	0.003552473383024335	0.0024175846483558416	0.0010639121755957603	0.0011899519013240933	0.0010154214687645435	0.0011388269485905766	0.0005083224386908114	0.002309702802449465	0.0003349618928041309	0.0003183772205375135	0.0009019424906000495	0.006847709883004427	0.0003598043986130506	0.000431721011409536	0.0016195818316191435	0.0005511463969014585	0.0005176408449187875	0.00040081123006530106	0.0016883871285244823	0.044320765882730484	0.0010625537252053618	0.001333626452833414	0.0002034987701335922	0.0005640786839649081	0.0013011195696890354	0.0007586349966004491	0.000627198489382863	0.004922211170196533	0.0007758810534141958	0.0012128177331760526	0.0011120463022962213	0.0003064203483518213	0.0005113931838423014	0.07767707854509354	0.00023697552387602627	0.0014119199477136135	0.0006504323682747781	0.0012702122330665588	0.00029110180912539363
MIP1_00244693 0.0002311229327460751	0.00017204972391482443	4.2018793465103954e-05	0.0002900842227973044	0.00028445772477425635	0.00012462091399356723	0.00019325022003613412	6.557579035870731e-05	9.652995504438877e-05	6.420531281037256e-05	0.150410994887352	0.011645856313407421	0.14213520288467407	6.322600529529154e-05	0.00013136118650436401	0.0036227782256901264	0.00425558490678668	0.00011953529610764235	0.0004806219367310405	0.008722072467207909	9.800067346077412e-06	0.00020188848429825157	2.9442004233715124e-05	0.00023559809778816998	2.3098356905393302e-05	0.0002847524010576308	0.00010692425712477416	8.52250013849698e-05	3.691224992508069e-05	0.0003460404113866389	0.00047515472397208214	2.9873879611841403e-05	6.655530887655914e-05	0.002122052013874054	0.0001284560712520033	8.979340782389045e-05	5.486771260621026e-05	6.261279486352578e-05	5.3954401664668694e-05	0.00030992866959422827	7.036120950942859e-05	0.0004629245086107403	8.901688852347434e-05	0.0015986625803634524	0.008458319120109081	0.013878297060728073	0.00014508327876683325	0.0003704243863467127	0.000407775049097836	5.5920216254889965e-05
MIP1_00244990 0.00011534761870279908	0.0004017825413029641	0.0004315093392506242	0.00013539007341023535	0.010155820287764072	0.0004924878594465554	0.0023161903955042362	0.0014809465501457453	0.00020619291171897203	0.00012040024739690125	0.003646339988335967	0.0001710620563244447	0.002533317543566227	0.00027638126630336046	0.00024333652982022613	0.0028583656530827284	0.0038056799676269293	0.004593594931066036	0.035455554723739624	0.00022658513626083732	0.0005260178586468101	0.0009232655283994973	0.0030660568736493587	0.00015768309822306037	0.0020611705258488655	0.000543495814781636	7.108018326107413e-05	0.00011156751861562952	0.0002712241548579186	0.0015822999412193894	0.00020778521138709038	0.0028115296736359596	0.00010743620077846572	0.0005852124304510653	0.0003311059554107487	0.00031503476202487946	0.0037943152710795403	0.008373165503144264	0.0037786231841892004	0.0010680899722501636	0.0013519702479243279	0.0003190143615938723	0.0009837792022153735	0.00048746526590548456	0.000784779607784003	0.0001861765922512859	0.0022924260701984167	0.0002991037617903203	0.000794150575529784	0.00013308163033798337
MIP1_00245301 0.0002975278184749186	8.384452485188376e-06	3.0114924811641686e-05	0.0001232187933055684	0.00018497124256100506	1.983227048185654e-05	1.5802139387233183e-05	2.7422536732046865e-05	8.215863999794237e-06	7.86930468166247e-06	0.0004516602784860879	1.8805744730343577e-06	0.006441077217459679	1.681946628195874e-06	1.9708361378434347e-06	3.4465526823623804e-06	0.0008093478390946984	0.0022236215882003307	0.00019688124302774668	7.103931420715526e-05	1.4353729511640267e-06	0.052944544702768326	0.0001613693602848798	6.499465712295205e-07	0.00017920078244060278	2.2631695173913613e-05	0.00013605254935100675	0.0002751098945736885	0.002673431998118758	0.000248693220783025	1.795713501451246e-06	1.9369961137272185e-06	1.4916274267307017e-05	7.315751986425312e-07	0.019457634538412094	1.6426694855908863e-05	4.586486829794012e-05	1.9090637124463683e-06	0.005557933822274208	0.0004540306399576366	3.416651816223748e-05	0.00010020875924965367	3.6677156458608806e-05	0.00010807861690409482	1.142246401286684e-05	6.078336082282476e-05	3.169277260894887e-05	3.362143979757093e-05	5.420298521130462e-07	0.0015314266784116626
MIP1_00245922 1.5434839042427484e-06	1.984233495022636e-05	9.043452337209601e-06	1.6884861224752967e-06	2.8613203539862297e-05	7.384318791991973e-07	5.438391781353857e-06	2.056915036519058e-06	1.6765337704782723e-06	5.649246759276139e-07	1.9762073861784302e-05	1.2968987448402913e-06	0.00011921815894311294	3.034356836906227e-07	2.534974555601366e-06	2.6603302103467286e-05	8.101791172521189e-05	8.760669152252376e-05	4.266341056791134e-05	2.5032292683135893e-07	8.1766011135187e-06	4.896812697552377e-06	8.336047903867438e-05	1.0529656719882041e-06	3.0529528885381296e-05	2.4807599402265623e-05	3.3229871405637823e-06	3.5861276046489365e-06	8.395325494348072e-06	0.00011404960241634399	1.1286611879768316e-05	0.0001924945681821555	1.112972427108616e-06	1.1567453839234076e-06	3.072367690037936e-06	3.4510783279984025e-06	3.79606535716448e-06	9.825434244703501e-05	0.00012092192628188059	7.307479791052174e-06	2.707379280764144e-06	0.00012166375381639227	0.00013585523993242532	1.4818415365880355e-05	2.1005693895403965e-07	1.6704454708360572e-07	2.0258896256564185e-05	1.736632111715153e-05	4.515017735684523e-06	3.6106812331127003e-06
MIP1_00245964 1.4695795471197926e-05	2.3000191504252143e-05	3.08159064843494e-06	2.2087384422775358e-05	2.364980537095107e-05	5.103012881590985e-05	2.2885978978592902e-05	1.2300684829824604e-05	8.045614777074661e-06	2.749040322669316e-05	0.00025108669069595635	3.54601870640181e-05	0.0008857795619405806	9.455190593143925e-06	1.365068783343304e-05	0.00032424257369711995	0.00031861316529102623	2.4005694285733625e-05	0.00018950643425341696	1.4195871699484996e-05	5.851743026141776e-06	1.455685469409218e-05	7.630678737768903e-06	5.167851850274019e-05	3.814884621533565e-05	2.5910565454978496e-05	1.1495813851070125e-05	8.920823347580153e-06	1.0116687008121517e-05	2.8375057809171267e-05	2.1981983081786893e-05	1.974210681510158e-05	5.127196800458478e-06	0.0008996482356451452	3.22327614412643e-05	7.2283119152416475e-06	1.8903201635112055e-06	6.0448242038546596e-06	8.215934212785214e-05	1.2391047675919253e-05	1.414845792169217e-05	6.89700345901656e-06	1.0797327377076726e-05	2.4581848265370354e-05	0.0006710177985951304	1.2827914360968862e-05	1.2554983186419122e-05	1.792219336493872e-05	1.2200282981211785e-05	5.110793608764652e-06
MIP1_00246103 2.479087015672121e-07	1.0810491630763863e-06	8.904469837034412e-07	2.193859245380736e-06	0.001625439035706222	0.0002727918326854706	1.4800285441651795e-07	0.0001689070340944454	4.796617076863186e-07	1.3264680092106573e-06	0.001516427262686193	5.821084869239712e-06	4.454436293599429e-06	2.3481150890347635e-07	3.9213270497384656e-07	1.2540395800897386e-05	0.00044838484609499574	2.50017797043256e-06	0.09337004274129868	1.6224733201397612e-07	1.3640436691275681e-07	0.00011729947436833754	4.964841082255589e-06	1.8706707294313674e-07	3.249212386435829e-05	2.1500316051970003e-06	1.186376607620332e-06	1.0103181011800189e-06	2.015292466239771e-06	5.56518102712289e-07	6.002172625585445e-08	7.919813924672781e-07	2.8036174626322463e-07	1.4360341538122157e-07	3.162421535307658e-06	2.652721150298021e-06	7.725329487584531e-05	2.0944251446053386e-05	5.596897244686261e-05	8.178014354598417e-07	4.612809789250605e-05	8.785335836591912e-08	3.7291563330654753e-06	3.3322980925731827e-06	2.4401906557613984e-05	1.2478432154239272e-07	3.265383929829113e-05	1.5438784828347707e-07	1.9916653855034383e-06	7.708308658038732e-07
MIP1_00246167 0.0008307742536999285	0.0005200324812904	0.00010664860747056082	0.0006782764685340226	0.00044948337017558515	0.0009913996327668428	0.0005694053834304214	0.0028828198555856943	0.0003251306770835072	9.693314495962113e-05	0.03484749794006348	0.0012466396437957883	0.02128564938902855	0.0003042951866518706	0.0006215714383870363	0.019540153443813324	0.0034148667473345995	0.0003082542971242219	0.00601859949529171	0.00373652926646173	0.00028573712916113436	0.0011050649918615818	0.0021064970642328262	0.0006230802973732352	8.904033165890723e-05	0.00038506073178723454	0.00044370011892169714	0.0004227435274515301	0.0006678935023956001	0.0005319290212355554	0.0006794310174882412	0.0004199444083496928	0.0006485218182206154	0.0004027865652460605	0.0006970362737774849	0.0007254131487570703	0.00020476934150792658	0.0005278607131913304	0.002921097446233034	0.00045019754907116294	0.0012706381967291236	0.0002321835490874946	0.0003614285960793495	0.0014874734915792942	0.015191059559583664	0.0037517030723392963	0.000813669350463897	0.0008747560204938054	0.0007004577200859785	0.0005188605864532292
MIP1_00246175 0.0016627198783680797	0.0005021088873036206	0.0009580666664987803	0.0004444644437171519	0.003199663944542408	0.0003679690998978913	0.0004214696236886084	0.001964173512533307	0.00013201541150920093	5.8415302191860974e-05	0.0027035216335207224	7.865825318731368e-05	0.006900020409375429	5.7636090787127614e-05	0.00015948251530062407	0.004418732598423958	0.0019526686519384384	0.002992536872625351	0.0117107555270195	0.0006615076563321054	6.486355414381251e-05	0.0283296350389719	0.002577001228928566	4.711030487669632e-05	0.00023233192041516304	0.00023292323749046773	0.0009733045008033514	0.0008214566623792052	0.009252281859517097	0.0009984038770198822	4.0987149986904114e-05	0.00070758699439466	0.00010388352529844269	0.00011533871293067932	0.010284901596605778	0.0003617051988840103	0.00041687762131914496	0.0006079559680074453	0.001783178886398673	0.0008829053258523345	0.001134831109084189	0.00012220698408782482	0.001287466729991138	0.00029739568708464503	0.00018106590141542256	0.0005701189511455595	0.0024600743781775236	0.0001675386301940307	0.0001103732647607103	0.004754143767058849
MIP1_00246539 1.190555758512346e-05	1.0652786841092166e-05	2.780637942123576e-07	7.131970050977543e-06	2.7557955490919994e-06	8.224408702517394e-06	2.191207568102982e-05	6.168739673739765e-06	4.462166089069797e-06	2.2009711756254546e-05	0.00030372649780474603	1.6248272004304454e-05	0.0015788909513503313	8.51621098263422e-06	5.5947270993783604e-06	1.045660155796213e-05	0.00029552431078627706	5.315756880008848e-06	2.853206024155952e-05	1.5080358934937976e-05	3.1993818083719816e-06	8.954577424447052e-06	3.3015181543305516e-05	9.505847629043274e-06	3.84767226933036e-05	1.6083591617643833e-05	4.391469701658934e-06	3.2329794521501753e-06	1.2680274039666983e-06	1.7598158592591062e-05	3.5729364753933623e-05	9.806742127693724e-06	6.082550953578902e-06	0.0002769813872873783	1.0152215509151574e-05	2.0617778773157625e-06	5.208640914133866e-07	1.0407101171949762e-06	4.373436968307942e-05	6.641393611062085e-06	6.7713813223235775e-06	1.4893964817019878e-06	3.0366231840162072e-06	1.0975520126521587e-05	0.008339189924299717	3.8751462852815166e-05	2.1940852548141265e-06	7.96025778981857e-06	6.0969418882450555e-06	1.0674320947146043e-06
MIP1_00247485 6.150145054562017e-05	0.00020194394164718688	0.001828070031479001	0.0001452138094464317	0.025568481534719467	0.0006349451723508537	0.0011178673012182117	0.0018822307465597987	0.00014177332923281938	0.0002560486609581858	0.0069329398684203625	0.0003674858307931572	0.0006405296153388917	0.00034720159601420164	0.00014117651153355837	0.0006854377570562065	0.0057876030914485455	0.0010031959973275661	0.03311694413423538	0.00010232171189272776	0.00016371988749597222	0.004319639876484871	0.001187782036140561	5.4912041377974674e-05	0.003543758997693658	0.0003041751042474061	6.783116259612143e-05	0.00014158175326883793	0.0002430629392620176	0.0011583842569962144	0.00010438598110340536	0.00024873827351257205	9.441074507776648e-05	0.0004165191203355789	0.00014993487275205553	0.0005391426966525614	0.024712832644581795	0.0016619490925222635	0.0075001707300543785	0.0004051205178257078	0.0005778262275271118	0.00019387603970244527	0.0015190995763987303	0.0009332858608104289	0.0015031520742923021	0.00014890634338371456	0.0061075519770383835	0.0003548306995071471	0.00026907710707746446	7.148298755055293e-05
MIP1_00247788 7.191178497123474e-07	3.600279399051942e-07	2.1391802818016004e-07	1.585644753276938e-07	3.3558487189111474e-07	7.649758799743722e-07	1.7259777962408407e-07	1.3878744766770978e-06	2.786015613764903e-07	7.090982023782999e-08	9.635025344323367e-05	1.6918156688916497e-05	8.570976206101477e-05	4.5076895105466974e-08	2.1800407523642207e-07	2.840129809555947e-06	1.7777907487470657e-05	7.723820658611658e-07	0.00019598186190705746	9.182416960129558e-08	3.950778193484439e-08	3.369572596056969e-06	3.3859028917504475e-05	3.567070621102175e-07	7.020115049272135e-07	8.234691222241963e-07	5.572987902269233e-07	3.5118250707455445e-07	2.1734342681156704e-06	1.0505864338483661e-06	1.5541452569323155e-07	1.578444965844028e-07	2.8257761641725665e-07	2.0398191225012852e-07	2.9623049613292096e-06	7.908206498541404e-07	1.2631424795017665e-07	0.0002425846178084612	0.00016782371676526964	1.0682131232897518e-06	1.8080707775425253e-07	1.3834766150466749e-06	4.211401005704829e-08	1.4779899174754974e-05	4.724306563730352e-06	9.812383439111727e-08	1.721166569268462e-07	9.136676908383379e-07	1.9222759419790236e-06	3.581379530714912e-07
MIP1_00247823 0.01608697883784771	0.0002611534728202969	0.0021378134842962027	0.0004669940681196749	0.0015096412971615791	0.0015649704728275537	0.00033841095864772797	0.008344043977558613	0.00010157916403841227	0.00012046995107084513	0.009816336445510387	0.00010305119212716818	0.016679782420396805	0.0004184881690889597	0.0011977528920397162	0.025346864014863968	0.0065832193940877914	0.0032577854581177235	0.016713367775082588	0.0013886025408282876	0.00011667698709061369	0.06731987744569778	0.0006546060903929174	9.790764306671917e-05	0.0007683472358621657	0.00018758141959551722	0.0008342730579897761	0.000847215298563242	0.08795949071645737	0.0012374264188110828	7.877723692217842e-05	9.521195170236751e-05	0.00013007274537812918	0.00027944473549723625	0.1905890852212906	0.0002633080875966698	0.0005764705128967762	0.001491258735768497	0.010350372642278671	0.0022450697142630816	0.003088901983574033	0.00011117425310658291	0.00048772647278383374	0.0014436444034799933	0.0004212499188724905	0.0012549899984151125	0.0024841998238116503	0.00029175449162721634	0.00010851513798115775	0.0022215363569557667
MIP1_00247996 0.0001521729864180088	0.00034935626899823546	0.0005251226830296218	0.0004769171355292201	0.011564018204808235	0.0005531913484446704	0.00020487129222601652	0.002756482921540737	0.00010176161595154554	0.00034791845246218145	0.0028757695108652115	0.0002857668441720307	0.0014954082434996963	6.396049866452813e-05	0.00012357672676444054	0.0026101809926331043	0.0025473234709352255	0.0022469458635896444	0.04635518416762352	0.0003562570200301707	0.00012861983850598335	0.0020420418586581945	0.0006773133063688874	3.044625736947637e-05	0.008881213143467903	0.0004963902174495161	0.00014016673958394676	0.00010459453915245831	0.0003566665109246969	0.001540941302664578	9.07302091945894e-05	0.0013280786806717515	6.263668910833076e-05	8.464814891340211e-05	0.0004300980654079467	0.00037391233490779996	0.00527992146089673	0.0020667531061917543	0.0032818831969052553	0.00025483142235316336	0.0017729662358760834	0.0002232964470749721	0.0014689008239656687	0.0001517508935648948	0.00034518801840022206	0.0003715024213306606	0.010588806122541428	8.739900658838451e-05	0.0002538597327657044	0.00018693793390411884
MIP1_00248174 0.030831510201096535	0.0009832446230575442	0.0004022857756353915	0.001549972454085946	0.0003190499555785209	0.0009426074102520943	0.0005530990893021226	0.0016988266725093126	0.0006707780412398279	0.00026262112078256905	0.00805159192532301	0.0009672619635239244	0.034169670194387436	0.0002860047679860145	0.0018810153705999255	0.000721849559340626	0.0007926328689791262	0.000344733678502962	0.00044920557411387563	0.00032410226413048804	0.00027898314874619246	0.020163504406809807	0.00011156177060911432	0.00033281868672929704	1.6934684026637115e-05	0.0004980908124707639	0.0006086740177124739	0.0005329460836946964	0.0008140873396769166	0.0005951279308646917	0.0014932722551748157	0.00024137107538990676	0.0005746542010456324	0.00010635085345711559	0.049103572964668274	0.0005867556319572031	0.0002571125514805317	0.0003473201359156519	0.00012059546133968979	0.0008782787481322885	0.0012752938782796264	0.0001434639561921358	8.958368562161922e-05	0.00020453227625694126	0.0016769685316830873	0.0002384121180512011	0.0009780346881598234	0.00021815719082951546	0.0005275422590784729	0.00022482994245365262
MIP1_00248322 2.9603677376144333e-06	9.15316013561096e-06	8.198362593248021e-06	2.1362457118812017e-06	0.0002864495909307152	0.00017244915943592787	4.344897206465248e-06	0.0001889986451715231	2.3078614503901917e-06	2.441348897264106e-06	0.0009511064272373915	3.8807116652606055e-05	6.072426913306117e-05	9.877878710540244e-07	3.4066979424096644e-06	0.0002863215340767056	0.0007271011709235609	2.263057467644103e-05	0.08136335760354996	1.4099560985414428e-06	1.1638821888482198e-05	9.522975597064942e-05	6.35615797364153e-05	3.285714228695724e-06	7.733112579444423e-05	1.29953741634381e-05	3.5451187159196706e-06	1.804864496079972e-06	6.30616705166176e-06	1.37685010486166e-05	1.679600018178462e-06	9.519616287434474e-05	1.1710350236171507e-06	5.583836809819331e-06	7.391826329694595e-06	5.851291007274995e-06	4.788638398167677e-05	0.0007945903344079852	0.0002027593000093475	2.178198656110908e-06	2.089758709189482e-05	1.4232808780434425e-06	1.1320936209813226e-05	2.0057106667081825e-05	0.00017052153998520225	1.4919937711965758e-06	0.0001113570760935545	5.390129899751628e-06	3.4563909139251336e-05	1.8557285557108116e-06
MIP1_00248499 6.4709202440838e-09	1.0902705582793715e-07	1.5244175366468937e-10	1.1618401352109231e-08	4.5535014647768435e-10	6.004268016113201e-08	1.2368130342110817e-07	4.592888558363484e-08	2.4240890184046293e-08	1.3204963522639446e-07	2.0654067611758364e-06	1.54162087540044e-08	3.7520047158068337e-07	5.622926124715377e-08	7.264097945380854e-08	3.1973513614502735e-08	8.564621367668224e-08	1.9021222374959734e-09	3.7479529169104353e-07	2.9013488500595486e-08	8.084743541303396e-08	8.33207547401571e-09	1.1619221140790614e-08	5.297869520859422e-08	1.1191820803446717e-08	7.296841886272887e-08	2.879083460527454e-08	9.963633473830669e-09	2.6977742262346283e-09	1.6084031884133765e-09	3.6234749245522835e-07	3.4920333291665884e-08	1.325674148233702e-08	8.873013030097354e-06	1.0815086604054613e-09	5.643541634015037e-09	7.774150767581034e-11	2.951779265458754e-09	3.870005826911438e-08	2.93995738864794e-09	5.051924656385154e-09	1.8251328226526198e-10	3.2678577621680915e-09	2.2021531265181693e-09	0.7000261545181274	3.4426122397235304e-08	1.7134560437170876e-09	1.2588289299841904e-09	3.653398650271811e-08	1.6350722997771072e-09
MIP1_00248745 1.4911325507682704e-08	2.5112576906849426e-08	1.2288130513127271e-08	1.8516146838010172e-08	1.4329348818620247e-10	7.521866507431696e-08	6.997162671495971e-08	7.966263204650659e-09	6.599919721850256e-09	3.161630734993537e-09	9.764923447619367e-08	1.672566252164387e-10	7.02823470533076e-08	1.7326686752028309e-09	1.8820077940517876e-08	7.324573836342552e-09	3.460208830574629e-08	7.744813501631143e-08	1.48931553667353e-06	5.014610688497401e-12	7.77359860509863e-12	1.0509115355716858e-07	5.585039652977741e-10	5.518192569553548e-10	1.4450655082265396e-11	3.1444084669374206e-08	6.3358323032502994e-09	3.0915522586383304e-08	1.9603799139567002e-10	6.859267598358088e-10	2.858332182054113e-10	2.7259194901319006e-11	7.211360841807846e-09	1.1070497296650217e-10	1.2162360008005635e-07	2.0017969504237954e-09	4.923637886289356e-11	2.2498631430112326e-11	2.613543017560005e-07	3.6206539988370423e-09	7.780377586641407e-08	3.7186274892686555e-11	1.6692358606462676e-10	4.720264110136263e-11	6.736496915848988e-10	1.7146892629729682e-12	1.5097629812999003e-08	2.3542862104264373e-11	6.419053621975479e-10	4.075112469692499e-10
MIP1_00248863 2.997861656695022e-07	2.125495711879921e-06	1.6883395801414736e-06	7.974382469910779e-07	4.929489932692377e-06	9.468873258811072e-07	1.1008897672581952e-05	6.102580414335534e-07	5.748145213146927e-07	8.531488902008277e-07	0.0046120258048176765	1.2483098544180393e-05	0.00024920093710534275	5.6377039072685875e-06	1.0258894462822354e-06	1.2169024557806551e-05	0.010904811322689056	3.6328594887891086e-06	0.00017246561765205115	8.752686699153855e-05	4.188645107205957e-06	2.401659685347113e-06	1.774702650436666e-05	1.7222500900970772e-06	1.0168359040108044e-05	5.134252660354832e-06	5.989975875309028e-07	7.489654194614559e-07	6.270284416132199e-07	1.702640474832151e-05	1.3199502291172394e-06	6.787292477383744e-06	6.54341761219257e-07	8.679953680257313e-06	4.2636617081370787e-07	2.823208433255786e-06	2.347779854972032e-06	0.00014320934133138508	3.5847701838065404e-06	6.897319508425426e-06	1.8189612092101015e-06	9.276231480725983e-07	3.0735457130504074e-06	0.00043799253762699664	0.001384741859510541	8.488661842420697e-05	2.2921649360796437e-06	0.000175105597008951	6.240818038349971e-06	2.3778792979101127e-07
MIP1_00249061 3.272050719260733e-08	1.527229642306338e-06	2.638023488543695e-06	1.0913129244727315e-07	9.983716154238209e-05	1.8549517335486598e-06	3.4852243970817653e-06	6.624782145081554e-06	4.927892405248713e-07	5.261160254121933e-07	2.6733261620393023e-05	1.3363261359700118e-06	5.295627261148184e-07	4.3273365690765786e-07	7.716244567745889e-07	8.396838893531822e-06	1.617699490452651e-05	2.8648084935412044e-06	0.0006428076885640621	1.3718894820158312e-07	3.260892924572545e-07	3.6011417705594795e-06	1.2192326721560676e-06	8.885673707936803e-08	2.870618482120335e-05	2.6199040803476237e-06	1.495311181543002e-07	2.026341832106482e-07	1.5618790882854228e-07	1.1460001587693114e-06	9.330542383167995e-08	7.872042715462158e-07	1.353419492033936e-07	2.4642957896503503e-07	1.4124761804623631e-08	6.847652116448444e-07	7.476968312403187e-05	4.425240695127286e-05	4.7870631533442065e-05	4.888592002316727e-07	1.2242451248312136e-06	2.509455896415602e-07	1.818494638428092e-06	7.830367962924356e-07	6.917595101185725e-07	1.4869112874293933e-07	1.4526372979162261e-05	9.279871449052735e-08	2.3708016669843346e-06	4.164846245657827e-08
MIP1_00249069 0.004450234118849039	4.9974685680354014e-05	0.0001738545106491074	0.0001387214142596349	7.45479846955277e-05	0.0002748335828073323	0.00020033068722113967	0.0009603541693650186	2.1859021217096597e-05	4.9644659156911075e-05	0.011760584078729153	4.6355064114322886e-05	0.009509465657174587	6.651489820796996e-05	0.00032611319329589605	0.007891763933002949	0.00190453149843961	0.0008997388067655265	0.0011490678880363703	0.0003283447294961661	1.8518871002015658e-05	0.01664664037525654	5.939318361924961e-05	2.2165881091495976e-05	8.151558722602203e-05	5.847142165293917e-05	0.00014402401575352997	0.00019530768622644246	0.06585115194320679	0.00043047641520388424	7.573174661956728e-05	1.1376848306099419e-05	3.917358844773844e-05	7.818876474630088e-05	0.1466561108827591	3.756319347303361e-05	2.9664284738828428e-05	0.00011453152546891943	0.0027581495232880116	0.0007094154716469347	0.0002469692553859204	3.150791962980293e-05	9.859372221399099e-05	0.0013864103239029646	0.00011808639828814194	0.0003217658377252519	0.00021540612215176225	0.0002442206896375865	3.0123312171781436e-05	0.000595626188442111
MIP1_00249344 6.142506663309177e-07	3.124965530787449e-07	1.3734938519860407e-08	1.1592883453204195e-07	0.00018481293227523565	2.166035812933842e-07	8.693523056990671e-08	7.495666523027467e-06	9.327612247034267e-07	2.687242606214113e-08	1.2888605738226033e-07	1.0092932711813773e-08	9.059214107765001e-07	1.1677275146837474e-08	8.804727968936277e-08	1.495528039185956e-07	1.712993622504655e-07	1.9175649867975153e-06	0.0002553212398197502	1.1280761214038648e-08	1.3543905996726835e-09	9.040807344717905e-05	4.000886110588908e-05	3.5057525771264864e-09	8.150856274369289e-07	2.1989627896346065e-07	6.725448429278913e-07	9.472784086028696e-07	2.708779220483848e-06	2.3236504276269443e-08	1.7831062182338542e-09	3.4271835147592355e-08	1.718658637628323e-07	1.8716828087406157e-09	0.0004970426089130342	2.0780622378424596e-07	0.00010892183490796015	7.585851591329629e-08	0.0006375897210091352	2.6924301437247777e-06	4.459876890905434e-06	8.428622777501005e-08	4.57831401945441e-06	2.8546613961566436e-09	3.2569079877475815e-08	1.4029016170979958e-08	1.6906082009882084e-06	1.4522565372487861e-09	9.934523426124997e-09	5.749056072090752e-06
MIP1_00249438 1.4076209087221514e-09	1.4674994552876797e-08	6.36322683433832e-09	4.126596842013441e-09	1.256361912282955e-07	1.676000829320401e-05	1.929079118667687e-09	4.352768428361742e-06	9.037605330775023e-09	4.8209294334355945e-09	1.7285821741097607e-05	1.5350944522651844e-05	5.987924822647983e-08	4.596968083969699e-10	1.375877278775306e-08	4.149203221004427e-07	5.412898644863162e-06	1.5198341474231825e-09	0.004115547984838486	1.1974680136361826e-09	1.5269988051791472e-10	2.8970498533453792e-06	8.450160748907365e-08	8.532491935220321e-10	2.9111770771805823e-08	2.849071023547367e-08	1.152433704021405e-08	5.710360184707497e-09	8.803078266339526e-09	7.262955237230528e-10	3.655848401784567e-10	3.0189846178529933e-09	2.5238275913608277e-09	1.042799457895427e-10	1.9492438774193488e-09	1.5598613956058216e-08	3.130907444415243e-08	6.23384835307661e-07	1.8020300558418967e-06	1.416749273452922e-09	1.8554122505065607e-07	2.850720770553039e-10	8.454408839675409e-10	3.0929381722444305e-08	1.4863620556582191e-08	9.127492095473144e-10	3.2260757620861114e-07	1.0358282009903519e-09	5.765983601691005e-08	1.0391685290045416e-09
MIP1_00249931 3.8724797946088074e-07	7.963416464917827e-06	0.00013225694419816136	1.3978874449094292e-06	0.0006978804594837129	3.788069534493843e-06	3.3721142244758084e-05	4.210949191474356e-05	1.2418851156326127e-06	4.552309292193968e-06	0.00022514033480547369	1.1358138181094546e-06	2.7772724934038706e-05	3.813340299529955e-06	1.603855480425409e-06	1.2466263797250576e-05	0.00012089505617041141	0.0005830206209793687	0.0015575160505250096	5.095567416901758e-07	1.923288209582097e-06	1.1042438927688636e-05	4.005044502264354e-06	8.215199613914592e-07	0.00012160935875726864	2.096829302900005e-05	8.227924581660773e-07	1.3443482203001622e-06	1.3074070466245757e-06	8.09305056463927e-05	1.7412903616786934e-06	3.408961492823437e-05	3.7480063497241645e-07	1.2127109584980644e-05	7.698757826801739e-07	2.8679630759143038e-06	0.00017115732771344483	4.013535362901166e-05	0.0001141117318184115	1.0839814422070049e-05	1.6171872630366124e-05	2.326924914086703e-06	3.477865539025515e-05	4.1507291825837456e-06	1.99897385755321e-05	5.913097993470728e-07	7.36975998734124e-05	2.321716010555974e-06	3.35120307681791e-06	8.054666409407218e-07
MIP1_00250573 2.512329331239016e-07	3.7890883959335042e-06	1.7967549865716137e-06	1.377686089654162e-06	0.0004930205177515745	4.35515794379171e-05	1.2468836985135567e-06	0.00023982815037015826	2.8042638859915314e-06	1.3417226227829815e-06	9.013011731440201e-05	1.009848801913904e-05	6.419374585675541e-06	1.8175620652982616e-07	1.626794301046175e-06	3.8062578823883086e-05	6.229452264960855e-05	2.131487917722552e-06	0.016188375651836395	3.1921661047817906e-07	2.6874431569012813e-07	7.399589230772108e-05	1.578393130330369e-05	4.0656649957782065e-07	4.290208744350821e-05	4.283054749976145e-06	1.6896136685318197e-06	9.056173553290137e-07	1.2212982483106316e-06	8.640728310638224e-07	2.1619763401758973e-07	2.156549498977256e-06	7.180481702562247e-07	2.3063819298840826e-07	2.0247055942945735e-07	3.8101923109934432e-06	0.0001757502614054829	0.00010406804358353838	0.0002020267565967515	5.180517064218293e-07	3.631726940511726e-05	2.971785306726815e-07	2.0760744519066066e-06	4.3777279756795906e-07	1.9053351252296125e-06	3.046860683753039e-07	0.0001002708959276788	1.1562012502963626e-07	2.580695991127868e-06	4.5928800318506546e-07
MIP1_00250694 2.1683001705241622e-06	4.5434770612473585e-08	1.014473400573479e-05	3.503286052364274e-06	6.619831401621923e-05	6.40144079966376e-08	8.528171946409202e-08	4.4861693027087313e-07	9.669676614976197e-08	1.610825393072446e-07	5.5251999583560973e-05	2.062829018711909e-09	0.00022576414630748332	1.7445945132976703e-08	3.888879440694382e-09	8.143659968595784e-09	2.053800562862307e-05	0.0002781240036711097	1.0215352631348651e-05	4.406694642966613e-06	8.057031486430333e-09	0.7936205863952637	1.0222885975963436e-05	5.243127598753006e-10	2.3407341359416023e-05	6.303133659457671e-07	9.342218618257903e-06	5.4840351367602125e-05	0.001090859528630972	4.389824971440248e-05	5.832657912208106e-09	7.573458304932501e-09	1.645244083192665e-07	4.6989345747761035e-09	0.00442606583237648	4.4073192384530557e-07	3.923432359442813e-06	2.6457875890173455e-08	0.00028841415769420564	0.00014896795619279146	2.952778572762327e-07	2.060388032987248e-05	1.2482289093895815e-05	1.074801048162044e-06	9.136191891911949e-08	3.0697551665070932e-06	3.5195364489482017e-07	6.408043873307179e-07	3.6194783281651155e-10	0.0022663103882223368
MIP1_00251063 0.0007184944697655737	0.0007100701914168894	0.002167480532079935	0.0004648325266316533	0.0005794247845187783	0.00033808269654400647	0.0017227475764229894	0.0002761942450888455	0.0001862089120550081	0.0002234811254311353	0.01064696442335844	0.00015765317948535085	0.017142385244369507	0.0005022247205488384	0.0003894043038599193	0.0008293979917652905	0.011107176542282104	0.003826735308393836	0.0009605857194401324	0.0035180149134248495	0.001185550820082426	0.006482014432549477	0.00030502595473080873	0.0011091030901297927	0.0008860103553161025	0.0007519889040850103	0.0006520647439174354	0.0012637849431484938	0.00254825665615499	0.0031322932336479425	0.002125238301232457	0.0020990639459341764	0.00017282662156503648	0.006096669472754002	0.0027022964786738157	0.0003945350181311369	0.00019922471255995333	0.00032279943116009235	0.0028735522646456957	0.0031794339884072542	0.0005241542821750045	0.00033510083449073136	0.0012772742193192244	0.0024954311084002256	0.004453259985893965	0.0040076966397464275	0.0010620317189022899	0.0017811123980209231	0.000282893655821681	0.0022528416011482477
MIP1_00251287 0.00020294419664423913	0.00015890461509115994	0.0012741818791255355	0.00010191145702265203	0.0036782503593713045	4.1219314880436286e-05	0.00037026338395662606	7.754143007332459e-05	8.355178579222411e-05	9.22608669498004e-05	0.0004595553036779165	2.5278664907091297e-05	0.008392424322664738	0.000117583702376578	5.609673462458886e-05	0.0013038917677477002	0.0017939652316272259	0.0018745048437267542	0.0023122094571590424	0.00016276276437565684	0.00010124264372279868	0.001115082879550755	0.020784908905625343	5.54814723727759e-05	0.001645039883442223	0.0002641333267092705	6.58038115943782e-05	0.0001875574525911361	0.0005665953503921628	0.002772614359855652	6.813376967329532e-05	0.0003138943575322628	0.00015778010128997266	0.0002451929321978241	0.0003696927160490304	0.00012303610856179148	0.0008324978407472372	0.00045125922770239413	0.023582659661769867	0.0005322785582393408	0.0003509446105454117	0.0012145033106207848	0.005023098085075617	0.0005350520368665457	0.00020427850540727377	0.00014965962327551097	0.0006629538838751614	0.0004492051375564188	3.253165778005496e-05	0.0002542322617955506
MIP1_00251626 2.696909723454155e-05	2.9740822355961427e-05	2.3369335394818336e-05	1.1993852240266278e-05	6.279924855334684e-05	0.0007919895579107106	1.3171299542591441e-05	0.00010819286399055272	8.47759838507045e-06	1.0349979675083887e-05	4.202175477985293e-05	1.9098331904388033e-05	0.0006630502175539732	3.048786129511427e-05	0.00010820338502526283	0.0009929711231961846	8.58969651744701e-05	0.0003209686547052115	0.2208971232175827	3.206958353985101e-05	2.402910467935726e-06	0.00019529537530615926	1.956724918272812e-05	2.1242381990305148e-05	1.9284974769107066e-05	3.198803460691124e-05	3.547973756212741e-05	1.5255878679454327e-05	1.7300830222666264e-05	4.372939656605013e-06	3.4001413951045834e-06	2.197491812694352e-05	3.194131977579673e-06	8.683265150466468e-06	0.0006075823330320418	2.2657935915049165e-05	4.55298231827328e-06	8.140598220052198e-05	0.0024855374358594418	6.377156296366593e-06	0.00016165674605872482	5.990477802697569e-06	3.5041045975958696e-06	3.4206184409413254e-06	0.0006121828337199986	2.6939842427964322e-05	8.206998609239236e-05	2.263223223053501e-06	7.955453838803805e-06	1.5442610674654134e-05
MIP1_00251953 9.630799695514725e-07	3.5137991289957426e-06	2.4295559342135675e-05	3.7285693110789e-07	8.557174442103133e-05	1.699370113783516e-05	5.092675110063283e-06	1.2375860023894347e-05	9.458602789891302e-07	8.233497510445886e-07	0.0018778425874188542	1.027453072310891e-05	6.2581316342402715e-06	1.9512351627781754e-06	2.298782646903419e-06	6.219065107870847e-05	0.0019804812036454678	3.220259168301709e-05	0.014918874017894268	1.507766569375235e-07	4.497908776102122e-06	1.9542576410458423e-05	0.00010331843805033714	1.6389718666687259e-06	4.339729002822423e-06	7.140177785913693e-06	7.59920226300892e-07	6.999444508437591e-07	3.587506171243149e-06	3.783567080972716e-05	1.1009694844688056e-06	3.074954656767659e-05	1.105535829992732e-06	2.077611497952603e-06	1.8830473891284782e-06	4.387551598483697e-06	9.786963346414268e-06	8.988181798486039e-05	0.00019476244051475078	3.1764009236212587e-06	2.7793116714747157e-06	1.3153422742107068e-06	4.266092219040729e-06	9.587486420059577e-05	0.0007343313191086054	1.3329159287422954e-07	1.7868740542326123e-05	5.780744686489925e-05	1.5820987755432725e-05	3.4562322070996743e-07
MIP1_00251996 0.00016815400158520788	0.0011454412015154958	0.0023752080742269754	0.0010275684762746096	0.014461682178080082	0.00028332878719083965	0.0011377828195691109	0.0007301887380890548	0.00027206717641092837	0.0009318241500295699	0.01765507087111473	0.0008136003161780536	0.008345839567482471	0.0007665136945433915	0.00042221034527756274	0.004462944809347391	0.02078840881586075	0.004944040905684233	0.008836215361952782	0.002122933976352215	0.002048008143901825	0.0007225141162052751	0.006701405625790358	0.00013776702689938247	0.028024613857269287	0.0013619044329971075	0.00017294120334554464	0.0002686475054360926	0.0003691032179631293	0.01564338430762291	0.0012010536156594753	0.0036709809210151434	0.0003014866088051349	0.0005223244079388678	0.0004052901058457792	0.001377155422233045	0.006165972910821438	0.0027543276082724333	0.003145321272313595	0.002351373201236129	0.002880723448470235	0.0014189807698130608	0.002861820859834552	0.012543367221951485	0.004041396547108889	0.0016947620315477252	0.005011715926229954	0.011386093683540821	0.002216411754488945	0.00020394864259287715
MIP1_00252387 8.095219072856707e-07	8.709730536793359e-06	4.316630565881496e-06	1.6689865560692851e-06	5.308497293299297e-06	1.5988120139809325e-05	8.045354661589954e-06	3.2163396099349484e-05	8.625591362942941e-06	4.583342615660513e-06	5.093794970889576e-05	2.214859523519408e-05	3.2755592656030785e-06	1.7352842860418605e-06	6.910250249347882e-06	2.1548308723140508e-05	2.201481220254209e-05	3.1930965178617043e-06	0.00279376027174294	1.1326974345138296e-06	4.266690211807145e-06	2.1605264919344336e-06	1.8320166418561712e-05	4.635162895283429e-06	9.135525942838285e-06	8.486650585837197e-06	4.094129508303013e-06	1.9503979729051935e-06	1.004568844109599e-06	3.255807769164676e-06	1.8756364852379193e-06	8.139006968121976e-05	2.5104159249167424e-06	3.181861302437028e-06	2.5219506483153964e-07	5.174224952497752e-06	1.4790438171985443e-06	2.9590626581921242e-05	0.0003763886052183807	4.637679012375884e-06	4.98666440762463e-06	7.335523264373478e-07	6.566855972778285e-06	5.847971351613523e-07	3.373432991793379e-05	1.091837134481466e-06	8.821174560580403e-06	5.12487645210058e-07	3.0301718652481213e-05	8.925792940317478e-07
MIP1_00252474 0.00016009897808544338	0.00040323258144780993	7.624390127602965e-05	0.00031481319456361234	0.002125687198713422	0.000430694199167192	0.00021448793995659798	0.0002652234979905188	0.00024110631784424186	0.00014054348866920918	0.0038284205365926027	0.003211270784959197	0.11809252947568893	8.908229210646823e-05	0.0003895736299455166	0.009533321484923363	0.004886382259428501	0.00023608224000781775	0.004241693764925003	0.0010965075343847275	0.00047653046203777194	0.0003100791072938591	0.0022902556229382753	0.00058733019977808	0.0004759928851854056	0.00036064075538888574	0.00010127526184078306	0.00010102727537741885	0.00013838215090800077	0.003620200790464878	0.000465584424091503	0.0014013054315000772	0.00020335755834821612	0.0014284347416833043	0.00033281362266279757	0.0006508742226287723	0.00048080572742037475	0.0018432041397318244	0.0025596055202186108	0.0002892877091653645	0.0004737396084237844	0.002404427621513605	0.0005685517680831254	0.002668448956683278	0.004634964279830456	0.0010460538323968649	0.00032325799111276865	0.0013361457968130708	0.0008837120258249342	0.00010147441207664087
MIP1_00252634 3.498319711070508e-05	0.00010703229054342955	0.0007253135554492474	5.732308636652306e-06	0.0011130616767331958	3.018571442225948e-05	6.491156091215089e-05	2.2406529751606286e-05	2.126086656062398e-05	1.314474684477318e-05	0.002520798472687602	2.354065145482309e-05	0.0003589204861782491	0.00012083142792107537	3.9741164073348045e-05	0.00035417304025031626	0.0041295611299574375	0.003622576827183366	0.0005740640917792916	1.6209889508900233e-05	0.00014857515634503216	0.00012862548464909196	0.0007001733756624162	5.051101470598951e-05	0.0004021901113446802	0.0001559462252771482	1.3134021173755173e-05	2.8395386834745295e-05	0.00014478311641141772	0.002292765537276864	0.00013234172365628183	0.002230035839602351	2.5570559955667704e-05	0.00015650766727048904	0.00015611507114954293	0.00013253293582238257	0.00010126541747013107	0.0004748268984258175	0.0009360251133330166	0.00011973253276664764	3.04853620036738e-05	8.01135174697265e-05	0.0002680692414287478	0.0012117876904085279	0.0004207325982861221	1.652943501539994e-05	0.00043282535625621676	0.0013086978578940034	0.0001365991629427299	2.550349017838016e-05
MIP1_00253275 2.5567455850250553e-06	1.8522121536079794e-05	6.438987475121394e-05	1.1180063665960915e-05	0.0005129138007760048	6.438299169531092e-05	1.1935650036321022e-05	0.00011001138045685366	4.5767469600832555e-06	6.932402357051615e-06	0.0018302934477105737	7.744189497316256e-05	9.116157161770388e-05	5.2572704589692876e-06	6.376827968779253e-06	0.00023149432672653347	0.0012429299531504512	9.565187065163627e-05	0.014722457155585289	1.52841312228702e-05	1.003680063149659e-05	4.2340459913248196e-05	1.5148480088100769e-05	1.4370630196935963e-05	4.054745295434259e-05	3.046449455723632e-05	4.351734787633177e-06	5.1609586080303416e-06	4.347616140876198e-06	5.170952863409184e-05	3.692430254886858e-06	3.6349047149997205e-05	3.1116092031879816e-06	6.2475528466166e-06	6.138253866083687e-06	1.777760189725086e-05	0.00023046716523822397	0.00015447853365913033	0.000440307951066643	1.4004085642227437e-05	4.895749952993356e-05	6.714196388202254e-06	3.985190414823592e-05	0.00011534387886058539	0.00043494298006407917	1.4297620509751141e-05	0.0001332989486400038	2.949444569821935e-05	6.421578291337937e-05	3.0546830203093123e-06
MIP1_00253334 7.133679173421115e-05	0.00015303616237360984	0.0020193406380712986	4.1754403355298564e-05	0.003985655028373003	4.294252721592784e-05	0.0009664315148256719	3.476963684079237e-05	3.5533372283680364e-05	0.0001381238835165277	0.009792325086891651	0.0002076679520541802	0.009094035252928734	0.0009420867427252233	5.792101001134142e-05	0.00039686530362814665	0.03762063384056091	0.005661411210894585	0.000974979717284441	0.0003026310296263546	0.0023949299938976765	0.00016489774861838669	0.00032520663808099926	0.00013651947665493935	0.004193863831460476	0.0006201592041179538	3.2182695576921105e-05	5.875066199223511e-05	0.00016732262156438082	0.025434039533138275	0.0020756796002388	0.0035060811787843704	3.547222513589077e-05	0.0007490208372473717	0.0001858254399849102	0.0001475897297495976	0.0004547077987808734	0.0002850639575626701	0.0009293642360717058	0.0010359451407566667	4.1214127122657374e-05	0.0012750201858580112	0.0016352252569049597	0.015484336763620377	0.0141926733776927	0.0003318229573778808	0.0005864737904630601	0.017778798937797546	0.0002797886554617435	4.945960608893074e-05
MIP1_00253352 1.4261545402405318e-06	1.2251537555130199e-05	1.3445146578305867e-05	3.2874570479179965e-06	0.00010292098886566237	3.542472313711187e-06	4.995684776076814e-06	3.849102995445719e-06	8.393556527153123e-06	3.6254527913115453e-06	0.0007507380796596408	3.0315648473333567e-05	1.0937465049210005e-05	7.169347099988954e-06	9.139143003267236e-06	5.060325747763272e-06	0.00010793741239467636	1.506638727732934e-05	2.014776509895455e-05	5.924782158217567e-07	2.404212409601314e-06	8.764830567997706e-07	0.00032529811142012477	4.034355242765741e-06	2.001598841161467e-05	3.545578874764033e-05	2.19586445382447e-06	2.667686658242019e-06	1.2237816235938226e-06	3.4035103453788906e-05	5.3265728638507426e-05	4.4246130528335925e-06	9.337053597846534e-06	7.849448593333364e-07	4.284167687274021e-07	1.176667501567863e-05	1.701661676634103e-05	5.579914159170585e-06	0.00071646214928478	5.479414994624676e-06	3.2017321700550383e-06	4.0561142668593675e-05	7.63614571042126e-06	4.1803723433986306e-05	0.017047394067049026	5.718493412132375e-07	1.993981823034119e-05	4.142165926168673e-05	2.8075046429876238e-05	7.318305961234728e-07
MIP1_00253458 0.0034132394939661026	0.000811354722827673	0.0006284263217821717	0.0009199405903927982	0.014367553405463696	0.0018083087634295225	0.0008191277156583965	0.004246836993843317	0.00040407164487987757	0.0001687898184172809	0.004412992857396603	0.0035652604419738054	0.18420982360839844	0.00016304533346556127	0.0005006044520996511	0.02505357563495636	0.0007897723116911948	0.004396429751068354	0.01815810054540634	0.050641827285289764	8.129683556035161e-05	0.005522043444216251	0.0007400914910249412	0.001384242787025869	0.00010205004218732938	0.0006942729814909399	0.0005453912308439612	0.0004084562533535063	0.0022280269768089056	0.0008103267173282802	0.0003342419513501227	0.0002386497799307108	0.0003782878920901567	0.001994539052248001	0.00901834387332201	0.0007301585283130407	0.0007129574078135192	0.0008329000556841493	0.0009600130142644048	0.00044448269181884825	0.0017570180352777243	0.000499676214531064	0.0011723192874342203	0.00032107147853821516	0.004248115234076977	0.04752371460199356	0.0012386728776618838	0.00026044208789244294	0.001098655629903078	0.0006765194702893496
MIP1_00253881 0.009250087663531303	0.0013876929879188538	0.003591789398342371	0.002279470441862941	0.010016038082540035	0.007153686136007309	0.01589391566812992	0.004715201910585165	0.0007185664144344628	0.0006089981179684401	0.05020274221897125	0.0018298703944310546	0.024982497096061707	0.004505654331296682	0.002074014162644744	0.016392050310969353	0.05153651162981987	0.033304836601018906	0.06671889126300812	0.007052636705338955	0.00408835569396615	0.11571520566940308	0.003252064809203148	0.0006649305578321218	0.006467805244028568	0.0017263160552829504	0.0013892692513763905	0.0031887537334114313	0.043534886091947556	0.013780010864138603	0.0033618782181292772	0.0020499073434621096	0.0009239126811735332	0.0043199192732572556	0.1535816639661789	0.0019034115830436349	0.0025343012530356646	0.004593870136886835	0.025426197797060013	0.02312416210770607	0.006095435470342636	0.0019566724076867104	0.003684299997985363	0.013682292774319649	0.016016975045204163	0.006364411674439907	0.0037984629161655903	0.006665125954896212	0.002629336901009083	0.008924710564315319
MIP1_00254040 0.0005406193668022752	0.0003251756133977324	2.9841450668754987e-05	2.5759829441085458e-05	0.00011396469926694408	0.00014986612950451672	0.00016688622417859733	0.0007933257729746401	9.148500248556957e-05	6.61562853565556e-06	0.0009347888990305364	5.813432653667405e-05	0.0006527950172312558	1.776406315912027e-05	0.00018316353089176118	0.008479252457618713	0.000482141476823017	0.00034406999475322664	0.005025869235396385	1.0973448297590949e-05	4.5646003854926676e-05	0.00043451032252050936	0.0006212009466253221	4.7384921344928443e-05	0.00013768089411314577	9.46786894928664e-05	5.135016908752732e-05	4.966008782503195e-05	0.0006632262375205755	2.861978100554552e-05	8.580547728342935e-06	0.0001572238397784531	7.610879401909187e-05	1.743267785059288e-05	0.00044246495235711336	0.00014785931853111833	5.120473724673502e-05	0.002455060137435794	0.0012469947105273604	4.818666275241412e-05	0.0001691582874627784	1.0774338988994714e-05	1.6658186723361723e-05	5.4491236369358376e-05	1.6444188077002764e-05	1.2182912541902624e-05	0.0003714273916557431	1.4571939573215786e-05	0.00023518875241279602	3.4846452763304114e-05
MIP1_00254274 5.675231932400493e-06	1.3788565411232412e-05	0.0005309565458446741	3.0163555493345484e-06	7.448167889378965e-05	1.3021774066146463e-05	0.00032900364021770656	8.029579475987703e-06	2.2908145638211863e-06	6.194915386004141e-06	1.4997347534517758e-05	8.177747076842934e-06	0.0006048099021427333	5.2737050282303244e-05	2.983990270877257e-06	4.655920929508284e-05	3.601294883992523e-05	0.0004141986428294331	0.0003983433125540614	0.0002099339326377958	1.653154868108686e-05	2.86841004708549e-05	1.4777593833059655e-06	3.8796092667325865e-06	3.247298445785418e-05	2.2790974981035106e-05	1.1129597623948939e-05	1.0131498129339889e-05	1.603812961548101e-05	3.054193439311348e-05	1.29049849419971e-05	7.4180397859890945e-06	1.1867522289321641e-06	0.00013400409079622477	3.970316811319208e-06	2.614839559100801e-06	2.0601326468749903e-05	0.00013909918197896332	3.6156583519186825e-05	1.4121378626441583e-05	4.6644518079119734e-06	6.295832008618163e-06	3.955460852012038e-05	6.546727490785997e-06	0.010295076295733452	0.0002325477689737454	6.192151340655982e-05	8.121502105495892e-06	2.9929765332781244e-06	5.003250862500863e-06
MIP1_00254475 0.009840675629675388	0.004378350451588631	0.01212911307811737	0.005206543952226639	0.13916577398777008	0.006357335951179266	0.01936548389494419	0.00727800652384758	0.0032645047176629305	0.002127115847542882	0.08415553718805313	0.012998533435165882	0.11160452663898468	0.008186702616512775	0.0032865547109395266	0.03724881634116173	0.08212368935346603	0.05954160541296005	0.048357874155044556	0.03910501301288605	0.009959930554032326	0.036554571241140366	0.018699586391448975	0.007682992611080408	0.012242641299962997	0.0061583626084029675	0.0025153893511742353	0.004221412818878889	0.01697305217385292	0.07797539979219437	0.009479514323174953	0.04015778750181198	0.004059632774442434	0.03503185138106346	0.05328219011425972	0.016736650839447975	0.05160245671868324	0.02694597654044628	0.015783848240971565	0.02688375860452652	0.01035203319042921	0.014643571339547634	0.06866199523210526	0.03611581400036812	0.07329782098531723	0.039920225739479065	0.03489646315574646	0.026984883472323418	0.007084034848958254	0.013277197256684303
MIP1_00254538 1.5975583664840087e-06	4.3929318053415045e-05	1.8980781533173285e-05	7.16664681021939e-06	4.341496605775319e-06	1.5826119124540128e-05	0.0003048317739740014	4.210338738630526e-05	3.159581319778226e-05	6.104062777012587e-06	0.0014246689388528466	0.0007869722903706133	1.4338939763547387e-05	2.2672633349429816e-05	2.5916915546986274e-05	9.199476335197687e-05	0.0002973111695609987	2.321477950317785e-05	0.0010680570267140865	1.4660832903246046e-06	8.939517101680394e-06	2.1684963940060697e-05	2.4556004063924775e-05	6.736232990078861e-06	3.852430381812155e-05	3.278317308286205e-05	1.2949575648235623e-05	1.181951301987283e-05	1.7789376443033689e-06	9.230663272319362e-05	2.0953581042704172e-05	1.2967222573934123e-05	1.6175790733541362e-05	7.1967137955653016e-06	6.947915949240269e-07	2.1764210032415576e-05	1.1552500836842228e-05	0.00016319526184815913	3.3020660339388996e-05	3.405737879802473e-05	9.154766303254291e-06	3.623541260822094e-06	1.0295590300302138e-06	4.924260429106653e-05	1.7132502762251534e-05	2.1489677237696014e-06	9.632306318962947e-05	1.221201728185406e-05	0.00025579295470379293	2.759338030955405e-06
MIP1_00254609 0.0001882553187897429	0.00014178873971104622	5.6048525038931984e-06	0.00015851207717787474	0.0035454267635941505	0.00030496870749630034	0.00014891044702380896	0.00010199419193668291	0.00011667231592582539	9.869922905636486e-06	0.00037921371404081583	0.005082910880446434	0.7207496166229248	8.494359462929424e-06	0.00016500438505318016	0.002213462023064494	3.187764377798885e-05	6.584147195098922e-05	0.00025107472902163863	0.006410988979041576	4.51868390882737e-06	0.0003040504234377295	1.6304928067256697e-05	0.00042760674841701984	5.548579792957753e-06	0.0001457014586776495	6.648140697507188e-05	4.1931365558411926e-05	2.4796292564133182e-05	2.2372470994014293e-05	0.00012615382729563862	1.6394191334256902e-05	5.748355761170387e-05	0.00034690549364313483	0.0002331663272343576	5.527265966520645e-05	0.0001212357310578227	8.884186536306515e-05	1.4496010408038273e-05	2.681731893972028e-05	8.548676851205528e-05	0.0002696071460377425	0.0002423363330308348	1.206682100018952e-05	0.003731681499630213	0.005421549081802368	0.000104031729279086	1.948676617757883e-05	0.00010487367399036884	2.7238320399192162e-05
MIP1_00254698 6.08555055805482e-05	0.0003082208277191967	0.0029639052227139473	0.00029472322785295546	0.026854336261749268	7.429108518408611e-05	0.001125334994867444	0.0005233116098679602	8.06125535746105e-05	0.0001825209183152765	0.0020983945578336716	0.00010294885578332469	0.0022427828516811132	0.0004389268869999796	7.078019552864134e-05	0.00029768445529043674	0.0020923842675983906	0.00841392483562231	0.004610622301697731	0.0003519965393934399	0.00030767559655942023	0.0004516956105362624	0.00018019130220636725	6.919998122612014e-05	0.0024292946327477694	0.0008331334101967514	0.00018026420730166137	0.00020058125664945692	0.00015983692719601095	0.0044596027582883835	0.000513816368766129	0.0028723652940243483	4.418021489982493e-05	0.00048218120355159044	0.0001196658777189441	0.0002152884699171409	0.01792396605014801	0.0005535550299100578	0.0010180522222071886	0.0013976310146972537	0.0003936199063900858	0.00045150102232582867	0.0025099252816289663	0.0003732516779564321	0.0009662391385063529	0.0003240667574573308	0.0038183084689080715	0.00047843248466961086	0.00014996761456131935	0.00021820334950461984
MIP1_00254824 5.905844318476738e-06	1.5658220945624635e-05	1.7382759324391373e-05	5.178391802473925e-06	5.143437010701746e-05	3.904435652657412e-05	6.95895732860663e-06	0.0001968260621652007	4.080081907886779e-06	5.101883857605571e-07	0.0006821725401096046	2.8759974156855606e-05	2.1382520571933128e-05	9.319529681306449e-07	8.332639481523074e-06	0.0002800074580591172	0.0012663600500673056	5.027746010455303e-05	0.11175856739282608	1.293081368203275e-06	3.0346596759045497e-05	0.00011824370449176058	0.0002361531660426408	4.989728040527552e-06	1.0408280104456935e-05	1.3205810319050215e-05	2.3838676497689448e-05	6.0821621445938945e-06	1.5054337382025551e-05	2.7518100978340954e-05	1.6501040818184265e-06	0.00017710952670313418	2.459011511746212e-06	3.0516666811308824e-06	9.577123819326516e-06	9.635958122089505e-06	2.3468674044124782e-05	0.0019915406592190266	0.0009629893465898931	5.7272268350061495e-06	3.409020064282231e-05	1.6049862097133882e-06	7.3794085437839385e-06	2.809976831485983e-05	4.425777660799213e-06	1.03950787888607e-06	5.604391117230989e-05	1.4066028597881086e-05	9.043789032148197e-05	1.0561845556367189e-05
MIP1_00255736 3.4565986425150186e-05	8.997914119390771e-05	0.0002927622990682721	1.7979164113057777e-05	0.002276777056977153	4.4231899664737284e-05	0.00041736310231499374	4.221736890031025e-05	1.6490941561642103e-05	0.00010975425539072603	0.003875936148688197	0.00022363802418112755	0.0038783263880759478	0.00016409890668001026	3.5078508517472073e-05	0.0002837813226506114	0.008774122223258018	0.0031866903882473707	0.0006286162533797324	0.00011157603148603812	0.0004255098174326122	6.155344453873113e-05	9.97420065687038e-05	7.462978101102635e-05	0.0019451428670436144	0.00028986940742470324	1.3271196621644776e-05	1.8156048099626787e-05	6.338223465718329e-05	0.00546597084030509	0.003409754019230604	0.0008719299803487957	1.25399410535465e-05	0.000355357798980549	6.789262988604605e-05	6.036370905349031e-05	0.00022418519074562937	0.0001515315379947424	0.00017825685790739954	0.00025719127734191716	3.2597494282526895e-05	0.0009262904059141874	0.0005458907689899206	0.0017468034056946635	0.00508181843906641	0.00011063586134696379	0.0001912847947096452	0.001630718819797039	0.00011594741226872429	1.4759390978724696e-05
MIP1_00257234 2.5117302357102744e-05	0.0001968043070519343	0.0007702469592913985	7.377297151833773e-05	0.000344375817803666	0.00021315383492037654	0.00037545361556112766	0.0003239913785364479	4.143943442613818e-05	0.0001289564388571307	0.06409917771816254	0.0007959571084938943	0.0009557788143865764	0.0002698442549444735	0.00015139953757170588	0.012856011278927326	0.0004297415434848517	0.0007376433350145817	0.0023442283272743225	0.0001796379074221477	4.715169779956341e-05	8.336293831234798e-05	0.00016470572154503316	5.4839776566950604e-05	0.0019118019845336676	0.00033083517337217927	2.1666361135430634e-05	4.42468372057192e-05	8.199708827305585e-05	0.0010814350098371506	5.0649159675231203e-05	0.00018402200657874346	3.8308597140712664e-05	5.214415432419628e-05	1.563205114507582e-05	0.00028349790954962373	0.0002581609587650746	0.00998278334736824	0.0003618061018642038	0.000160630646860227	0.0003106549265794456	5.8801055274670944e-05	6.831953214714304e-05	0.0013487450778484344	0.000708251551259309	0.0004011308483313769	0.0006263222894631326	0.0005041470285505056	0.0014734321739524603	2.0847384803346358e-05
MIP1_00257721 0.01755259372293949	0.006143065635114908	0.0073678516782820225	0.0144683588296175	0.007749961223453283	0.006001770030707121	0.029740754514932632	0.00820733979344368	0.0030885906890034676	0.0037786986213177443	0.21894897520542145	0.00571857625618577	0.03924860805273056	0.007575842551887035	0.010768676176667213	0.011751259677112103	0.0406489335000515	0.01935563050210476	0.007798163220286369	0.020014090463519096	0.006414670497179031	0.09117931872606277	0.002155109541490674	0.002136618597432971	0.0023810635320842266	0.0049441722221672535	0.0049078925512731075	0.009636537171900272	0.02465636283159256	0.029707783833146095	0.02505788579583168	0.004812434781342745	0.0026381625793874264	0.031016217544674873	0.31678012013435364	0.005739773623645306	0.004753099754452705	0.004527748562395573	0.0015634886221960187	0.04273183271288872	0.009942402131855488	0.0044363257475197315	0.009114691987633705	0.016464998945593834	0.02864837646484375	0.016953714191913605	0.00967139471322298	0.009929507039487362	0.005274058785289526	0.006922943517565727
MIP1_00257828 0.00043641796219162643	3.0313538445625454e-05	2.1702737740270095e-06	0.0001081118025467731	3.27585767081473e-05	9.758894157130271e-05	8.822427844279446e-06	3.486606146907434e-05	2.382792445132509e-05	2.829847471730318e-05	0.00013565718836616725	7.35664289095439e-05	0.017074991017580032	4.233478193782503e-06	2.7202135242987424e-05	0.00023857604537624866	0.0001655502856010571	1.3863525055057835e-05	0.00011415612243581563	7.727334013907239e-05	2.1872722300031455e-06	9.321804100181907e-06	2.4205135559896007e-05	0.000101695470220875	1.7823793314164504e-05	3.716515129781328e-05	3.0107286875136197e-05	1.3626821782963816e-05	1.5099383745109662e-05	2.83968765870668e-05	2.6327395971748047e-05	2.9840243769285735e-06	3.3744883694453165e-05	9.275991033064201e-06	0.00011014332994818687	8.19979322841391e-06	3.524746944094659e-06	2.7848595891555306e-06	0.0002973701630253345	7.4698768912639935e-06	6.776882219128311e-05	2.0239838704583235e-05	2.195810111516039e-06	2.4986095013446175e-05	0.00012346365838311613	9.40924946917221e-05	2.4447748728562146e-05	8.831182640278712e-06	9.532310286886059e-06	5.023393896408379e-06
MIP1_00258163 0.0022441681940108538	0.003144678194075823	0.002458839910104871	0.0017942230915650725	0.03003893606364727	0.0026592896319925785	0.005680415313690901	0.005320153199136257	0.0034561387728899717	0.0011072830529883504	0.08480829000473022	0.02662123739719391	0.02543218992650509	0.001649021403864026	0.0029162962455302477	0.014003205113112926	0.06486639380455017	0.003601351985707879	0.04321197792887688	0.003517723875120282	0.003516118275001645	0.004396738950163126	0.05084984749555588	0.001000555930659175	0.00736644584685564	0.003112910781055689	0.0010834180284291506	0.001388469012454152	0.001783727202564478	0.019425777718424797	0.018100636079907417	0.006680676713585854	0.003970038611441851	0.0013684754958376288	0.0032290725503116846	0.011337103322148323	0.014882057905197144	0.01988549530506134	0.02460731752216816	0.010732266120612621	0.004455931484699249	0.010161160491406918	0.004748967010527849	0.03146174177527428	0.014329768717288971	0.00332723930478096	0.012885400094091892	0.024858981370925903	0.015571867115795612	0.0011763905640691519
MIP1_00258736 5.538002369576134e-05	0.0001765371416695416	8.954441000241786e-05	5.5507181969005615e-05	0.0007440793560817838	0.00016085962124634534	0.00023449237050954252	0.00017496674263384193	0.00011696216824930161	0.00015133443230297416	0.0032317948061972857	0.00035631272476166487	0.0035337212029844522	0.0001680631103226915	0.0001505336695117876	0.0010471196146681905	0.002229536883533001	0.0004262503352947533	0.0012348914751783013	9.02001847862266e-05	0.00016342761227861047	0.000739647657610476	0.0009986773366108537	0.0001635658845771104	0.00129584944806993	0.00022970637655816972	6.155901792226359e-05	6.114269490353763e-05	0.00011684958008117974	0.0006795290391892195	0.00024553609546273947	0.0003864112077280879	0.00012511230306699872	0.0014206329360604286	0.00018081848975270987	0.00023573089856654406	0.00012163708015577868	0.0006448236526921391	0.0005999883287586272	0.00015154093853197992	0.00011401512892916799	9.714820043882355e-05	0.00014196487609297037	0.0006564956856891513	0.030971378087997437	0.00010101794759975746	0.00012757402146235108	0.0006779161631129682	0.00035513562033884227	4.49426042905543e-05
MIP1_00258887 0.0012960655149072409	0.0003426132316235453	3.140137414447963e-05	0.00011688176891766489	0.00017072995251510292	0.00021518995345104486	0.0008045979193411767	0.00016089106793515384	0.00017780462803784758	2.6038354917545803e-05	0.0006668224232271314	0.0006620812346227467	0.0090107973664999	0.0001403221394866705	0.0003378292894922197	0.0004750353691633791	0.00018411150085739791	0.00014309017569757998	0.00044598127715289593	0.0006882652523927391	0.0001233189250342548	0.00028204586124047637	0.001938863773830235	0.00022613254259340465	9.053125540958717e-05	0.00035887735430151224	0.00014629033103119582	9.660814248491079e-05	0.00015709377476014197	0.0004861228517256677	0.001033291220664978	0.00020278405281715095	0.0003386562457308173	0.00021274246682878584	0.0008166797924786806	0.00015149888349696994	5.537775359698571e-05	0.0023092811461538076	0.002281567547470331	0.0001376950676785782	0.00014470734458882362	0.00013232154014986008	0.00014228429063223302	0.0001453190780011937	0.003858591429889202	0.0015297367936000228	0.00034820003202185035	0.0002068529574899003	0.0009889501379802823	5.731950295739807e-05
MIP1_00258985 0.00019591927411966026	0.0003783106221817434	0.0007008757092989981	0.00011572551011340693	0.008558234199881554	0.0007291509537026286	0.0001239375997101888	0.0025559423957020044	0.00012739385419990867	0.00020161955035291612	0.04082184284925461	0.0006837609689682722	0.0015179645270109177	0.00014573286171071231	0.00017974001821130514	0.010268966667354107	0.04772639274597168	0.0005819220095872879	0.07807401567697525	0.00013732111256103963	0.0009819602128118277	0.0008672212716192007	0.0065846797078847885	0.0001476251782150939	0.00790106225758791	0.00025386165361851454	8.916684600990266e-05	0.00010749809007393196	0.0002650705282576382	0.0019711533095687628	0.00011122653813799843	0.0023096082732081413	0.0001519677898613736	8.625706686871126e-05	0.00047956756316125393	0.0007524950779043138	0.0017367516411468387	0.003973513375967741	0.006575527600944042	0.00039080443093553185	0.005013266112655401	5.581840014201589e-05	0.00015761861868668348	0.0043146018870174885	0.004275028593838215	0.00012481369776651263	0.0018191984854638577	0.0035495106130838394	0.0005856744828633964	0.00013993731408845633
MIP1_00259051 6.942326535863685e-08	2.719957024055475e-07	6.346832378767431e-06	1.9529402095486148e-08	1.1848833310068585e-05	6.520468787130085e-08	2.163750281169996e-07	2.0043882997811124e-08	2.119690378776795e-08	1.90706384017858e-08	1.1539034858287778e-05	1.5302431677355344e-07	4.809731763089076e-06	3.4185663366770314e-07	5.912861311685447e-08	2.034198769251816e-05	1.5008846503405948e-06	1.6021767805796117e-06	2.5607084808143554e-06	1.8320479000522027e-07	3.0718889654224313e-09	9.857836857918301e-08	1.4356720257069355e-08	9.62400577009248e-07	3.5933549469291393e-09	2.298381559739937e-06	2.5193465091888356e-08	3.818460214688457e-08	1.561764406687871e-07	4.384041005778272e-07	1.1785117237650411e-07	1.0271524075733396e-08	2.1588110854509068e-08	3.164910594932735e-06	5.859666885044135e-07	8.66987690528731e-08	1.2288838036056404e-07	1.4585030960745371e-08	2.716804772262549e-07	1.2521060455128463e-07	8.754757629958476e-08	7.204076979405727e-08	4.836626317228365e-07	2.0624294450044545e-07	4.576812443701783e-06	1.8143096269795933e-07	2.9516286303987727e-06	3.76018618908347e-07	1.2762914991526486e-07	6.709993893849742e-09
MIP1_00259384 6.382595529430546e-06	2.8683798518613912e-05	7.504518725909293e-05	1.8217584511148743e-05	0.0010838861344382167	0.00014166493201628327	7.413192361127585e-05	0.0005513423238880932	2.0693556507467292e-05	2.0380941350595094e-05	0.0007846360676921904	6.207073602126911e-05	8.53826422826387e-05	1.791241993487347e-05	2.356807453907095e-05	0.00023695021809544414	0.0006294552003964782	0.00011978255497524515	0.017426496371626854	7.160620953072794e-06	6.863055659778183e-06	0.0006215379689820111	0.0003598534094635397	5.236484867054969e-06	0.0004533515893854201	3.105771975242533e-05	1.2152951057942118e-05	1.616525878489483e-05	3.080487658735365e-05	5.603936733677983e-05	3.339800286994432e-06	1.0825145182025153e-05	1.2484777471399866e-05	8.394068572670221e-06	1.06288480310468e-05	4.0428956708638e-05	0.0007383395568467677	0.00029435090254992247	0.0027223171200603247	2.3081600375007838e-05	0.0001507774431956932	7.076348083501216e-06	4.247893957654014e-05	3.1123694498091936e-05	9.35206189751625e-05	8.396695193368942e-06	0.0005761799984611571	1.0317910891899373e-05	5.851147579960525e-05	9.292565664509311e-06
MIP1_00259617 2.0338393369456753e-06	7.654081855434924e-06	2.439231138851028e-06	2.2511901534016943e-06	8.174761205737013e-06	5.986320320516825e-05	2.086291942759999e-06	2.0260404198779725e-05	4.729720785690006e-06	2.8084873520128895e-06	0.003737395629286766	0.00019918332691304386	7.642885066161398e-06	7.183974730651244e-07	3.473305923762382e-06	0.00022064147924538702	0.0008520290721207857	2.3481827611249173e-06	0.011019544675946236	6.323924139906012e-07	1.1424002650528564e-06	1.933884595928248e-05	7.727307092864066e-06	4.3212680793658365e-06	2.3419512217515148e-05	1.418915871909121e-05	2.1199427919782465e-06	1.939079083967954e-06	3.1144977583608124e-06	1.8516236650611972e-06	2.9140603601263138e-06	9.886323368846206e-07	1.671182872087229e-06	2.0058969312231056e-06	1.767074536473956e-06	9.78674870566465e-06	2.850468263204675e-06	0.00024040782591328025	6.2645440266351216e-06	1.8388411717751296e-06	2.9548280053859344e-06	5.00089583965746e-07	3.8768584431636555e-07	3.7642690585926175e-05	6.206771649885923e-05	6.271522465794988e-07	1.8775868738885038e-05	3.485075012576999e-06	3.0860766855767e-05	4.007575000741781e-07
MIP1_00259718 4.4407849486560735e-07	2.2608201106777415e-06	4.6506986109307036e-05	3.360934783813718e-07	8.690526738064364e-05	2.7128015062771738e-05	6.223314358067e-06	6.492053944384679e-05	5.603589556812949e-07	1.016722308122553e-06	0.0003037572023458779	6.185481652210001e-06	9.523006156086922e-06	1.1075408110627905e-06	1.1473550785012776e-06	0.0001864259975263849	0.000191720828297548	1.620829789317213e-05	0.019185444340109825	3.709021143549762e-07	2.197123421865399e-06	1.735380465106573e-05	8.212879038183019e-06	1.1882766557391733e-06	1.3715856766793877e-05	3.69608369510388e-06	7.025506079116894e-07	8.096076271613128e-07	9.617857585908496e-07	8.786281796346884e-06	2.9138334411982214e-07	4.2797228161362e-06	1.9750383728478482e-07	2.113277332682628e-06	5.042810471422854e-07	1.7899993736136821e-06	2.399525692453608e-05	0.0004015327140223235	0.0005771559081040323	1.0396784091426525e-06	5.354256700229598e-06	3.26884190826604e-07	2.071146809612401e-06	4.1604425859986804e-06	3.7246831197990105e-05	4.546845104869135e-07	2.3203889213618822e-05	1.6715176798243192e-06	6.514006599900313e-06	3.965541850448062e-07
MIP1_00259789 0.00043209895375184715	0.0005378199857659638	0.00027775514172390103	0.0003061803290620446	0.013094845227897167	0.0003029953804798424	0.0005419609951786697	0.0007785599445924163	0.0003325253492221236	5.38547828909941e-05	0.005628466140478849	0.0013205159921199083	0.01649833656847477	0.00011571337381610647	0.000670086417812854	0.005020854063332081	0.005500216037034988	0.0004214597574900836	0.006212913431227207	0.004087947774678469	0.0001261848519789055	0.0011444592382758856	0.018749086186289787	0.00020574338850565255	0.001087458455003798	0.00046828589984215796	0.00047021443606354296	0.000565225025638938	0.0009581754566170275	0.0012375537771731615	0.00014111607742961496	0.0009986008517444134	0.00039170708623714745	0.000224110612180084	0.000464137876406312	0.0008420335943810642	0.00709050428122282	0.011705635115504265	0.01196894608438015	0.0005129023338668048	0.0010553589090704918	0.0008687156368978322	0.0009219904313795269	0.001769136288203299	0.00035360324545763433	0.0031857616268098354	0.0015849793562665582	0.00145495287142694	0.0006495103007182479	0.0007018469041213393
MIP1_00259989 2.224897777125534e-08	3.886576109835005e-07	8.583368185099971e-07	1.0248280091218476e-07	2.9138714126020204e-06	1.124199934565695e-05	6.359880444506416e-07	1.7497784938313998e-05	2.1206574274401646e-07	1.0542904504973194e-07	5.495631194207817e-05	0.00015667907427996397	6.5648373492877e-07	5.830725058331154e-08	3.0227144520722504e-07	1.7556822058395483e-06	4.393313065520488e-05	1.0261228311492232e-07	0.0007425590883940458	6.429524290751942e-08	6.405691266309077e-08	5.733888883696636e-06	8.26922530450247e-08	4.916673219668155e-07	4.649861011785106e-07	1.01317220924102e-06	1.898262098620762e-07	1.38571977004176e-07	6.246428796430337e-08	4.7431043981305265e-08	1.9681490925904654e-07	1.0977365860753707e-07	4.18488887987678e-08	2.4776209528454274e-08	7.09945036092563e-09	2.7207249786442844e-07	3.4249990221724147e-06	2.1038604245404713e-06	4.145969796809368e-06	7.006632074535446e-08	4.835473532693868e-07	3.4506918211718585e-08	2.3267503479473817e-08	1.1857612207677448e-06	4.546771015156992e-05	5.3922100562431297e-08	5.427816631708993e-06	2.0472499784318643e-07	1.0482165180292213e-06	1.7954613795723162e-08
MIP1_00260396 2.299628613400273e-05	0.00014833520981483161	0.0015176408924162388	6.440467404900119e-05	0.004970662761479616	0.0007069688872434199	0.0004271150683052838	0.0013722942676395178	7.051481952657923e-05	9.721073729451746e-05	0.0016709532355889678	2.3849748686188832e-05	0.0006505027413368225	6.139586184872314e-05	5.560737554333173e-05	0.001278459094464779	0.0014181046281009912	0.0020487031433731318	0.04878201708197594	1.727507697069086e-05	2.855249840649776e-05	0.0021966476924717426	0.003051466541364789	1.508332115918165e-05	0.004348135553300381	0.00013682547432836145	4.953035750077106e-05	9.470740042161196e-05	0.0001776646386133507	0.0003544361679814756	9.424419658898842e-06	9.359262185171247e-05	3.915999332093634e-05	5.832907845615409e-05	7.643565913895145e-05	0.00024128108634613454	0.0016678934916853905	0.005271462723612785	0.015090476721525192	0.00011013125185854733	0.001332881161943078	5.095689630252309e-05	0.0005267664673738182	8.291246194858104e-05	0.00019643422274384648	2.5122668375843205e-05	0.002282386180013418	5.075079025118612e-05	6.807402678532526e-05	9.733438491821289e-05
MIP1_00260429 1.8054799511446618e-05	4.0193190216086805e-05	2.687058668016107e-06	3.890787866112078e-06	1.7514614228275605e-05	4.184979843557812e-05	1.1062528756156098e-05	0.00016579419025219977	2.066563320113346e-05	9.182309668176458e-07	0.00012953963596373796	3.3347459975630045e-05	6.406709144357592e-05	5.402782221608504e-07	1.4094362086325418e-05	0.0006953162373974919	0.00011542673746589571	1.4245764759834856e-05	0.006827190518379211	7.381742079815012e-07	7.62432091505616e-06	0.00026131063350476325	0.0035634301602840424	1.12990312572947e-06	7.529641152359545e-06	1.0917622603301425e-05	1.4265613572206348e-05	1.2022723240079358e-05	3.396332249394618e-05	7.051980446703965e-06	1.1491267741803313e-06	0.000356615666532889	1.0729027962952387e-05	1.8054773818221292e-06	0.00020582342403940856	3.0002984203747474e-05	8.755742783250753e-06	0.0015290756709873676	0.010941027663648129	3.5851908251061104e-06	6.614442827412859e-05	3.364152462381753e-06	1.17043828140595e-05	6.751739874744089e-06	1.406783667334821e-06	1.593017032064381e-06	0.00012661635992117226	1.6829543483254383e-06	4.186372461845167e-05	2.142716220987495e-05
MIP1_00260750 0.013437620364129543	0.0106067368760705	0.04223940148949623	0.0061045801267027855	0.06521256268024445	0.01889415644109249	0.008959013968706131	0.04616698995232582	0.005563787184655666	0.0036776072811335325	0.05239521339535713	0.0064424327574670315	0.027165299281477928	0.009370304644107819	0.00811883993446827	0.05872911587357521	0.05881362780928612	0.05645928904414177	0.13998252153396606	0.009667659178376198	0.01184757612645626	0.05039473995566368	0.05017903447151184	0.0037971099372953176	0.04883338510990143	0.006955075543373823	0.008707613684237003	0.00937047228217125	0.03435756638646126	0.043286606669425964	0.005235453136265278	0.08911383152008057	0.005977320484817028	0.009673066437244415	0.04044176638126373	0.02344868704676628	0.033378422260284424	0.1815745085477829	0.07811697572469711	0.019020793959498405	0.03266936540603638	0.008217966184020042	0.0307181254029274	0.029618846252560616	0.017580611631274223	0.010899596847593784	0.07504545897245407	0.02406996861100197	0.01326347328722477	0.016414670273661613
MIP1_00260795 1.9313738448545337e-06	1.814832830859814e-05	6.162659701658413e-06	2.991061819557217e-06	3.975503204856068e-05	0.0002266631054226309	1.7537144231027924e-05	0.000700635660905391	9.592507012712304e-06	9.83141489996342e-07	0.0008477338124066591	3.202890366083011e-05	4.995338531443849e-05	3.686353693410638e-07	1.0604982890072279e-05	0.0006788866012357175	0.000675000948831439	8.016503670660313e-06	0.06629983335733414	6.593479611183284e-07	2.2095944132161094e-06	0.0011186848860234022	0.008866492658853531	6.345031806631596e-07	0.00034833367681130767	1.1396893569326494e-05	9.299144039687235e-06	1.4312381608760916e-05	6.389978807419538e-05	6.741940069332486e-06	3.882826717926946e-07	7.370651928795269e-06	5.438106200017501e-06	8.658868182465085e-07	6.222958745638607e-06	3.289011146989651e-05	1.716668703011237e-05	0.013432423584163189	0.00163243617862463	5.2058421715628356e-06	0.000745137978810817	1.7287069340454764e-06	2.139783418897423e-06	4.649026959668845e-05	1.437952960259281e-06	5.462247827381361e-07	3.742510307347402e-05	9.454414794163313e-06	2.8260690669412725e-05	1.103090380638605e-05
MIP1_00260903 6.964162366784876e-06	3.2338120945496485e-05	2.4898774881876307e-06	9.989342288463376e-06	0.00011702909978339449	8.781146789260674e-06	0.00011337678006384522	7.3276478360639885e-06	2.498833418940194e-05	4.718183390650665e-06	1.527777567389421e-05	4.206393350614235e-05	0.0039208861999213696	1.0772571840789169e-05	6.374896474881098e-05	0.00027459129341877997	1.0698223377403338e-05	1.2795172551705036e-05	4.722077210317366e-05	0.00012827273167204112	5.618429895548616e-06	9.580338883097284e-06	5.4960873967502266e-05	0.00010275770910084248	1.2688402648564079e-06	4.7265009925467893e-05	5.895175490877591e-06	7.727984666416887e-06	3.5015391404158436e-06	1.6507809050381184e-05	3.322496559121646e-05	1.3582087376562413e-05	3.407397889532149e-05	0.0001296144037041813	6.074875727790641e-06	1.0812443179020192e-05	9.977311856346205e-05	6.929936716915108e-06	0.00020203831081744283	1.3730384125665296e-05	3.42512757924851e-05	1.0153155017178506e-05	1.710731339699123e-05	3.5618563742900733e-06	0.000888414157088846	0.00013552774908021092	9.797805432754103e-06	2.644781716298894e-06	4.8689922550693154e-05	5.125827556184959e-06
MIP1_00260973 2.304351255588699e-06	2.8525393645395525e-05	0.0006532437400892377	9.398212569067255e-06	0.0022320952266454697	1.4258173905545846e-05	6.301316170720384e-05	0.00016095292812678963	4.938816346111707e-06	4.258381068211747e-06	0.00047779144369997084	6.7162841332901735e-06	7.235769589897245e-05	1.3785160263068974e-05	9.534910532238428e-06	0.00010226093581877649	0.0006610917043872178	0.0006376625970005989	0.009542813524603844	4.452011125977151e-06	6.306389877863694e-06	0.0002616993151605129	5.4984619055176154e-05	1.5901346159807872e-06	0.00021023819863330573	9.511104872217402e-05	8.91784657142125e-06	1.5319150406867266e-05	2.6182624424109235e-05	0.0003329640603624284	6.369971742969938e-06	4.064807581016794e-05	3.168156808897038e-06	4.6353088691830635e-06	9.084806151804514e-06	1.753834840201307e-05	0.0016012737760320306	0.00016041267372202128	0.0006316810031421483	6.956533616175875e-05	0.00010951547301374376	3.961844777222723e-05	0.00010715769167291	0.00010218812531093135	1.2783194506482687e-05	3.5005007248400943e-06	0.0005322297802194953	6.317705992842093e-05	1.477740443078801e-05	9.16205044632079e-06
MIP1_00261138 2.3546866941615008e-05	5.840101948706433e-06	9.419875937055622e-07	1.2064565453329124e-05	7.885592640377581e-05	1.5691933867856278e-06	8.356690841537784e-07	4.905989771941677e-05	2.283132971570012e-06	6.368122171807045e-07	1.4521431239700178e-06	1.100171743928513e-06	2.4782013497315347e-05	2.9034617909928784e-07	9.601874353393214e-07	1.5291942645490053e-06	1.7179488622787176e-06	1.538763171993196e-05	2.2301645003608428e-05	7.78358389652567e-06	2.0080969420632755e-07	0.0036396284122020006	4.203675416647457e-06	3.199105549356318e-07	1.6119100791911478e-06	5.979656179988524e-06	8.060994150582701e-05	0.00011308912507956848	9.748988668434322e-05	3.748732297026436e-06	7.220866677926097e-07	5.299542635839316e-07	1.0329855513191433e-06	1.0209318901388542e-07	0.536717414855957	1.8821856428985484e-06	8.174358663382009e-05	5.786133527863058e-08	0.00021719085634686053	0.0003594775917008519	1.9739170966204256e-05	6.219386705197394e-06	1.6807323845569044e-05	2.542797119531315e-07	4.728480575977301e-07	4.676506432588212e-05	1.1029830602637958e-05	2.3317357999985688e-07	1.8102844023815123e-07	0.001483560772612691
MIP1_00261424 0.00976480171084404	0.0022472920827567577	0.013233727775514126	0.0023904796689748764	0.013806450180709362	0.0038044981192797422	0.007443107198923826	0.005846683401614428	0.001477553858421743	0.003129388205707073	0.028750911355018616	0.002554255770519376	0.021434899419546127	0.011035546660423279	0.00391045305877924	0.02201884053647518	0.02591216191649437	0.006832191254943609	0.027126237750053406	0.0064134192653000355	0.0038613048382103443	0.02849811315536499	0.006440951954573393	0.002575766062363982	0.00888864602893591	0.002593530109152198	0.002111593959853053	0.0024584890343248844	0.01984969526529312	0.011626345105469227	0.0035749718081206083	0.004396507050842047	0.0020862543024122715	0.018195731565356255	0.024829164147377014	0.010013745166361332	0.004370538983494043	0.01713714934885502	0.006743112113326788	0.01263806875795126	0.0028749341145157814	0.001942021888680756	0.004559977911412716	0.014932979829609394	0.13627472519874573	0.0059824539348483086	0.01094394363462925	0.013551883399486542	0.003711707890033722	0.003125579562038183
MIP1_00261729 0.0002063986612483859	0.00025895718135870993	0.000612776551861316	5.639770461129956e-05	0.0006810965132899582	0.00010411539551569149	0.0005652342224493623	0.00026348239043727517	0.000169376828125678	5.251958282315172e-05	0.00021895591635257006	0.00014753990399185568	0.0020107037853449583	0.00011396416084608063	0.00018840380653273314	0.0044311475940048695	0.0003718737862072885	0.0005718549946323037	0.0011375568574294448	0.00014985312009230256	2.6705052732722834e-05	0.00020596459216903895	0.005583080463111401	0.00022592068125959486	0.0002592333476059139	0.00032578600803390145	4.720474316854961e-05	6.721827230649069e-05	0.00014716503210365772	0.0011208043433725834	6.364321598084643e-05	0.00019319808052387089	0.00037897031870670617	0.00011715728032868356	0.00037209209403954446	0.00020466589194256812	0.00016102814697660506	0.0004702276783064008	0.05426344648003578	0.00017563968140166253	0.0004857353924307972	8.202531898859888e-05	0.00038544501876458526	0.00021629271213896573	4.760886440635659e-05	0.00020923968986608088	0.0010304918978363276	0.0001504107058281079	0.0004018254694528878	4.51733467343729e-05
MIP1_00261827 1.9081699775824745e-08	7.995956252671022e-07	9.935285305573416e-08	1.7037332611380407e-07	8.489463425576105e-07	2.146912947864621e-06	1.9476622981073888e-07	6.439443041017512e-06	1.3130984655163047e-07	2.0887549467829558e-08	9.775916396392859e-07	7.400752792818821e-07	3.0971949627200956e-07	6.400669327888409e-09	2.7226769816479646e-07	1.0246399142488372e-06	1.508412310613494e-06	7.100982770680275e-07	0.0020481774117797613	3.6690110949422206e-09	1.3900950612821816e-08	8.350198186235502e-07	4.785687792718818e-07	4.665038133566668e-08	9.41878326443657e-08	9.416884836355166e-07	4.868427936344233e-07	1.0788106408199383e-07	9.441806270160669e-08	9.354063479349861e-08	5.024616456239528e-08	6.077588636799192e-07	2.532054743653589e-08	9.274948808979389e-09	1.8504143994846345e-08	9.857930649559421e-08	3.0253301019911305e-07	2.954529236376402e-06	2.9836925023118965e-05	2.5057937946826314e-08	1.5250711840053555e-06	2.0103918529912335e-08	6.233040039660409e-08	7.08014002981372e-09	9.691664359934293e-09	2.7218440834531066e-09	4.556478870654246e-06	4.3262859961146205e-09	5.579220783147321e-07	3.8235473454051316e-08
MIP1_00261864 2.1138683692356608e-08	1.1870454272866482e-06	7.369911259047512e-08	7.333844820323066e-08	4.3442423702799715e-06	1.5530562450294383e-05	4.0211236296272546e-07	6.095814114814857e-06	4.772101647176896e-07	1.3853893676696316e-07	1.1733193787222262e-05	6.866243893455248e-06	1.7886735292904632e-07	2.5647571177955797e-08	3.8687883829879866e-07	5.434788363345433e-06	6.445605777116725e-06	2.772722780264303e-07	0.008095180615782738	9.378516629965361e-09	3.264732129082404e-08	1.658569999563042e-06	4.173900265413977e-07	2.4599611947451194e-07	2.430633969652263e-07	5.553988557949197e-07	1.263640143633893e-07	8.164768416918378e-08	4.153493904368588e-08	3.128024417264896e-08	2.1288268925445664e-08	2.40114587768403e-07	8.684440899742185e-08	6.621812076446076e-08	2.879643545838917e-08	4.5631045964000805e-07	1.24646987842425e-06	4.149569576838985e-06	3.407719486858696e-05	3.483445354390824e-08	5.349197067516798e-07	1.76914323191113e-08	4.368994055425901e-08	8.504553505872536e-08	2.499963557056617e-06	1.0341862477503128e-08	4.657823865272803e-06	6.094272642087617e-09	4.2562778617138974e-06	1.1910359809519377e-08
MIP1_00262086 2.0914276319672354e-06	1.7675969502306543e-05	1.6387111827498302e-05	4.046809408464469e-06	0.00032017400371842086	3.7172544580243994e-06	2.8731737984344363e-05	3.306537473690696e-05	3.495178316370584e-05	1.3891342860006262e-05	0.000699233147315681	1.3421676158031914e-05	3.7442132452270016e-05	4.686393822339596e-06	1.3122376913088374e-05	0.00016692598001100123	0.00031020300230011344	2.1415844457806088e-05	0.0026719868183135986	1.3970851568956277e-06	1.0081860637001228e-05	1.140385302278446e-05	0.0018115849234163761	1.8288078535988461e-06	0.0002300250343978405	1.7611169823794626e-05	2.2453195924754255e-06	2.4536284399800934e-06	2.221879867647658e-06	6.017565101501532e-05	1.794148943190521e-06	6.0916012444067746e-05	1.065050128090661e-05	5.435762432171032e-06	1.6024564502004068e-06	1.9065630112891085e-05	0.00011539504339452833	0.0004386479267850518	0.0016908126417547464	1.996539140236564e-05	1.2770839020959102e-05	2.9995342174515827e-06	4.4178108510095626e-05	7.1841650424175896e-06	1.825663093768526e-05	1.5192255204965477e-06	4.2919440602418035e-05	1.6956395256784162e-06	4.552919199340977e-05	1.2869767260781373e-06
MIP1_00262092 0.00010486206883797422	0.00011651078966679052	0.00038588038296438754	0.00010275878594256938	0.005252917762845755	0.0028670032043009996	8.369476563530043e-05	0.0029980880208313465	5.4619580623693764e-05	9.837040852289647e-05	0.024477822706103325	0.00043930610991083086	0.00153040187433362	4.415781222633086e-05	5.9571346355369315e-05	0.008216412737965584	0.010398314334452152	0.000926271895878017	0.15745824575424194	9.026411862578243e-05	0.00019080736092291772	0.001327021629549563	0.0005522283026948571	0.00017319964536000043	0.0014151710784062743	0.00018857598479371518	3.2224739697994664e-05	3.9339549402939156e-05	0.00015267645358107984	0.00028788394411094487	3.557128002285026e-05	0.00029695878038182855	4.148071457166225e-05	0.00017381442012265325	0.00027329035219736397	0.0002082540886476636	0.001121155684813857	0.007901294156908989	0.0024525648914277554	0.00014666590141132474	0.0009079877636395395	3.9832641050452366e-05	0.0004274323582649231	0.0009164467919617891	0.005271028261631727	0.00010357570863561705	0.0012230112915858626	0.000185396071174182	0.00046128322719596326	5.1228962547611445e-05
MIP1_00262260 0.0005091740167699754	8.944760452322953e-07	2.235503870906541e-06	9.200787758345541e-07	7.912099135864992e-07	9.261317245545797e-06	1.5677320561735542e-06	4.005777554993983e-06	7.771388368382759e-07	3.9198314993882377e-07	4.99610860060784e-06	1.0131666527968264e-07	0.0006800315459258854	2.3287718704523286e-06	8.001151172720711e-07	2.1421074052341282e-05	3.1396855320053874e-06	1.7619957361603156e-05	5.770852658315562e-05	3.621643998030777e-07	1.4217192756404984e-07	3.4643206163309515e-05	7.0902565312280785e-06	1.5664257944081328e-06	2.3557075223834545e-07	1.0094050821862766e-06	1.0992845318469335e-06	1.4084751001064433e-06	0.000171462437720038	1.7123352336056996e-06	4.492282812407211e-08	2.3698600415400506e-08	1.8142696944778436e-06	1.7374054550600704e-06	0.0065172817558050156	5.900963628846512e-07	1.7011241482123296e-07	3.610171688706032e-06	0.00011565304157556966	1.0672091548258322e-06	1.861885152720788e-06	7.807626900557807e-08	7.109629223123193e-07	3.364654901361064e-07	1.0591600585030392e-05	5.701166401195223e-07	4.862989726461819e-07	1.5207605486011744e-07	7.72195036802259e-08	1.2424703754732036e-06
MIP1_00262362 1.219064142787829e-05	3.4928309560200432e-06	2.6567465738480678e-06	4.414766863192199e-06	0.0002947030297946185	4.139338489039801e-05	2.075249312838423e-06	0.00011721249029505998	4.225851171213435e-06	1.9345445707585895e-06	0.0004160583484917879	3.6691463378701883e-07	0.0002349419955862686	3.6844556916548754e-07	2.1933069547230843e-06	5.018874071538448e-05	0.0001452326396247372	0.00019329682982061058	0.004900254774838686	3.584981413951027e-07	2.9873106655031734e-07	0.00017091269546654075	9.877241973299533e-05	7.755115234431287e-07	4.868908945354633e-05	6.882587513246108e-06	2.580467025836697e-06	7.2006955633696634e-06	2.231064354418777e-05	4.237776465743082e-06	8.586292921108907e-08	7.0357846198021434e-06	2.533292445150437e-06	7.474142194041633e-07	0.0008131148060783744	6.311437573458534e-06	9.256709745386615e-05	0.00010840891627594829	0.00029762828489765525	3.418558117118664e-05	4.4723190512740985e-05	7.888667141742189e-07	1.1243940207350533e-05	2.3335251171374694e-06	3.6007365906698396e-06	2.189840557775824e-07	3.546512016328052e-05	7.866384521548753e-07	8.778482651905506e-07	1.2348344171186909e-05
MIP1_00263644 1.4243427131077624e-06	2.2538910343428142e-05	2.956098433060106e-05	5.5272535064432304e-06	0.003804165171459317	3.562776691978797e-05	8.018314110813662e-05	7.468865806004032e-05	1.0580707566987257e-05	4.103227911400609e-05	0.00036917426041327417	3.166654641972855e-05	4.1229497583117336e-05	8.25665301817935e-06	1.0262142495776061e-05	0.0001490503636887297	0.0002705939405132085	4.5239085011417046e-05	0.0030899227131158113	5.877436706214212e-06	4.596482540364377e-06	4.7036683099577203e-05	1.4674269550596364e-05	1.6255040691248723e-06	0.0017036153003573418	4.295100734452717e-05	1.889786631181778e-06	3.7804800285812235e-06	3.9390324673149735e-06	4.302836532588117e-05	4.4769985834136605e-06	1.4945036127755884e-05	2.980861609103158e-06	4.319010258768685e-06	1.381816446155426e-06	1.6397209037677385e-05	0.002253373386338353	0.0001494578318670392	0.0002424488920951262	1.1356481081747916e-05	4.047806214657612e-05	1.15398161142366e-05	4.847180753131397e-05	1.1713763342413586e-05	5.039794268668629e-05	7.1410358941648155e-06	0.0005830759182572365	3.1552040127280634e-06	2.7192849302082323e-05	1.0443341125210281e-06
MIP1_00263752 0.0001130987293436192	0.0002778126217890531	0.000628786685410887	0.00014703934721183032	0.0005420069792307913	0.00019723523291759193	0.0014072766061872244	0.00021052526426501572	8.874263585312292e-05	0.00015537995204795152	0.0009604311198927462	0.00015267296112142503	0.0015908889472484589	0.0007013424765318632	0.0001370403915643692	0.0014878578949719667	0.0019870761316269636	0.0009704184485599399	0.015325125306844711	9.516730642644688e-05	0.0003667470009531826	0.00019073841394856572	0.001804794417694211	0.00011779468331951648	0.0007679170812480152	0.00031859404407441616	9.312212932854891e-05	0.0001244628510903567	0.0002150765067199245	0.0018467041663825512	0.00033467623870819807	0.0003916966379620135	0.00011055443610530347	0.001047870609909296	0.0001013738292385824	0.00020051719911862165	0.00010932891018455848	0.00072603760054335	0.0046552871353924274	0.0003517191798891872	0.00046513014240190387	0.00013584551925305277	0.00039165627094917	0.00033182199695147574	0.0030871210619807243	6.804228905821219e-05	0.0003836875257547945	0.00029168688342906535	0.0002391112211626023	9.687491547083482e-05
MIP1_00263890 1.0534976354392711e-05	5.09668534505181e-05	1.2740341844619252e-05	2.5379147700732574e-05	0.00013134052278473973	0.0005922161508351564	2.2868502128403634e-05	8.442477701464668e-05	4.827939119422808e-05	1.0956006008200347e-05	0.002047246787697077	0.0001987909636227414	7.74814179749228e-05	8.131856702675577e-06	4.211840860079974e-05	0.0004343863110989332	0.010747135616838932	1.3273108379507903e-05	0.3916299641132355	3.106864824076183e-06	1.8819466276909225e-05	9.603223588783294e-05	0.033358119428157806	2.475919245625846e-05	0.00012262101517990232	6.330491305561736e-05	2.434983616694808e-05	3.4633823815966025e-05	1.6703812434570864e-05	1.9080727724940516e-05	1.6965139366220683e-05	1.772808172972873e-05	5.6237659009639174e-05	2.3708313165116124e-05	5.603821136901388e-06	0.00016905140364542603	5.390616934164427e-05	0.0002205695491284132	0.0009316293871961534	2.122905607393477e-05	0.004353723488748074	1.773472649801988e-05	1.5600462575093843e-05	0.00028831767849624157	0.0006801870185881853	2.0930476694047684e-06	2.0536948795779608e-05	0.0003557296295184642	5.941436756984331e-05	1.5164220712904353e-05
MIP1_00264146 2.781380317173898e-07	1.2632114021471352e-06	3.86746791036785e-07	2.1919686332694255e-06	0.00046874096733517945	1.2794952453987207e-05	5.55412611902284e-07	2.176798807340674e-05	1.6497169781359844e-06	3.833219125226606e-06	0.00012804713333025575	6.127932010713266e-07	1.688846168690361e-05	7.777796184882391e-08	4.782749556397903e-07	1.728934535094595e-06	9.527826478006318e-05	3.828062108368613e-05	0.0076036169193685055	4.3115921499747856e-08	4.650912188708389e-08	4.462618744582869e-05	3.144482252537273e-05	7.093105836020186e-08	6.423317972803488e-05	4.283732778276317e-06	7.25725612937822e-07	1.4246809314499842e-06	7.407149951177416e-07	1.0560651162450085e-06	4.263051778252702e-08	1.7402992398274364e-06	7.544949198745599e-07	2.8097890236722378e-08	1.7095082512241788e-05	3.1166252938419348e-06	0.00018155098950956017	2.2640672341367463e-06	8.651943790027872e-05	4.311989414418349e-06	2.249209865112789e-05	1.3757429542238242e-06	2.006972408707952e-06	2.258430413348833e-06	3.2824821118992986e-06	3.166979922752944e-08	1.2445157153706532e-05	3.413620959236141e-07	2.9655512889803504e-07	1.7493462109996472e-06
MIP1_00264403 0.0034533857833594084	0.00016463757492601871	0.00018271942099090666	0.002760013798251748	0.00031809843494556844	0.00045642591430805624	0.000325604691170156	0.0004039740015286952	0.00025990154244937	0.0003042284515686333	0.049087878316640854	0.0001873847795650363	0.054474350064992905	0.0001962619717232883	0.00016244416474364698	0.0001480328501202166	0.00321359490044415	0.001732880948111415	0.004767037462443113	0.0008776054019108415	0.00014083740825299174	0.022329719737172127	0.0015042987652122974	9.084197517950088e-05	0.00027461801073513925	0.0004175726498942822	0.001336170476861298	0.0011059421813115478	0.017446519806981087	0.002113885944709182	0.0007487567490898073	0.00010291696526110172	0.0004410848778206855	0.00029330654069781303	0.04833269491791725	0.0007584835984744132	8.762891957303509e-05	0.00020144181326031685	0.005876420997083187	0.005661119241267443	0.0005639364826492965	0.0009069506777450442	0.0019093852024525404	0.0007861763588152826	0.0007516737096011639	0.0006400214042514563	0.0001973112375708297	0.000760458642616868	9.937071445165202e-05	0.0033642726484686136
MIP1_00264541 1.0302239388693124e-05	4.264161179889925e-05	4.800717761099804e-06	8.022017937037162e-06	0.0001316778507316485	2.0377403416205198e-05	0.00047380648902617395	1.54969184222864e-05	1.2778538803104311e-05	4.8292422434315085e-06	0.00047403029748238623	0.00022426129726227373	0.0004910922725684941	0.000338600279064849	2.6612513465806842e-05	0.00014546325837727636	0.000207923527341336	1.6233898350037634e-05	0.0003030823136214167	0.00018962319882120937	0.0005688281962648034	1.156627058662707e-05	0.002644527470692992	1.4137815924186725e-05	0.0002104216837324202	8.216850983444601e-05	1.2611227248271462e-05	1.2604396943061147e-05	1.3599377780337818e-05	0.00020706135546788573	0.0005796440527774394	0.00042331614531576633	2.406957901257556e-05	0.0002993134257849306	1.1615736184467096e-05	1.8888817066908814e-05	2.782134288281668e-05	0.0007534616161137819	0.0013710473431274295	3.888350693159737e-05	7.52832011130522e-06	6.7777455114992335e-06	1.8257065676152706e-05	0.00019524474919307977	0.0021861325949430466	0.00024158749147318304	3.355184162501246e-05	0.0001694506499916315	0.00033330387668684125	5.274314844427863e-06
MIP1_00264596 9.595132723916322e-06	5.615095142275095e-05	0.00014233682304620743	4.61236095361528e-06	2.808915996865835e-05	1.9013212295249104e-05	0.00013249804032966495	1.2253547538421117e-05	2.112223046424333e-05	5.877985586266732e-06	0.0006987302913330495	1.2855052773375064e-05	6.555703293997794e-05	0.00015958244330249727	3.370014746906236e-05	0.0006876715342514217	0.0020970990881323814	6.75136543577537e-05	0.0013130151201039553	1.0579642548691481e-06	0.0003483703767415136	3.166890382999554e-05	0.012781635858118534	2.0371711798361503e-05	7.109312718966976e-05	4.103924584342167e-05	7.065457793942187e-06	1.7058162484318018e-05	2.4053701054072008e-05	0.0004374519921839237	5.851977221027482e-06	0.0002321224455954507	3.857533010886982e-05	0.0001820570178097114	1.0899273547693156e-05	0.00023009236610960215	3.813791408902034e-06	0.0004057503247167915	0.0031191410962492228	5.3595642384607345e-05	8.017419168027118e-05	9.849086382018868e-06	4.935566903441213e-05	0.0002407897700322792	2.0277066141716205e-05	6.982070885896974e-07	8.663709013490006e-05	0.00041927702841348946	0.00014439129154197872	7.704289600951597e-06
MIP1_00265151 0.018977317959070206	0.00937053095549345	0.007154505234211683	0.01113695278763771	0.021307313814759254	0.012677066028118134	0.03857526555657387	0.013058033771812916	0.0073407660238444805	0.004479734227061272	0.20740273594856262	0.03878937289118767	0.1419638991355896	0.015528579242527485	0.012425769120454788	0.045308005064725876	0.18843750655651093	0.01923411712050438	0.030757520347833633	0.12257369607686996	0.025892766192555428	0.057967230677604675	0.012022605165839195	0.00974621344357729	0.009916970506310463	0.007653848268091679	0.006055429577827454	0.008560090325772762	0.02112901769578457	0.04490392282605171	0.042302314192056656	0.030734186992049217	0.009825054556131363	0.09117382764816284	0.0614611841738224	0.01606815680861473	0.01199707668274641	0.012401631101965904	0.02101997286081314	0.0350290946662426	0.012053154408931732	0.011619914323091507	0.028502779081463814	0.10616764426231384	0.1552916169166565	0.1332821547985077	0.019404007121920586	0.050115447491407394	0.015116317197680473	0.012236259877681732
MIP1_00265735 4.432496325534885e-07	1.6916371805564268e-06	2.453930392221082e-09	1.1414506388973678e-06	6.599897517389763e-08	3.944401214539539e-07	2.3222818867907336e-07	1.1949981626457884e-07	2.0342882578461285e-07	1.4304764306416473e-07	2.994801616296172e-05	0.00032262655440717936	0.004553175065666437	3.5361964023650216e-08	8.093597898550797e-07	7.36114429855661e-07	6.618112138312426e-07	1.1912977271322234e-07	5.02315984363122e-08	9.060881893674377e-06	2.984013036666511e-08	5.262720392806841e-08	1.804566949203945e-07	3.8117590861475037e-07	2.489605854805177e-08	2.17440879168862e-06	1.6044704409523547e-07	7.650817934745646e-08	8.17190048962857e-09	3.051906105611124e-07	0.0007149966550059617	8.764681780348837e-08	6.610366654058453e-08	5.415834039013134e-07	1.0954232720905566e-07	5.643340017513765e-08	2.653721020706712e-09	1.6373263633795432e-08	1.296772325076745e-07	1.0901624136749888e-07	1.4360190903062175e-07	1.824174432840664e-06	3.0916464055508186e-08	7.63983720730721e-08	7.124487456167117e-05	9.104476703214459e-06	1.1689959933391947e-07	9.141316326122251e-08	2.1306566395651316e-06	1.187445253236774e-08
MIP1_00266464 0.00028691889019683003	0.00026792744756676257	6.838190165581182e-05	0.00019977179181296378	0.00014025310520082712	0.0002441513061057776	0.00012736009375657886	0.00024093809770420194	0.000130075219203718	9.93689100141637e-05	0.0030149766243994236	0.0012678842758759856	0.0021618979517370462	0.00020961929112672806	0.0002193920372519642	0.00018231809372082353	0.0005852082394994795	0.00011891579924849793	0.000546456896699965	0.00021486826881300658	3.920984090655111e-05	0.00197836896404624	0.004263330716639757	2.864676025637891e-05	0.00025469664251431823	0.00022621621610596776	0.00020196741388645023	0.00014450107119046152	0.00010934059537248686	0.00019329019414726645	0.0026560400146991014	8.774874731898308e-05	0.0001509518042439595	0.00011203595931874588	0.00015861910651437938	0.00013764634786639363	2.498719004506711e-05	8.483813144266605e-05	0.0026142559945583344	0.00017394190945196897	0.00012903306924272329	0.00011290833208477125	1.6157197023858316e-05	0.00016796811542008072	0.021778598427772522	0.0002380929363425821	0.0003355573571752757	0.0003821926366072148	0.0008413714240305126	7.181170076364651e-05
MIP1_00266479 5.033056368120015e-06	4.888938201474957e-05	0.00016019746544770896	2.798413515847642e-05	0.007782266940921545	0.00011694052955135703	4.508826168603264e-05	0.0007645506993867457	1.6267715182038955e-05	3.004367317771539e-05	0.00041971870814450085	1.6699797924957238e-05	0.0005015487549826503	1.0393500815553125e-05	1.3429973478196189e-05	0.0007439673063345253	0.001063644071109593	0.0006513036205433309	0.05467482656240463	3.8698024582117796e-05	4.015120430267416e-05	0.00019905118097085506	0.0008673485135659575	4.388689831102965e-06	0.001312721404246986	0.00014805585669819266	1.4015601664141286e-05	1.0994775038852822e-05	3.953481063945219e-05	0.0004910962306894362	8.761055141803809e-06	0.00035261083394289017	5.6627973208378535e-06	1.1489939424791373e-05	1.9004039131687023e-05	6.320261309156194e-05	0.0019333995878696442	0.0020295879803597927	0.00059180345851928	5.446946670417674e-05	0.0009721516398712993	0.00018111233657691628	0.0008070032927207649	7.210421608760953e-05	8.208564395317808e-05	2.990429311466869e-05	0.0013131971936672926	6.558441964443773e-05	4.017556057078764e-05	1.4614746760344133e-05
MIP1_00266497 9.61507907959458e-07	1.2251093721715733e-05	4.39406321675051e-05	6.8063036451349035e-06	0.0010415996657684445	8.67610469867941e-06	1.973999860638287e-05	6.482026219600812e-05	3.0899041121301707e-06	7.2173534135799855e-06	3.790305709117092e-05	1.2490593235270353e-06	3.1679657695349306e-05	2.7431385660747765e-06	2.5759798063518247e-06	1.2569947102747392e-05	7.049398118397221e-05	0.00034045075881294906	0.007462744135409594	2.071871676889714e-06	2.686915195226902e-06	8.956935198511928e-05	2.5744431695784442e-05	4.3954489115094475e-07	0.0002057926176348701	3.145415030303411e-05	4.149517735640984e-06	3.265419309173012e-06	9.029017746797763e-06	6.566840602317825e-05	1.6836060012792586e-06	7.593972986796871e-05	1.210659775097156e-06	1.917965391839971e-06	2.9825762339896755e-06	3.823617134912638e-06	0.00016456286539323628	1.7991134882322513e-05	0.00038759951712563634	1.0750055480457377e-05	5.760768544860184e-05	7.953018211992458e-06	0.0001456178433727473	1.2376347058307147e-06	5.928851351200137e-06	1.6907436020119349e-06	0.0002504397416487336	9.686158364274888e-07	3.0521496228175238e-06	3.7773986605316168e-06
MIP1_00266643 0.00010531541920499876	9.328343003289774e-05	1.9525996322045103e-05	7.380294118775055e-05	8.443734259344637e-06	4.729161082650535e-05	0.0005337760667316616	5.699872417608276e-05	5.260906254989095e-05	1.6195148418773897e-05	5.4252464906312525e-05	0.0001493059826316312	0.00017282481712754816	6.196753383846954e-05	0.00015689615975134075	0.0001396501756971702	6.512354593724012e-05	2.2972086298977956e-05	7.07756043993868e-05	7.676026143599302e-05	2.1226929675322026e-05	9.60739198490046e-05	2.8101590942242183e-05	7.018201722530648e-05	2.054315700661391e-06	0.0001253587834071368	4.939451901009306e-05	3.446723712841049e-05	3.173268851242028e-05	0.00011218413419555873	0.00029154540970921516	1.8577489754534326e-05	6.284986739046872e-05	3.5527544241631404e-05	3.807404937106185e-05	2.7500314899953082e-05	7.661296876904089e-06	7.084910066623706e-06	0.0007094985921867192	6.639442290179431e-05	4.6882320020813495e-05	6.07644005867769e-06	1.0210267646471038e-05	8.277569577330723e-06	0.00021818710956722498	6.879580178065225e-05	9.194538870360702e-05	1.3604514606413431e-05	0.00011992347572231665	1.240391156898113e-05
MIP1_00267406 0.00013085099635645747	5.897041046409868e-05	1.9399931261432357e-05	9.44626226555556e-05	0.00010511195432627574	0.0002144315221812576	0.00013949420826975256	0.00024145969655364752	3.4735770896077156e-05	6.493484397651628e-05	0.0008542189607396722	0.00029371341224759817	0.010162970051169395	3.333623681101017e-05	3.7400517612695694e-05	0.0003572027781046927	0.0015806598821654916	0.00011254564742557704	0.004734348505735397	0.00046377762919291854	5.639232404064387e-05	0.00045469976612366736	0.00011523405555635691	0.0001128532167058438	0.0004075162287335843	9.976017463486642e-05	9.977797162719071e-05	6.286923598963767e-05	0.00018892531807068735	0.00013990100705996156	8.246616926044226e-05	5.279541801428422e-05	3.699005537782796e-05	0.0015306532150134444	0.0006289734155870974	4.82270224893e-05	2.6085426725330763e-05	0.00016462437633890659	0.0011077598901465535	9.770188626134768e-05	5.739777043345384e-05	0.00010142700921278447	5.1459090173011646e-05	0.0003788621397688985	0.013882736675441265	0.0004958519712090492	3.909767838194966e-05	5.208332004258409e-05	5.182489621802233e-05	8.931279444368556e-05
MIP1_00267415 1.7518822232887032e-06	7.095105502230581e-06	0.00017731972911860794	7.369949344138149e-06	0.0012784164864569902	4.217226160108112e-05	1.654257175687235e-05	0.00042517876136116683	2.396699073869968e-06	9.78996013145661e-06	0.00027150928508490324	1.7847254412117763e-06	5.917338057770394e-05	3.1764341201778734e-06	2.9161399197619176e-06	7.361302414210513e-05	0.0004960688529536128	8.8391789176967e-05	0.020578861236572266	2.8872004804725293e-06	3.0884703505762445e-07	0.0006325940485112369	3.4480977774364874e-05	3.742534602224623e-07	0.00026218255516141653	1.5546700524282642e-05	4.455787347978912e-06	5.405707270256244e-06	2.6281113605364226e-05	2.7968420909019187e-05	4.3364750013097364e-07	2.0029722236358793e-06	1.2260269386388245e-06	8.229714012486511e-07	8.759651791478973e-06	8.95145240065176e-06	0.0009790045442059636	4.2315758037148044e-05	0.0021537623833864927	5.722766218241304e-06	0.0003308708546683192	2.209467993452563e-06	4.896361497230828e-05	6.285609288170235e-06	5.852367849001894e-06	3.1487290925724665e-06	0.0005982079892419279	1.6851448663146584e-06	1.8345357375437743e-06	3.3398798677808372e-06
MIP1_00267641 1.0505483487577294e-06	2.8659781037276844e-06	1.3156885643184069e-06	3.4691313430812443e-06	2.7594721814239165e-06	4.1799032146627724e-07	8.761896879150299e-07	5.519260639630374e-07	7.488461619686859e-07	1.312705649070267e-06	0.0002213537081843242	2.8670534447883256e-05	0.00010152822505915537	6.077577268115419e-07	1.5613400137226563e-06	3.114233913947828e-05	7.545112021034583e-05	2.368909918004647e-06	2.3485276869905647e-06	1.0034437764261384e-05	1.20800550007516e-07	2.29081138058973e-07	1.0555486369412392e-06	7.641614274689346e-07	5.528277688426897e-05	6.562842827406712e-06	1.140400627264171e-06	1.0021861953646294e-06	1.435554821682672e-07	4.1363357013324276e-05	3.272673893661704e-06	6.154832590254955e-07	4.959092620993033e-07	1.2091170447092736e-06	5.417207944447e-07	5.853578954884142e-07	6.862400709906069e-07	8.0894312759483e-07	6.433449470932828e-07	2.2327938040689332e-06	6.095286835261504e-07	3.377631628609379e-06	3.653406110970536e-07	3.6904821172356606e-05	9.448937703382398e-07	7.69515463616699e-06	4.601421096595004e-06	3.209675560356118e-05	3.122259613519418e-06	3.29186036651663e-07
MIP1_00267839 5.583708843914792e-05	2.0546351152006537e-05	0.00038770560058765113	5.562375736190006e-05	0.000568425515666604	5.7952780480263755e-05	1.5082645404618233e-05	0.0001970664452528581	4.307743438403122e-06	8.625524969829712e-06	0.0036337915807962418	5.06263813804253e-06	0.0010877572931349277	4.672028808272444e-06	3.1742297323944513e-06	5.38405720362789e-06	0.0007162248948588967	0.0029907054267823696	0.0010793466353788972	1.8734945115284063e-05	1.18734772058815e-06	0.05206690728664398	6.871240475447848e-05	3.178022097927169e-06	0.000260313245235011	5.0545808335300535e-05	0.00038860959466546774	0.0003764754510484636	0.003568182233721018	0.00039632144034840167	2.2433034700952703e-06	8.567449185648002e-06	4.566606094158487e-06	6.264591775106965e-06	0.010669681243598461	3.261872916482389e-05	8.124559826683253e-05	1.7128533727372997e-05	0.002750767394900322	0.0007162480615079403	0.00024512349045835435	0.00021429233311209828	4.260405694367364e-05	4.582605106406845e-05	4.149008964304812e-05	1.6009676983230747e-05	0.00011991855717496946	3.060835297219455e-05	2.1425360046123387e-06	0.0023387267719954252
MIP1_00268211 4.159099660228094e-07	5.035802587372018e-06	2.2455144517152803e-06	6.569662218680605e-06	0.0018359054811298847	9.49859750107862e-05	1.4270307246988523e-06	0.000578937353566289	7.002909569564508e-06	3.850659595627803e-06	9.91083070402965e-05	8.806801815808285e-06	1.381500896968646e-05	2.3677438321101363e-07	1.7288685967287165e-06	4.471845750231296e-05	0.00012737879296764731	1.2549094208225142e-05	0.05199960246682167	9.884513474389678e-07	5.372601208364358e-07	0.00013884290819987655	4.120225639780983e-05	3.5308661949784437e-07	0.00022687196906190366	1.3913736438553315e-05	3.02059879686567e-06	2.189006409025751e-06	2.2569640805158997e-06	2.250709258078132e-06	3.451653469710436e-07	6.015174221829511e-06	1.4624065443058498e-06	1.9639529114101606e-07	1.1712025980159524e-06	1.0504408237466123e-05	0.001113859354518354	0.00010323404421797022	0.0003707518626470119	3.5827947613142896e-06	0.0003129360848106444	1.7082819567804108e-06	1.5241685105138458e-05	9.105892218030931e-07	1.3265932921058265e-06	6.094566060710349e-07	0.00021815468790009618	2.3601936049999495e-07	3.3643643746472662e-06	1.89581021459162e-06
MIP1_00268218 1.6280374666166608e-06	1.970099583559204e-05	2.111242793034762e-06	6.148435659270035e-06	2.2830043235444464e-05	2.0844601749558933e-05	9.117762601817958e-06	0.00016465107910335064	6.766081696696347e-06	1.8580448113425518e-06	0.00019434394198469818	2.061921259155497e-05	2.8874159397673793e-05	4.876745833826135e-07	8.66057143866783e-06	0.00014023197581991553	0.0001489304704591632	7.939559509395622e-06	0.037015609443187714	1.1884579862453393e-06	1.2024546776956413e-05	2.8393627871992067e-05	0.0002744334633462131	7.996368367457762e-07	1.83530428330414e-05	2.111179674102459e-05	1.1507901945151389e-05	4.487265869101975e-06	3.7405006878543645e-06	7.0832952587807085e-06	4.350693870946998e-06	0.00015008120681159198	2.551781108195428e-06	1.405962848366471e-06	1.6986402897600783e-06	6.237967681954615e-06	1.0886744348681532e-05	9.459899592911825e-05	0.0003236934426240623	3.7746258385595866e-06	3.887446291628294e-05	2.7524913548404584e-06	7.611832188558765e-06	2.468555749146617e-06	1.57552733526245e-06	8.681689109835133e-07	4.666193854063749e-05	1.4209251730790129e-06	1.566356877447106e-05	3.459639401626191e-06
MIP1_00268380 0.00212884321808815	0.0015105406055226922	0.003722635330632329	0.0030088555067777634	0.02554395981132984	0.004720680881291628	0.003931108396500349	0.005536167416721582	0.0011407260317355394	0.0007522807572968304	0.21478696167469025	0.013572449795901775	0.0924997553229332	0.00177044200245291	0.0017493737395852804	0.012060437351465225	0.11571591347455978	0.0072014001198112965	0.03714573755860329	0.024509688839316368	0.0021524655167013407	0.01995883882045746	0.018620194867253304	0.002577220555394888	0.006828561425209045	0.0022479593753814697	0.0019557068590074778	0.002771542640402913	0.004699986893683672	0.017674515023827553	0.002874084049835801	0.005239688791334629	0.0015758272493258119	0.0066131120547652245	0.01055719144642353	0.008848526515066624	0.01543149072676897	0.02653329446911812	0.007148340344429016	0.006183139514178038	0.006805596873164177	0.0018224569503217936	0.0031944578513503075	0.044251494109630585	0.045259859412908554	0.022660020738840103	0.007277324795722961	0.02419792301952839	0.0038385449443012476	0.003992473240941763
MIP1_00268903 4.662543688027654e-06	2.521863643778488e-05	1.221313596033724e-05	8.014417289814446e-06	0.00023444766702596098	9.229897113982588e-05	2.0760862753377296e-05	0.0002833101316355169	1.8579934476292692e-05	4.0761265154287685e-06	0.00029124951106496155	0.0003489879600238055	0.00012773126945830882	1.404803469995386e-06	1.341550796496449e-05	0.0007074966561049223	0.00031509637483395636	2.19254543480929e-05	0.022288503125309944	1.6519777545909164e-06	2.0084155039512552e-05	4.58097129012458e-05	0.00021685706451535225	5.542360213439679e-06	0.00024244379892479628	1.96875862457091e-05	8.738708856981248e-06	6.015300641593058e-06	4.237707798893098e-06	2.92478762276005e-05	9.873462659015786e-06	6.861548172309995e-05	5.957900157227414e-06	4.781203642778564e-06	1.1390266081434675e-05	3.272853427915834e-05	7.534219912486151e-05	0.0029524515848606825	0.002335148397833109	6.243068128242157e-06	7.540889782831073e-05	9.329327440354973e-06	6.306786417553667e-06	2.593468889244832e-05	1.7849803043645807e-05	2.175935378545546e-06	0.00015683722449466586	7.966363227751572e-06	0.00011293396528344601	3.364402800798416e-06
MIP1_00269355 1.3522352674044669e-05	4.07756888307631e-05	7.749860742478631e-06	5.356483598006889e-06	7.01912576914765e-05	2.0795998352696188e-05	0.00015757953224238008	4.052371878060512e-05	6.198827759362757e-05	1.1310597983538173e-05	0.00015400788106489927	1.8948156139231287e-05	6.626323738601059e-05	7.662496500415727e-05	4.239233385305852e-05	0.0006607373943552375	0.0002550251374486834	2.9972732590977103e-05	0.0005534487427212298	9.21095306694042e-06	0.0001260155695490539	0.00017732953710947186	0.0532577820122242	1.086104748537764e-05	4.501389048527926e-05	2.725078957155347e-05	9.570604561304208e-06	1.5761084796395153e-05	0.00017501047113910317	0.00016873187269084156	9.799282452149782e-06	0.000170073049957864	0.00011925011494895443	9.713540930533782e-05	6.456991104641929e-05	0.0001366906362818554	9.577004675520584e-06	0.00014168683264870197	0.04397178441286087	8.915911166695878e-05	5.812961535411887e-05	1.584130950504914e-05	7.821097824489698e-05	5.254257848719135e-05	0.00019244462600909173	7.0243331720121205e-06	2.5033104975591414e-05	5.346806938177906e-05	0.0001367765653412789	1.001007422019029e-05
MIP1_00269480 4.530316800810397e-06	2.461300027789548e-05	0.00012842229625675827	3.7300135318218963e-06	0.0009952342370525002	9.840032726060599e-05	6.90124079483212e-06	0.0009887625928968191	1.130538930738112e-05	6.513944299513241e-06	0.0004520380462054163	9.72396901488537e-06	2.1792373445350677e-05	3.5445507364784135e-06	9.47212174651213e-06	0.00047883327351883054	0.0006373704527504742	7.782618922647089e-05	0.07612942159175873	4.120458925171988e-06	9.698677786218468e-06	0.0003975186264142394	0.0010046795941889286	1.666645403020084e-06	0.0001478441117797047	2.5904264475684613e-05	2.369911271671299e-05	1.2419405720720533e-05	4.048427945235744e-05	4.481382711674087e-05	1.2326908063187147e-06	0.0003870394139084965	4.796782377525233e-06	3.3666206036286894e-06	1.1770928722398821e-05	4.636881567421369e-05	0.00011007832654286176	0.0009155963198281825	0.0025313710793852806	1.567306935612578e-05	0.00027010036865249276	6.990411748120096e-06	8.948362665250897e-05	2.0072722691111267e-05	2.0607418264262378e-05	4.675755462812958e-06	0.00028506858507171273	1.4025977179699112e-05	2.192143801948987e-05	2.02635728783207e-05
MIP1_00269643 1.942642256835825e-06	2.680463694559876e-05	7.101026130840182e-05	5.706909723812714e-05	0.0010471316054463387	5.293281446938636e-06	2.868393676180858e-05	2.008802221098449e-05	1.1294881915091537e-05	0.00018260447541251779	5.3342384489951655e-05	7.723070666543208e-06	0.0017999771516770124	1.496765707997838e-05	7.972778803377878e-06	1.912171319418121e-05	2.107365980918985e-05	0.00010126503184437752	8.814434113446623e-05	3.587754690670408e-05	5.5170157793327235e-06	7.483100148419908e-07	1.0780865522974636e-05	9.536875040794257e-06	0.0014487291919067502	5.1395531045272946e-05	2.05422543331224e-06	3.696245812534471e-06	1.950286332430551e-06	0.0006549974787048995	6.846856649644906e-06	2.0742654669447802e-05	3.479658289506915e-06	1.8712016753852367e-05	8.263862696367141e-07	3.231086793675786e-06	0.00044960700324736536	3.795908924075775e-05	3.616279354901053e-05	5.6648666941327974e-05	2.2764734239899553e-05	9.848804438661318e-06	0.00020250986563041806	3.5278878840472316e-06	5.349453931557946e-05	3.860631841234863e-05	5.1715887821046636e-05	1.672515850259515e-06	1.0417595149192493e-05	1.5251657714543398e-06
MIP1_00270210 8.315452578244731e-05	0.0002753521257545799	0.0005710598197765648	0.00020632900123018771	0.011200928129255772	0.0004625656583812088	0.0005047408631071448	0.0015102826291695237	0.0001699610147625208	0.00015895401884336025	0.0034684105776250362	0.0001592759945197031	0.0020890256855636835	7.581874524476007e-05	0.00013566145207732916	0.0032087743747979403	0.002547468990087509	0.001988983480259776	0.06591484695672989	0.00018030630599241704	0.000296906684525311	0.0011123154545202851	0.002713457215577364	6.928536458872259e-05	0.003851783461868763	0.0002961061254609376	4.925298344460316e-05	8.453788177575916e-05	0.00018329490558244288	0.0013943938538432121	6.832376675447449e-05	0.0007972612511366606	0.0001086425909306854	0.0002028977614827454	0.00021147685765754431	0.00027872895589098334	0.00460280105471611	0.00599463377147913	0.013945084996521473	0.0004111251328140497	0.0018674336606636643	0.00012004806922050193	0.001159787643700838	0.00018487568013370037	0.0008996371761895716	0.0001835471048252657	0.002012197859585285	6.0959944676142186e-05	0.0005694211577065289	8.722856728127226e-05
MIP1_00270267 1.8914056454377715e-06	5.145040631759912e-06	3.5202217532059876e-06	1.3882312487112358e-05	0.0014189307112246752	0.0006569855031557381	1.2423329280863982e-06	0.0004622344276867807	1.0564559715930955e-06	2.8485169423220214e-06	0.000685225531924516	9.910329026752152e-06	0.0001428139948984608	6.001566248414747e-07	1.6218558585023857e-06	0.00026236113626509905	0.00022607842402067035	0.00013635971117764711	0.06724748760461807	1.1433210602262989e-05	3.625666522566462e-07	0.000437666370999068	6.596690127480542e-06	1.650269268793636e-06	0.00022366060875356197	1.3939674317953177e-05	3.5439152270555496e-06	4.566061761579476e-06	1.45048470585607e-05	4.142167654208606e-06	2.761610176094109e-07	1.7281796544921235e-06	5.730788075197779e-07	5.217624448050628e-07	2.1760204617748968e-05	1.7764793938113144e-06	0.00033616862492635846	0.0001885098172351718	0.00023483560653403401	6.7220194068795536e-06	0.0005888654850423336	1.0106130048370687e-06	4.797587280336302e-06	3.438705789449159e-06	1.5016554243629798e-05	9.393982509209309e-06	9.786171722225845e-05	3.181941679031297e-07	4.39998802903574e-06	7.095640285115223e-06
MIP1_00271154 9.363929166283924e-06	4.943240128341131e-05	3.1924827226248453e-07	6.3334759943245444e-06	0.00013914363807998598	8.070597687037662e-06	4.533881292445585e-05	2.0044697521370836e-05	1.7238080545212142e-05	3.013629793713335e-06	0.004059888888150454	0.00025677544181235135	5.785675239167176e-05	4.609678580891341e-05	2.5369299692101777e-05	0.00011366894614184275	0.0007661072886548936	4.530502337729558e-06	0.0007062607910484076	2.787466837617103e-05	4.667141183745116e-05	5.800293365609832e-06	0.003749709576368332	7.251981514855288e-06	0.0003721864486578852	2.999852404172998e-05	9.877964657789562e-06	8.646245078125503e-06	4.8174024414038286e-06	4.236542372382246e-05	0.00011498982348712161	7.517727499362081e-05	5.136407708050683e-05	4.039011037093587e-05	8.22426773083862e-06	2.5871329853544012e-05	2.4049550120253116e-05	0.00010695883247535676	0.0006138812750577927	1.2256773516128305e-05	1.5436531612067483e-05	3.064653810724849e-06	3.975795607402688e-06	0.00024318139185197651	0.00024316120834555477	1.9719342162716202e-05	1.3000506442040205e-05	0.00025195599300786853	0.00028858441510237753	2.4976759505079826e-06
MIP1_00271607 0.00018011918291449547	0.00016929206321947277	0.0019210194004699588	0.00019289841293357313	0.004709581378847361	0.00019157739006914198	0.0003323519486002624	0.00019447665545158088	5.932434578426182e-05	3.406114410609007e-05	0.002407653722912073	3.529904643073678e-05	0.0020964446011930704	2.2174379409989342e-05	5.0827897212002426e-05	0.00042328695417381823	0.00325113907456398	0.014439597725868225	0.009663911536335945	8.150175563059747e-05	3.76896423404105e-05	0.00587436743080616	0.0011701013427227736	1.894519300549291e-05	0.0013280881103128195	0.0003082343318965286	0.0001151826509158127	0.000432159926276654	0.0011426976416260004	0.001086397678591311	5.851035894011147e-05	0.00018076642300002277	5.9286401665303856e-05	2.5636632926762104e-05	0.002079928060993552	0.0001701400469755754	0.0005151958903297782	0.00030898075783625245	0.003648026380687952	0.0008453863556496799	0.0004930989816784859	0.0006121192709542811	0.001031045219860971	0.00031791345099918544	9.737059008330107e-05	7.002145139267668e-05	0.0013253228971734643	0.00021902000298723578	3.266122075729072e-05	0.0011786832474172115
MIP1_00271812 1.0166967268077087e-09	1.4975917395076976e-07	4.497853645091254e-09	8.364522408044195e-10	1.9523209715544e-09	1.3025543976752374e-09	4.080958149188518e-08	8.072825186111743e-10	1.4279052606980258e-08	4.5489961797429146e-10	2.3113449287848198e-07	2.2739554594863876e-07	7.99814685592537e-08	8.43086600532672e-10	2.3044595565124837e-08	1.5585372636905959e-07	1.1905726182703802e-08	6.866014956585786e-08	3.3643335228816795e-08	1.0019308299691332e-10	5.006132397511465e-09	2.696486645081819e-10	9.016721378429793e-06	2.2947213018653656e-09	3.8355043585625026e-08	1.7482643954735977e-07	6.239031957733232e-09	5.796358948373381e-09	7.886931663314556e-10	5.492010473062692e-07	6.47012043941686e-08	1.700447711527886e-07	5.142336778618528e-09	5.644518741299009e-10	7.820720737683473e-10	1.4242414358989208e-08	6.10109324172825e-11	1.0467846550454851e-05	0.0008162638987414539	1.47374823455948e-09	7.115145139735546e-10	1.0847158193882933e-07	1.2222137746320527e-09	1.9617321100895424e-08	1.2883174527189567e-09	3.4754976674378213e-10	7.176371497052969e-09	5.796815472081107e-08	1.8474577245797263e-06	4.1133846329088897e-10
MIP1_00272986 0.00015772927145007998	8.330397395184264e-05	3.088576704612933e-05	7.945585821289569e-05	7.198227831395343e-05	0.0010739961871877313	8.910776523407549e-05	0.00018622612697072327	5.178685751161538e-05	1.3653097084898036e-05	0.0029204615857452154	0.005048437975347042	0.012048402801156044	1.1088693099736702e-05	8.208572398871183e-05	0.00560124684125185	0.004571133758872747	5.309877451509237e-05	0.011112435720860958	0.00023155921371653676	3.0328257707878947e-05	0.00032809749245643616	0.0008560764254070818	0.00038554135244339705	5.942227289779112e-06	0.00012643320951610804	6.471347296610475e-05	3.696107160067186e-05	7.966822886373848e-05	0.00014945426664780825	0.00017728121019899845	0.00019260436238255352	4.6566980017814785e-05	0.0004384398926049471	0.00014235336857382208	0.00012776818766724318	9.510526069789194e-06	0.00018166459631174803	0.00048120960127562284	3.11418370984029e-05	8.149958011927083e-05	6.142033817013726e-05	0.00012637632607948035	0.00036074029048904777	0.006202376913279295	0.0002112467191182077	0.00021373588242568076	0.0003594111476559192	0.00017623153689783067	3.792348434217274e-05
MIP1_00273178 0.012959499843418598	0.00011380744399502873	9.563547109792125e-07	0.00011748170072678477	6.767830655007856e-06	0.00010438837489346042	0.0001675525272730738	0.00014165387256070971	9.499502630205825e-05	2.4583394406363368e-05	0.0020499436650425196	0.00016280236013699323	0.1308043897151947	8.633088327769656e-06	0.00015201738278847188	0.00017467602447140962	0.00098980322945863	1.1035006536985748e-05	1.483662890677806e-05	0.00037160521605983377	1.146384693129221e-05	0.00020533613860607147	0.001601276802830398	0.00010112406016560271	6.365763965732185e-06	8.099628757918254e-05	6.81449455441907e-05	4.30791151302401e-05	0.00024726183619350195	0.00012522426550276577	0.00024925509933382273	7.068974082358181e-05	0.0001809443929232657	9.729701559990644e-06	0.009691904298961163	4.663519939640537e-05	4.285849627194693e-06	2.2944370357436128e-05	0.0014230405213311315	8.099737169686705e-05	4.763574543176219e-05	1.7033582480507903e-05	2.1612398995785043e-05	0.00017885511624626815	0.0004023203218821436	0.0006110985996201634	7.805466157151386e-05	9.433263767277822e-05	0.0001558356307214126	1.5431191059178673e-05
MIP1_00273381 7.371035053438391e-07	2.5508199996693293e-06	6.9805391831323504e-06	2.314534555125647e-07	0.00228332681581378	4.4687835725198966e-06	1.0935006855561369e-07	8.655147212266456e-06	1.0420985745440703e-06	8.287101991300005e-06	0.015460845082998276	7.143160928535508e-06	3.6076675314689055e-05	1.9495275864755968e-06	1.8370444649917772e-06	3.8809117540949956e-05	8.108191832434386e-05	3.863954134430969e-06	0.0001219913610839285	1.2706615279967082e-06	8.93352805064751e-08	5.709693596145371e-06	1.8808565016570356e-07	4.3054987486357277e-07	0.00019858390442095697	6.1868149714428e-06	3.927255249891459e-07	6.146292435005307e-07	2.7178409709449625e-06	4.691272351919906e-06	7.094931220308354e-07	4.802970465789258e-07	5.362957722354622e-07	5.719933255932119e-07	1.116883140639402e-06	2.466000523781986e-06	1.3927556210546754e-05	2.324536353626172e-06	1.6429890820290893e-05	2.4077316993498243e-05	2.122387377312407e-05	3.2580626339040464e-06	5.392045068219886e-07	2.5930263291229494e-05	1.5156076642597327e-06	1.018120542539691e-06	1.0777637726278044e-05	7.261809059855295e-06	3.7143488498259103e-06	1.9739235312954406e-07
MIP1_00273556 2.9952814657008275e-05	0.00040012371027842164	0.0009909458458423615	0.0001417131716152653	0.009275336749851704	8.70188741828315e-05	0.0002929555485025048	0.00030753304599784315	0.00010025616938946769	0.0003762187552638352	0.004398010205477476	0.00021783811098430306	0.001905993209220469	0.0001869473489932716	0.00012792411143891513	0.0021485527977347374	0.005712233018130064	0.0025334141682833433	0.008142057806253433	0.0001350550737697631	0.0006004247698001564	0.0003864207537844777	0.006440897937864065	3.827982072834857e-05	0.04215778782963753	0.0006349566974677145	6.020877481205389e-05	8.605454786447808e-05	0.00020534475333988667	0.008324626833200455	0.00014163820014800876	0.0025475877337157726	0.00011083257413702086	7.110221486072987e-05	6.765556463506073e-05	0.0009336398215964437	0.002634629374369979	0.0040637352503836155	0.007260570768266916	0.0004886203678324819	0.0009182346984744072	0.001377865206450224	0.0008720521000213921	0.002419542521238327	0.0006910879164934158	0.00010593626939225942	0.0015398772666230798	0.002283381065353751	0.0005957834073342383	6.770119944121689e-05
MIP1_00274364 5.035529102315195e-05	4.519765207078308e-05	1.7990070773521438e-05	1.656897075008601e-05	0.00010126918641617522	1.3772861166216899e-05	2.932042843895033e-05	8.7789030658314e-06	3.660939910332672e-05	1.3838771337759681e-05	0.029514942318201065	0.00039122640737332404	0.0011793974554166198	1.805803731258493e-05	3.4036529541481286e-05	0.0008210387895815074	0.008096042089164257	0.00010952309821732342	0.00018517028365749866	2.4294355171150528e-05	9.810922347242013e-05	6.51743685011752e-05	0.0032043152023106813	2.7333975594956428e-05	8.199371222872287e-06	6.956095603527501e-05	2.123377453244757e-05	2.1888097762712277e-05	7.281759462784976e-05	0.0007810508250258863	0.0004500031645875424	0.0005985118914395571	7.15228816261515e-05	7.193828787421808e-05	6.006574403727427e-05	0.00031490056426264346	1.1340841410856228e-05	0.00015094835544005036	0.0016525466926395893	0.0001081008740584366	1.0035031664301641e-05	0.0005838085780851543	0.00015325198182836175	0.0019701351411640644	0.000806763709988445	2.55350078077754e-05	3.948925586882979e-05	0.0016357966233044863	0.00017816135368775576	2.2871970941196196e-05
MIP1_00274428 2.6047093342640437e-05	6.473464600276202e-05	0.00010581329115666449	4.920566061628051e-05	0.00047668348997831345	0.00010080105130327865	0.0008517639944329858	0.00011168811761308461	8.154338502208702e-06	2.097805372613948e-05	0.0007568694418296218	0.00027212087297812104	0.003941771108657122	4.3135634768987074e-05	1.7173726519104093e-05	0.0009738592198118567	0.001333604915998876	0.0013377366121858358	0.003563519800081849	0.00018862741126213223	0.00026783166686072946	0.0001364648196613416	5.7188517530448735e-05	8.260595495812595e-05	0.00017314199067186564	0.00016079154738690704	2.4611099433968775e-05	2.3922573745949194e-05	4.671959686675109e-05	0.000500185415148735	0.00012796753435395658	0.0008918708190321922	6.158664291433524e-06	0.0002147216146113351	4.923387314192951e-05	2.154085086658597e-05	0.0001485625543864444	0.00032317169825546443	0.0002255507279187441	9.844923624768853e-05	8.308263932121918e-05	5.443695772555657e-05	0.00015923133469186723	0.0002218813169747591	0.008521047420799732	0.0001914917229441926	0.0002976515097543597	0.00023853762832004577	9.618089097784832e-05	3.598431794671342e-05
MIP1_00274524 0.0044340346939861774	0.0007443172507919371	0.009584669023752213	0.0012268341379240155	0.010639773681759834	0.0006581875495612621	0.002294778823852539	0.0013062328798696399	0.00047274332609958947	0.002513849874958396	0.01835121214389801	0.00019947942928411067	0.020472770556807518	0.00263782637193799	0.0009862900478765368	0.0025275046937167645	0.010878982953727245	0.005410260520875454	0.0013762376038357615	0.0019517712062224746	0.0002199259033659473	0.018215056508779526	0.002706697676330805	0.0001991915050894022	0.004159953910857439	0.0009805737063288689	0.0005150059587322176	0.000955662748310715	0.013435697183012962	0.014726247638463974	0.00037866298225708306	0.000286776979919523	0.0008942743297666311	0.0025486398953944445	0.01841159351170063	0.0020927218720316887	0.00401903735473752	0.0010984066175296903	0.009526380337774754	0.003808835754171014	0.0015218628104776144	0.0014380066422745585	0.0023553764913231134	0.004345285706222057	0.01281928364187479	0.002209179103374481	0.003810734488070011	0.0035480286460369825	0.0002815995831042528	0.0011077309027314186
MIP1_00278553 2.568639345668089e-08	1.5415598397794383e-07	2.3552754191413783e-10	1.8200385198952063e-08	8.93218138342533e-12	1.9010774110483908e-07	3.3238131891266676e-07	7.235225751855978e-08	7.135564317195531e-08	6.165874921748582e-09	4.070937507094641e-07	3.900574654380762e-07	2.830307543888466e-09	2.5024025518405324e-08	3.6687615079245006e-07	2.0898070829389326e-08	2.9186159267169387e-08	1.9947001828057864e-09	1.4483698862477468e-07	7.2947101692477645e-09	4.775138151558167e-08	2.1678377493117296e-07	4.444994150532011e-09	3.7244891615273445e-08	1.3422617184399854e-10	1.4097072664753796e-07	4.891623106573206e-08	4.227093697295459e-08	4.784151741432652e-09	9.958384117325636e-10	2.899504397646524e-05	1.3963398437510932e-08	6.364710003481377e-08	2.593960246599636e-08	1.8822869929380204e-09	6.232466542854809e-09	2.0229939251548146e-11	3.4232600087946707e-10	1.215756356032216e-06	1.140550942579921e-08	3.7367776428709476e-08	2.2868902604944452e-10	9.57596640871472e-11	1.0693287366692061e-09	0.00014030032616574317	3.7204401781565366e-09	2.866845649762695e-09	9.299637171444886e-10	8.319595394823409e-07	8.14835221518706e-09
MIP1_00278570 1.1611516015364032e-07	2.5799897684919415e-06	2.8447163913369877e-06	5.180729658604832e-07	0.00020697922445833683	3.0306689495773753e-06	1.8382625057711266e-06	1.677244836173486e-05	6.58968303923757e-07	4.7162308192127966e-07	1.7289894458372146e-05	1.240696633431071e-06	1.6632633332847035e-06	2.225363004981773e-07	8.957582622315385e-07	1.104726288758684e-05	2.9240623916848563e-05	5.814981705043465e-06	0.01499564852565527	1.2510318470049242e-07	7.259789640556846e-07	1.1901107427547686e-05	4.016146340291016e-05	1.1234557462103112e-07	2.348286761844065e-05	4.308446023060242e-06	9.926276334226714e-07	3.2444336284243036e-07	8.098786565824412e-07	3.0852838790451642e-06	1.9771074732943816e-07	1.4617102351621725e-05	2.5523428348606103e-07	1.6279911108085798e-07	1.958571687055155e-07	9.470643362874398e-07	2.714724359975662e-05	3.517528239171952e-05	0.00020713834965135902	6.240712195904052e-07	3.750051746465033e-06	5.3279154599295e-07	1.901984796859324e-05	2.7634172283796943e-07	1.2882059081675834e-06	1.4990177987783682e-07	6.985324580455199e-05	1.28845258018373e-07	2.1246951291686855e-06	2.3690923001140618e-07
MIP1_00278640 0.0012078109430149198	1.3773747014056426e-06	7.533117695857072e-06	4.791697847394971e-06	4.013234047306469e-06	4.205423465464264e-06	3.3572841857676394e-06	1.2419169252098072e-05	3.7819441445208213e-07	3.1322039717451844e-07	0.0010833466658368707	1.9966374509294837e-07	0.0012846041936427355	2.0895854504487943e-06	1.1856202945637051e-05	0.0005134227685630322	4.9788737669587135e-05	2.6081595933646895e-05	5.1131741201970726e-05	6.962540646782145e-05	8.427005582234415e-07	0.0025731846690177917	3.554353327217541e-07	2.595138823835441e-07	2.475685278113815e-06	1.960036343007232e-06	6.85350732965162e-06	1.1215090125915594e-05	0.0028420083690434694	4.285677641746588e-05	8.774782713771856e-07	1.328175187609304e-07	4.988801265426446e-07	3.607920689319144e-06	0.24047993123531342	5.72036981338897e-07	6.302898896137776e-07	1.0741309779405128e-06	3.624067539931275e-05	5.808789501315914e-05	3.647915946203284e-06	2.714059519348666e-07	1.7320552387900534e-06	1.127142422774341e-05	1.487363874730363e-06	7.90797348599881e-05	5.607477760349866e-06	4.9645900617178995e-06	3.277879159213626e-07	1.3851948096998967e-05
MIP1_00278709 1.1207483652242445e-07	8.84220469288266e-07	2.4914975256251637e-06	2.6076914849681998e-08	2.1399495153673342e-07	3.121736540379061e-07	7.435073257511249e-06	2.0821666169013042e-07	8.155227959605327e-08	7.484371167265635e-08	1.794780501995774e-07	3.281406790733854e-08	2.7047393814427778e-05	8.696839870481199e-08	2.8556439701787895e-07	4.887688919552602e-05	1.464162096453947e-06	2.7782049073721282e-05	2.9978906241012737e-05	6.238207674869045e-07	3.234229950521694e-07	6.302278052316979e-05	1.3735217180510517e-05	2.308087232449907e-07	2.115588358719833e-06	1.7423983535991283e-06	4.2413077494529716e-07	7.923500788820093e-07	1.2167562999820802e-05	4.81915776617825e-06	1.2767796420121158e-07	1.9848657757393084e-06	4.983917278877925e-08	3.103687276961864e-06	5.30778208940319e-07	1.372622335793494e-07	2.2326304360831273e-08	2.1909650968154892e-05	0.001153386547230184	2.62447292698198e-06	7.083418154252286e-07	6.8413219196372665e-06	5.326205155142816e-06	4.162631341841916e-07	5.06657556798018e-07	4.822463210985006e-07	2.95003701467067e-07	5.423131597126485e-07	3.366227474543848e-07	8.47891271860135e-07
MIP1_00278848 3.815852687694132e-05	3.685481351567432e-05	0.00010217272938461974	7.793708391545806e-06	0.00037299381801858544	7.974512300279457e-06	7.63657153584063e-05	8.461355719191488e-06	1.2970166608283762e-05	5.2714018238475546e-05	0.0003054497065022588	6.002543159411289e-05	0.0029543174896389246	3.895484042004682e-05	1.6290225175907835e-05	4.957709461450577e-05	0.00014787496183998883	0.0012228441191837192	4.859700129600242e-05	2.0917006622767076e-05	4.668069777835626e-06	0.00013621182006318122	0.0001431796990800649	1.2378020073811058e-05	0.003208350855857134	0.0001317512069363147	5.85952739129425e-06	1.1907191947102547e-05	3.433587698964402e-05	0.0011999981943517923	4.9226782721234486e-05	1.4357796317199245e-05	2.0429903088370338e-05	2.166055674024392e-05	0.00010938438208540902	1.1782373803725932e-05	4.054621240356937e-05	4.799857924808748e-05	0.0008110463386401534	7.479557825718075e-05	1.292862361879088e-05	0.00036238686880096793	7.384884520433843e-05	5.384815449360758e-05	0.0001887475955300033	7.942510274006054e-05	6.0399805079214275e-05	7.93731669546105e-05	4.543936302070506e-05	6.757170012861025e-06
MIP1_00278861 1.2085028174624313e-05	1.9354916730662808e-05	0.00021449735504575074	1.5044534848129842e-05	0.0006028715870343149	6.611200660699978e-05	9.15419077500701e-05	7.513341552112252e-05	2.3738739400869235e-06	1.4458954865403939e-05	0.0008422136888839304	0.00013794975529890507	0.0023913532495498657	1.7692191249807365e-05	7.849052963138092e-06	0.0008790482534095645	0.0012909483630210161	0.0007196420338004827	0.009223682805895805	3.280021337559447e-05	0.00010955119068967178	9.337795927422121e-05	3.277045107097365e-05	1.9652055925689638e-05	0.0005918586393818259	5.653393600368872e-05	7.747362360532861e-06	5.06394644617103e-06	3.103028211626224e-05	0.00045128504280000925	3.5636770917335525e-05	0.000479350914247334	1.317994247074239e-06	6.807986937928945e-05	2.2826734493719414e-05	6.186909558891784e-06	9.049622167367488e-05	0.001237155287526548	0.00017509391182102263	2.22479211515747e-05	3.599519914132543e-05	1.5197678294498473e-05	9.586444502929226e-05	0.0001025880264933221	0.0012191706337034702	3.471907621133141e-05	0.00034750113263726234	7.50505569158122e-05	4.175627327640541e-05	8.010107194422744e-06
MIP1_00278918 0.00016934920859057456	0.00028440565802156925	3.71207352145575e-05	0.0001224814768647775	0.0007451333804056048	0.0003499650047160685	0.0003314147761557251	0.0006170941633172333	0.00010956164624076337	0.00030553704709745944	0.004208871629089117	0.0005556994583457708	0.01569165475666523	0.00017718164599500597	0.00034539838088676333	0.012733938172459602	0.0033275538589805365	0.00014626355550717562	0.007375125773251057	0.0011410530423745513	0.0001155063437181525	0.00034659841912798584	0.00016160834638867527	0.0001748396607581526	0.0007035435410216451	0.0002563777088653296	0.00020069700258318335	0.0001449183328077197	0.00043865188490599394	0.0005291905836202204	0.00047529692528769374	0.0005035138456150889	7.630485924892128e-05	0.0011510113254189491	0.0004543219693005085	0.000305067835142836	0.00013718630361836404	0.0010044905357062817	0.0008013880578801036	0.0004882874782197177	0.0005110533093102276	0.000576899794396013	0.0003519014280755073	0.00043967689271084964	0.004137443844228983	0.000831727113109082	0.00013091639266349375	0.00023828372650314122	0.00037879456067457795	0.00012071730452589691
MIP1_00278955 2.3080490407778598e-08	7.573966058771475e-07	1.602373913556221e-06	5.304067940414825e-07	2.8255893994355574e-05	1.5390032359619e-08	5.389325110627396e-07	4.2700499136572034e-08	7.58847065185364e-08	1.6604881238890812e-06	3.6952118534827605e-05	2.184838336916073e-07	0.017903639003634453	7.84379281526526e-08	8.842712873047276e-08	2.86034833152371e-07	1.499087011325173e-05	5.81247559239273e-06	6.288291274358926e-07	6.628977189393481e-08	2.284839695221308e-07	5.556611171186887e-08	1.1008270917045593e-07	1.0212961143452048e-07	8.927728049457073e-05	2.3722898276901105e-06	9.541412282487727e-08	1.4764957256829803e-07	1.9974805809397367e-08	6.699051482428331e-06	6.56773693208379e-07	3.082785156038881e-07	2.824716460736454e-08	7.17440400421765e-08	4.7624926224898445e-09	1.1048279446868037e-07	7.562161499663489e-06	9.047989237842557e-07	1.373693550021926e-07	5.335064656719624e-07	6.33125623039632e-08	1.0922736692009494e-05	9.654902441980084e-07	1.357177211502858e-06	3.3295852972514695e-06	7.408372937334207e-08	1.4672638144475059e-06	1.5442642506968696e-06	9.992641025746707e-08	3.3455588521746904e-08
MIP1_00279120 1.3888401554140728e-05	4.0706534491619095e-05	2.489602229616139e-05	9.73996975517366e-06	7.474237645510584e-05	6.562554972333601e-06	0.0001488119305577129	8.670116585562937e-06	9.289783520216588e-06	2.5581390218576416e-05	0.004125249572098255	3.4541269997134805e-05	0.0024120823945850134	4.309460200602189e-05	2.8664277124335058e-05	0.00030931149376556277	0.0034196635242551565	6.985590880503878e-05	7.87226454121992e-05	0.00022631327738054097	3.530692629283294e-05	1.2994431926927064e-05	4.7314391849795356e-05	5.0323124014539644e-05	0.000177431182237342	5.743971632909961e-05	5.738363597629359e-06	1.026142854243517e-05	1.2204135600768495e-05	0.0003131020057480782	0.00015823781723156571	0.0001921833463711664	6.3675247474748176e-06	0.0016257857205346227	2.9337379601201974e-05	1.9554918253561482e-05	1.268311189051019e-05	4.786232238984667e-05	0.00018438874394632876	7.895977614680305e-05	1.5474441170226783e-05	7.686692697461694e-06	3.3617943699937314e-05	0.0003997302264906466	0.001047147554345429	0.00026555440854281187	5.8536363212624565e-05	0.00027077356935478747	3.340720650157891e-05	6.315893188002519e-06
MIP1_00279211 1.587556575088911e-08	6.297605636973458e-07	1.4168034567774157e-06	3.6226730060207046e-08	3.251881571486592e-05	4.108828306925716e-06	1.2687551986800827e-07	6.992965609242674e-06	7.290415027227937e-08	2.5191837949023466e-07	4.60298870166298e-05	1.1848082976939622e-06	1.1290877637293306e-06	6.038089850335382e-08	1.0476293965666628e-07	2.671582842594944e-05	4.8406167479697615e-05	1.8534645960244234e-06	0.009308966808021069	1.4547135940290445e-08	3.1407108735947986e-07	5.331615966497338e-07	3.549035341166018e-07	1.1004744493448015e-07	1.3712574400415178e-05	1.390829083902645e-06	6.935841412314403e-08	2.7015859771495343e-08	4.1526782013079355e-08	9.09206903543236e-07	1.70174885738561e-07	1.990286818909226e-06	1.5033322142699035e-08	7.637258647719136e-08	1.9486872560037227e-08	1.8473997442924883e-07	3.1604256491846172e-06	2.1760515664936975e-05	1.9251239791628905e-05	4.81225939097385e-08	8.497847261423885e-07	8.791956673803725e-08	4.030522404718795e-07	5.003151954952045e-07	2.0674267943832092e-05	1.69527520910151e-08	4.950510174239753e-06	2.406094949947146e-07	8.675365847921057e-07	8.86150086643056e-09
MIP1_00279236 0.00016521156067028642	0.0001408911484759301	0.00029266910860314965	0.00023007001436781138	0.0012849951162934303	3.601123171392828e-05	0.0007232360658235848	3.5244753235019743e-05	3.236582415411249e-05	0.00012154385331086814	0.05543160438537598	0.001549296430312097	0.016999557614326477	0.00035128649324178696	9.335026697954163e-05	0.00045497226528823376	0.006686560809612274	0.0008061758708208799	0.0005082947900518775	0.0016543697565793991	0.00014481278776656836	0.0002594935358501971	1.2506024177127983e-05	6.195931928232312e-05	0.0009635997121222317	0.00035380839835852385	5.6303393648704514e-05	9.061305900104344e-05	0.00012501655146479607	0.0017778092296794057	0.003639406990259886	0.00012194204464321956	2.311971184099093e-05	0.0019146413542330265	0.0006625691894441843	5.6638295063748956e-05	0.0001827138476073742	5.9523823438212276e-05	4.8388628783868626e-05	0.000961502839345485	7.07310828147456e-05	0.0003090797399636358	0.00018680214998312294	0.0012115419376641512	0.0026293809060007334	0.00162431038916111	0.00045803142711520195	0.0007263947045430541	0.00015164284559432417	6.61359736113809e-05
MIP1_00279647 3.289845335530117e-05	0.00011954612273257226	0.00010258216207148507	0.00012912858801428229	0.003244205377995968	0.0010112181771546602	4.74465086881537e-05	0.004820133093744516	9.556825534673408e-05	4.057704791193828e-05	0.0007799656596034765	0.0001175740544567816	0.00019927413086406887	1.4061550245969556e-05	6.101815961301327e-05	0.0006377926911227405	0.0004525653494056314	0.00017985350859817117	0.1285976767539978	5.832935494254343e-05	3.1137617042986676e-05	0.005855581257492304	0.001559529802761972	1.4299693248176482e-05	0.0008221258176490664	0.00010609316814225167	0.0003048210055567324	0.00010950074647553265	0.0002281840133946389	5.7435281632933766e-05	1.3757346096099354e-05	0.00034429869265295565	3.784580985666253e-05	1.8598762835608795e-05	4.4860051275463775e-05	0.0001861364726210013	0.0010647273156791925	0.003848655615001917	0.0034307122696191072	9.847843466559425e-05	0.0016216078074648976	3.314104469609447e-05	0.000414037931477651	1.3412412044999655e-05	5.8372534113004804e-05	5.137602784088813e-05	0.001289621228352189	1.002520730253309e-05	7.984938565641642e-05	0.00019559859356377274
MIP1_00279819 0.031195834279060364	0.01255725882947445	0.01870126649737358	0.04363556578755379	0.052020687609910965	0.04094436392188072	0.009641102515161037	0.1027037724852562	0.006078026723116636	0.005164618603885174	0.14801082015037537	0.01727161556482315	0.12007144093513489	0.00442370492964983	0.008336720988154411	0.05363354831933975	0.0296726506203413	0.036442529410123825	0.17483972012996674	0.03508884832262993	0.008010315708816051	0.10255629569292068	0.008735143579542637	0.0072613791562616825	0.02133328653872013	0.008266972377896309	0.024622144177556038	0.02371833845973015	0.05554259195923805	0.0341399610042572	0.015931280329823494	0.01496254000812769	0.005932244472205639	0.007064892444759607	0.16132324934005737	0.01743467152118683	0.030592992901802063	0.030334798619151115	0.024862315505743027	0.040523234754800797	0.05972832068800926	0.011317241936922073	0.012610881589353085	0.021530229598283768	0.04988021031022072	0.031143758445978165	0.05233334004878998	0.010610190220177174	0.015041131526231766	0.04742780327796936
MIP1_00280029 0.00014644132170360535	0.0005037218797951937	0.0001542244863230735	0.00028271140763536096	0.003929135389626026	0.000305900233797729	0.0003264133702032268	0.0003354335785843432	7.9645513324067e-05	0.0002959574048873037	0.0035434020683169365	0.0015273038297891617	0.06765459477901459	8.597285341238603e-05	0.00013530824799090624	0.0008663428598083556	0.0021452594082802534	0.0010015983134508133	0.001950747799128294	0.0009309124434366822	0.00018672911392059177	0.00028997776098549366	0.00024911609943956137	0.00023172111832536757	0.0036065028980374336	0.0006758702802471817	0.00012490633525885642	0.00012815193622373044	0.000128451909404248	0.0023029176518321037	0.002062701154500246	0.001144670182839036	5.7141856814268976e-05	0.00043700062087737024	0.00021158132585696876	0.00016745940956752747	0.0004963064566254616	0.0008584766765125096	0.00047091778833419085	0.0003058908914681524	0.0003136544255539775	0.0017112845089286566	0.0007604013662785292	0.00034498932654969394	0.007360347080975771	0.001107697724364698	0.0008985679596662521	0.000318064441671595	0.00035953844781033695	9.72187117440626e-05
MIP1_00280561 0.0008887803996913135	0.001775064505636692	0.026562858372926712	0.0012968451483175159	0.02741074189543724	0.0006908297655172646	0.014798346906900406	0.004058215767145157	0.0011395963374525309	0.001177787664346397	0.035981517285108566	0.003092430764809251	0.010923156514763832	0.010533478111028671	0.0009444467723369598	0.006070722825825214	0.051385123282670975	0.02275777794420719	0.011135226115584373	0.003427751362323761	0.0033226395025849342	0.0066649457439780235	0.010714085772633553	0.0008822368108667433	0.01321830041706562	0.003021789947524667	0.0007295645773410797	0.0018164010252803564	0.0025451136752963066	0.06061500310897827	0.003526620799675584	0.005572902038693428	0.0016386104980483651	0.0020576955284923315	0.004760890267789364	0.007711086887866259	0.028810793533921242	0.002540390705689788	0.05187443271279335	0.01532831136137247	0.0028332043439149857	0.007144784554839134	0.015435012057423592	0.04106280952692032	0.008523480035364628	0.003253612667322159	0.025938916951417923	0.04249054193496704	0.0029465423431247473	0.0016540468204766512
MIP1_00290826 0.011561625637114048	0.005647764541208744	0.013772237114608288	0.006978600285947323	0.039294466376304626	0.009168898686766624	0.009611467830836773	0.01580343395471573	0.005888399668037891	0.006840805988758802	0.034160878509283066	0.012003601528704166	0.03932122886180878	0.006847826763987541	0.006379162427037954	0.031013868749141693	0.05559840425848961	0.00852652732282877	0.06263922154903412	0.008710849098861217	0.005646430887281895	0.03168556094169617	0.06335920840501785	0.002837745239958167	0.04461599886417389	0.004906513728201389	0.006208284292370081	0.00618441216647625	0.026709048077464104	0.021480103954672813	0.005706486292183399	0.007301730569452047	0.009112676605582237	0.00555448466911912	0.0337020605802536	0.019210459664463997	0.0226633008569479	0.023765886202454567	0.08838437497615814	0.01982673443853855	0.018147749826312065	0.015117276459932327	0.006392172072082758	0.035367611795663834	0.016627619042992592	0.008384729735553265	0.01849532686173916	0.01701248064637184	0.008164809085428715	0.009028078988194466
MIP1_00292101 0.0004058027407154441	0.0007254822994582355	0.0007778002182021737	0.00016423084889538586	0.0017931098118424416	0.0005107148317620158	0.0006609124247916043	0.0006095338030718267	0.00022061898198444396	0.00034712746855802834	0.012496822513639927	0.0037502150516957045	0.008504340425133705	0.000202867595362477	0.00044820766197517514	0.0014180209254845977	0.0026468238793313503	0.0027008948381990194	0.0012772809714078903	0.0004321247397456318	0.00021238758927211165	0.00042028602911159396	0.00012437091208994389	0.00011141377763124183	0.005094063468277454	0.0009091936517506838	0.00010183850827161223	0.00014025362906977534	0.00015616034215781838	0.005474371369928122	0.008533209562301636	0.0008681526524014771	0.00019019830506294966	0.00043628347339108586	0.0002731221029534936	0.0004003369831480086	0.0005005882121622562	0.0012250842992216349	0.0014562163269147277	0.0005773745360784233	0.0003330535546410829	0.000689509732183069	0.00020642660092562437	0.0009970475221052766	0.005459215026348829	0.0005896256770938635	0.0020358224865049124	0.0014611572260037065	0.0013868937967345119	7.710594945820048e-05
MIP1_00292559 1.3393435733849608e-14	2.2768885388213533e-10	2.337225846413553e-15	1.0205848752914415e-12	2.6994541923509342e-15	4.2212683001863205e-12	3.426988554044996e-11	1.5062738382976004e-12	4.8215133274798205e-11	4.38869600383196e-12	3.274502251380401e-13	1.9029985920404613e-11	6.35043097751628e-14	8.03867562793048e-12	2.8310822436372618e-11	1.162176466174003e-09	6.518662020761623e-13	2.5079664704046913e-14	5.280237358462614e-11	6.367526241150064e-16	8.105851059814206e-12	2.6828965617045966e-14	0.0001746204070514068	4.658073514580974e-13	5.425726057675662e-13	1.0531835820115631e-10	1.6570349259392714e-11	8.126672078334618e-12	1.3945955664156767e-13	1.3673190726350148e-13	1.0395356450643156e-12	1.6838710981126326e-11	4.5830807898772363e-11	1.5634534682520962e-12	3.8371058378740795e-16	9.100433948083797e-12	2.7487598213919294e-16	9.197311965844501e-13	8.412800980295287e-07	1.863387482509138e-12	3.3218743727969624e-11	4.890248362504623e-13	1.1457307812993284e-13	8.164915141564699e-14	2.7863038685647067e-14	1.0378144131291227e-15	2.6027753086479977e-13	8.794177950958992e-14	3.4521693836886413e-10	6.573545554460283e-14
MIP1_00292565 4.506306868279353e-05	0.000155193978571333	0.0010031654965132475	3.446815753704868e-05	0.013671082444489002	3.449574433034286e-05	0.00025390766677446663	4.215448643662967e-05	2.208283513027709e-05	6.300258974079043e-05	0.004222072195261717	0.00025576783809810877	0.03138948976993561	9.904395847115666e-05	2.6985560907633044e-05	0.0004896470345556736	0.013256224803626537	0.002459148410707712	0.0006840850110165775	0.0014168006600812078	8.905994764063507e-05	0.00035683182068169117	0.00021359408856369555	5.7622743042884395e-05	0.001574718626216054	0.0010727201588451862	4.01020297431387e-05	0.00010788256622618064	0.00020025123376399279	0.010662084445357323	0.0020351209677755833	0.0002629478694871068	1.801993312255945e-05	0.00019419650197960436	0.00015122871263884008	0.00021020552958361804	0.0013366973726078868	0.00014058999659027904	0.00024276971817016602	0.001111399382352829	0.00012108298687962815	0.0451032854616642	0.006178755313158035	0.006471066735684872	0.0002351856091991067	0.0011268482776358724	0.0006338116363622248	0.007101005408912897	6.45579639240168e-05	7.01448880136013e-05
MIP1_00292648 5.474896533996798e-05	0.00048176132258959115	1.2916299965581857e-05	0.0001700440188869834	0.000139749696245417	0.00039055157685652375	0.00014414257020689547	0.0003102370537817478	0.0005908306920900941	0.0001467470428906381	9.549611422698945e-05	0.0001396405859850347	0.00011579164129216224	0.00014010474842507392	0.00018727224960457534	0.0011102722492069006	0.0001746961788740009	4.110375084565021e-05	0.0036009277682751417	8.196331327781081e-05	0.0002747219696175307	0.00018186528177466244	0.00345518602989614	2.0178726117592305e-05	0.01679214835166931	0.00015240415814332664	0.00016480438353028148	0.0001559059164719656	9.219579078489915e-05	3.491813549771905e-05	6.019912689225748e-05	0.0006780638359487057	0.0003088229277636856	0.00014676692080684006	0.00010135758930118755	0.0003287374565843493	1.6433275959570892e-05	0.00022905331570655107	0.011209571734070778	0.00011598015407798812	0.00043741465196944773	3.209797796444036e-05	4.966975029674359e-05	4.076157711097039e-05	0.002053251024335623	3.8884398236405104e-05	0.00017822763766162097	2.8605754778254777e-05	0.0003125240618828684	9.491146192885935e-05
MIP1_00292796 1.9995711681985995e-06	7.2465199991711415e-06	1.1411902960389853e-05	3.3132912449218566e-06	0.000125208985991776	9.18729929253459e-05	4.8350902943639085e-06	0.00047473504673689604	2.816926325976965e-06	1.6224978480749996e-06	4.5353644964052364e-05	9.25721997191431e-06	2.7481124561745673e-05	5.49703031538229e-07	2.989960876220721e-06	9.64110076893121e-05	4.9278070946456864e-05	1.5646503015886992e-05	0.07627910375595093	8.996741485134407e-07	2.304573399669607e-06	0.0001864153309725225	3.705759809236042e-05	9.922225672198692e-07	4.317246930440888e-05	9.610884262656327e-06	5.670536211255239e-06	2.410303068245412e-06	9.392011634190567e-06	4.66788696940057e-06	7.560643666693068e-07	1.3040988051216118e-05	1.06651418718684e-06	9.465875905334542e-07	2.6422533210279653e-06	3.953525720135076e-06	3.923565600416623e-05	0.00045065139420330524	0.0004244866722729057	1.9240790152252885e-06	5.654504639096558e-05	1.3062517609796487e-06	2.304590270796325e-05	6.911304240020399e-07	3.3979110867221607e-06	8.181095836334862e-07	0.00010203447163803503	3.094071416853694e-07	6.994613158894936e-06	2.204557631557691e-06
MIP1_00293153 4.041134982202266e-09	2.414805067019188e-07	7.717327576983735e-08	2.023016243413167e-08	8.32791684501899e-08	7.767003040726195e-08	1.0816003737090796e-07	1.3078760048301774e-06	5.7742600034771385e-08	9.66157998050221e-09	0.0011013067560270429	6.796242928430729e-07	6.782617578693362e-09	9.661266453520057e-09	2.1865871246973256e-07	4.307548095994207e-08	5.070184670330491e-06	1.0040135833833119e-07	4.2520765418885276e-05	8.84589290706117e-10	5.294374361142218e-08	5.8375800193744e-08	2.2736323046501639e-07	3.0057538680239304e-08	2.439823099109617e-08	4.1533681383043586e-07	6.465210589112758e-08	3.552644756155132e-08	3.2366436197861503e-09	2.032895736192586e-07	3.0533264805399085e-08	1.085230678654625e-06	2.3277403116139794e-08	1.6501239485933183e-08	4.827018229569546e-10	4.119355878628994e-08	8.968560649691426e-08	4.45144632976735e-06	8.301699381263461e-07	2.8813797570137467e-08	6.464200197342507e-08	3.984740537532616e-09	7.939399360168409e-09	4.5853437313780887e-07	1.9980983267942065e-07	7.594457840376378e-10	3.7054607560094155e-07	3.7753568449261365e-07	6.632138251916331e-07	4.749067805676077e-09
MIP1_00293157 1.358819723407123e-10	4.147878929217086e-09	5.94738702730524e-10	2.5997926034193597e-10	5.115964540891582e-07	1.1537651971593732e-06	3.332486786522537e-10	5.072135422778956e-07	2.329471282536133e-09	4.761464000857529e-10	0.00010402032057754695	3.831717094726628e-06	3.3691414103032002e-09	4.0721034183510696e-11	1.7348048553245121e-09	5.099767577121384e-07	3.166781607433222e-05	1.264063853589903e-10	0.02349395677447319	4.48842213396361e-11	3.0880956125578507e-10	8.253342542730024e-08	1.0504326297677835e-07	5.072333109090721e-10	3.2273228534052123e-09	5.529542601578896e-09	1.492087564614053e-09	4.749173831974929e-10	2.2852159053954324e-10	1.7490806025755035e-10	1.763051094005874e-10	3.502637957453203e-09	3.6030781136453527e-10	3.50169927776367e-11	2.293219364402077e-10	3.1002960199089102e-09	3.31992850988172e-08	3.264010501879966e-07	6.64129061078711e-07	1.3068712778618874e-10	1.64551003933866e-08	5.7917226570225466e-11	3.180184449114165e-10	3.3349255801340405e-08	1.2863249310157698e-07	3.875096424299507e-11	6.435977439878116e-08	5.225486710003224e-10	5.3166573366070224e-08	8.093464787251037e-11
MIP1_00294176 2.9277151369910825e-08	1.2028363016725052e-06	5.5720853708862705e-08	1.721563904766299e-07	1.2243069704709342e-06	1.187372618005611e-06	1.7991280856222147e-06	2.2031642856745748e-06	4.4360527340359113e-07	4.8456012535780246e-08	3.2799838663777336e-05	0.0005398899083957076	2.8242370717634913e-06	1.6954240678046517e-08	3.759555227134115e-07	1.4891650153003866e-06	9.221948857884854e-06	1.5367423600309849e-07	0.00011024304694728926	1.9475322687867447e-07	6.785071491322014e-07	3.5892816185878473e-07	7.993165809239144e-07	1.0088702140365058e-07	8.01086287083308e-07	1.7608770122023998e-06	2.4331922077180934e-07	1.342284150496198e-07	1.4843108964157636e-08	5.464717105496675e-07	3.9592832763446495e-06	8.557613568882516e-07	8.097321568811822e-08	1.565437202089015e-07	1.0359393343151169e-08	2.80737111779672e-07	1.699132894827926e-06	3.3570882806088775e-05	1.2488020502132713e-06	1.6661702773035358e-07	3.4746403798635583e-07	3.1236695008374227e-07	1.8185115635560578e-08	1.0112435120390728e-06	3.7243688666421804e-07	1.5080829030011955e-07	1.4648283013229957e-06	6.972182973186136e-07	9.762968147697393e-06	3.1714769477275695e-08
MIP1_00294478 0.0032925065606832504	0.0005406180280260742	0.0002043034473899752	0.00012124313070671633	0.0002890525502152741	0.0008381826337426901	0.00044536651694215834	0.00460044015198946	0.00015514677215833217	3.562939673429355e-05	0.0010328999487683177	0.00012340459215920419	0.00621442124247551	0.0001764363405527547	0.0011168831260874867	0.030554184690117836	0.0008157549309544265	0.0014565658057108521	0.009477226994931698	0.0004063319356646389	6.863394082756713e-05	0.02584703639149666	0.002582941437140107	3.8553196645807475e-05	0.0005737610044889152	0.00022432097466662526	0.00026378504117019475	0.0004221560084261	0.03138548880815506	0.00040690810419619083	2.950125235656742e-05	0.00026579658151604235	0.00019701269047800452	8.870371675584465e-05	0.03722025826573372	0.0001835623406805098	0.00013460304762702435	0.0025589519646018744	0.04039210081100464	0.00048255594447255135	0.00421585189178586	0.0001203551291837357	0.00011762933718273416	0.0002557883271947503	8.926612645154819e-05	0.0004113411414436996	0.0008717314922250807	9.029115608427674e-05	0.0002753127191681415	0.0005251101683825254
[truncated: 99 more rows]
[truncated: 892 more columns]
