# Supplementary material for: Sequence-structure-function relationships in the microbial protein universe
Source: Nat Commun. 2023 Apr 26;14:2351. doi: 10.1038/s41467-023-37896-w (PMC10133388; doi:10.1038/s41467-023-37896-w)
Supplement: Supplementary file 9 — Source Data [file 41467_2023_37896_MOESM9_ESM.zip › SourceData/source_data_Fig3/gonames.txt]

protein-N(PI)-phosphohistidine-sugar phosphotransferase activity
bile acid binding
calcium-dependent phospholipid binding
transmembrane receptor protein serine/threonine kinase activity
enzyme inhibitor activity
endo-1,4-beta-xylanase activity
ribosomal large subunit binding
beta-glucosidase activity
thioredoxin-disulfide reductase activity
chemokine activity
endopeptidase activity
glutaminase activity
kinase activity
translation release factor activity
3-oxoacyl-[acyl-carrier-protein] reductase (NADPH) activity
oxidoreductase activity, acting on CH-OH group of donors
cysteine-type peptidase activity
SNARE binding
hydrolase activity, hydrolyzing O-glycosyl compounds
purine ribonucleoside binding
histone-lysine N-methyltransferase activity
channel activity
oxidoreductase activity, acting on a sulfur group of donors
phosphoglycerate mutase activity
receptor regulator activity
small GTPase binding
neurotransmitter receptor activity involved in regulation of postsynaptic membrane potential
calcium-release channel activity
inorganic anion transmembrane transporter activity
ubiquitin-like protein ligase binding
TBP-class protein binding
demethylase activity
glutathione-disulfide reductase activity
DNA topoisomerase activity
active transmembrane transporter activity
protein disulfide isomerase activity
endopeptidase regulator activity
racemase and epimerase activity, acting on carbohydrates and derivatives
oxidoreductase activity, acting on NAD(P)H
ATPase binding
chitin binding
cyclin-dependent protein serine/threonine kinase regulator activity
ATPase regulator activity
omega peptidase activity
ribonuclease activity
ribonucleoside binding
retinoid binding
thiol-dependent ubiquitin-specific protease activity
enoyl-CoA hydratase activity
ligand-gated cation channel activity
signaling receptor binding
transition metal ion binding
structural molecule activity
acid-amino acid ligase activity
catalytic activity, acting on DNA
peptide-lysine-N-acetyltransferase activity
3'-5' DNA helicase activity
amidine-lyase activity
sequence-specific DNA binding
transporter activity
regulatory region nucleic acid binding
2 iron, 2 sulfur cluster binding
small ribosomal subunit rRNA binding
steroid hydroxylase activity
transmembrane receptor protein tyrosine kinase activity
DNA-directed 5'-3' RNA polymerase activity
structural constituent of nuclear pore
L-aspartate:2-oxoglutarate aminotransferase activity
4 iron, 4 sulfur cluster binding
isocitrate dehydrogenase (NADP+) activity
oxidoreductase activity, acting on the aldehyde or oxo group of donors, NAD or NADP as acceptor
transferase activity, transferring glycosyl groups
exodeoxyribonuclease activity
L-lactate dehydrogenase activity
purine nucleotide binding
tRNA methyltransferase activity
guanyl nucleotide binding
serine-type peptidase activity
uridylyltransferase activity
ubiquitinyl hydrolase activity
alcohol dehydrogenase (NADP+) activity
cyclase activity
single-stranded RNA binding
siderophore transmembrane transporter activity
terpene synthase activity
peptidase inhibitor activity
hydrolase activity, acting on acid anhydrides, in phosphorus-containing anhydrides
oligopeptide binding
dihydrofolate reductase activity
DNA polymerase activity
DNA-binding transcription repressor activity
calcium channel regulator activity
peptidyl-prolyl cis-trans isomerase activity
monooxygenase activity
GTPase activator activity
photoreceptor activity
4-hydroxy-tetrahydrodipicolinate reductase
snRNA binding
oxidoreductase activity, acting on single donors with incorporation of molecular oxygen, incorporation of one atom of oxygen (internal monooxygenases or internal mixed function oxidases)
nucleoside diphosphate kinase activity
dihydropteroate synthase activity
lipid binding
oxidoreductase activity, acting on other nitrogenous compounds as donors
ion gated channel activity
molybdenum ion binding
abscisic acid binding
ribonucleoside-diphosphate reductase activity
protein serine phosphatase activity
ABC-type transporter activity
oxidoreductase activity, acting on the CH-OH group of donors, NAD or NADP as acceptor
molecular function regulator
exodeoxyribonuclease activity, producing 5'-phosphomonoesters
acetyl-CoA C-acyltransferase activity
beta-lactamase activity
structural constituent of cytoskeleton
cytoskeletal protein binding
siderophore uptake transmembrane transporter activity
heparin binding
aspartic-type peptidase activity
guanyl-nucleotide exchange factor activity
NADPH binding
protein-macromolecule adaptor activity
phosphatase inhibitor activity
exoribonuclease activity, producing 5'-phosphomonoesters
catalytic activity, acting on a rRNA
glucosyltransferase activity
antiporter activity
O-acyltransferase activity
NAD(P)H dehydrogenase (quinone) activity
protein serine/threonine kinase activity
biotin binding
organic acid binding
hypoxanthine phosphoribosyltransferase activity
RNA-directed 5'-3' RNA polymerase activity
chromatin binding
polysaccharide binding
cytochrome-c oxidase activity
glucosidase activity
mannosidase activity
inorganic diphosphatase activity
translation initiation factor binding
enzyme binding
aminoacyl-tRNA hydrolase activity
kinase inhibitor activity
oxidoreductase activity, acting on the CH-NH2 group of donors, oxygen as acceptor
L-malate dehydrogenase activity
oxidoreductase activity, acting on peroxide as acceptor
cyclic-di-GMP binding
adenyl ribonucleotide binding
protein-arginine N-methyltransferase activity
DNA N-glycosylase activity
heme-copper terminal oxidase activity
histone deacetylase binding
carbon-nitrogen ligase activity, with glutamine as amido-N-donor
rRNA N-glycosylase activity
methyltransferase activity
nucleotide diphosphatase activity
fructose-bisphosphate aldolase activity
ligase activity, forming carbon-sulfur bonds
7S RNA binding
p53 binding
AMP binding
succinate dehydrogenase activity
protein dimerization activity
transferase activity, transferring acyl groups other than amino-acyl groups
phosphopantetheine-dependent carrier activity
iron ion binding
phosphatase binding
guanyl ribonucleotide binding
cobalamin binding
ATPase activity
myosin binding
5,10-methylenetetrahydrofolate-dependent methyltransferase activity
protein folding chaperone
sodium channel regulator activity
beta-galactosidase activity
mRNA (guanine-N7-)-methyltransferase activity
cyclohydrolase activity
glucokinase activity
ion transmembrane transporter activity
motor activity
tRNA-specific ribonuclease activity
voltage-gated potassium channel activity
phosphorelay sensor kinase activity
peptidoglycan binding
phospholipid binding
3-oxoacyl-[acyl-carrier-protein] synthase activity
GABA receptor activity
ligand-gated ion channel activity
ion channel inhibitor activity
symporter activity
transcription factor binding
transmembrane signaling receptor activity
intramolecular oxidoreductase activity, transposing S-S bonds
anion transmembrane transporter activity
diphosphotransferase activity
telomeric DNA binding
acid-ammonia (or amide) ligase activity
hydroquinone:oxygen oxidoreductase activity
cis-trans isomerase activity
ligase activity
protein kinase inhibitor activity
NAD binding
ligase activity, forming carbon-carbon bonds
prosthetic group binding
ATPase-coupled cation transmembrane transporter activity
phosphoribosylanthranilate isomerase activity
G protein-coupled receptor binding
S-adenosylmethionine-dependent methyltransferase activity
protein tyrosine kinase activity
ferrous iron binding
voltage-gated cation channel activity
protein threonine kinase activity
oxidoreductase activity, acting on paired donors, with incorporation or reduction of molecular oxygen, reduced flavin or flavoprotein as one donor, and incorporation of one atom of oxygen
aldo-keto reductase (NADP) activity
tRNA (adenine) methyltransferase activity
efflux transmembrane transporter activity
oligosaccharide binding
G-protein beta/gamma-subunit complex binding
endonuclease activity, active with either ribo- or deoxyribonucleic acids and producing 3'-phosphomonoesters
histone acetyltransferase activity
ribonucleotide binding
G protein-coupled amine receptor activity
serine-type endopeptidase inhibitor activity
carbohydrate phosphatase activity
ligase activity, forming phosphoric ester bonds
hydrolase activity, hydrolyzing N-glycosyl compounds
RNA polymerase II-specific DNA-binding transcription factor binding
host cell surface receptor binding
triose-phosphate isomerase activity
hydrolase activity, acting on acid halide bonds
protein tag
GTP binding
penicillin binding
glucose-6-phosphate isomerase activity
carbonate dehydratase activity
ferroxidase activity
actin monomer binding
mannose binding
transferase activity, transferring amino-acyl groups
adenylyltransferase activity
sterol binding
growth factor activity
antigen binding
oxidoreductase activity, acting on CH or CH2 groups
arginine binding
nickel cation binding
single-stranded DNA helicase activity
uridylate kinase activity
sodium channel inhibitor activity
protein self-association
double-stranded RNA binding
C-acetyltransferase activity
hormone receptor binding
serine-type endopeptidase activity
glutathione binding
cytokine receptor binding
amyloid-beta binding
N-acetyl-beta-D-galactosaminidase activity
ligand-activated transcription factor activity
NAD+ binding
drug binding
endodeoxyribonuclease activity, producing 5'-phosphomonoesters
ATPase activator activity
adenylate kinase activity
galactosidase activity
thioredoxin peroxidase activity
macromolecule transmembrane transporter activity
glycine hydroxymethyltransferase activity
alpha-L-arabinofuranosidase activity
[acyl-carrier-protein] S-malonyltransferase activity
CCR chemokine receptor binding
carboxylic ester hydrolase activity
host cell surface binding
oxidoreductase activity, oxidizing metal ions, oxygen as acceptor
steroid dehydrogenase activity
endoribonuclease activity, producing 3'-phosphomonoesters
DNA helicase activity
purine ribonucleotide binding
immunoglobulin binding
oxidoreductase activity, acting on the CH-NH group of donors, NAD or NADP as acceptor
N-acetyltransferase activity
NAD+ synthase activity
1,4-alpha-oligoglucan phosphorylase activity
protein serine/threonine/tyrosine kinase activity
U3 snoRNA binding
RNA methyltransferase activity
phosphoric ester hydrolase activity
transcription regulator activity
growth factor receptor binding
cysteine-type endopeptidase inhibitor activity
protein serine/threonine kinase inhibitor activity
glutathione transferase activity
microtubule motor activity
cyclo-ligase activity
DNA replication origin binding
protein homodimerization activity
hydrolase activity, acting on ester bonds
glutathione peroxidase activity
transferase activity, transferring hexosyl groups
monosaccharide binding
adenosine deaminase activity
phospholipase A2 activity consuming 1,2-dioleoylphosphatidylethanolamine)
transferase activity, transferring acyl groups, acyl groups converted into alkyl on transfer
damaged DNA binding
amylase activity
holo-[acyl-carrier-protein] synthase activity
Hsp90 protein binding
ubiquitin-like protein binding
RNA polymerase II complex binding
phospholipase A2 activity (consuming 1,2-dipalmitoylphosphatidylcholine)
fibroblast growth factor receptor binding
DNA-methyltransferase activity
hydrolase activity, acting on carbon-nitrogen (but not peptide) bonds, in linear amides
protein phosphatase binding
transaminase activity
catalase activity
racemase and epimerase activity
RNA polymerase III activity
molybdopterin cofactor binding
inorganic cation transmembrane transporter activity
protein transporter activity
aldehyde dehydrogenase (NAD+) activity
phospholipase A2 activity
proton transmembrane transporter activity
cytokine activity
manganese ion binding
NAD+ synthase (glutamine-hydrolyzing) activity
RNA polymerase binding
potassium ion binding
cytidylyltransferase activity
beta-N-acetylhexosaminidase activity
oxidoreductase activity, acting on a heme group of donors
inositol phosphate phosphatase activity
sigma factor activity
RNA polymerase II transcription regulatory region sequence-specific DNA binding
ligand-gated channel activity
macrolide binding
phosphatase regulator activity
DNA-(apurinic or apyrimidinic site) endonuclease activity
hydrolase activity, acting on ether bonds
threonine-type endopeptidase activity
alpha-sialidase activity
nuclear import signal receptor activity
5S rRNA binding
protein disulfide oxidoreductase activity
intramolecular oxidoreductase activity, interconverting aldoses and ketoses
double-stranded DNA binding
5'-3' RNA polymerase activity
snoRNA binding
RNA polymerase activity
dUTP diphosphatase activity
DNA ligase (ATP) activity
quinone binding
peptide N-acetyltransferase activity
ligand-gated calcium channel activity
hydrolase activity, acting on acid carbon-carbon bonds, in ketonic substances
extracellular ligand-gated ion channel activity
protein kinase activator activity
transferase activity, transferring one-carbon groups
phosphatidylinositol-4,5-bisphosphate binding
isopeptidase activity
nutrient reservoir activity
ribonucleoprotein complex binding
oxidoreductase activity, acting on a sulfur group of donors, NAD(P) as acceptor
N-acetylmuramoyl-L-alanine amidase activity
intramolecular transferase activity
transferase activity, transferring alkyl or aryl (other than methyl) groups
iron-sulfur cluster binding
immunoglobulin receptor binding
CoA hydrolase activity
purine nucleoside binding
histone methyltransferase activity (H3-K4 specific)
transferase activity, transferring phosphorus-containing groups
D-alanine-D-alanine ligase activity
glyceraldehyde-3-phosphate dehydrogenase (NAD+) (phosphorylating) activity
carboxy-lyase activity
hydrolase activity, acting on acid halide bonds, in C-halide compounds
transmitter-gated ion channel activity
phosphopantetheine binding
organic anion transmembrane transporter activity
translation termination factor activity
glutamate receptor activity
ubiquitin-like protein ligase activity
integrin binding
voltage-gated channel activity
aminoacyl-tRNA ligase activity
dihydrolipoyl dehydrogenase activity
ligase activity, forming carbon-oxygen bonds
C-acyltransferase activity
isoprenoid binding
steroid dehydrogenase activity, acting on the CH-OH group of donors, NAD or NADP as acceptor
chitinase activity
thiamine pyrophosphate binding
adenosylhomocysteine nucleosidase activity
lactate dehydrogenase activity
nuclear hormone receptor binding
malonyltransferase activity
L-ascorbic acid binding
GDP binding
carbohydrate binding
NADH dehydrogenase (quinone) activity
NADH dehydrogenase (ubiquinone) activity
cell adhesion molecule binding
carbon-carbon lyase activity
guanine phosphoribosyltransferase activity
methylation-dependent protein binding
voltage-gated calcium channel activity
cyclosporin A binding
NADP+ binding
carbon-oxygen lyase activity
alcohol dehydrogenase (NAD+) activity
toxin activity
voltage-gated ion channel activity
NADH binding
nucleoside-triphosphatase activity
acyl-CoA binding
racemase and epimerase activity, acting on amino acids and derivatives
transferase activity, transferring aldehyde or ketonic groups
lysine N-methyltransferase activity
carbon-sulfur lyase activity
oxidoreductase activity, acting on a heme group of donors, oxygen as acceptor
intramolecular oxidoreductase activity
rRNA binding
signaling receptor activity
unfolded protein binding
exonuclease activity
histone methyltransferase activity
thiol oxidase activity
aldehyde dehydrogenase [NAD(P)+] activity
cis-regulatory region sequence-specific DNA binding
protein C-terminus binding
oxidoreductase activity, acting on iron-sulfur proteins as donors, NAD or NADP as acceptor
pyrophosphate hydrolysis-driven proton transmembrane transporter activity
nitrite reductase (NO-forming) activity
signaling adaptor activity
oxidoreductase activity, acting on the CH-NH2 group of donors, NAD or NADP as acceptor
protein-containing complex binding
carbohydrate kinase activity
endonuclease activity, active with either ribo- or deoxyribonucleic acids and producing 5'-phosphomonoesters
nucleosome binding
cysteine-type endopeptidase activity
protein tyrosine/serine/threonine phosphatase activity
neurotransmitter receptor activity
fatty-acyl-CoA binding
protein tyrosine kinase binding
hormone binding
odorant binding
long-chain fatty acid transporter activity
sulfurtransferase activity
ATPase activity, coupled to transmembrane movement of ions, rotational mechanism
sugar transmembrane transporter activity
transcription regulatory region sequence-specific DNA binding
3'-5'-exoribonuclease activity
tetrapyrrole binding
intramolecular oxidoreductase activity, transposing C=C bonds
phosphoprotein binding
deoxyribonuclease activity
tyrosine-tRNA ligase activity
alcohol dehydrogenase [NAD(P)+] activity
RNA polymerase II general transcription initiation factor activity
exoribonuclease activity
vitamin binding
oxidoreductase activity, acting on a sulfur group of donors, disulfide as acceptor
ether hydrolase activity
threonine-type peptidase activity
sulfuric ester hydrolase activity
rRNA (guanine) methyltransferase activity
protein kinase binding
deaminase activity
NADP binding
oxidoreductase activity, acting on the aldehyde or oxo group of donors
transferase activity, transferring acyl groups
coreceptor activity
ATPase-coupled ion transmembrane transporter activity
helicase activity
serine-type D-Ala-D-Ala carboxypeptidase activity
prenyltransferase activity
5'-nucleotidase activity
transmitter-gated channel activity
pyridoxal phosphate binding
oxidoreductase activity, acting on single donors with incorporation of molecular oxygen
deaminated base DNA N-glycosylase activity
intracellular ligand-gated ion channel activity
aminopeptidase activity
transcription corepressor activity
triglyceride lipase activity
ubiquitin protein ligase binding
chemokine receptor binding
proteasome-activating ATPase activity
GTPase regulator activity
chromatin DNA binding
identical protein binding
active ion transmembrane transporter activity
methylthioadenosine nucleosidase activity
transmembrane transporter activity
calcium ion binding
oxidoreductase activity, acting on NAD(P)H, quinone or similar compound as acceptor
type II site-specific deoxyribonuclease activity
DNA-directed DNA polymerase activity
O-methyltransferase activity
succinyltransferase activity
retinal binding
hydrolase activity, acting on glycosyl bonds
guanylyltransferase activity
structural constituent of ribosome
peptide receptor activity
immune receptor activity
organic acid transmembrane transporter activity
transcription coactivator activity
mRNA binding
cytidine deaminase activity
aspartic-type endopeptidase activity
exo-alpha-sialidase activity
hydrolase activity, acting on carbon-nitrogen (but not peptide) bonds, in cyclic amidines
UDP-glycosyltransferase activity
syntaxin binding
thiolester hydrolase activity
CoA carboxylase activity
DNA-dependent ATPase activity
metallocarboxypeptidase activity
basal transcription machinery binding
phospholipase activity
phosphoglycerate kinase activity
flavin adenine dinucleotide binding
hydro-lyase activity
glycosaminoglycan binding
metal cluster binding
acyl-CoA dehydrogenase activity
G protein-coupled peptide receptor activity
ADP binding
ribonucleoside-diphosphate reductase activity, thioredoxin disulfide as acceptor
protein-disulfide reductase activity
semaphorin receptor activity
phosphoprotein phosphatase activity
cytokine binding
chlorophyll binding
magnesium ion binding
3'-5' exonuclease activity
toxic substance binding
cytokine receptor activity
endopeptidase inhibitor activity
sulfur compound transmembrane transporter activity
oxidoreductase activity, oxidizing metal ions
double-stranded RNA-specific ribonuclease activity
hydrolase activity, acting on acid anhydrides
GTPase binding
gated channel activity
RNA cap binding
glutathione disulfide oxidoreductase activity
tryptophan-tRNA ligase activity
postsynaptic neurotransmitter receptor activity
dipeptidase activity
O-acetyltransferase activity
maltose binding
aminoacyl-tRNA editing activity
purine ribonucleoside triphosphate binding
protein kinase A binding
hydrolase activity, acting on carbon-nitrogen (but not peptide) bonds
xylanase activity
oxidoreductase activity, acting on the CH-OH group of donors, oxygen as acceptor
translation regulator activity
ion channel regulator activity
nucleoside kinase activity
cholesterol binding
protein methyltransferase activity
acetyl-CoA carboxylase activity
secondary active transmembrane transporter activity
transferase activity, transferring nitrogenous groups
deacetylase activity
methyl indole-3-acetate esterase activity
modified amino acid binding
ubiquitin conjugating enzyme activity
DNA primase activity
nucleoside-triphosphate diphosphatase activity
ferredoxin-NADP+ reductase activity
FMN binding
DNA-binding transcription factor activity
carboxylic acid binding
peptidase regulator activity
amide transmembrane transporter activity
recombinase activity
kinase regulator activity
single-stranded DNA binding
oxaloacetate decarboxylase activity
beta-ketoacyl-acyl-carrier-protein synthase III activity
3-oxo-pimeloyl-[acp] methyl ester reductase activity
nucleoside monophosphate kinase activity
endodeoxyribonuclease activity, producing 3'-phosphomonoesters
protein histidine kinase activity
transferase activity, transferring alkylthio groups
ribonuclease III activity
kinase binding
extracellular matrix binding
2-oxoglutarate-dependent dioxygenase activity
beta-tubulin binding
hydrolase activity, acting on acid carbon-carbon bonds
ATPase-coupled transmembrane transporter activity
mRNA 5'-UTR binding
acid-thiol ligase activity
rRNA (adenine) methyltransferase activity
cation transmembrane transporter activity
oxidoreductase activity, acting on CH or CH2 groups, disulfide as acceptor
ribosome binding
ornithine carbamoyltransferase activity
proton-transporting ATP synthase activity, rotational mechanism
malate dehydrogenase activity
enoyl-[acyl-carrier-protein] reductase (NADH) activity
oxidoreductase activity, acting on the CH-CH group of donors
restriction endodeoxyribonuclease activity
molecular transducer activity
RNA helicase activity
scopolin beta-glucosidase activity
amino-acid racemase activity
chloride transmembrane transporter activity
phosphorus-oxygen lyase activity
superoxide dismutase activity
cyclic-nucleotide phosphodiesterase activity
dioxygenase activity
channel regulator activity
protein heterodimerization activity
glutamate receptor binding
alkali metal ion binding
ribose-5-phosphate isomerase activity
alanine racemase activity
amide binding
oxo-acid-lyase activity
peptide disulfide oxidoreductase activity
potassium channel activity
excitatory extracellular ligand-gated ion channel activity
metalloendopeptidase activity
microtubule binding
nitrite reductase activity
peptide deformylase activity
ubiquitin-like protein conjugating enzyme activity
oxidoreductase activity, acting on hydrogen as donor, iron-sulfur protein as acceptor
serine-type exopeptidase activity
phosphotransferase activity, phosphate group as acceptor
S-methyltransferase activity
oxidoreductase activity, acting on the CH-CH group of donors, quinone or related compound as acceptor
indole-3-glycerol-phosphate synthase activity
protein phosphatase inhibitor activity
cellulose binding
ubiquitin-protein transferase activity
tRNA binding
3-oxo-glutaryl-[acp] methyl ester reductase activity
DNA binding
peptidase activator activity
3',5'-cyclic-nucleotide phosphodiesterase activity
endonuclease activity
adenyl nucleotide binding
antioxidant activity
ammonia-lyase activity
thymidylate synthase activity
phosphate ion binding
vitamin B6 binding
glyceraldehyde-3-phosphate dehydrogenase (NAD(P)+) (phosphorylating) activity
phosphotransferase activity, carboxyl group as acceptor
oxidoreductase activity, acting on a sulfur group of donors, oxygen as acceptor
fatty acid synthase activity
protein tyrosine phosphatase activity
transcription coregulator activity
protein N-terminus binding
enterobactin binding
ACP phosphopantetheine attachment site binding
ribulose-bisphosphate carboxylase activity
zinc ion binding
acid phosphatase activity
sulfur compound binding
cysteine synthase activity
exopeptidase activity
mRNA (nucleoside-2'-O-)-methyltransferase activity
transmembrane receptor protein kinase activity
UDP-glucosyltransferase activity
actin filament binding
modification-dependent protein binding
acyl-CoA hydrolase activity
hydroxymethyl-, formyl- and related transferase activity
ubiquitin protein ligase activity
oxidoreductase activity, acting on hydrogen as donor
chorismate mutase activity
nucleotidase activity
cobalt ion binding
protein kinase regulator activity
4-hydroxy-tetrahydrodipicolinate synthase activity
acetyltransferase activity
fatty acid derivative binding
ferric iron binding
ribosomal small subunit binding
catalytic activity, acting on a protein
tumor necrosis factor receptor superfamily binding
mRNA methyltransferase activity
amidase activity
nucleoside binding
nucleocytoplasmic carrier activity
peptidase activity
RNA glycosylase activity
oxidoreductase activity, acting on the CH-CH group of donors, NAD or NADP as acceptor
oxidoreductase activity, acting on paired donors, with incorporation or reduction of molecular oxygen, NAD(P)H as one donor, and incorporation of two atoms of oxygen into one donor
transferase activity, transferring sulfur-containing groups
peptide alpha-N-acetyltransferase activity
phospholipid transporter activity
calcium channel activity
sulfotransferase activity
ionotropic glutamate receptor activity
haptoglobin binding
CoA-ligase activity
general transcription initiation factor activity
sodium ion transmembrane transporter activity
calmodulin binding
kinase activator activity
ribonuclease P activity
carbohydrate transmembrane transporter activity
oxidoreductase activity, acting on paired donors, with incorporation or reduction of molecular oxygen
nucleobase-containing compound kinase activity
phosphoric diester hydrolase activity
lyase activity
phosphatase activity
DNA topoisomerase type II (double strand cut, ATP-hydrolyzing) activity
protein serine/threonine kinase activator activity
arginine N-methyltransferase activity
phosphotransferase activity, for other substituted phosphate groups
translation regulator activity, nucleic acid binding
collagen binding
organic hydroxy compound transmembrane transporter activity
proton-transporting ATPase activity, rotational mechanism
hexosaminidase activity
3'-5'-exodeoxyribonuclease activity
isocitrate dehydrogenase activity
ATP-dependent peptidase activity
amine-lyase activity
ferredoxin-NAD(P) reductase activity
fructose 1,6-bisphosphate 1-phosphatase activity
tryptophan synthase activity
cargo receptor activity
potassium ion transmembrane transporter activity
DNA polymerase processivity factor activity
proton channel activity
alcohol binding
cyclic nucleotide binding
peptide binding
DNA translocase activity
hydrolase activity, acting on carbon-nitrogen (but not peptide) bonds, in linear amidines
scavenger receptor activity
serine hydrolase activity
isomerase activity
metal ion transmembrane transporter activity
beta-mannosidase activity
beta-catenin binding
DNA-binding transcription factor binding
enoyl-[acyl-carrier-protein] reductase activity
catalytic activity, acting on RNA
non-membrane spanning protein tyrosine kinase activity
intramolecular transferase activity, phosphotransferases
rRNA (adenine-N6,N6-)-dimethyltransferase activity
lipid transfer activity
lipid transporter activity
phosphopyruvate hydratase activity
electron transfer activity
primary active transmembrane transporter activity
DNA ligase activity
ubiquitin-like protein transferase activity
phospholipase C activity
sequence-specific double-stranded DNA binding
protein kinase activity
MAP kinase activity
mRNA 3'-UTR binding
ubiquitin-like modifier activating enzyme activity
intramolecular lyase activity
porin activity
catalytic activity, acting on a tRNA
RNA-DNA hybrid ribonuclease activity
tumor necrosis factor receptor binding
protein-lysine N-methyltransferase activity
oxidoreductase activity, acting on the CH-NH group of donors
protein transmembrane transporter activity
RNA binding
sugar-phosphatase activity
nuclease activity
oxidoreductase activity, acting on iron-sulfur proteins as donors
oxygen binding
channel inhibitor activity
N-methyltransferase activity
copper ion binding
phosphatidylinositol phosphate binding
ubiquinol-cytochrome-c reductase activity
alpha-amylase activity (releasing maltohexaose)
3 iron, 4 sulfur cluster binding
hormone activity
peroxiredoxin activity
metalloaminopeptidase activity
monosaccharide transmembrane transporter activity
basal RNA polymerase II transcription machinery binding
core promoter sequence-specific DNA binding
S-malonyltransferase activity
large ribosomal subunit rRNA binding
oxidoreductase activity, acting on single donors with incorporation of molecular oxygen, incorporation of two atoms of oxygen
cadherin binding
ATP binding
molecular carrier activity
ion channel binding
oxidoreductase activity, acting on other nitrogenous compounds as donors, cytochrome as acceptor
3-dehydroquinate dehydratase activity
nucleotidyltransferase activity
uracil DNA N-glycosylase activity
anion channel activity
oxidoreductase activity, acting on paired donors, with incorporation or reduction of molecular oxygen, NAD(P)H as one donor, and incorporation of one atom of oxygen
protein serine kinase activity
transferase activity, transferring pentosyl groups
NAD+ ADP-ribosyltransferase activity
transition metal ion transmembrane transporter activity
transmitter-gated ion channel activity involved in regulation of postsynaptic membrane potential
shikimate 3-dehydrogenase (NADP+) activity
hexokinase activity
acyl carrier activity
pyrophosphatase activity
carboxylic acid transmembrane transporter activity
heme binding
disordered domain specific binding
phosphotransferase activity, nitrogenous group as acceptor
small molecule sensor activity
peroxidase activity
oxidoreductase activity, acting on the CH-NH2 group of donors
peptidoglycan muralytic activity
steroid binding
oxidoreductase activity, acting on diphenols and related substances as donors, oxygen as acceptor
carbohydrate derivative transmembrane transporter activity
lipase activity
oxidoreductase activity, acting on superoxide radicals as acceptor
translation initiation factor activity
calcium ion transmembrane transporter activity
metalloexopeptidase activity
NADH dehydrogenase activity
carboxyl- or carbamoyltransferase activity
monocarboxylic acid binding
translation factor activity, RNA binding
xenobiotic transmembrane transporter activity
wide pore channel activity
endoribonuclease activity, producing 5'-phosphomonoesters
hydrolase activity, acting on carbon-nitrogen (but not peptide) bonds, in cyclic amides
ammonia ligase activity
protein phosphorylated amino acid binding
3-hydroxyacyl-CoA dehydrogenase activity
actin binding
disulfide oxidoreductase activity
carbon-oxygen lyase activity, acting on phosphates
RNA polymerase core enzyme binding
S-acyltransferase activity
oxidoreductase activity, acting on CH or CH2 groups, NAD or NADP as acceptor
glucose binding
phosphatidylinositol bisphosphate binding
electron transporter, transferring electrons within the cyclic electron transport pathway of photosynthesis activity
ligase activity, forming carbon-nitrogen bonds
fatty acid binding
amino acid kinase activity
structural constituent of eye lens
protein serine/threonine phosphatase activity
dipeptidyl-peptidase activity
serine-type carboxypeptidase activity
coenzyme-B sulfoethylthiotransferase activity
thiosulfate sulfurtransferase activity
signal sequence binding
enzyme regulator activity
ion channel activity
inorganic molecular entity transmembrane transporter activity
phosphofructokinase activity
RNA polymerase II cis-regulatory region sequence-specific DNA binding
lysozyme activity
molecular adaptor activity
receptor tyrosine kinase binding
protein threonine phosphatase activity
carbon-oxygen lyase activity, acting on polysaccharides
exonuclease activity, active with either ribo- or deoxyribonucleic acids and producing 5'-phosphomonoesters
CoA-transferase activity
ferredoxin hydrogenase activity
chaperone binding
endodeoxyribonuclease activity
oxidoreductase activity, acting on the CH-CH group of donors, oxygen as acceptor
IMP dehydrogenase activity
nicotinate-nucleotide diphosphorylase (carboxylating) activity
purine phosphoribosyltransferase activity
orotidine-5'-phosphate decarboxylase activity
class I DNA-(apurinic or apyrimidinic site) endonuclease activity
ubiquitin binding
oxygen carrier activity
DNA-binding transcription factor activity, RNA polymerase II-specific
oxidoreductase activity, acting on diphenols and related substances as donors
nuclear receptor activity
calcium activated cation channel activity
pre-mRNA binding
protein domain specific binding
endoribonuclease activity
N-acyltransferase activity
carbohydrate derivative binding
DNA-binding transcription activator activity
rRNA methyltransferase activity
nucleoside-triphosphatase regulator activity
clathrin binding
receptor ligand activity
protein phosphatase regulator activity
enzyme activator activity
S-adenosyl-L-methionine binding
G protein-coupled receptor activity
phosphorelay response regulator activity
mannan endo-1,4-beta-mannosidase activity
chloride channel activity
carbon-nitrogen lyase activity
FAD binding
alpha-galactosidase activity
phosphatidylinositol binding
pseudouridine synthase activity
purine-nucleoside phosphorylase activity
GTPase activity
passive transmembrane transporter activity
alditol:NADP+ 1-oxidoreductase activity
calcium-dependent protein binding
signaling receptor activator activity
5'-3' exonuclease activity
lipopolysaccharide binding
carboxypeptidase activity
peptide transmembrane transporter activity
starch binding
purine nucleosidase activity
cation channel activity
methylated histone binding
heat shock protein binding
metallopeptidase activity
translation elongation factor activity
P-P-bond-hydrolysis-driven protein transmembrane transporter activity
aldehyde-lyase activity
tubulin binding
alpha-amylase activity
phosphotransferase activity, alcohol group as acceptor
growth factor binding
tRNA (guanine) methyltransferase activity
histone binding
cellulase activity
amino acid binding
protease binding
general transcription initiation factor binding
disaccharide binding
racemase activity, acting on amino acids and derivatives
