# Supplementary material for: Sequence-structure-function relationships in the microbial protein universe
Source: Nat Commun. 2023 Apr 26;14:2351. doi: 10.1038/s41467-023-37896-w (PMC10133388; doi:10.1038/s41467-023-37896-w)
Supplement: Supplementary file 9 — Source Data [file 41467_2023_37896_MOESM9_ESM.zip › SourceData/source_data_Fig3/goterms.txt]

GO:0008982
GO:0032052
GO:0005544
GO:0004675
GO:0004857
GO:0031176
GO:0043023
GO:0008422
GO:0004791
GO:0008009
GO:0004175
GO:0004359
GO:0016301
GO:0003747
GO:0004316
GO:0016614
GO:0008234
GO:0000149
GO:0004553
GO:0032550
GO:0018024
GO:0015267
GO:0016667
GO:0004619
GO:0030545
GO:0031267
GO:0099529
GO:0015278
GO:0015103
GO:0044389
GO:0017025
GO:0032451
GO:0004362
GO:0003916
GO:0022804
GO:0003756
GO:0061135
GO:0016857
GO:0016651
GO:0051117
GO:0008061
GO:0016538
GO:0060590
GO:0008242
GO:0004540
GO:0032549
GO:0005501
GO:0004843
GO:0004300
GO:0099094
GO:0005102
GO:0046914
GO:0005198
GO:0016881
GO:0140097
GO:0061733
GO:0043138
GO:0016842
GO:0043565
GO:0005215
GO:0001067
GO:0051537
GO:0070181
GO:0008395
GO:0004714
GO:0003899
GO:0017056
GO:0004069
GO:0051539
GO:0004450
GO:0016620
GO:0016757
GO:0004529
GO:0004459
GO:0017076
GO:0008175
GO:0019001
GO:0008236
GO:0070569
GO:0101005
GO:0008106
GO:0009975
GO:0003727
GO:0015343
GO:0010333
GO:0030414
GO:0016818
GO:1900750
GO:0004146
GO:0034061
GO:0001217
GO:0005246
GO:0003755
GO:0004497
GO:0005096
GO:0009881
GO:0008839
GO:0017069
GO:0016703
GO:0004550
GO:0004156
GO:0008289
GO:0016661
GO:0022839
GO:0030151
GO:0010427
GO:0061731
GO:0106306
GO:0140359
GO:0016616
GO:0098772
GO:0016895
GO:0003988
GO:0008800
GO:0005200
GO:0008092
GO:0015344
GO:0008201
GO:0070001
GO:0005085
GO:0070402
GO:0030674
GO:0019212
GO:0016896
GO:0140102
GO:0046527
GO:0015297
GO:0008374
GO:0003955
GO:0004674
GO:0009374
GO:0043177
GO:0004422
GO:0003968
GO:0003682
GO:0030247
GO:0004129
GO:0015926
GO:0015923
GO:0004427
GO:0031369
GO:0019899
GO:0004045
GO:0019210
GO:0016641
GO:0030060
GO:0016684
GO:0035438
GO:0032559
GO:0016274
GO:0019104
GO:0015002
GO:0042826
GO:0016884
GO:0030598
GO:0008168
GO:0004551
GO:0004332
GO:0016877
GO:0008312
GO:0002039
GO:0016208
GO:0000104
GO:0046983
GO:0016747
GO:0140414
GO:0005506
GO:0019902
GO:0032561
GO:0031419
GO:0016887
GO:0017022
GO:0042083
GO:0044183
GO:0017080
GO:0004565
GO:0004482
GO:0019238
GO:0004340
GO:0015075
GO:0003774
GO:0004549
GO:0005249
GO:0000155
GO:0042834
GO:0005543
GO:0004315
GO:0016917
GO:0015276
GO:0008200
GO:0015293
GO:0008134
GO:0004888
GO:0016864
GO:0008509
GO:0016778
GO:0042162
GO:0016880
GO:0052716
GO:0016859
GO:0016874
GO:0004860
GO:0051287
GO:0016885
GO:0051192
GO:0019829
GO:0004640
GO:0001664
GO:0008757
GO:0004713
GO:0008198
GO:0022843
GO:0106311
GO:0016712
GO:0004033
GO:0016426
GO:0015562
GO:0070492
GO:0031683
GO:0016894
GO:0004402
GO:0032553
GO:0008227
GO:0004867
GO:0019203
GO:0016886
GO:0016799
GO:0061629
GO:0046789
GO:0004807
GO:0016824
GO:0031386
GO:0005525
GO:0008658
GO:0004347
GO:0004089
GO:0004322
GO:0003785
GO:0005537
GO:0016755
GO:0070566
GO:0032934
GO:0008083
GO:0003823
GO:0016725
GO:0034618
GO:0016151
GO:0017116
GO:0009041
GO:0019871
GO:0043621
GO:0003725
GO:0016453
GO:0051427
GO:0004252
GO:0043295
GO:0005126
GO:0001540
GO:0102148
GO:0098531
GO:0070403
GO:0008144
GO:0016888
GO:0001671
GO:0004017
GO:0015925
GO:0008379
GO:0022884
GO:0004372
GO:0046556
GO:0004314
GO:0048020
GO:0052689
GO:0046812
GO:0016724
GO:0016229
GO:0016892
GO:0003678
GO:0032555
GO:0019865
GO:0016646
GO:0008080
GO:0008795
GO:0004645
GO:0004712
GO:0034511
GO:0008173
GO:0042578
GO:0140110
GO:0070851
GO:0004869
GO:0030291
GO:0004364
GO:0003777
GO:0016882
GO:0003688
GO:0042803
GO:0016788
GO:0004602
GO:0016758
GO:0048029
GO:0004000
GO:0102568
GO:0046912
GO:0003684
GO:0016160
GO:0008897
GO:0051879
GO:0032182
GO:0000993
GO:0102567
GO:0005104
GO:0009008
GO:0016811
GO:0019903
GO:0008483
GO:0004096
GO:0016854
GO:0001056
GO:0043546
GO:0022890
GO:0140318
GO:0004029
GO:0004623
GO:0015078
GO:0005125
GO:0030145
GO:0003952
GO:0070063
GO:0030955
GO:0070567
GO:0004563
GO:0016675
GO:0052745
GO:0016987
GO:0000977
GO:0022834
GO:0005527
GO:0019208
GO:0003906
GO:0016801
GO:0004298
GO:0016997
GO:0061608
GO:0008097
GO:0015035
GO:0016861
GO:0003690
GO:0034062
GO:0030515
GO:0097747
GO:0004170
GO:0003910
GO:0048038
GO:0034212
GO:0099604
GO:0016823
GO:0005230
GO:0030295
GO:0016741
GO:0005546
GO:0070122
GO:0045735
GO:0043021
GO:0016668
GO:0008745
GO:0016866
GO:0016765
GO:0051536
GO:0034987
GO:0016289
GO:0001883
GO:0042800
GO:0016772
GO:0008716
GO:0004365
GO:0016831
GO:0019120
GO:0022824
GO:0031177
GO:0008514
GO:0008079
GO:0008066
GO:0061659
GO:0005178
GO:0022832
GO:0004812
GO:0004148
GO:0016875
GO:0016408
GO:0019840
GO:0033764
GO:0004568
GO:0030976
GO:0008782
GO:0004457
GO:0035257
GO:0016420
GO:0031418
GO:0019003
GO:0030246
GO:0050136
GO:0008137
GO:0050839
GO:0016830
GO:0052657
GO:0140034
GO:0005245
GO:0016018
GO:0070401
GO:0016835
GO:0004022
GO:0090729
GO:0005244
GO:0070404
GO:0017111
GO:0120227
GO:0016855
GO:0016744
GO:0016278
GO:0016846
GO:0016676
GO:0016860
GO:0019843
GO:0038023
GO:0051082
GO:0004527
GO:0042054
GO:0016972
GO:0004030
GO:0000987
GO:0008022
GO:0016731
GO:0009678
GO:0050421
GO:0035591
GO:0016639
GO:0044877
GO:0019200
GO:0016893
GO:0031491
GO:0004197
GO:0008138
GO:0030594
GO:0000062
GO:1990782
GO:0042562
GO:0005549
GO:0005324
GO:0016783
GO:0044769
GO:0051119
GO:0000976
GO:0000175
GO:0046906
GO:0016863
GO:0051219
GO:0004536
GO:0004831
GO:0018455
GO:0016251
GO:0004532
GO:0019842
GO:0016671
GO:0016803
GO:0070003
GO:0008484
GO:0016435
GO:0019901
GO:0019239
GO:0050661
GO:0016903
GO:0016746
GO:0015026
GO:0042625
GO:0004386
GO:0009002
GO:0004659
GO:0008253
GO:0022835
GO:0030170
GO:0016701
GO:0097506
GO:0005217
GO:0004177
GO:0003714
GO:0004806
GO:0031625
GO:0042379
GO:0036402
GO:0030695
GO:0031490
GO:0042802
GO:0022853
GO:0008930
GO:0022857
GO:0005509
GO:0016655
GO:0009036
GO:0003887
GO:0008171
GO:0016748
GO:0016918
GO:0016798
GO:0070568
GO:0003735
GO:0001653
GO:0140375
GO:0005342
GO:0003713
GO:0003729
GO:0004126
GO:0004190
GO:0004308
GO:0016814
GO:0008194
GO:0019905
GO:0016790
GO:0016421
GO:0008094
GO:0004181
GO:0001098
GO:0004620
GO:0004618
GO:0050660
GO:0016836
GO:0005539
GO:0051540
GO:0003995
GO:0008528
GO:0043531
GO:0004748
GO:0047134
GO:0017154
GO:0004721
GO:0019955
GO:0016168
GO:0000287
GO:0008408
GO:0015643
GO:0004896
GO:0004866
GO:1901682
GO:0016722
GO:0032296
GO:0016817
GO:0051020
GO:0022836
GO:0000339
GO:0015038
GO:0004830
GO:0098960
GO:0016805
GO:0016413
GO:1901982
GO:0002161
GO:0035639
GO:0051018
GO:0016810
GO:0097599
GO:0016899
GO:0045182
GO:0099106
GO:0019206
GO:0015485
GO:0008276
GO:0003989
GO:0015291
GO:0016769
GO:0019213
GO:0080030
GO:0072341
GO:0061631
GO:0003896
GO:0047429
GO:0004324
GO:0010181
GO:0003700
GO:0031406
GO:0061134
GO:0042887
GO:0000150
GO:0019207
GO:0003697
GO:0008948
GO:0033818
GO:0102132
GO:0050145
GO:0016889
GO:0004673
GO:0050497
GO:0004525
GO:0019900
GO:0050840
GO:0016706
GO:0048487
GO:0016822
GO:0042626
GO:0048027
GO:0016878
GO:0016433
GO:0008324
GO:0016728
GO:0043022
GO:0004585
GO:0046933
GO:0016615
GO:0004318
GO:0016627
GO:0015666
GO:0060089
GO:0003724
GO:0102483
GO:0047661
GO:0015108
GO:0016849
GO:0004784
GO:0004112
GO:0051213
GO:0016247
GO:0046982
GO:0035254
GO:0031420
GO:0004751
GO:0008784
GO:0033218
GO:0016833
GO:0015037
GO:0005267
GO:0005231
GO:0004222
GO:0008017
GO:0098809
GO:0042586
GO:0061650
GO:0016699
GO:0070008
GO:0016776
GO:0008172
GO:0016635
GO:0004425
GO:0004864
GO:0030248
GO:0004842
GO:0000049
GO:0102131
GO:0003677
GO:0016504
GO:0004114
GO:0004519
GO:0030554
GO:0016209
GO:0016841
GO:0004799
GO:0042301
GO:0070279
GO:0043891
GO:0016774
GO:0016670
GO:0004312
GO:0004725
GO:0003712
GO:0047485
GO:1903981
GO:0044620
GO:0016984
GO:0008270
GO:0003993
GO:1901681
GO:0004124
GO:0008238
GO:0004483
GO:0019199
GO:0035251
GO:0051015
GO:0140030
GO:0047617
GO:0016742
GO:0061630
GO:0016695
GO:0004106
GO:0008252
GO:0050897
GO:0019887
GO:0008840
GO:0016407
GO:1901567
GO:0008199
GO:0043024
GO:0140096
GO:0032813
GO:0008174
GO:0004040
GO:0001882
GO:0140142
GO:0008233
GO:0030597
GO:0016628
GO:0016708
GO:0016782
GO:0004596
GO:0005548
GO:0005262
GO:0008146
GO:0004970
GO:0031720
GO:0016405
GO:0140223
GO:0015081
GO:0005516
GO:0019209
GO:0004526
GO:0015144
GO:0016705
GO:0019205
GO:0008081
GO:0016829
GO:0016791
GO:0003918
GO:0043539
GO:0016273
GO:0016780
GO:0090079
GO:0005518
GO:1901618
GO:0046961
GO:0015929
GO:0008296
GO:0004448
GO:0004176
GO:0016843
GO:0008937
GO:0042132
GO:0004834
GO:0038024
GO:0015079
GO:0030337
GO:0015252
GO:0043178
GO:0030551
GO:0042277
GO:0015616
GO:0016813
GO:0005044
GO:0017171
GO:0016853
GO:0046873
GO:0004567
GO:0008013
GO:0140297
GO:0016631
GO:0140098
GO:0004715
GO:0016868
GO:0000179
GO:0120013
GO:0005319
GO:0004634
GO:0009055
GO:0015399
GO:0003909
GO:0019787
GO:0004629
GO:1990837
GO:0004672
GO:0004707
GO:0003730
GO:0008641
GO:0016872
GO:0015288
GO:0140101
GO:0004523
GO:0005164
GO:0016279
GO:0016645
GO:0008320
GO:0003723
GO:0050308
GO:0004518
GO:0016730
GO:0019825
GO:0016248
GO:0008170
GO:0005507
GO:1901981
GO:0008121
GO:0103025
GO:0051538
GO:0005179
GO:0051920
GO:0070006
GO:0015145
GO:0001099
GO:0001046
GO:0016419
GO:0070180
GO:0016702
GO:0045296
GO:0005524
GO:0140104
GO:0044325
GO:0016662
GO:0003855
GO:0016779
GO:0004844
GO:0005253
GO:0016709
GO:0106310
GO:0016763
GO:0003950
GO:0046915
GO:1904315
GO:0004764
GO:0004396
GO:0000036
GO:0016462
GO:0046943
GO:0020037
GO:0097718
GO:0016775
GO:0140299
GO:0004601
GO:0016638
GO:0061783
GO:0005496
GO:0016682
GO:1901505
GO:0016298
GO:0016721
GO:0003743
GO:0015085
GO:0008235
GO:0003954
GO:0016743
GO:0033293
GO:0008135
GO:0042910
GO:0022829
GO:0016891
GO:0016812
GO:0016211
GO:0045309
GO:0003857
GO:0003779
GO:0015036
GO:0016838
GO:0043175
GO:0016417
GO:0016726
GO:0005536
GO:1902936
GO:0045156
GO:0016879
GO:0005504
GO:0019202
GO:0005212
GO:0004722
GO:0008239
GO:0004185
GO:0050524
GO:0004792
GO:0005048
GO:0030234
GO:0005216
GO:0015318
GO:0008443
GO:0000978
GO:0003796
GO:0060090
GO:0030971
GO:0106307
GO:0016837
GO:0016796
GO:0008410
GO:0008901
GO:0051087
GO:0004520
GO:0016634
GO:0003938
GO:0004514
GO:0106130
GO:0004590
GO:0140078
GO:0043130
GO:0005344
GO:0000981
GO:0016679
GO:0004879
GO:0005227
GO:0036002
GO:0019904
GO:0004521
GO:0016410
GO:0097367
GO:0001216
GO:0008649
GO:0060589
GO:0030276
GO:0048018
GO:0019888
GO:0008047
GO:1904047
GO:0004930
GO:0000156
GO:0016985
GO:0005254
GO:0016840
GO:0071949
GO:0004557
GO:0035091
GO:0009982
GO:0004731
GO:0003924
GO:0022803
GO:0004032
GO:0048306
GO:0030546
GO:0008409
GO:0001530
GO:0004180
GO:1904680
GO:2001070
GO:0008477
GO:0005261
GO:0035064
GO:0031072
GO:0008237
GO:0003746
GO:0015450
GO:0016832
GO:0015631
GO:0004556
GO:0016773
GO:0019838
GO:0016423
GO:0042393
GO:0008810
GO:0016597
GO:0002020
GO:0140296
GO:0048030
GO:0036361
