# Supplementary material for: Sequence-structure-function relationships in the microbial protein universe
Source: Nat Commun. 2023 Apr 26;14:2351. doi: 10.1038/s41467-023-37896-w (PMC10133388; doi:10.1038/s41467-023-37896-w)
Supplement: Supplementary file 9 — Source Data [file 41467_2023_37896_MOESM9_ESM.zip › SourceData/source_data_Fig3/list_new_fold_clusters.txt]

#0	intersection
1	MIP1_00164068
2	MIP1_00296181
3	MIP1_00055264
4	MIP1_00222906
5	MIP1_00253881
6	MIP1_00221703
7	MIP1_00306873
8	MIP1_00154417
9	MIP1_00146970
10	MIP1_00216375
11	MIP1_00251287
12	MIP1_00230597
13	MIP1_00144099
14	MIP1_00304704
15	MIP1_00248745
16	MIP1_00258736
17	MIP1_00202629
18	MIP1_00278955
19	MIP1_00297128
20	MIP1_00081741
21	MIP1_00251063
22	MIP1_00206161
23	MIP1_00146543
24	MIP1_00241727
25	MIP1_00201366
26	MIP1_00225957
27	MIP1_00214825
28	MIP1_00191193
29	MIP1_00297536
30	MIP1_00311347
31	MIP1_00197281
32	MIP1_00280029
33	MIP1_00262260
34	MIP1_00081369
35	MIP1_00259617
36	MIP1_00240118
37	MIP1_00308388
38	MIP1_00152462
39	MIP1_00260795
40	MIP1_00225862
41	MIP1_00094786
42	MIP1_00084537
43	MIP1_00055961
44	MIP1_00309458
45	MIP1_00204672
46	MIP1_00309641
47	MIP1_00260903
48	MIP1_00161949
49	MIP1_00156786
50	MIP1_00267839
51	MIP1_00195930
52	MIP1_00198179
53	MIP1_00254475
54	MIP1_00153147
55	MIP1_00157706
56	MIP1_00302280
57	MIP1_00220756
58	MIP1_00054198
59	MIP1_00295365
60	MIP1_00296597
61	MIP1_00245964
62	MIP1_00196377
63	MIP1_00279819
64	MIP1_00226049
65	MIP1_00159413
66	MIP1_00254274
67	MIP1_00157006
68	MIP1_00049171
69	MIP1_00307315
70	MIP1_00217963
71	MIP1_00253334
72	MIP1_00240690
73	MIP1_00059601
74	MIP1_00303678
75	MIP1_00310815
76	MIP1_00292565
77	MIP1_00266643
78	MIP1_00180717
79	MIP1_00194449
80	MIP1_00202088
81	MIP1_00204905
82	MIP1_00055068
83	MIP1_00145352
84	MIP1_00309094
85	MIP1_00102285
86	MIP1_00294478
87	MIP1_00074380
88	MIP1_00257721
89	MIP1_00157952
90	MIP1_00271154
91	MIP1_00158688
92	MIP1_00229184
93	MIP1_00199421
94	MIP1_00250694
95	MIP1_00295500
96	MIP1_00201772
97	MIP1_00215628
98	MIP1_00241978
99	MIP1_00158052
100	MIP1_00220620
101	MIP1_00227741
102	MIP1_00189616
103	MIP1_00278709
104	MIP1_00213258
105	MIP1_00214517
106	MIP1_00217686
107	MIP1_00278848
108	MIP1_00230606
109	MIP1_00252634
110	MIP1_00308970
111	MIP1_00050646,MIP1_00054709
112	MIP1_00185383,MIP1_00307639
113	MIP1_00197470,MIP1_00197989
114	MIP1_00146881,MIP1_00157428
115	MIP1_00197321,MIP1_00214392
116	MIP1_00147428,MIP1_00155394
117	MIP1_00227385,MIP1_00246175
118	MIP1_00244693,MIP1_00257234
119	MIP1_00087284,MIP1_00092279
120	MIP1_00268380,MIP1_00326517
121	MIP1_00196533,MIP1_00213475
122	MIP1_00095928,MIP1_00105602
123	MIP1_00309498
124	MIP1_00296892
125	MIP1_00279120,MIP1_00325018
126	MIP1_00295467,MIP1_00324908
127	MIP1_00274364,MIP1_00325219
128	MIP1_00193161,MIP1_00229097,MIP1_00233299
129	MIP1_00227792,MIP1_00260396,MIP1_00307513
130	MIP1_00245301,MIP1_00271607,MIP1_00303146
131	MIP1_00156248,MIP1_00180064,MIP1_00185265
132	MIP1_00052143,MIP1_00057946,MIP1_00063157
133	MIP1_00197711,MIP1_00208158,MIP1_00252474
134	MIP1_00247788,MIP1_00251626,MIP1_00264403
135	MIP1_00297599,MIP1_00310617,MIP1_00326283
136	MIP1_00226272,MIP1_00240663,MIP1_00298054
137	MIP1_00078622,MIP1_00295276,MIP1_00325113
138	MIP1_00278553,MIP1_00297349,MIP1_00299462,MIP1_00311387
139	MIP1_00179258,MIP1_00187054,MIP1_00199795,MIP1_00208243
140	MIP1_00178014,MIP1_00213767,MIP1_00230966,MIP1_00245922
141	MIP1_00197039,MIP1_00222838,MIP1_00240930,MIP1_00265151
142	MIP1_00246539,MIP1_00248499,MIP1_00255736,MIP1_00257828,MIP1_00273178
143	MIP1_00297499,MIP1_00297626,MIP1_00299300,MIP1_00306653,MIP1_00308130
144	MIP1_00068041,MIP1_00085074,MIP1_00085909,MIP1_00144174,MIP1_00159046,MIP1_00180365
145	MIP1_00260750,MIP1_00271812,MIP1_00280561,MIP1_00294938,MIP1_00295429,MIP1_00308577
146	MIP1_00247823,MIP1_00249069,MIP1_00278640,MIP1_00295849,MIP1_00302861,MIP1_00325914
147	MIP1_00176786,MIP1_00199585,MIP1_00206875,MIP1_00212347,MIP1_00221839,MIP1_00231479,MIP1_00232949
148	MIP1_00217796,MIP1_00217874,MIP1_00225385,MIP1_00232829,MIP1_00240077,MIP1_00258985,MIP1_00269643,MIP1_00299431
149	MIP1_00260429,MIP1_00296222,MIP1_00299925,MIP1_00304110,MIP1_00305968,MIP1_00307861,MIP1_00309352,MIP1_00326591
150	MIP1_00254040
151	MIP1_00147377
152	MIP1_00249344,MIP1_00261138,MIP1_00262362,MIP1_00264146,MIP1_00304501,MIP1_00326528
153	MIP1_00210273,MIP1_00212106,MIP1_00222133,MIP1_00223995,MIP1_00248863,MIP1_00251996,MIP1_00263890,MIP1_00273556,MIP1_00299160
154	MIP1_00088406,MIP1_00165525,MIP1_00211356,MIP1_00212714,MIP1_00214515,MIP1_00215955,MIP1_00224102,MIP1_00232465,MIP1_00241193
155	MIP1_00091051,MIP1_00154142,MIP1_00158467,MIP1_00183571,MIP1_00185281,MIP1_00220809,MIP1_00224343,MIP1_00228269,MIP1_00232818,MIP1_00234843,MIP1_00254538
156	MIP1_00166287,MIP1_00177071,MIP1_00178352,MIP1_00182849,MIP1_00183599,MIP1_00184460,MIP1_00196992,MIP1_00198685,MIP1_00199027,MIP1_00234745,MIP1_00240645,MIP1_00296972
157	MIP1_00193894,MIP1_00207383,MIP1_00209661,MIP1_00211255,MIP1_00212034,MIP1_00216727,MIP1_00217454,MIP1_00241860,MIP1_00253458,MIP1_00254609,MIP1_00259051,MIP1_00272986
158	MIP1_00212877,MIP1_00226974,MIP1_00240585,MIP1_00241642,MIP1_00244666,MIP1_00246167,MIP1_00248174,MIP1_00253352,MIP1_00258163,MIP1_00258887,MIP1_00259789,MIP1_00261729,MIP1_00265735,MIP1_00266464,MIP1_00267641,MIP1_00279236,MIP1_00292101,MIP1_00294595,MIP1_00324660
159	MIP1_00154164,MIP1_00154467,MIP1_00154943,MIP1_00157617,MIP1_00157981,MIP1_00158076,MIP1_00158664,MIP1_00160017,MIP1_00162356,MIP1_00163233,MIP1_00164924,MIP1_00165656,MIP1_00176391,MIP1_00177659,MIP1_00182860,MIP1_00183204,MIP1_00185488,MIP1_00185557,MIP1_00190387,MIP1_00190667,MIP1_00191346,MIP1_00198257,MIP1_00216029
160	MIP1_00261424,MIP1_00263752,MIP1_00264541,MIP1_00264596,MIP1_00267406,MIP1_00269355,MIP1_00274524,MIP1_00278918,MIP1_00290826,MIP1_00292559,MIP1_00292648,MIP1_00298985,MIP1_00299754,MIP1_00302700,MIP1_00303803,MIP1_00305120,MIP1_00306932,MIP1_00307360,MIP1_00308485,MIP1_00309593,MIP1_00310169,MIP1_00324816,MIP1_00325274
161	MIP1_00206574,MIP1_00210880,MIP1_00212896,MIP1_00220471,MIP1_00221200,MIP1_00221345,MIP1_00221370,MIP1_00221394,MIP1_00223115,MIP1_00223708,MIP1_00228994,MIP1_00229177,MIP1_00230672,MIP1_00233022,MIP1_00234467,MIP1_00234709,MIP1_00242090,MIP1_00243548,MIP1_00243551,MIP1_00244111,MIP1_00244990,MIP1_00246103,MIP1_00247485,MIP1_00247996,MIP1_00248322,MIP1_00249061,MIP1_00249438,MIP1_00249931,MIP1_00…
