# Supplementary material for: Sequence-structure-function relationships in the microbial protein universe
Source: Nat Commun. 2023 Apr 26;14:2351. doi: 10.1038/s41467-023-37896-w (PMC10133388; doi:10.1038/s41467-023-37896-w)
Supplement: Supplementary file 9 — Source Data [file 41467_2023_37896_MOESM9_ESM.zip › SourceData/source_data_Fig3/nb_fxns_for_clusters1_cleaned.ipynb]

# %% [code]
import os, sys, re, subprocess
import pandas as pd
import numpy as np
import pickle
import matplotlib.pyplot as plt
import seaborn as sns

from os.path import join
from pandas import DataFrame

import warnings
warnings.filterwarnings("ignore")

# %% [markdown]
## Paths

# %% [code]
# input list of MIP IDs
MAIN_PATH = "/Users/julia/Dropbox/MIP_fxns/002_Dougs_DeepFRI_rerun/"

miplist_fn = "list_new_fold_clusters.txt"
mip_fxn_fn = "fxn_new_fold_clusters_miplist.txt"

# %% [markdown]
## Read input files

# %% [code]
# read mip clusters
mip_clusters = (subprocess.getoutput("grep -v '#' " + miplist_fn)).splitlines()

# read mip fxns and goterms and gonames
# mip_id has ALL mip_ids, not just from largest clusters
mip_id = (subprocess.getoutput("awk '{print $1}' " + mip_fxn_fn)).split()
mip_fxn = (subprocess.getoutput("awk '{print $2}' " + mip_fxn_fn)).splitlines()
goterms = (subprocess.getoutput("awk '{print $1}' goterms.txt")).split()
gonames = (subprocess.getoutput("awk '{print $0}' gonames.txt")).splitlines()

mip_fxn = [i.split(",") for i in mip_fxn]
mip_fxn = [list(map( float, i )) for i in mip_fxn]
mip_fxn = [[round(i,5) for i in mipid] for mipid in mip_fxn]

# create dict of mip_id:mip_fxn
# has all functions, not just top10
mip2fxn = dict( zip( mip_id, mip_fxn ))

# create dict of goterm:goname
goterms2names = dict( zip( goterms, gonames ))

# %% [code]
# mip2fxn gives you a vector of scores for all functions
#mip2fxn['MIP1_00260429']

# %% [markdown]
## Create lists of same length

# %% [code]
# initialize new lists that all have the same length
# l_scores is a list of tuples: (goterm,score)
l_mipid = []
l_number = []
l_scores = []

# go through mip clusters and for each mip_id get the top10 functions
for c in mip_clusters:
    
    # don't look at clusters with single mip_id
#    if not "," in c:
#        continue
    
    # split clusters into mip_ids
    clusternumber = c.split("\t")[0]
    mip_ids = c.split("\t")[1].split(",")
    
    # go through each mip_id
    for m in mip_ids:
        
        # create dict of goterm:score
        goterms2score = dict( zip( goterms, mip2fxn[m] ))

        # sort dictionary by value
        # sorted scores is list of tuples of (GOterms, score)
        sorted_scores = sorted(goterms2score.items(), key=lambda x: x[1], reverse=True)[0:10]
        
        l_mipid.append( m )
        l_number.append( clusternumber )
        l_scores.append( sorted_scores )

#print (l_scores)

# %% [code]
#print (l_mipid)

# %% [code]
#print (l_number)

# %% [markdown]
## Define cossim for functions

# %% [code]
# cosine similarity
def cossim(A, B):   
    res = np.dot(A, B) / (np.linalg.norm(A) * np.linalg.norm(B))
#    res = 1 - spatial.distance.cosine(A, B)
    return res

def filter_vals(x, threshold):
    return np.where(np.array(x) >= threshold, x, 0)

# %% [markdown]
## Split clusters into MIP IDs

# %% [code]
# read list of mip_ids UNORDERED, i.e. corresponding to the clusters!!!
#clustnum = (subprocess.getoutput("awk '{print $1}' " + mip_fxn_fn)).splitlines()
#mip = (subprocess.getoutput("awk '{print $2}' " + mip_fxn_fn)).splitlines()
#mip = [[round(i,5) for i in mipid] for mipid in mip_fxn]]

# mips / clust are lists of lists of length of the clusters, so 161
# mips1 / clust1 are the flattened lists, so length of 452
clust = []
mips = []

# go through mip clusters and for each mip_id get the top10 functions
for c in mip_clusters:
    
    # split clusters into mip_ids
    clusternumber = c.split("\t")[0]
    tmp = c.split("\t")[1].split(",")
    tmp_clust = [clusternumber] * len(tmp)
    clust.append( tmp_clust)
    mips.append( tmp )

# flatten lists of lists
mips1 = [item for sublist in mips for item in sublist]
clust1 = [item for sublist in clust for item in sublist]

# %% [markdown]
## Getters

# %% [code]
# get MIP IDs from cluster number
def get_cluster( clusternumber ):
    
    #get index for clusternumber
#    print (clust)
    idx = 0
    for i in range(0, len(clust)):
        if clust[i][0] == str(clusternumber):
            idx = i
    return mips[idx]

# %% [code]
# get GOnames for top10 functions by MIP ID
# l_mipid, l_number, l_scores: index by MIP ID
# goterms2names
def get_fxn( mip_id ):
    
    # get index in l_scores by mipid
    idx = l_mipid.index( mip_id )
    
    # use index to get top10 functions: returns list of tuples (goterm, score)
    fxns = l_scores[idx]
    
    # go through list of tuples and return tuples (score, goname)
    function_names = []
    for i in fxns:
        function_names.append( (i[0], i[1], goterms2names[i[0]]) )
    
    return function_names

# %% [code]
# get cluster for mipid
def mip2cluster( mipid ):
    idx = mips1.index(mipid)
    return clust1[idx]

# %% [code]
get_cluster('152')

# %% [code]
get_fxn('MIP1_00249344')

# %% [code]
mip2cluster('MIP1_00299925')

# %% [code]
goterms2names['GO:0016757']

# %% [markdown]
## Compute cossim matrix for MIP ID functions - filtered!

# %% [code]
# list of all mip_ids
# mips1: mip_ids by cluster
# mip2fxn

import random

# compute cossim for all mipIDs
corr = np.zeros( [len(mips1)+5, len(mips1)] )

# random number at beginning
rand = random.uniform( 0.0, 1.0 )

# go through mip_ids, add 5 rows to visualize clusters
for m in range(0, len(mips1)+5):
#for m in range(0, 100+5):

    for n in range(0, len(mips1)):
#    for n in range(0, 100):
    
        # clusters
        # add row with random color to visualize clusters
        if m == len(mips1):
            if clust1[n-1] != clust1[n]:
                rand = random.uniform( 0.0, 1.0 )
            corr[m][n] = rand
        
        # additional rows should have the same color as the added row for visualizing the clusters
        elif m > len(mips1):
            corr[m][n] = corr[len(mips1)][n]
        
        # cossim
        else:
            # cosine similarity
#            sim = cossim( mip2fxn[mips1[m]], mip2fxn[mips1[n]] )
            sim = cossim( filter_vals(mip2fxn[mips1[m]], 0.1), filter_vals(mip2fxn[mips1[n]], 0.1) )

#           print (filter_vals(mip2fxn[mip_id[m]], 0.1))
            corr[m][n] = sim

#            corr[m][n] = 0
#            if sim >= 0.5:
#                corr[m][n] = sim

# %% [markdown]
## Plot cossim matrix for all clusters

# %% [code]
plt.rcParams['figure.figsize'] = 20,20 #height, width
#plt.imshow( corr, cmap='plasma' )
#plt.colorbar()
#plt.xlim(200, 250)

fig, ax = plt.subplots(1,1)
img = ax.imshow( corr, cmap='plasma')
xlabels = [i for i in range(1,162)]
xticks = []
for i in xlabels:
    xticks.append( l_number.index(str(i)) )

xlabels1 = []
for i in xlabels:
    if i%4==0 or i > 130:
        xlabels1.append( int(i) )
    else:
        xlabels1.append( '' )
    
ax.set_xticks( xticks )
ax.set_xticklabels( xlabels1, rotation=90 )

# %% [markdown]
## Get correlations for sub clusters

# %% [code]
# get sub-matrix from large correlation matrix
# clusternumbers is list of cluster numbers
# corr, mips1, clust1
# add_row is 'y' or 'n' for adding a visual row for cluster numbers
def get_subcorr( clusternumbers, add_row ):
    
    # get dimensions
    dim = 0
    dim = sum([len( get_cluster(i)) for i in clusternumbers])
    
    subcorr = np.zeros( [dim, dim] )

    # get mip ids in clusters and flatten lists
    cmip = [get_cluster(i) for i in clusternumbers]
    cmips = [item for sublist in cmip for item in sublist]
    clustnum = [[i]*len(get_cluster(i)) for i in clusternumbers]    
    clustnums = [item for sublist in clustnum for item in sublist]
    
    # go through mips
    for ii in range(0, len(cmips)):
        for jj in range(0, len(cmips)):

            # get indices of MIP IDs in mips1 list to index correlation matrix
            idx1 = mips1.index(cmips[ii])
            idx2 = mips1.index(cmips[jj])

            subcorr[ii][jj] = corr[idx1][idx2]
        
    subcorr = subcorr.tolist()
    
    # append row for cluster numbers
    if add_row == 'y':
        subcorr.append( [i/161 for i in clustnums] )
            
    return [subcorr, cmips, clustnums]

# %% [markdown]
## Plot correlations between clusters

# %% [code]
# clusternumbers is a list of cluster numbers to correlate
# mipids_on_x is a 'y' or 'n' for using MIP IDs on the y-axis. Default is clusternumber on x-axis
def plot_cluster_corr( clust_corr, mipids, clusternumbers, mipids_on_x='n', width=20 ):
    
    plt.close()
    
    fig, ax = plt.subplots(1,1)
    plt.rcParams['figure.figsize'] = width,width #height, width
    plt.imshow( clust_corr, cmap='plasma', vmin=0, vmax=1 )
#    plt.imshow( clust_corr, cmap='viridis_r', vmin=0, vmax=1 )
    plt.colorbar()
    
    xlabels = clusternumbers
    if mipids_on_x == 'y':
        xlabels = mipids
    xticks = [i for i in range(0, len(clusternumbers))]

    ax.set_xticks( xticks )
    ax.set_xticklabels( xlabels, rotation=90 )
    
    ax.set_yticks( xticks )
    ax.set_yticklabels( mipids )
    
    # get rid of white lines that seaborn introduces
    ax.grid(color='w', linestyle='-', linewidth=0)
    
    return    

# %% [code]
#corr1, ids1, nums1 = get_subcorr([138,139,146,161], 'y' )
#plot_cluster_corr( corr1, ids1, nums1, 'n', 20 )

# %% [code]
get_cluster(138)

# %% [code]
#corr1, ids1, nums1 = get_subcorr([138, 139,146,158,159,160], 'y' )
#plot_cluster_corr( corr1, ids1, nums1, 'n', 15 )

# %% [code]
#corr1, ids1, nums1 = get_subcorr([20,21,22,23,24,120,121,122,123,124,138,146,155], 'y' )
#plot_cluster_corr( corr1, ids1, nums1, 'n', 10 )

# %% [markdown]
## Plot cossim per cluster - cluster each functional cluster into structural clusters

# %% [code]
# plot structural clusters
def plot_clustermap( clusternumber, figsize ):

    plt.close()
    
    # get the data
    corr3, ids3, nums3 = get_subcorr([clusternumber], 'n')

    # turn it into a dataframe with columns and indices
#    df = pd.DataFrame(corr3, columns=ids3, index=ids3)
#    df = pd.DataFrame(corr3, columns=ids3)
    df = pd.DataFrame(corr3, index=ids3)
    
    # plot the clustermap
    sns.set_theme(color_codes=True)
    
    # mask NANs in clustermap
    mask_na = -1.0
    df = df.fillna(mask_na)
    
#    g = sns.clustermap(df, cmap='plasma', figsize=(figsize,figsize), xticklabels=1, yticklabels=1, vmin=0, vmax=1)
    g = sns.clustermap(df, cmap='plasma', figsize=(figsize,figsize), xticklabels=1, yticklabels=1, mask=df == mask_na, vmin=0, vmax=1)
    g.fig.suptitle( 'Cluster' + str(clusternumber) )
    
    plt.savefig( 'heatmap_cluster_filter0.1_' + str(clusternumber) + '.png', bbox_inches='tight')

    #add a column of indices to dataframe for easy access
#    indices = [i for i in range(0,len(ids3))]
#    df['id'] = indices
    
    return df

# %% [code]
df = plot_clustermap( 155, 6 )

# %% [code]
# print functions for indices
# index list is list of indices in dataframe
def get_fxns( index_list, df=df ):
    
    for i in index_list:
        print (i, '-', df.index[i])
        ff = get_fxn( df.index[i] )
        for jj in ff:
            print (jj)
        print ()
    
    return

# %% [code]
get_fxns([6,4])

# %% [markdown]
# Data for clusters

# %% [code]
df = plot_clustermap( 161, 20)

# %% [code]
get_fxns([52,79,36,61,26,39,60,54,28,86], df)

# %% [code]
df = plot_clustermap( 160, 10)

# %% [code]
get_fxns([13,15,21,0,6], df)

# %% [code]
df = plot_clustermap( 159, 10)

# %% [code]
get_fxns([17,0,2,6,20,7], df)

# %% [code]
df = plot_clustermap( 158, 10)

# %% [code]
get_fxns([14,15,11,17,9], df)

# %% [code]
df = plot_clustermap( 157, 10)

# %% [code]
get_fxns([1,10,3,0,4], df)

# %% [code]
#df = plot_clustermap( 156, 8)

# %% [code]
df = plot_clustermap( 155, 8)

# %% [code]
get_fxns([3,1,8,2,6], df)

# %% [code]
#df = plot_clustermap( 154, 8)

# %% [code]
#get_fxns([1,2,7,4], df)

# %% [code]
df = plot_clustermap( 153, 7)

# %% [code]
get_fxns([6,2,1,5], df)

# %% [code]
df = plot_clustermap( 152, 5)

# %% [code]
get_fxns([2,3,4,0,1,5], df)

# %% [code]
#df = plot_clustermap( 149, 5)

# %% [code]
df = plot_clustermap( 148, 5)

# %% [code]
get_fxns([3,6,7,5], df)

# %% [code]
#df = plot_clustermap( 147, 5)

# %% [code]
df = plot_clustermap( 146, 5)

# %% [code]
get_fxns([2,5,4,3,0,1], df)

# %% [code]
df = plot_clustermap( 145, 4)

# %% [code]
get_fxns([3,5,0,2,1,4], df)

# %% [code]
df = plot_clustermap( 144, 4)

# %% [code]
get_fxns([1,5,3,4], df)

# %% [code]
df = plot_clustermap( 143, 3)

# %% [code]
get_fxns([0,3,4], df)

# %% [code]
#df = plot_clustermap( 142, 3)

# %% [code]
df = plot_clustermap( 141, 3)

# %% [code]
get_fxns([2,3,0,1], df)

# %% [code]
df = plot_clustermap( 140, 3)

# %% [code]
get_fxns([0,2,1,3], df)

# %% [code]
df = plot_clustermap( 139, 3)

# %% [code]
get_fxns([2,1,0,3], df)

# %% [code]
df = plot_clustermap( 138, 3)

# %% [code]
get_fxns([0,1,2,3], df)

# %% [code]
#df = plot_clustermap( 137, 3)

# %% [code]
#df = plot_clustermap( 136, 3)

# %% [code]
#df = plot_clustermap( 135, 3)

# %% [code]
#get_fxns([1,0,2], df)

# %% [code]
df = plot_clustermap( 134, 3)

# %% [code]
get_fxns([0,1,2], df)

# %% [code]
#df = plot_clustermap( 133, 3)

# %% [code]
df = plot_clustermap( 132, 3)

# %% [code]
get_fxns([0,1,2], df)

# %% [code]
#df = plot_clustermap( 131, 3)

# %% [code]
df = plot_clustermap( 130, 3)

# %% [code]
get_fxns([1,0,2], df)

# %% [code]
#df = plot_clustermap( 129, 3)

# %% [code]
df = plot_clustermap( 128, 3)

# %% [code]
get_fxns([0,1,2], df)

# %% [code]


# %% [code]


# %% [code]
