# Supplementary material for: Sequence-structure-function relationships in the microbial protein universe
Source: Nat Commun. 2023 Apr 26;14:2351. doi: 10.1038/s41467-023-37896-w (PMC10133388; doi:10.1038/s41467-023-37896-w)
Supplement: Supplementary file 9 — Source Data [file 41467_2023_37896_MOESM9_ESM.zip › SourceData/source_data_Fig4/Figure_4_Rosetta_BP_GO_0043571.csv]

	MIP1_00056014	MIP1_00052663	MIP1_00046532	MIP1_00107304	MIP1_00103890	MIP1_00107279	MIP1_00031511	MIP1_00042514	MIP1_00031961	MIP1_00032819	MIP1_00037607	MIP1_00038430	MIP1_00044368	MIP1_00032711	MIP1_00213656	MIP1_00307700	MIP1_00046296	MIP1_00089837	MIP1_00226295	MIP1_00011079	MIP1_00266582	MIP1_00044877	MIP1_00050984	MIP1_00039371	MIP1_00301283	MIP1_00145048	MIP1_00214378	MIP1_00279837	MIP1_00302593	MIP1_00167126	MIP1_00041277	MIP1_00227193	MIP1_00040085	MIP1_00220602
MIP1_00056014	1.0	0.602954	0.578385	0.552602	0.567203	0.589187	0.584468	0.584733	0.618582	0.621248	0.584973	0.602255	0.593425	0.593737	0.576085	0.378112	0.355191	0.387696	0.375243	0.377355	0.354496	0.345436	0.372967	0.416466	0.446981	0.40267	0.421456	0.356099	0.356853	0.304941	0.368174	0.355608	0.302138	0.311335
MIP1_00052663	0.602954	1.0	0.879554	0.838176	0.769525	0.79276	0.709001	0.753726	0.710156	0.743386	0.728305	0.753753	0.731209	0.746909	0.71314	0.369042	0.343091	0.351674	0.356451	0.371517	0.389337	0.347739	0.323894	0.404457	0.418758	0.435331	0.470881	0.439556	0.387831	0.291921	0.365632	0.349208	0.304292	0.306217
MIP1_00046532	0.578385	0.879554	1.0	0.885895	0.821869	0.83821	0.734436	0.745467	0.715715	0.739675	0.715235	0.74561	0.744296	0.736461	0.733236	0.352813	0.36226	0.362073	0.337811	0.3561	0.360863	0.344154	0.319581	0.395657	0.470893	0.403982	0.465103	0.427635	0.363134	0.314191	0.332573	0.367494	0.309721	0.295509
MIP1_00107304	0.552602	0.838176	0.885895	1.0	0.777297	0.843625	0.748857	0.765912	0.730988	0.758049	0.752639	0.744161	0.766654	0.716965	0.743099	0.355168	0.349063	0.351679	0.370828	0.382419	0.346388	0.3201	0.32961	0.371254	0.415996	0.420008	0.461188	0.43709	0.395649	0.315545	0.368284	0.359897	0.305197	0.298788
MIP1_00103890	0.567203	0.769525	0.821869	0.777297	1.0	0.868445	0.716512	0.700628	0.746529	0.743206	0.718234	0.774357	0.776218	0.690007	0.681533	0.360714	0.337572	0.342953	0.354064	0.332803	0.398407	0.353631	0.321499	0.387641	0.417441	0.423394	0.456688	0.407727	0.378108	0.283438	0.331376	0.34684	0.303514	0.28774
MIP1_00107279	0.589187	0.79276	0.83821	0.843625	0.868445	1.0	0.743936	0.754716	0.779232	0.772959	0.768815	0.801023	0.808037	0.739554	0.7205	0.366625	0.329157	0.351972	0.370615	0.352632	0.354547	0.361097	0.329969	0.379283	0.484855	0.436061	0.449302	0.436524	0.376655	0.291922	0.357906	0.340032	0.297591	0.307931
MIP1_00031511	0.584468	0.709001	0.734436	0.748857	0.716512	0.743936	1.0	0.851645	0.808352	0.828097	0.852798	0.872168	0.817678	0.752743	0.808664	0.370748	0.356536	0.410014	0.350234	0.343694	0.382189	0.37857	0.342054	0.427681	0.423591	0.389925	0.502702	0.37884	0.339361	0.316567	0.289812	0.337042	0.295069	0.300377
MIP1_00042514	0.584733	0.753726	0.745467	0.765912	0.700628	0.754716	0.851645	1.0	0.866531	0.907258	0.889932	0.879275	0.845174	0.773504	0.775851	0.355311	0.301948	0.384762	0.349396	0.381872	0.360689	0.348284	0.327509	0.400484	0.465259	0.427393	0.48685	0.432574	0.381573	0.274687	0.352688	0.343906	0.305514	0.310775
MIP1_00031961	0.618582	0.710156	0.715715	0.730988	0.746529	0.779232	0.808352	0.866531	1.0	0.91989	0.878985	0.871444	0.856631	0.771299	0.716684	0.38419	0.319816	0.383841	0.330063	0.388858	0.369224	0.371951	0.33604	0.432973	0.447302	0.407616	0.459144	0.435894	0.375295	0.290944	0.336443	0.356569	0.318261	0.291755
MIP1_00032819	0.621248	0.743386	0.739675	0.758049	0.743206	0.772959	0.828097	0.907258	0.91989	1.0	0.915569	0.864315	0.834039	0.755514	0.770448	0.376046	0.324454	0.390178	0.314521	0.382363	0.386257	0.371725	0.36517	0.419103	0.447571	0.399088	0.525513	0.404823	0.377742	0.301447	0.311852	0.355394	0.302457	0.293677
MIP1_00037607	0.584973	0.728305	0.715235	0.752639	0.718234	0.768815	0.852798	0.889932	0.878985	0.915569	1.0	0.856111	0.831908	0.742522	0.746444	0.343029	0.345243	0.392044	0.35118	0.363116	0.367394	0.389688	0.35511	0.411376	0.453598	0.406856	0.46901	0.39526	0.371666	0.289111	0.344608	0.344694	0.293572	0.261654
MIP1_00038430	0.602255	0.753753	0.74561	0.744161	0.774357	0.801023	0.872168	0.879275	0.871444	0.864315	0.856111	1.0	0.87718	0.799995	0.774856	0.380158	0.337777	0.375449	0.337492	0.360835	0.379164	0.377374	0.322853	0.399945	0.462907	0.377304	0.493189	0.41265	0.362383	0.282473	0.321849	0.359342	0.289898	0.300848
MIP1_00044368	0.593425	0.731209	0.744296	0.766654	0.776218	0.808037	0.817678	0.845174	0.856631	0.834039	0.831908	0.87718	1.0	0.752318	0.744889	0.390213	0.332218	0.390565	0.347788	0.365202	0.344825	0.352936	0.337331	0.407092	0.461627	0.411626	0.461149	0.440841	0.374049	0.315993	0.296241	0.351431	0.297998	0.289627
MIP1_00032711	0.593737	0.746909	0.736461	0.716965	0.690007	0.739554	0.752743	0.773504	0.771299	0.755514	0.742522	0.799995	0.752318	1.0	0.749626	0.391427	0.356612	0.404174	0.354538	0.420028	0.369361	0.369036	0.353684	0.418437	0.412865	0.382875	0.48269	0.359381	0.386873	0.323067	0.331516	0.336939	0.330914	0.286622
MIP1_00213656	0.576085	0.71314	0.733236	0.743099	0.681533	0.7205	0.808664	0.775851	0.716684	0.770448	0.746444	0.774856	0.744889	0.749626	1.0	0.366528	0.355105	0.362543	0.391272	0.406387	0.382653	0.377848	0.339911	0.356423	0.451678	0.472184	0.504084	0.454343	0.368457	0.31122	0.380442	0.332002	0.322786	0.317909
MIP1_00307700	0.378112	0.369042	0.352813	0.355168	0.360714	0.366625	0.370748	0.355311	0.38419	0.376046	0.343029	0.380158	0.390213	0.391427	0.366528	1.0	0.334765	0.324478	0.380654	0.339021	0.413614	0.361245	0.331866	0.316563	0.401512	0.338721	0.365573	0.394441	0.320048	0.320227	0.30723	0.268459	0.303095	0.267972
MIP1_00046296	0.355191	0.343091	0.36226	0.349063	0.337572	0.329157	0.356536	0.301948	0.319816	0.324454	0.345243	0.337777	0.332218	0.356612	0.355105	0.334765	1.0	0.403834	0.388719	0.363175	0.427248	0.346261	0.290559	0.320057	0.340779	0.467779	0.321344	0.444534	0.351103	0.389389	0.364144	0.286614	0.32458	0.253711
MIP1_00089837	0.387696	0.351674	0.362073	0.351679	0.342953	0.351972	0.410014	0.384762	0.383841	0.390178	0.392044	0.375449	0.390565	0.404174	0.362543	0.324478	0.403834	1.0	0.417585	0.43913	0.390645	0.338809	0.288806	0.353587	0.268959	0.350165	0.294037	0.414244	0.307451	0.342618	0.404001	0.338369	0.326925	0.375574
MIP1_00226295	0.375243	0.356451	0.337811	0.370828	0.354064	0.370615	0.350234	0.349396	0.330063	0.314521	0.35118	0.337492	0.347788	0.354538	0.391272	0.380654	0.388719	0.417585	1.0	0.431652	0.458987	0.432671	0.278596	0.364418	0.265757	0.442912	0.28969	0.494108	0.420454	0.332696	0.364046	0.259914	0.395055	0.348329
MIP1_00011079	0.377355	0.371517	0.3561	0.382419	0.332803	0.352632	0.343694	0.381872	0.388858	0.382363	0.363116	0.360835	0.365202	0.420028	0.406387	0.339021	0.363175	0.43913	0.431652	1.0	0.469502	0.285781	0.296408	0.337377	0.273225	0.373696	0.319729	0.341385	0.307741	0.318657	0.279479	0.255255	0.296771	0.305433
MIP1_00266582	0.354496	0.389337	0.360863	0.346388	0.398407	0.354547	0.382189	0.360689	0.369224	0.386257	0.367394	0.379164	0.344825	0.369361	0.382653	0.413614	0.427248	0.390645	0.458987	0.469502	1.0	0.404354	0.290558	0.323671	0.336822	0.375937	0.277237	0.309033	0.295548	0.414957	0.329927	0.275586	0.325986	0.297003
MIP1_00044877	0.345436	0.347739	0.344154	0.3201	0.353631	0.361097	0.37857	0.348284	0.371951	0.371725	0.389688	0.377374	0.352936	0.369036	0.377848	0.361245	0.346261	0.338809	0.432671	0.285781	0.404354	1.0	0.387827	0.363742	0.352256	0.395057	0.358019	0.434653	0.336674	0.361056	0.318657	0.304542	0.279814	0.287973
MIP1_00050984	0.372967	0.323894	0.319581	0.32961	0.321499	0.329969	0.342054	0.327509	0.33604	0.36517	0.35511	0.322853	0.337331	0.353684	0.339911	0.331866	0.290559	0.288806	0.278596	0.296408	0.290558	0.387827	1.0	0.295673	0.427409	0.387217	0.281045	0.454775	0.351057	0.275583	0.435354	0.325701	0.292576	0.327473
MIP1_00039371	0.416466	0.404457	0.395657	0.371254	0.387641	0.379283	0.427681	0.400484	0.432973	0.419103	0.411376	0.399945	0.407092	0.418437	0.356423	0.316563	0.320057	0.353587	0.364418	0.337377	0.323671	0.363742	0.295673	1.0	0.340336	0.403349	0.385673	0.455255	0.265239	0.306848	0.353914	0.301263	0.315853	0.297803
MIP1_00301283	0.446981	0.418758	0.470893	0.415996	0.417441	0.484855	0.423591	0.465259	0.447302	0.447571	0.453598	0.462907	0.461627	0.412865	0.451678	0.401512	0.340779	0.268959	0.265757	0.273225	0.336822	0.352256	0.427409	0.340336	1.0	0.42788	0.382493	0.448365	0.345776	0.285723	0.328092	0.261337	0.348486	0.311568
MIP1_00145048	0.40267	0.435331	0.403982	0.420008	0.423394	0.436061	0.389925	0.427393	0.407616	0.399088	0.406856	0.377304	0.411626	0.382875	0.472184	0.338721	0.467779	0.350165	0.442912	0.373696	0.375937	0.395057	0.387217	0.403349	0.42788	1.0	0.54464	0.472245	0.421193	0.360435	0.340282	0.298858	0.330893	0.215139
MIP1_00214378	0.421456	0.470881	0.465103	0.461188	0.456688	0.449302	0.502702	0.48685	0.459144	0.525513	0.46901	0.493189	0.461149	0.48269	0.504084	0.365573	0.321344	0.294037	0.28969	0.319729	0.277237	0.358019	0.281045	0.385673	0.382493	0.54464	1.0	0.456052	0.400528	0.340919	0.407205	0.24179	0.349673	0.321068
MIP1_00279837	0.356099	0.439556	0.427635	0.43709	0.407727	0.436524	0.37884	0.432574	0.435894	0.404823	0.39526	0.41265	0.440841	0.359381	0.454343	0.394441	0.444534	0.414244	0.494108	0.341385	0.309033	0.434653	0.454775	0.455255	0.448365	0.472245	0.456052	1.0	0.484344	0.385374	0.345402	0.306365	0.256514	0.302752
MIP1_00302593	0.356853	0.387831	0.363134	0.395649	0.378108	0.376655	0.339361	0.381573	0.375295	0.377742	0.371666	0.362383	0.374049	0.386873	0.368457	0.320048	0.351103	0.307451	0.420454	0.307741	0.295548	0.336674	0.351057	0.265239	0.345776	0.421193	0.400528	0.484344	1.0	0.267635	0.281493	0.296039	0.251788	0.337339
MIP1_00167126	0.304941	0.291921	0.314191	0.315545	0.283438	0.291922	0.316567	0.274687	0.290944	0.301447	0.289111	0.282473	0.315993	0.323067	0.31122	0.320227	0.389389	0.342618	0.332696	0.318657	0.414957	0.361056	0.275583	0.306848	0.285723	0.360435	0.340919	0.385374	0.267635	1.0	0.400929	0.303949	0.313326	0.315094
MIP1_00041277	0.368174	0.365632	0.332573	0.368284	0.331376	0.357906	0.289812	0.352688	0.336443	0.311852	0.344608	0.321849	0.296241	0.331516	0.380442	0.30723	0.364144	0.404001	0.364046	0.279479	0.329927	0.318657	0.435354	0.353914	0.328092	0.340282	0.407205	0.345402	0.281493	0.400929	1.0	0.463732	0.328871	0.266913
MIP1_00227193	0.355608	0.349208	0.367494	0.359897	0.34684	0.340032	0.337042	0.343906	0.356569	0.355394	0.344694	0.359342	0.351431	0.336939	0.332002	0.268459	0.286614	0.338369	0.259914	0.255255	0.275586	0.304542	0.325701	0.301263	0.261337	0.298858	0.24179	0.306365	0.296039	0.303949	0.463732	1.0	0.252522	0.289027
MIP1_00040085	0.302138	0.304292	0.309721	0.305197	0.303514	0.297591	0.295069	0.305514	0.318261	0.302457	0.293572	0.289898	0.297998	0.330914	0.322786	0.303095	0.32458	0.326925	0.395055	0.296771	0.325986	0.279814	0.292576	0.315853	0.348486	0.330893	0.349673	0.256514	0.251788	0.313326	0.328871	0.252522	1.0	0.312724
MIP1_00220602	0.311335	0.306217	0.295509	0.298788	0.28774	0.307931	0.300377	0.310775	0.291755	0.293677	0.261654	0.300848	0.289627	0.286622	0.317909	0.267972	0.253711	0.375574	0.348329	0.305433	0.297003	0.287973	0.327473	0.297803	0.311568	0.215139	0.321068	0.302752	0.337339	0.315094	0.266913	0.289027	0.312724	1.0
