# Supplementary material for: Sequence-structure-function relationships in the microbial protein universe
Source: Nat Commun. 2023 Apr 26;14:2351. doi: 10.1038/s41467-023-37896-w (PMC10133388; doi:10.1038/s41467-023-37896-w)
Supplement: Supplementary file 9 — Source Data [file 41467_2023_37896_MOESM9_ESM.zip › SourceData/source_data_Fig4/Figure_4_Rosetta_EC_4.99.1.-.csv]

	MIP1_00066903	MIP1_00074462	MIP1_00094144	MIP1_00144779	MIP1_00101710	MIP1_00100635	MIP1_00058670	MIP1_00062361	MIP1_00068678	MIP1_00077627	MIP1_00084783	MIP1_00093875	MIP1_00092054	MIP1_00072307	MIP1_00078191
MIP1_00066903	1.0	0.587747	0.687225	0.628968	0.657285	0.684342	0.701128	0.659988	0.59088	0.608892	0.61436	0.620795	0.665981	0.626698	0.586396
MIP1_00074462	0.587747	1.0	0.680102	0.66495	0.705884	0.699355	0.65362	0.664394	0.648831	0.63537	0.63648	0.667233	0.663989	0.725643	0.680675
MIP1_00094144	0.687225	0.680102	1.0	0.820157	0.781236	0.802573	0.785303	0.76926	0.816017	0.767523	0.737737	0.774433	0.705001	0.745639	0.684847
MIP1_00144779	0.628968	0.66495	0.820157	1.0	0.725004	0.759814	0.773951	0.724982	0.761214	0.710131	0.701905	0.692154	0.712439	0.70624	0.686381
MIP1_00101710	0.657285	0.705884	0.781236	0.725004	1.0	0.760481	0.779541	0.801427	0.694845	0.699434	0.763111	0.735162	0.729192	0.771213	0.767823
MIP1_00100635	0.684342	0.699355	0.802573	0.759814	0.760481	1.0	0.794368	0.794762	0.724537	0.73835	0.714037	0.765532	0.718476	0.751077	0.68322
MIP1_00058670	0.701128	0.65362	0.785303	0.773951	0.779541	0.794368	1.0	0.813755	0.735657	0.737745	0.723056	0.750413	0.742011	0.723925	0.68793
MIP1_00062361	0.659988	0.664394	0.76926	0.724982	0.801427	0.794762	0.813755	1.0	0.725871	0.706916	0.74663	0.732721	0.705603	0.720621	0.689434
MIP1_00068678	0.59088	0.648831	0.816017	0.761214	0.694845	0.724537	0.735657	0.725871	1.0	0.795075	0.723218	0.776229	0.675034	0.687101	0.662325
MIP1_00077627	0.608892	0.63537	0.767523	0.710131	0.699434	0.73835	0.737745	0.706916	0.795075	1.0	0.751468	0.752059	0.680869	0.663829	0.67183
MIP1_00084783	0.61436	0.63648	0.737737	0.701905	0.763111	0.714037	0.723056	0.74663	0.723218	0.751468	1.0	0.764126	0.717279	0.693585	0.73232
MIP1_00093875	0.620795	0.667233	0.774433	0.692154	0.735162	0.765532	0.750413	0.732721	0.776229	0.752059	0.764126	1.0	0.673613	0.733372	0.734233
MIP1_00092054	0.665981	0.663989	0.705001	0.712439	0.729192	0.718476	0.742011	0.705603	0.675034	0.680869	0.717279	0.673613	1.0	0.685473	0.715641
MIP1_00072307	0.626698	0.725643	0.745639	0.70624	0.771213	0.751077	0.723925	0.720621	0.687101	0.663829	0.693585	0.733372	0.685473	1.0	0.734415
MIP1_00078191	0.586396	0.680675	0.684847	0.686381	0.767823	0.68322	0.68793	0.689434	0.662325	0.67183	0.73232	0.734233	0.715641	0.734415	1.0
