# Supplementary material for: Sequence-structure-function relationships in the microbial protein universe
Source: Nat Commun. 2023 Apr 26;14:2351. doi: 10.1038/s41467-023-37896-w (PMC10133388; doi:10.1038/s41467-023-37896-w)
Supplement: Supplementary file 9 — Source Data [file 41467_2023_37896_MOESM9_ESM.zip › SourceData/source_data_Fig4/Figure_4_Rosetta_MF_GO_0030246.csv]

	MIP1_00254824	MIP1_00270267	MIP1_00234467	MIP1_00221394	MIP1_00326623	MIP1_00292796	MIP1_00305639	MIP1_00294968	MIP1_00247996	MIP1_00234709	MIP1_00242090	MIP1_00279647	MIP1_00306385	MIP1_00246103	MIP1_00326689	MIP1_00267415	MIP1_00294930	MIP1_00250573	MIP1_00268211	MIP1_00325983	MIP1_00220471	MIP1_00296910	MIP1_00271245	MIP1_00162016	MIP1_00224264	MIP1_00253407	MIP1_00258647	MIP1_00154065	MIP1_00280221	MIP1_00155687	MIP1_00200662	MIP1_00309323	MIP1_00300614	MIP1_00189315	MIP1_00278435	MIP1_00193822	MIP1_00195391	MIP1_00240619	MIP1_00222299	MIP1_00256885	MIP1_00135917	MIP1_00145105	MIP1_00220801	MIP1_00095344	MIP1_00080386	MIP1_00167234	MIP1_00242112	MIP1_00261821	MIP1_00221507
MIP1_00254824	1.0	0.658513	0.642792	0.653994	0.657017	0.623028	0.648578	0.66295	0.682784	0.702189	0.695957	0.651123	0.669745	0.66174	0.645271	0.662753	0.67566	0.647097	0.705558	0.68108	0.609461	0.636907	0.223858	0.348253	0.364836	0.381943	0.297001	0.288439	0.328522	0.346233	0.381346	0.390678	0.328783	0.357335	0.36383	0.365545	0.359231	0.36544	0.390486	0.37603	0.353305	0.316071	0.390566	0.352829	0.368244	0.34628	0.393053	0.455895	0.419431
MIP1_00270267	0.658513	1.0	0.717242	0.756862	0.780492	0.756114	0.739994	0.762327	0.77842	0.795274	0.77532	0.749567	0.776581	0.800161	0.779115	0.707135	0.737706	0.749902	0.736038	0.73992	0.715355	0.761229	0.204567	0.374852	0.364849	0.354958	0.294449	0.259391	0.296252	0.328393	0.355187	0.351638	0.335586	0.386599	0.339835	0.36801	0.39149	0.383792	0.379792	0.375209	0.358135	0.30192	0.385554	0.372927	0.388814	0.391316	0.343238	0.393934	0.407799
MIP1_00234467	0.642792	0.717242	1.0	0.715389	0.750295	0.755826	0.802941	0.747415	0.773623	0.746643	0.774787	0.783015	0.796127	0.763733	0.782426	0.71992	0.754739	0.743574	0.754643	0.753427	0.705276	0.753396	0.205496	0.402406	0.366082	0.34783	0.316322	0.267356	0.295619	0.353853	0.363649	0.353969	0.351532	0.387273	0.368467	0.362564	0.397488	0.383801	0.374115	0.374594	0.367907	0.298809	0.369746	0.370601	0.348876	0.359077	0.333064	0.39462	0.392606
MIP1_00221394	0.653994	0.756862	0.715389	1.0	0.745983	0.790127	0.781172	0.790232	0.795516	0.823111	0.837424	0.780055	0.765048	0.775769	0.756397	0.76353	0.769277	0.787344	0.8009	0.792582	0.729057	0.730281	0.223374	0.372447	0.344737	0.351523	0.340602	0.295032	0.322282	0.353597	0.354855	0.389013	0.399326	0.425539	0.344933	0.401547	0.43753	0.422491	0.416778	0.393218	0.380343	0.340136	0.361332	0.373831	0.386026	0.401538	0.397279	0.413902	0.380081
MIP1_00326623	0.657017	0.780492	0.750295	0.745983	1.0	0.776749	0.783931	0.764683	0.787573	0.791931	0.75951	0.817341	0.817041	0.833295	0.791841	0.783362	0.790961	0.747104	0.784886	0.775958	0.77232	0.776345	0.192031	0.382577	0.367326	0.353744	0.294086	0.269821	0.295966	0.338662	0.366043	0.350292	0.364651	0.389488	0.380546	0.376484	0.39083	0.387206	0.370837	0.37416	0.378492	0.303784	0.374291	0.361253	0.374029	0.401767	0.325817	0.407915	0.401296
MIP1_00292796	0.623028	0.756114	0.755826	0.790127	0.776749	1.0	0.785859	0.797278	0.793464	0.818811	0.807258	0.837895	0.821214	0.814819	0.833452	0.719376	0.757396	0.77676	0.755112	0.772302	0.760958	0.764458	0.183174	0.412402	0.356136	0.368806	0.328998	0.298534	0.322274	0.358853	0.39167	0.360211	0.349268	0.416951	0.381212	0.398869	0.411842	0.405612	0.31033	0.384363	0.356463	0.344209	0.369	0.370432	0.408804	0.378896	0.369541	0.425478	0.385211
MIP1_00305639	0.648578	0.739994	0.802941	0.781172	0.783931	0.785859	1.0	0.801091	0.806686	0.836415	0.818936	0.810798	0.832487	0.825489	0.795242	0.795032	0.791641	0.796531	0.80577	0.800824	0.788829	0.78355	0.202301	0.40618	0.376521	0.358206	0.313053	0.290951	0.314855	0.343375	0.366869	0.373336	0.319258	0.392342	0.344158	0.345009	0.374266	0.414698	0.319276	0.360001	0.371871	0.320556	0.332435	0.389602	0.383447	0.388575	0.355436	0.419839	0.412397
MIP1_00294968	0.66295	0.762327	0.747415	0.790232	0.764683	0.797278	0.801091	1.0	0.851955	0.847608	0.826366	0.818224	0.839252	0.813027	0.80634	0.775727	0.80066	0.817618	0.791792	0.813338	0.766964	0.810386	0.219348	0.386007	0.37337	0.361293	0.325736	0.278885	0.301074	0.345562	0.378951	0.366111	0.383185	0.409743	0.374044	0.38925	0.412019	0.421663	0.310768	0.374418	0.368743	0.305266	0.36376	0.323463	0.389054	0.386301	0.373048	0.410245	0.406163
MIP1_00247996	0.682784	0.77842	0.773623	0.795516	0.787573	0.793464	0.806686	0.851955	1.0	0.859949	0.857507	0.836682	0.821398	0.842939	0.829448	0.809852	0.807445	0.791483	0.81787	0.807841	0.770427	0.774301	0.183287	0.382419	0.378061	0.377669	0.29053	0.277376	0.312399	0.36879	0.376667	0.359167	0.375366	0.402689	0.35664	0.357701	0.426098	0.409961	0.394578	0.396323	0.366348	0.331089	0.372637	0.390236	0.37305	0.381467	0.357928	0.415261	0.394489
MIP1_00234709	0.702189	0.795274	0.746643	0.823111	0.791931	0.818811	0.836415	0.847608	0.859949	1.0	0.889913	0.836671	0.861575	0.83222	0.816949	0.803051	0.80701	0.79866	0.819139	0.825964	0.782289	0.782482	0.209582	0.393517	0.362245	0.378218	0.291468	0.291319	0.300149	0.361755	0.397632	0.366805	0.349036	0.421632	0.34769	0.344391	0.417005	0.39606	0.402686	0.361103	0.385652	0.326157	0.370644	0.3762	0.389174	0.397476	0.386137	0.415087	0.392386
MIP1_00242090	0.695957	0.77532	0.774787	0.837424	0.75951	0.807258	0.818936	0.826366	0.857507	0.889913	1.0	0.834477	0.829546	0.818616	0.824209	0.783492	0.797234	0.843931	0.829516	0.832197	0.76981	0.76955	0.202772	0.388835	0.358282	0.382522	0.322144	0.280647	0.325574	0.362378	0.408979	0.365895	0.384461	0.431629	0.343278	0.351675	0.439818	0.41707	0.427405	0.361743	0.366447	0.309805	0.384543	0.372267	0.401294	0.399066	0.392749	0.428385	0.365373
MIP1_00279647	0.651123	0.749567	0.783015	0.780055	0.817341	0.837895	0.810798	0.818224	0.836682	0.836671	0.834477	1.0	0.855304	0.857829	0.852554	0.788675	0.800881	0.839453	0.805571	0.861737	0.819922	0.782973	0.204123	0.406546	0.376637	0.352365	0.309458	0.302636	0.307705	0.359074	0.362353	0.375152	0.363359	0.403805	0.378197	0.321808	0.423876	0.384515	0.344485	0.374588	0.366494	0.321992	0.359686	0.33359	0.373321	0.382092	0.364838	0.410178	0.415611
MIP1_00306385	0.669745	0.776581	0.796127	0.765048	0.817041	0.821214	0.832487	0.839252	0.821398	0.861575	0.829546	0.855304	1.0	0.829594	0.846347	0.783883	0.812207	0.789914	0.800262	0.815644	0.810798	0.800429	0.197461	0.385561	0.356657	0.342195	0.314098	0.277189	0.316852	0.349015	0.360826	0.355976	0.349773	0.413892	0.349085	0.381642	0.418433	0.402516	0.387613	0.364345	0.376677	0.305403	0.345835	0.365546	0.372015	0.385391	0.374364	0.42687	0.395503
MIP1_00246103	0.66174	0.800161	0.763733	0.775769	0.833295	0.814819	0.825489	0.813027	0.842939	0.83222	0.818616	0.857829	0.829594	1.0	0.877233	0.796218	0.803807	0.774717	0.80274	0.796061	0.776803	0.787599	0.194927	0.383006	0.385546	0.381161	0.331219	0.282663	0.310424	0.378025	0.392036	0.352676	0.375104	0.398289	0.348074	0.389441	0.40907	0.395384	0.370535	0.379141	0.372325	0.338162	0.378614	0.403528	0.403366	0.395196	0.351518	0.428213	0.398231
MIP1_00326689	0.645271	0.779115	0.782426	0.756397	0.791841	0.833452	0.795242	0.80634	0.829448	0.816949	0.824209	0.852554	0.846347	0.877233	1.0	0.74973	0.769155	0.780029	0.761032	0.770998	0.779903	0.800937	0.195067	0.381665	0.355836	0.365914	0.315181	0.270387	0.310932	0.370727	0.393339	0.348481	0.358367	0.380317	0.368918	0.392249	0.413677	0.399248	0.346479	0.33622	0.380261	0.314229	0.370791	0.383714	0.391553	0.37962	0.362643	0.410577	0.408521
MIP1_00267415	0.662753	0.707135	0.71992	0.76353	0.783362	0.719376	0.795032	0.775727	0.809852	0.803051	0.783492	0.788675	0.783883	0.796218	0.74973	1.0	0.777	0.782098	0.814623	0.813433	0.763005	0.743005	0.203084	0.349464	0.382203	0.359936	0.314554	0.283902	0.294	0.372059	0.389284	0.391125	0.403889	0.414208	0.390405	0.401931	0.429541	0.412159	0.404251	0.397022	0.384232	0.322779	0.349776	0.392804	0.382681	0.388075	0.346786	0.411489	0.436406
MIP1_00294930	0.67566	0.737706	0.754739	0.769277	0.790961	0.757396	0.791641	0.80066	0.807445	0.80701	0.797234	0.800881	0.812207	0.803807	0.769155	0.777	1.0	0.833061	0.782286	0.813782	0.790507	0.787458	0.202064	0.389437	0.35797	0.317812	0.30804	0.300671	0.306395	0.339552	0.380429	0.376654	0.363681	0.401628	0.364462	0.383176	0.421963	0.409271	0.401005	0.373673	0.36986	0.320866	0.364827	0.366863	0.359559	0.388407	0.364714	0.380215	0.433676
MIP1_00250573	0.647097	0.749902	0.743574	0.787344	0.747104	0.77676	0.796531	0.817618	0.791483	0.79866	0.843931	0.839453	0.789914	0.774717	0.780029	0.782098	0.833061	1.0	0.873262	0.858353	0.784043	0.788844	0.227387	0.342084	0.330671	0.33291	0.323745	0.297638	0.331776	0.368471	0.397915	0.360477	0.391627	0.411037	0.391279	0.359595	0.43109	0.394632	0.407276	0.37937	0.373832	0.345639	0.375935	0.327798	0.389514	0.33518	0.356806	0.417746	0.413028
MIP1_00268211	0.705558	0.736038	0.754643	0.8009	0.784886	0.755112	0.80577	0.791792	0.81787	0.819139	0.829516	0.805571	0.800262	0.80274	0.761032	0.814623	0.782286	0.873262	1.0	0.852896	0.776939	0.787995	0.195978	0.394916	0.381757	0.364538	0.294873	0.286761	0.29651	0.326441	0.37808	0.362664	0.35157	0.415343	0.35017	0.338433	0.437092	0.333864	0.436579	0.402435	0.372488	0.343079	0.40736	0.383428	0.383836	0.384564	0.357115	0.422591	0.416484
MIP1_00325983	0.68108	0.73992	0.753427	0.792582	0.775958	0.772302	0.800824	0.813338	0.807841	0.825964	0.832197	0.861737	0.815644	0.796061	0.770998	0.813433	0.813782	0.858353	0.852896	1.0	0.80263	0.78186	0.193565	0.41094	0.370807	0.323132	0.310148	0.294282	0.316197	0.354313	0.389487	0.371789	0.381557	0.407613	0.383608	0.394095	0.434754	0.42229	0.420018	0.401358	0.367008	0.32399	0.351672	0.376892	0.349564	0.398282	0.353827	0.413614	0.413757
MIP1_00220471	0.609461	0.715355	0.705276	0.729057	0.77232	0.760958	0.788829	0.766964	0.770427	0.782289	0.76981	0.819922	0.810798	0.776803	0.779903	0.763005	0.790507	0.784043	0.776939	0.80263	1.0	0.733311	0.215172	0.337068	0.34321	0.327401	0.323014	0.303123	0.328925	0.319806	0.374638	0.330181	0.369662	0.382595	0.384382	0.378633	0.386122	0.340093	0.347489	0.346594	0.362832	0.299602	0.367044	0.333492	0.391535	0.392349	0.326708	0.420929	0.382784
MIP1_00296910	0.636907	0.761229	0.753396	0.730281	0.776345	0.764458	0.78355	0.810386	0.774301	0.782482	0.76955	0.782973	0.800429	0.787599	0.800937	0.743005	0.787458	0.788844	0.787995	0.78186	0.733311	1.0	0.195025	0.343593	0.305927	0.318655	0.318101	0.292197	0.321805	0.351553	0.35461	0.361871	0.32554	0.376348	0.351638	0.373928	0.365182	0.379751	0.34904	0.3296	0.33815	0.36127	0.362523	0.365183	0.391034	0.37845	0.318132	0.366261	0.381469
MIP1_00271245	0.223858	0.204567	0.205496	0.223374	0.192031	0.183174	0.202301	0.219348	0.183287	0.209582	0.202772	0.204123	0.197461	0.194927	0.195067	0.203084	0.202064	0.227387	0.195978	0.193565	0.215172	0.195025	1.0	0.259762	0.279393	0.222549	0.223373	0.203898	0.169531	0.240914	0.178665	0.164923	0.181063	0.183054	0.181925	0.182675	0.199353	0.185043	0.183748	0.197813	0.229564	0.220325	0.198442	0.190518	0.230964	0.210551	0.172919	0.182436	0.205277
MIP1_00162016	0.348253	0.374852	0.402406	0.372447	0.382577	0.412402	0.40618	0.386007	0.382419	0.393517	0.388835	0.406546	0.385561	0.383006	0.381665	0.349464	0.389437	0.342084	0.394916	0.41094	0.337068	0.343593	0.259762	1.0	0.625217	0.632463	0.674101	0.490818	0.529876	0.452813	0.403234	0.398246	0.461416	0.463083	0.428127	0.431629	0.425135	0.412966	0.419898	0.433912	0.378756	0.380101	0.294562	0.412066	0.407873	0.433774	0.35978	0.40667	0.365459
MIP1_00224264	0.364836	0.364849	0.366082	0.344737	0.367326	0.356136	0.376521	0.37337	0.378061	0.362245	0.358282	0.376637	0.356657	0.385546	0.355836	0.382203	0.35797	0.330671	0.381757	0.370807	0.34321	0.305927	0.279393	0.625217	1.0	0.755418	0.769241	0.540744	0.549486	0.478495	0.414005	0.436635	0.474053	0.510473	0.487402	0.513168	0.489527	0.469767	0.500596	0.502968	0.432189	0.443089	0.409447	0.487871	0.409163	0.420899	0.402733	0.496214	0.408386
MIP1_00253407	0.381943	0.354958	0.34783	0.351523	0.353744	0.368806	0.358206	0.361293	0.377669	0.378218	0.382522	0.352365	0.342195	0.381161	0.365914	0.359936	0.317812	0.33291	0.364538	0.323132	0.327401	0.318655	0.222549	0.632463	0.755418	1.0	0.754521	0.535551	0.532811	0.468256	0.380004	0.444362	0.474843	0.46067	0.449466	0.44626	0.407706	0.464842	0.463317	0.464154	0.43135	0.472208	0.378948	0.427474	0.409502	0.43088	0.434928	0.463867	0.397818
MIP1_00258647	0.297001	0.294449	0.316322	0.340602	0.294086	0.328998	0.313053	0.325736	0.29053	0.291468	0.322144	0.309458	0.314098	0.331219	0.315181	0.314554	0.30804	0.323745	0.294873	0.310148	0.323014	0.318101	0.223373	0.674101	0.769241	0.754521	1.0	0.573556	0.509361	0.421759	0.353701	0.417382	0.430602	0.428524	0.425105	0.428049	0.408611	0.429858	0.4515	0.462416	0.409041	0.480758	0.372862	0.433012	0.397138	0.394937	0.4481	0.444185	0.37914
MIP1_00154065	0.288439	0.259391	0.267356	0.295032	0.269821	0.298534	0.290951	0.278885	0.277376	0.291319	0.280647	0.302636	0.277189	0.282663	0.270387	0.283902	0.300671	0.297638	0.286761	0.294282	0.303123	0.292197	0.203898	0.490818	0.540744	0.535551	0.573556	1.0	0.489988	0.365772	0.321612	0.35943	0.370054	0.355942	0.386707	0.376835	0.361579	0.347423	0.400347	0.390944	0.37911	0.416613	0.375531	0.328748	0.345324	0.379093	0.344298	0.367779	0.357334
MIP1_00280221	0.328522	0.296252	0.295619	0.322282	0.295966	0.322274	0.314855	0.301074	0.312399	0.300149	0.325574	0.307705	0.316852	0.310424	0.310932	0.294	0.306395	0.331776	0.29651	0.316197	0.328925	0.321805	0.169531	0.529876	0.549486	0.532811	0.509361	0.489988	1.0	0.379959	0.338871	0.369724	0.377823	0.391393	0.337129	0.373282	0.357785	0.370626	0.394229	0.379279	0.397759	0.432003	0.426695	0.357076	0.394536	0.377877	0.326152	0.346713	0.381296
MIP1_00155687	0.346233	0.328393	0.353853	0.353597	0.338662	0.358853	0.343375	0.345562	0.36879	0.361755	0.362378	0.359074	0.349015	0.378025	0.370727	0.372059	0.339552	0.368471	0.326441	0.354313	0.319806	0.351553	0.240914	0.452813	0.478495	0.468256	0.421759	0.365772	0.379959	1.0	0.464496	0.441112	0.481513	0.529595	0.542096	0.537711	0.511603	0.539168	0.55125	0.589453	0.423658	0.427649	0.381462	0.440725	0.475152	0.451588	0.392101	0.399124	0.402314
MIP1_00200662	0.381346	0.355187	0.363649	0.354855	0.366043	0.39167	0.366869	0.378951	0.376667	0.397632	0.408979	0.362353	0.360826	0.392036	0.393339	0.389284	0.380429	0.397915	0.37808	0.389487	0.374638	0.35461	0.178665	0.403234	0.414005	0.380004	0.353701	0.321612	0.338871	0.464496	1.0	0.494825	0.528481	0.568309	0.523113	0.538031	0.595676	0.538552	0.558374	0.543528	0.409228	0.406275	0.401457	0.388029	0.424378	0.417493	0.333039	0.402913	0.509379
MIP1_00309323	0.390678	0.351638	0.353969	0.389013	0.350292	0.360211	0.373336	0.366111	0.359167	0.366805	0.365895	0.375152	0.355976	0.352676	0.348481	0.391125	0.376654	0.360477	0.362664	0.371789	0.330181	0.361871	0.164923	0.398246	0.436635	0.444362	0.417382	0.35943	0.369724	0.441112	0.494825	1.0	0.531201	0.584174	0.540178	0.580704	0.567553	0.560575	0.584124	0.570084	0.458054	0.538783	0.366376	0.407389	0.438908	0.470682	0.356052	0.339029	0.407468
MIP1_00300614	0.328783	0.335586	0.351532	0.399326	0.364651	0.349268	0.319258	0.383185	0.375366	0.349036	0.384461	0.363359	0.349773	0.375104	0.358367	0.403889	0.363681	0.391627	0.35157	0.381557	0.369662	0.32554	0.181063	0.461416	0.474053	0.474843	0.430602	0.370054	0.377823	0.481513	0.528481	0.531201	1.0	0.62237	0.586831	0.602069	0.599469	0.602642	0.682234	0.659456	0.591372	0.585825	0.457158	0.424078	0.532076	0.509921	0.375313	0.406772	0.458009
MIP1_00189315	0.357335	0.386599	0.387273	0.425539	0.389488	0.416951	0.392342	0.409743	0.402689	0.421632	0.431629	0.403805	0.413892	0.398289	0.380317	0.414208	0.401628	0.411037	0.415343	0.407613	0.382595	0.376348	0.183054	0.463083	0.510473	0.46067	0.428524	0.355942	0.391393	0.529595	0.568309	0.584174	0.62237	1.0	0.819377	0.759521	0.768923	0.71965	0.69621	0.767546	0.610034	0.577485	0.441232	0.403364	0.484222	0.489623	0.380253	0.481442	0.464975
MIP1_00278435	0.36383	0.339835	0.368467	0.344933	0.380546	0.381212	0.344158	0.374044	0.35664	0.34769	0.343278	0.378197	0.349085	0.348074	0.368918	0.390405	0.364462	0.391279	0.35017	0.383608	0.384382	0.351638	0.181925	0.428127	0.487402	0.449466	0.425105	0.386707	0.337129	0.542096	0.523113	0.540178	0.586831	0.819377	1.0	0.732335	0.767667	0.708709	0.698325	0.758999	0.644203	0.584951	0.419792	0.401659	0.498761	0.499334	0.392424	0.423555	0.448127
MIP1_00193822	0.365545	0.36801	0.362564	0.401547	0.376484	0.398869	0.345009	0.38925	0.357701	0.344391	0.351675	0.321808	0.381642	0.389441	0.392249	0.401931	0.383176	0.359595	0.338433	0.394095	0.378633	0.373928	0.182675	0.431629	0.513168	0.44626	0.428049	0.376835	0.373282	0.537711	0.538031	0.580704	0.602069	0.759521	0.732335	1.0	0.792384	0.722908	0.749754	0.754753	0.549769	0.56887	0.436603	0.421155	0.510228	0.483954	0.394736	0.457702	0.455719
MIP1_00195391	0.359231	0.39149	0.397488	0.43753	0.39083	0.411842	0.374266	0.412019	0.426098	0.417005	0.439818	0.423876	0.418433	0.40907	0.413677	0.429541	0.421963	0.43109	0.437092	0.434754	0.386122	0.365182	0.199353	0.425135	0.489527	0.407706	0.408611	0.361579	0.357785	0.511603	0.595676	0.567553	0.599469	0.768923	0.767667	0.792384	1.0	0.757141	0.758049	0.705473	0.505988	0.559318	0.460157	0.43195	0.50349	0.542488	0.400256	0.490671	0.483269
MIP1_00240619	0.36544	0.383792	0.383801	0.422491	0.387206	0.405612	0.414698	0.421663	0.409961	0.39606	0.41707	0.384515	0.402516	0.395384	0.399248	0.412159	0.409271	0.394632	0.333864	0.42229	0.340093	0.379751	0.185043	0.412966	0.469767	0.464842	0.429858	0.347423	0.370626	0.539168	0.538552	0.560575	0.602642	0.71965	0.708709	0.722908	0.757141	1.0	0.72443	0.774053	0.542743	0.53115	0.394065	0.441833	0.510278	0.48255	0.393137	0.456514	0.394114
MIP1_00222299	0.390486	0.379792	0.374115	0.416778	0.370837	0.31033	0.319276	0.310768	0.394578	0.402686	0.427405	0.344485	0.387613	0.370535	0.346479	0.404251	0.401005	0.407276	0.436579	0.420018	0.347489	0.34904	0.183748	0.419898	0.500596	0.463317	0.4515	0.400347	0.394229	0.55125	0.558374	0.584124	0.682234	0.69621	0.698325	0.749754	0.758049	0.72443	1.0	0.764531	0.482229	0.567505	0.410967	0.416321	0.52704	0.512828	0.396616	0.473829	0.423539
MIP1_00256885	0.37603	0.375209	0.374594	0.393218	0.37416	0.384363	0.360001	0.374418	0.396323	0.361103	0.361743	0.374588	0.364345	0.379141	0.33622	0.397022	0.373673	0.37937	0.402435	0.401358	0.346594	0.3296	0.197813	0.433912	0.502968	0.464154	0.462416	0.390944	0.379279	0.589453	0.543528	0.570084	0.659456	0.767546	0.758999	0.754753	0.705473	0.774053	0.764531	1.0	0.526673	0.58092	0.452472	0.434736	0.504782	0.52431	0.409275	0.425817	0.396281
MIP1_00135917	0.353305	0.358135	0.367907	0.380343	0.378492	0.356463	0.371871	0.368743	0.366348	0.385652	0.366447	0.366494	0.376677	0.372325	0.380261	0.384232	0.36986	0.373832	0.372488	0.367008	0.362832	0.33815	0.229564	0.378756	0.432189	0.43135	0.409041	0.37911	0.397759	0.423658	0.409228	0.458054	0.591372	0.610034	0.644203	0.549769	0.505988	0.542743	0.482229	0.526673	1.0	0.562892	0.364516	0.378769	0.438268	0.438393	0.385741	0.432933	0.363227
MIP1_00145105	0.316071	0.30192	0.298809	0.340136	0.303784	0.344209	0.320556	0.305266	0.331089	0.326157	0.309805	0.321992	0.305403	0.338162	0.314229	0.322779	0.320866	0.345639	0.343079	0.32399	0.299602	0.36127	0.220325	0.380101	0.443089	0.472208	0.480758	0.416613	0.432003	0.427649	0.406275	0.538783	0.585825	0.577485	0.584951	0.56887	0.559318	0.53115	0.567505	0.58092	0.562892	1.0	0.384968	0.335269	0.441585	0.404952	0.381062	0.369929	0.359451
MIP1_00220801	0.390566	0.385554	0.369746	0.361332	0.374291	0.369	0.332435	0.36376	0.372637	0.370644	0.384543	0.359686	0.345835	0.378614	0.370791	0.349776	0.364827	0.375935	0.40736	0.351672	0.367044	0.362523	0.198442	0.294562	0.409447	0.378948	0.372862	0.375531	0.426695	0.381462	0.401457	0.366376	0.457158	0.441232	0.419792	0.436603	0.460157	0.394065	0.410967	0.452472	0.364516	0.384968	1.0	0.408187	0.352296	0.404754	0.486684	0.469504	0.351118
MIP1_00095344	0.352829	0.372927	0.370601	0.373831	0.361253	0.370432	0.389602	0.323463	0.390236	0.3762	0.372267	0.33359	0.365546	0.403528	0.383714	0.392804	0.366863	0.327798	0.383428	0.376892	0.333492	0.365183	0.190518	0.412066	0.487871	0.427474	0.433012	0.328748	0.357076	0.440725	0.388029	0.407389	0.424078	0.403364	0.401659	0.421155	0.43195	0.441833	0.416321	0.434736	0.378769	0.335269	0.408187	1.0	0.446529	0.481755	0.38301	0.368823	0.410351
MIP1_00080386	0.368244	0.388814	0.348876	0.386026	0.374029	0.408804	0.383447	0.389054	0.37305	0.389174	0.401294	0.373321	0.372015	0.403366	0.391553	0.382681	0.359559	0.389514	0.383836	0.349564	0.391535	0.391034	0.230964	0.407873	0.409163	0.409502	0.397138	0.345324	0.394536	0.475152	0.424378	0.438908	0.532076	0.484222	0.498761	0.510228	0.50349	0.510278	0.52704	0.504782	0.438268	0.441585	0.352296	0.446529	1.0	0.573135	0.362587	0.398911	0.365406
MIP1_00167234	0.34628	0.391316	0.359077	0.401538	0.401767	0.378896	0.388575	0.386301	0.381467	0.397476	0.399066	0.382092	0.385391	0.395196	0.37962	0.388075	0.388407	0.33518	0.384564	0.398282	0.392349	0.37845	0.210551	0.433774	0.420899	0.43088	0.394937	0.379093	0.377877	0.451588	0.417493	0.470682	0.509921	0.489623	0.499334	0.483954	0.542488	0.48255	0.512828	0.52431	0.438393	0.404952	0.404754	0.481755	0.573135	1.0	0.481373	0.44253	0.382034
MIP1_00242112	0.393053	0.343238	0.333064	0.397279	0.325817	0.369541	0.355436	0.373048	0.357928	0.386137	0.392749	0.364838	0.374364	0.351518	0.362643	0.346786	0.364714	0.356806	0.357115	0.353827	0.326708	0.318132	0.172919	0.35978	0.402733	0.434928	0.4481	0.344298	0.326152	0.392101	0.333039	0.356052	0.375313	0.380253	0.392424	0.394736	0.400256	0.393137	0.396616	0.409275	0.385741	0.381062	0.486684	0.38301	0.362587	0.481373	1.0	0.461516	0.341404
MIP1_00261821	0.455895	0.393934	0.39462	0.413902	0.407915	0.425478	0.419839	0.410245	0.415261	0.415087	0.428385	0.410178	0.42687	0.428213	0.410577	0.411489	0.380215	0.417746	0.422591	0.413614	0.420929	0.366261	0.182436	0.40667	0.496214	0.463867	0.444185	0.367779	0.346713	0.399124	0.402913	0.339029	0.406772	0.481442	0.423555	0.457702	0.490671	0.456514	0.473829	0.425817	0.432933	0.369929	0.469504	0.368823	0.398911	0.44253	0.461516	1.0	0.393316
MIP1_00221507	0.419431	0.407799	0.392606	0.380081	0.401296	0.385211	0.412397	0.406163	0.394489	0.392386	0.365373	0.415611	0.395503	0.398231	0.408521	0.436406	0.433676	0.413028	0.416484	0.413757	0.382784	0.381469	0.205277	0.365459	0.408386	0.397818	0.37914	0.357334	0.381296	0.402314	0.509379	0.407468	0.458009	0.464975	0.448127	0.455719	0.483269	0.394114	0.423539	0.396281	0.363227	0.359451	0.351118	0.410351	0.365406	0.382034	0.341404	0.393316	1.0
MIP1_00268187	0.329343	0.357011	0.313233	0.331151	0.339726	0.315283	0.352488	0.32672	0.317411	0.33958	0.324673	0.336822	0.324845	0.332751	0.319166	0.337348	0.326483	0.333558	0.336631	0.329906	0.334149	0.353709	0.257521	0.35972	0.392187	0.319679	0.342182	0.329693	0.344522	0.34541	0.39992	0.333765	0.385862	0.354135	0.360914	0.397322	0.351358	0.381061	0.368917	0.376835	0.387792	0.354083	0.355244	0.329815	0.35557	0.357684	0.31778	0.401685	0.452734
MIP1_00326201	0.371694	0.378319	0.326996	0.346358	0.346486	0.335515	0.333839	0.327232	0.342078	0.335293	0.346621	0.329985	0.331343	0.348021	0.342352	0.354955	0.320815	0.342485	0.326331	0.337343	0.343755	0.334645	0.201604	0.421624	0.409344	0.349662	0.352175	0.295258	0.316925	0.352729	0.370425	0.342514	0.361007	0.386255	0.364926	0.368004	0.373265	0.392618	0.399932	0.404469	0.373227	0.383271	0.376016	0.35282	0.392356	0.362081	0.351893	0.3985	0.443394
MIP1_00265275	0.396176	0.35409	0.349826	0.366755	0.338685	0.362425	0.357481	0.358399	0.370973	0.366877	0.374342	0.330398	0.372562	0.34344	0.368193	0.347087	0.346507	0.376396	0.357559	0.374472	0.352814	0.340661	0.241213	0.379409	0.420404	0.399265	0.378849	0.344974	0.343859	0.414757	0.39405	0.301856	0.413188	0.435558	0.42988	0.446806	0.466556	0.459452	0.493928	0.479585	0.402204	0.400002	0.40929	0.378928	0.40871	0.40831	0.391515	0.413439	0.344354
MIP1_00243973	0.413944	0.34842	0.335104	0.381834	0.346997	0.381298	0.354567	0.350961	0.345509	0.377465	0.379236	0.366395	0.372761	0.36792	0.365308	0.337202	0.342469	0.369744	0.344117	0.372149	0.356083	0.349924	0.187838	0.366763	0.403715	0.368277	0.325933	0.349228	0.322135	0.369254	0.404448	0.323214	0.397972	0.369449	0.355027	0.38096	0.396426	0.425216	0.385929	0.38816	0.390783	0.351506	0.478946	0.399753	0.484847	0.410023	0.368091	0.367361	0.395068
MIP1_00245812	0.410513	0.393596	0.365238	0.404534	0.383852	0.371902	0.381968	0.382022	0.383242	0.395972	0.403076	0.371294	0.398989	0.386007	0.385759	0.381886	0.362267	0.391882	0.376677	0.381682	0.388368	0.372709	0.204174	0.364442	0.400496	0.361446	0.351369	0.346579	0.305807	0.406054	0.382619	0.304788	0.405949	0.409331	0.393109	0.427537	0.435078	0.459901	0.454609	0.46204	0.451676	0.409529	0.517172	0.411256	0.462886	0.481379	0.431761	0.446549	0.364971
MIP1_00301796	0.358771	0.37154	0.352647	0.386832	0.387008	0.353704	0.368222	0.384358	0.357272	0.375791	0.378589	0.347743	0.38151	0.383259	0.393088	0.384285	0.350369	0.371048	0.361709	0.370241	0.371726	0.372979	0.198961	0.404129	0.383677	0.384357	0.36492	0.403972	0.331678	0.376713	0.394049	0.321736	0.397665	0.393822	0.375049	0.389685	0.440262	0.4647	0.433142	0.431964	0.422063	0.390792	0.456329	0.394435	0.414387	0.438486	0.402604	0.400112	0.432534
MIP1_00302913	0.419243	0.442617	0.424802	0.427782	0.445071	0.419833	0.437955	0.451296	0.450286	0.434369	0.448561	0.442767	0.443954	0.461355	0.46708	0.472867	0.428564	0.445297	0.460068	0.471221	0.451161	0.441119	0.228197	0.351269	0.476667	0.430262	0.41391	0.38589	0.390874	0.446804	0.464418	0.386566	0.525648	0.488851	0.497353	0.515575	0.509401	0.535028	0.547916	0.556596	0.44713	0.355633	0.439595	0.475896	0.427256	0.452579	0.391357	0.519995	0.441643
MIP1_00094659	0.389519	0.39176	0.372285	0.417702	0.428696	0.378748	0.401945	0.416145	0.411639	0.403201	0.428936	0.411113	0.407124	0.424473	0.411507	0.415244	0.426552	0.395565	0.429583	0.39975	0.398304	0.387259	0.249301	0.379716	0.457354	0.469235	0.435793	0.337384	0.463155	0.469137	0.409882	0.368859	0.501188	0.500396	0.529914	0.501127	0.504242	0.488319	0.481611	0.519437	0.467575	0.450218	0.366555	0.459441	0.41037	0.389597	0.379713	0.424486	0.406441
MIP1_00269340	0.36644	0.415122	0.375675	0.389074	0.40462	0.382066	0.392378	0.401085	0.384032	0.395318	0.398794	0.397146	0.37913	0.403745	0.393303	0.413284	0.395244	0.395321	0.41407	0.406846	0.383871	0.389056	0.221428	0.337919	0.358119	0.3768	0.374578	0.334021	0.385108	0.376321	0.467184	0.382016	0.456422	0.413243	0.45268	0.402253	0.435659	0.411565	0.448958	0.412478	0.483363	0.427731	0.4147	0.40838	0.40489	0.437635	0.366259	0.436065	0.43921
MIP1_00271664	0.380317	0.401079	0.360477	0.403761	0.390376	0.372476	0.374853	0.360792	0.363827	0.383055	0.385577	0.364344	0.375323	0.394775	0.387598	0.412901	0.377093	0.3889	0.384775	0.391114	0.399868	0.371507	0.191848	0.441134	0.460182	0.416884	0.429324	0.354175	0.404781	0.384471	0.426855	0.406846	0.488591	0.462629	0.437592	0.427297	0.447969	0.44716	0.46111	0.461041	0.555766	0.509917	0.379236	0.405355	0.487772	0.476077	0.342274	0.405147	0.542227
MIP1_00279643	0.358456	0.416779	0.362594	0.413957	0.41044	0.39288	0.392426	0.391411	0.383654	0.402401	0.39024	0.371761	0.382801	0.409474	0.396588	0.419062	0.376051	0.396273	0.395559	0.390127	0.410138	0.370595	0.187593	0.416469	0.44113	0.413281	0.417491	0.349041	0.393708	0.395144	0.392626	0.376161	0.471586	0.429352	0.451808	0.416015	0.448281	0.432555	0.479832	0.464347	0.547329	0.528708	0.381762	0.414603	0.47727	0.500788	0.320343	0.423015	0.450341
MIP1_00247637	0.397717	0.362042	0.35963	0.396179	0.371827	0.38677	0.374911	0.401893	0.381183	0.402167	0.392908	0.372658	0.387146	0.381663	0.384311	0.378977	0.359378	0.372268	0.365734	0.381517	0.37859	0.362702	0.181629	0.412527	0.466388	0.408101	0.366265	0.326188	0.384975	0.441867	0.409723	0.407813	0.450489	0.474878	0.451929	0.457062	0.487857	0.433169	0.456546	0.500547	0.496478	0.506212	0.376892	0.402857	0.478545	0.480751	0.348525	0.397159	0.442399
MIP1_00273397	0.383279	0.359763	0.358326	0.394766	0.369627	0.387797	0.372696	0.391965	0.388119	0.391755	0.388792	0.375901	0.388992	0.371612	0.379379	0.384896	0.360643	0.376576	0.374076	0.387578	0.377243	0.358357	0.171416	0.354227	0.394462	0.366971	0.34919	0.290561	0.361789	0.394338	0.401653	0.320437	0.439794	0.384815	0.358025	0.387406	0.41161	0.403381	0.421702	0.397411	0.470814	0.497595	0.471911	0.426955	0.416118	0.385632	0.358974	0.321193	0.390226
MIP1_00254895	0.385679	0.428396	0.380283	0.397816	0.406518	0.390753	0.40875	0.420217	0.413213	0.406777	0.403413	0.396773	0.401148	0.402831	0.410009	0.407487	0.402331	0.403907	0.410492	0.414866	0.399429	0.401905	0.215966	0.314341	0.337787	0.349146	0.327728	0.313802	0.37358	0.342919	0.366539	0.364394	0.410341	0.371829	0.345583	0.381265	0.421223	0.438979	0.421929	0.45017	0.408253	0.337289	0.437395	0.395584	0.416813	0.393075	0.366721	0.46975	0.384613
MIP1_00269043	0.407077	0.410988	0.336317	0.38205	0.36839	0.337091	0.370038	0.361529	0.35868	0.391226	0.368148	0.336833	0.372066	0.379458	0.357059	0.371	0.353316	0.360657	0.361814	0.363136	0.336771	0.348633	0.197209	0.391051	0.440288	0.442254	0.42724	0.355568	0.395267	0.368498	0.438288	0.383406	0.468109	0.423222	0.462668	0.459863	0.440499	0.454577	0.456335	0.431492	0.398874	0.401486	0.422082	0.347788	0.380547	0.392225	0.395102	0.537589	0.402787
MIP1_00213152	0.3501	0.342925	0.337911	0.356395	0.37185	0.351283	0.345998	0.35978	0.342829	0.363519	0.345058	0.356593	0.374723	0.368642	0.366003	0.361456	0.370261	0.35299	0.343135	0.357258	0.375789	0.343814	0.196788	0.360371	0.388877	0.398963	0.365821	0.368186	0.364618	0.365685	0.415071	0.360698	0.487056	0.408745	0.446248	0.432616	0.417002	0.425976	0.435191	0.446704	0.422374	0.401146	0.359865	0.355635	0.372569	0.382692	0.365949	0.430222	0.42418
MIP1_00232897	0.413273	0.412904	0.362167	0.355125	0.393913	0.392993	0.387897	0.375749	0.379617	0.400628	0.395691	0.389318	0.376914	0.409582	0.386248	0.404072	0.394834	0.379034	0.396604	0.395941	0.380347	0.378537	0.254341	0.328656	0.37223	0.398755	0.367379	0.390568	0.379067	0.372699	0.425074	0.370136	0.542301	0.419423	0.366754	0.453953	0.409803	0.449172	0.457318	0.421239	0.415798	0.401054	0.34911	0.391162	0.411314	0.434594	0.40311	0.537416	0.500436
MIP1_00304644	0.385009	0.410898	0.365456	0.399099	0.419783	0.389845	0.392651	0.379663	0.384647	0.390387	0.397607	0.375163	0.397409	0.409481	0.408988	0.393426	0.36175	0.390745	0.372601	0.375935	0.422993	0.391639	0.181293	0.35287	0.413429	0.371531	0.330494	0.333463	0.327902	0.351334	0.378222	0.358958	0.421799	0.400484	0.383041	0.414157	0.429421	0.448274	0.431795	0.428393	0.398871	0.374513	0.379135	0.44231	0.401412	0.474052	0.346289	0.411087	0.473582
MIP1_00309206	0.391006	0.388561	0.381337	0.39941	0.399264	0.380726	0.392022	0.38083	0.395122	0.383973	0.39169	0.384493	0.360721	0.415982	0.398137	0.415057	0.386614	0.392696	0.406782	0.393327	0.409755	0.382302	0.204035	0.440775	0.404091	0.371236	0.360222	0.359974	0.362305	0.379005	0.406012	0.365184	0.489926	0.418232	0.456904	0.411469	0.454482	0.507602	0.497102	0.486132	0.490071	0.442935	0.387336	0.429596	0.442132	0.440557	0.386974	0.408818	0.50976
MIP1_00233236	0.411186	0.382949	0.372882	0.375435	0.403429	0.371026	0.392186	0.378743	0.384542	0.381898	0.376049	0.369044	0.401096	0.402776	0.398579	0.401067	0.371225	0.374172	0.384649	0.375918	0.385898	0.372144	0.209241	0.414476	0.441617	0.388524	0.371037	0.379973	0.315927	0.387629	0.411522	0.333464	0.49903	0.474394	0.428249	0.43503	0.455748	0.49634	0.506307	0.51948	0.52972	0.501784	0.439454	0.500615	0.469154	0.505849	0.379743	0.369173	0.483204
MIP1_00249713	0.376081	0.372701	0.343932	0.358377	0.387265	0.374032	0.36907	0.375126	0.376787	0.378289	0.369522	0.362823	0.371655	0.396898	0.381888	0.398341	0.368962	0.357921	0.373971	0.368936	0.399418	0.357311	0.196258	0.387331	0.448936	0.38423	0.39589	0.331767	0.383902	0.420063	0.445335	0.374102	0.510897	0.451926	0.417903	0.428195	0.449847	0.418651	0.457674	0.439827	0.478469	0.497233	0.370156	0.444781	0.461599	0.434245	0.377109	0.448257	0.463205
MIP1_00273891	0.371517	0.382376	0.331342	0.36853	0.364982	0.346848	0.378167	0.373761	0.363253	0.365903	0.352081	0.35859	0.358052	0.356076	0.36698	0.363095	0.34993	0.350576	0.36009	0.353206	0.390052	0.356329	0.213939	0.39175	0.387118	0.376089	0.368171	0.31337	0.37319	0.358689	0.427663	0.330131	0.456337	0.388847	0.413649	0.451025	0.417328	0.410071	0.445857	0.420571	0.452653	0.40939	0.362128	0.375815	0.448794	0.444219	0.36862	0.487601	0.435156
MIP1_00082109	0.405622	0.379665	0.34816	0.423996	0.376636	0.370292	0.354083	0.433787	0.382291	0.362852	0.373146	0.370436	0.405658	0.364566	0.346133	0.382141	0.417914	0.401406	0.359292	0.349916	0.412642	0.394181	0.238125	0.386742	0.457262	0.501315	0.482429	0.432264	0.472591	0.412191	0.450636	0.413394	0.536368	0.461563	0.458353	0.487516	0.478653	0.533036	0.497309	0.472599	0.409234	0.355205	0.323715	0.415379	0.387721	0.402395	0.366496	0.441498	0.464855
MIP1_00135312	0.428028	0.395319	0.391422	0.486093	0.452857	0.426869	0.453107	0.446799	0.433496	0.456414	0.43455	0.407471	0.445641	0.430015	0.427754	0.451517	0.458012	0.445255	0.450104	0.449288	0.459789	0.467275	0.24007	0.377921	0.44391	0.454475	0.449843	0.371044	0.470166	0.436395	0.493919	0.500625	0.525539	0.477921	0.435469	0.453625	0.492748	0.566132	0.497541	0.470172	0.431571	0.389304	0.309062	0.417393	0.41503	0.416852	0.35039	0.476351	0.404588
MIP1_00048107	0.3866	0.387438	0.353215	0.369147	0.366223	0.374266	0.389554	0.391364	0.389802	0.386463	0.387372	0.382056	0.376602	0.384752	0.379506	0.422413	0.377445	0.391701	0.393377	0.40166	0.381491	0.391645	0.230165	0.418789	0.499819	0.4942	0.511366	0.407328	0.415755	0.541353	0.442186	0.434911	0.52826	0.516523	0.528743	0.559955	0.537585	0.542161	0.521285	0.559848	0.496707	0.481869	0.374538	0.386323	0.419077	0.447003	0.46968	0.421067	0.404673
MIP1_00106558	0.368493	0.389958	0.348914	0.342878	0.330668	0.30548	0.315617	0.34751	0.352482	0.359737	0.358403	0.350113	0.361597	0.368826	0.292355	0.337677	0.365521	0.380847	0.368305	0.378242	0.376836	0.333022	0.230664	0.445177	0.507528	0.525596	0.562304	0.456304	0.455167	0.450146	0.470965	0.48566	0.50787	0.515997	0.529909	0.513412	0.50678	0.535495	0.520934	0.465883	0.442241	0.448312	0.372445	0.345739	0.344306	0.391707	0.432073	0.417037	0.361551
MIP1_00274386	0.328399	0.291006	0.311187	0.336047	0.318622	0.326762	0.304207	0.296901	0.31388	0.31523	0.30961	0.291869	0.316614	0.306935	0.314079	0.319734	0.301942	0.323628	0.306186	0.310172	0.31368	0.329772	0.203359	0.38812	0.469191	0.424431	0.405239	0.386893	0.384452	0.365249	0.399991	0.390709	0.46369	0.441834	0.455008	0.457819	0.436832	0.463484	0.445949	0.477079	0.522006	0.556634	0.418463	0.315954	0.375457	0.381066	0.377211	0.373514	0.418931
MIP1_00255113	0.339743	0.328801	0.337125	0.37381	0.355337	0.367133	0.366753	0.369112	0.338701	0.356273	0.365958	0.37172	0.335749	0.353678	0.35358	0.368496	0.366721	0.377829	0.37818	0.370844	0.339016	0.373733	0.255673	0.38567	0.430803	0.363856	0.378406	0.331583	0.346578	0.434934	0.477917	0.483927	0.462047	0.483612	0.496802	0.520915	0.472092	0.462401	0.447017	0.397408	0.497424	0.511539	0.347842	0.337071	0.369704	0.385681	0.348426	0.422893	0.426084
MIP1_00196732	0.425234	0.397466	0.333307	0.334769	0.399702	0.357835	0.380334	0.363908	0.367875	0.338273	0.335314	0.359241	0.344	0.388416	0.373818	0.398885	0.339568	0.364545	0.391362	0.386487	0.394674	0.342482	0.200901	0.328224	0.351179	0.394324	0.368636	0.327049	0.398521	0.386876	0.418241	0.42531	0.431893	0.404279	0.400874	0.409066	0.404688	0.425677	0.364436	0.374895	0.377302	0.323654	0.310362	0.353518	0.36376	0.363152	0.344446	0.387435	0.376004
MIP1_00231897	0.428613	0.401919	0.374611	0.383053	0.421768	0.378578	0.393503	0.395931	0.402635	0.414105	0.40963	0.397422	0.40553	0.416089	0.386621	0.438113	0.400569	0.376971	0.388063	0.416057	0.404201	0.387384	0.209821	0.389088	0.411555	0.420017	0.389879	0.373752	0.384728	0.445414	0.449201	0.436542	0.457071	0.442908	0.443162	0.440136	0.437835	0.485112	0.414464	0.480711	0.420636	0.374319	0.362489	0.413468	0.408521	0.380326	0.358784	0.424712	0.386804
MIP1_00278007	0.290558	0.270193	0.29614	0.296496	0.277692	0.297686	0.289984	0.254426	0.291865	0.274471	0.295133	0.293286	0.288662	0.29333	0.281187	0.284306	0.302127	0.325804	0.295603	0.302629	0.28488	0.287949	0.197299	0.32635	0.286706	0.294098	0.283953	0.273749	0.290183	0.286647	0.329451	0.346711	0.300115	0.332284	0.337994	0.342579	0.345045	0.278242	0.327546	0.323555	0.364086	0.356629	0.310176	0.290261	0.357062	0.334189	0.303166	0.364871	0.288606
MIP1_00160821	0.335093	0.336343	0.319725	0.312033	0.309939	0.30965	0.341829	0.304265	0.314294	0.318517	0.325886	0.334911	0.322768	0.310709	0.328701	0.280184	0.313964	0.285942	0.325164	0.313912	0.315062	0.312458	0.213354	0.301178	0.28724	0.282075	0.278232	0.279503	0.289946	0.275062	0.256235	0.307585	0.277008	0.294933	0.302714	0.263862	0.292511	0.264277	0.257441	0.249643	0.285323	0.302915	0.303894	0.256046	0.27046	0.31542	0.260972	0.274826	0.31088
MIP1_00167385	0.344689	0.293614	0.290517	0.305608	0.308222	0.281986	0.307949	0.300384	0.307967	0.306103	0.310571	0.285204	0.316258	0.304058	0.281989	0.307986	0.268754	0.307103	0.289709	0.297654	0.309952	0.273732	0.177282	0.274825	0.275301	0.265743	0.242511	0.293892	0.260393	0.271054	0.329134	0.318109	0.299374	0.27612	0.301087	0.275353	0.313217	0.278785	0.300574	0.293347	0.275693	0.287701	0.317028	0.262945	0.307455	0.286889	0.278629	0.295215	0.327612
MIP1_00225975	0.366816	0.346337	0.320537	0.306173	0.320413	0.309025	0.290388	0.336371	0.328752	0.325128	0.336333	0.316007	0.329917	0.301222	0.324056	0.309527	0.31921	0.308905	0.323919	0.323692	0.285693	0.303423	0.219539	0.301631	0.314724	0.295204	0.298685	0.317456	0.344902	0.27299	0.290246	0.30385	0.348404	0.327077	0.314742	0.334455	0.327344	0.338579	0.350078	0.319341	0.340727	0.350352	0.341743	0.292672	0.384402	0.343203	0.338251	0.339496	0.291766
MIP1_00268610	0.279415	0.300059	0.253071	0.273307	0.271842	0.273566	0.258178	0.277052	0.26369	0.271588	0.281729	0.271555	0.267844	0.270199	0.271231	0.270038	0.261236	0.284664	0.284096	0.268451	0.290331	0.261849	0.226425	0.321387	0.283613	0.263959	0.264863	0.250968	0.34207	0.359207	0.312424	0.298189	0.292936	0.305947	0.291472	0.32587	0.294464	0.307019	0.306595	0.300438	0.307079	0.323324	0.390661	0.298977	0.346093	0.311388	0.290242	0.270231	0.309604
MIP1_00299453	0.337693	0.304184	0.335191	0.354656	0.334838	0.319931	0.319471	0.31219	0.326984	0.307337	0.345692	0.311326	0.328278	0.332159	0.326045	0.321224	0.310367	0.338861	0.331167	0.305059	0.337769	0.33761	0.222982	0.332283	0.30007	0.301057	0.266524	0.300997	0.362534	0.347278	0.317533	0.278104	0.30394	0.308416	0.329625	0.28994	0.311258	0.338766	0.301521	0.305355	0.319829	0.329171	0.359824	0.267413	0.323237	0.330402	0.283823	0.281433	0.290159
MIP1_00159676	0.285677	0.261203	0.269612	0.282135	0.270226	0.285255	0.274403	0.267165	0.260477	0.277146	0.295925	0.269001	0.279192	0.291924	0.268976	0.270306	0.283891	0.256395	0.282841	0.260026	0.263839	0.265309	0.236773	0.317677	0.281863	0.272531	0.278199	0.254471	0.27045	0.319155	0.291437	0.306004	0.294716	0.300409	0.291052	0.290999	0.274057	0.302059	0.294277	0.306291	0.3176	0.290039	0.306643	0.266224	0.304131	0.280895	0.279046	0.285116	0.315109
MIP1_00302372	0.34617	0.282543	0.296346	0.320489	0.29419	0.292799	0.318166	0.293106	0.290196	0.298979	0.298466	0.287335	0.300803	0.297294	0.299655	0.277573	0.290905	0.293055	0.304364	0.286033	0.297866	0.289827	0.212028	0.26977	0.308213	0.312722	0.31385	0.259107	0.280466	0.375816	0.303799	0.324254	0.325988	0.346067	0.352033	0.32351	0.326273	0.319462	0.351807	0.32981	0.315555	0.285303	0.376233	0.328178	0.331209	0.356735	0.3159	0.302278	0.31099
MIP1_00150373	0.348341	0.367664	0.379568	0.343162	0.355023	0.38021	0.371464	0.356723	0.354926	0.37161	0.337539	0.366932	0.388462	0.37472	0.375949	0.362798	0.380199	0.366981	0.330189	0.342717	0.357332	0.360058	0.255656	0.256612	0.327906	0.298963	0.344004	0.328421	0.319524	0.330899	0.309486	0.31696	0.333187	0.318716	0.327126	0.325963	0.329539	0.305437	0.292243	0.281644	0.291635	0.29025	0.3147	0.304286	0.297667	0.296455	0.26691	0.25956	0.310101
MIP1_00155317	0.368993	0.389498	0.37165	0.401068	0.375081	0.370063	0.385374	0.400791	0.377513	0.394265	0.393186	0.383435	0.400139	0.385525	0.375648	0.385966	0.365373	0.381106	0.391124	0.384481	0.359171	0.346553	0.221212	0.272093	0.304643	0.299514	0.281941	0.303622	0.334558	0.265196	0.310478	0.335786	0.35722	0.291072	0.328724	0.370883	0.309455	0.344077	0.370089	0.328761	0.368625	0.313181	0.383285	0.322612	0.344368	0.297858	0.290987	0.304394	0.306713
MIP1_00234295	0.299137	0.299845	0.296841	0.306383	0.294653	0.303848	0.32098	0.316497	0.299551	0.303098	0.298851	0.302343	0.302836	0.292079	0.307063	0.289046	0.304119	0.271631	0.288416	0.295971	0.313716	0.311996	0.223661	0.322412	0.349098	0.309741	0.313159	0.281545	0.346254	0.361218	0.328493	0.382956	0.34196	0.339359	0.367676	0.315603	0.337144	0.318539	0.322934	0.340173	0.319615	0.383948	0.348967	0.364763	0.394672	0.338898	0.351148	0.341501	0.317782
MIP1_00262836	0.323907	0.336715	0.330762	0.318451	0.339557	0.32402	0.358749	0.346006	0.34638	0.34474	0.342054	0.352829	0.351099	0.351536	0.351664	0.367779	0.337471	0.310752	0.358904	0.356867	0.31242	0.312162	0.230263	0.311246	0.337196	0.331417	0.327123	0.351262	0.327146	0.330368	0.294533	0.340745	0.331493	0.328994	0.383261	0.35795	0.337339	0.317562	0.330787	0.320456	0.334371	0.393092	0.376059	0.390523	0.408958	0.324516	0.335817	0.322015	0.383266
MIP1_00197173	0.284234	0.29747	0.295159	0.329012	0.275384	0.320548	0.307898	0.2942	0.302847	0.31835	0.310694	0.28608	0.264207	0.286276	0.301956	0.275366	0.269585	0.309149	0.271819	0.270231	0.316131	0.319241	0.187683	0.256934	0.333036	0.320972	0.308533	0.296268	0.316803	0.305157	0.347379	0.311854	0.316412	0.326581	0.284136	0.357868	0.325921	0.302061	0.351889	0.325964	0.329502	0.345498	0.339976	0.272454	0.418303	0.366929	0.272697	0.281831	0.376332
MIP1_00305469	0.356901	0.291127	0.31142	0.343236	0.308631	0.361619	0.342744	0.331895	0.318959	0.355248	0.347042	0.327429	0.340226	0.332696	0.345531	0.328173	0.326235	0.307772	0.301688	0.331405	0.320013	0.302654	0.179452	0.310216	0.32434	0.295234	0.331763	0.321941	0.316659	0.329062	0.314146	0.32885	0.323424	0.326297	0.344321	0.359802	0.366589	0.342064	0.36726	0.324394	0.319145	0.321946	0.393132	0.30056	0.355647	0.32563	0.353993	0.333452	0.322141
MIP1_00178626	0.305374	0.310234	0.298593	0.308231	0.313592	0.315687	0.295919	0.333415	0.307981	0.311812	0.307487	0.315216	0.318031	0.312715	0.30499	0.306165	0.320561	0.300986	0.314951	0.31465	0.305924	0.333173	0.206332	0.307427	0.317792	0.313515	0.307795	0.280994	0.322635	0.361722	0.35986	0.306591	0.365717	0.338887	0.327394	0.332881	0.305916	0.3282	0.361637	0.308473	0.308271	0.322613	0.428297	0.343864	0.358461	0.314903	0.344474	0.295951	0.34364
MIP1_00297242	0.329591	0.283313	0.305766	0.303929	0.293741	0.314453	0.303652	0.301444	0.312076	0.321462	0.308393	0.292173	0.315464	0.314448	0.307423	0.308383	0.318424	0.308678	0.306927	0.300524	0.306282	0.346654	0.193929	0.334588	0.347991	0.346864	0.320831	0.312062	0.295173	0.329569	0.299971	0.315005	0.305298	0.311476	0.318769	0.310309	0.329265	0.314443	0.317072	0.329835	0.309079	0.304746	0.382071	0.325036	0.335796	0.291639	0.282957	0.315931	0.329433
MIP1_00245968	0.329274	0.316747	0.310358	0.313369	0.3213	0.333387	0.30774	0.324889	0.33485	0.32885	0.323548	0.330542	0.329993	0.337788	0.342045	0.321014	0.325652	0.310675	0.317973	0.305203	0.331263	0.317471	0.230358	0.315796	0.350485	0.313833	0.30803	0.297538	0.280673	0.330045	0.288106	0.32671	0.311553	0.347195	0.338278	0.322272	0.366743	0.376783	0.348624	0.376113	0.298198	0.34821	0.361494	0.337992	0.338864	0.330779	0.303819	0.27591	0.266398
MIP1_00245901	0.349196	0.310839	0.307488	0.340966	0.305295	0.327511	0.292527	0.300445	0.333365	0.319022	0.328077	0.30962	0.321768	0.327512	0.318678	0.31206	0.324168	0.297857	0.312951	0.322875	0.311009	0.307445	0.191595	0.345201	0.367648	0.35665	0.335037	0.286161	0.310571	0.362527	0.34002	0.317801	0.345508	0.323682	0.309235	0.310739	0.32978	0.337097	0.342309	0.353303	0.307447	0.327882	0.423735	0.359574	0.340271	0.321966	0.322862	0.315416	0.312291
MIP1_00246408	0.327748	0.312146	0.311335	0.318478	0.338917	0.330012	0.324487	0.315231	0.329004	0.32614	0.324995	0.319071	0.321168	0.332408	0.343708	0.302504	0.314783	0.303013	0.306529	0.307303	0.331817	0.303338	0.197734	0.340904	0.348538	0.327018	0.304233	0.309525	0.275121	0.387629	0.331782	0.290785	0.315693	0.315534	0.328288	0.311331	0.335566	0.371876	0.340351	0.363058	0.305656	0.311402	0.39216	0.348177	0.364905	0.331542	0.297427	0.321153	0.292753
MIP1_00258032	0.328749	0.309819	0.324846	0.309202	0.33403	0.324095	0.325488	0.303183	0.343998	0.330654	0.318825	0.317952	0.32985	0.336244	0.337959	0.309736	0.329876	0.318072	0.322455	0.313129	0.319243	0.304273	0.198759	0.370014	0.359244	0.340867	0.311835	0.301635	0.280177	0.364457	0.335957	0.306823	0.300485	0.301077	0.313973	0.313854	0.336401	0.335973	0.347387	0.337938	0.299988	0.309321	0.391063	0.349048	0.328	0.318605	0.324724	0.317366	0.331705
MIP1_00301297	0.285957	0.299591	0.27101	0.298377	0.273615	0.279285	0.272136	0.285063	0.288733	0.286466	0.287239	0.291141	0.296745	0.297945	0.284467	0.292021	0.288375	0.293627	0.281151	0.286919	0.296743	0.304332	0.184532	0.277573	0.277501	0.316526	0.28636	0.31306	0.329081	0.323302	0.285779	0.292305	0.2706	0.283236	0.303585	0.282463	0.299265	0.289965	0.275947	0.286864	0.303051	0.329235	0.422399	0.31166	0.332687	0.33104	0.325816	0.292518	0.321585
MIP1_00300517	0.336095	0.322913	0.361885	0.350102	0.305933	0.315844	0.304148	0.321087	0.335199	0.318444	0.330561	0.316497	0.339453	0.328873	0.317712	0.331973	0.289165	0.339651	0.315554	0.312836	0.333018	0.323466	0.199365	0.359031	0.317172	0.2864	0.294975	0.330774	0.305873	0.295209	0.301506	0.260959	0.27327	0.27641	0.303943	0.269642	0.299744	0.278686	0.299228	0.288734	0.351638	0.31844	0.366172	0.328634	0.382545	0.367295	0.298482	0.261585	0.301293
MIP1_00202427	0.358222	0.333561	0.330381	0.345508	0.335351	0.342084	0.324138	0.333241	0.329128	0.345387	0.324173	0.336735	0.342168	0.329208	0.343433	0.33006	0.313453	0.342383	0.338815	0.327617	0.336197	0.320976	0.250605	0.30889	0.302518	0.303693	0.32341	0.318951	0.362035	0.315127	0.284859	0.291031	0.310969	0.269019	0.304678	0.300074	0.310306	0.251829	0.273271	0.293071	0.288861	0.29384	0.399229	0.300391	0.340876	0.342124	0.269459	0.289571	0.324348
MIP1_00207789	0.311163	0.324971	0.287156	0.318943	0.310288	0.306835	0.281863	0.293514	0.306966	0.303977	0.321963	0.300366	0.288858	0.297787	0.295178	0.282127	0.292714	0.290785	0.295785	0.27567	0.304999	0.274027	0.215645	0.323927	0.274394	0.2686	0.332149	0.299321	0.37598	0.293301	0.315478	0.306011	0.346656	0.323979	0.294051	0.298109	0.348963	0.314611	0.331634	0.279487	0.322147	0.335641	0.394115	0.340159	0.383546	0.366637	0.286157	0.305293	0.299068
MIP1_00301437	0.331233	0.323862	0.309571	0.31584	0.315971	0.31102	0.330204	0.323421	0.324681	0.340265	0.304185	0.320335	0.298279	0.326938	0.301476	0.331316	0.318794	0.348313	0.325291	0.336579	0.35889	0.318813	0.224707	0.32458	0.300487	0.323076	0.312021	0.31674	0.30671	0.321473	0.28738	0.359897	0.334184	0.287405	0.320403	0.306911	0.299641	0.299603	0.306508	0.293199	0.295811	0.276755	0.283006	0.300903	0.276456	0.275744	0.281225	0.301461	0.276068
MIP1_00184005	0.35127	0.306103	0.339694	0.349767	0.322868	0.334243	0.319576	0.305624	0.34914	0.336428	0.349807	0.318189	0.341235	0.322928	0.349385	0.321683	0.325937	0.307649	0.303514	0.317265	0.306245	0.319129	0.193167	0.345385	0.312392	0.322852	0.297388	0.285013	0.292951	0.313563	0.29705	0.298768	0.311836	0.304773	0.326485	0.302506	0.329604	0.303536	0.290879	0.310579	0.32911	0.300301	0.436056	0.326701	0.34593	0.336038	0.341868	0.296864	0.309987
MIP1_00212872	0.312063	0.263387	0.299478	0.309065	0.279707	0.28828	0.292846	0.280376	0.290697	0.304624	0.293456	0.270837	0.291204	0.295579	0.288093	0.288784	0.273846	0.277063	0.274865	0.270599	0.281014	0.285138	0.186855	0.311309	0.289342	0.263469	0.294218	0.267536	0.288657	0.307162	0.277828	0.3048	0.274836	0.284189	0.32485	0.327163	0.313453	0.304535	0.277957	0.285056	0.315333	0.295799	0.387548	0.327523	0.324378	0.325224	0.264641	0.259927	0.320333
MIP1_00226776	0.370773	0.322597	0.306049	0.291881	0.303559	0.296594	0.306403	0.313128	0.315009	0.31998	0.307508	0.323021	0.304097	0.295817	0.306852	0.311451	0.32072	0.290314	0.307302	0.298663	0.292358	0.304519	0.25179	0.303778	0.319074	0.333069	0.319081	0.315534	0.345818	0.373308	0.330004	0.332888	0.340766	0.317357	0.305589	0.340162	0.329858	0.323334	0.32681	0.316117	0.294175	0.300678	0.366136	0.31851	0.30886	0.294071	0.334033	0.309189	0.326072
MIP1_00214695	0.272982	0.289167	0.288548	0.293882	0.276405	0.285582	0.291178	0.292361	0.305064	0.287681	0.296597	0.295508	0.290017	0.317391	0.295145	0.271034	0.290706	0.294075	0.329759	0.304052	0.28618	0.281785	0.224241	0.266011	0.280633	0.309022	0.312041	0.320172	0.35828	0.28101	0.320706	0.274212	0.318619	0.303136	0.308755	0.334443	0.304478	0.276398	0.275814	0.264406	0.301805	0.289359	0.379133	0.306959	0.309451	0.292141	0.267049	0.308688	0.344923
MIP1_00296409	0.352522	0.32034	0.292332	0.321364	0.293807	0.290391	0.308304	0.301178	0.302164	0.327941	0.291169	0.284229	0.309501	0.304357	0.290708	0.316669	0.314368	0.3278	0.316084	0.320251	0.328321	0.320761	0.18974	0.295339	0.328297	0.312236	0.306107	0.309269	0.346872	0.307758	0.303636	0.297715	0.327671	0.320515	0.294237	0.290341	0.329731	0.342706	0.328881	0.333278	0.336308	0.338075	0.390463	0.351462	0.371654	0.34006	0.347138	0.337726	0.306038
MIP1_00185815	0.322775	0.296449	0.277255	0.300527	0.283783	0.314324	0.276477	0.307524	0.31693	0.302091	0.316157	0.290053	0.299737	0.30709	0.282597	0.274787	0.30714	0.309382	0.308589	0.312114	0.275332	0.309518	0.211837	0.292772	0.319772	0.328919	0.33288	0.291907	0.364711	0.282282	0.323089	0.334711	0.363694	0.334284	0.338748	0.35885	0.346102	0.317035	0.302629	0.280283	0.309831	0.262675	0.436078	0.349477	0.318383	0.306232	0.354989	0.333517	0.326465
MIP1_00214031	0.305276	0.289316	0.276823	0.298159	0.271414	0.300371	0.289582	0.29601	0.300653	0.282907	0.286412	0.285388	0.289286	0.284891	0.294149	0.280008	0.293372	0.27839	0.306904	0.295994	0.295471	0.279537	0.200089	0.288153	0.312748	0.339469	0.32026	0.310674	0.359415	0.29093	0.293471	0.319201	0.34699	0.304677	0.297174	0.328528	0.313173	0.29399	0.308259	0.277943	0.295249	0.313333	0.443051	0.308439	0.295807	0.29854	0.29723	0.311357	0.342342
MIP1_00203915	0.289144	0.23225	0.241811	0.232185	0.262362	0.234993	0.264932	0.253255	0.27178	0.239242	0.256446	0.270132	0.213162	0.232838	0.24156	0.23861	0.248585	0.285722	0.255184	0.273471	0.257643	0.254513	0.277531	0.331776	0.333326	0.309108	0.304321	0.295462	0.263767	0.292913	0.25719	0.26311	0.266825	0.248659	0.242721	0.284311	0.300274	0.314425	0.30756	0.293035	0.349115	0.298559	0.288054	0.25403	0.294821	0.251442	0.284369	0.248505	0.328634
MIP1_00212191	0.302156	0.287354	0.290237	0.264024	0.290121	0.256308	0.287571	0.294738	0.274199	0.267003	0.300399	0.281937	0.275312	0.291171	0.29911	0.305591	0.267855	0.257844	0.291385	0.294464	0.267442	0.26598	0.314142	0.249632	0.313637	0.2695	0.310919	0.317658	0.351494	0.302568	0.298169	0.338114	0.296611	0.294964	0.301947	0.276363	0.280078	0.278652	0.281139	0.270384	0.261675	0.254376	0.290811	0.271885	0.251765	0.286729	0.237547	0.272653	0.244151
MIP1_00295309	0.308739	0.269942	0.266389	0.275531	0.273228	0.240835	0.280608	0.257245	0.266932	0.278216	0.269566	0.258472	0.278644	0.27534	0.278599	0.263908	0.263137	0.274814	0.273296	0.27415	0.27903	0.26451	0.242488	0.260381	0.342497	0.349107	0.333065	0.337098	0.331489	0.241429	0.241861	0.281814	0.235527	0.265725	0.242111	0.303327	0.263489	0.257699	0.245763	0.233456	0.276415	0.290997	0.326681	0.272315	0.281228	0.291244	0.263547	0.240078	0.236455
MIP1_00252753	0.258086	0.258218	0.240356	0.280881	0.262722	0.255116	0.255806	0.278961	0.258307	0.255171	0.268984	0.273592	0.261371	0.249271	0.255018	0.260712	0.260557	0.248228	0.269315	0.268426	0.232621	0.251902	0.272706	0.306192	0.263438	0.27479	0.268286	0.271293	0.265898	0.277935	0.252787	0.288664	0.256428	0.267702	0.300994	0.305413	0.273114	0.255355	0.244384	0.258504	0.288909	0.28342	0.247105	0.26317	0.308499	0.269902	0.30561	0.304936	0.236876
MIP1_00071839	0.231154	0.217899	0.217242	0.225498	0.199574	0.213593	0.220881	0.222562	0.207755	0.21087	0.217223	0.208012	0.222096	0.215924	0.236913	0.195403	0.209737	0.211392	0.230456	0.234904	0.220425	0.217601	0.390458	0.275974	0.311197	0.336781	0.323326	0.266289	0.303916	0.260239	0.275682	0.262177	0.25291	0.262874	0.263528	0.262527	0.254283	0.278806	0.260099	0.260038	0.271562	0.259194	0.248998	0.229867	0.289706	0.232339	0.278299	0.263005	0.226455
MIP1_00326775	0.295304	0.27636	0.296994	0.306316	0.275259	0.278687	0.284867	0.266154	0.279735	0.293765	0.286237	0.264512	0.271075	0.270957	0.267011	0.27071	0.269197	0.247215	0.290134	0.258458	0.260134	0.284435	0.268157	0.31168	0.312262	0.263767	0.251789	0.242244	0.279208	0.22474	0.225017	0.234291	0.228069	0.23541	0.249582	0.253442	0.268103	0.258404	0.235118	0.238924	0.266981	0.275138	0.366583	0.259877	0.32098	0.285716	0.358151	0.235403	0.24662
MIP1_00311751	0.295552	0.268524	0.260449	0.265082	0.265591	0.245891	0.267174	0.255306	0.252642	0.262793	0.255358	0.255098	0.256972	0.256655	0.254684	0.260794	0.27767	0.280683	0.274717	0.257272	0.268787	0.276452	0.354603	0.27401	0.338794	0.283695	0.229516	0.263003	0.260195	0.24753	0.215372	0.175898	0.277205	0.224804	0.208716	0.225095	0.223531	0.27947	0.261302	0.249485	0.260285	0.319324	0.267603	0.224297	0.271964	0.262044	0.250245	0.21134	0.246823
MIP1_00190355	0.267414	0.249113	0.262705	0.259889	0.245546	0.253963	0.253739	0.237364	0.245847	0.249788	0.252394	0.239907	0.241236	0.236569	0.256755	0.245581	0.231844	0.240601	0.248415	0.241859	0.246407	0.256024	0.29937	0.256718	0.274215	0.294201	0.282843	0.262162	0.274771	0.266237	0.302452	0.313112	0.292411	0.285749	0.289222	0.252454	0.259725	0.308197	0.278413	0.274447	0.288828	0.288223	0.250374	0.260238	0.313451	0.299731	0.24887	0.317554	0.282593
MIP1_00088826	0.271015	0.247582	0.233453	0.246287	0.250821	0.241809	0.274948	0.249555	0.243034	0.245281	0.259256	0.257837	0.254085	0.269275	0.25621	0.263527	0.280748	0.261691	0.264287	0.260637	0.259445	0.248694	0.37206	0.295159	0.279267	0.298775	0.318656	0.270391	0.287286	0.325009	0.305884	0.34762	0.290995	0.276195	0.304362	0.267339	0.291435	0.29847	0.270725	0.258806	0.303459	0.298046	0.291425	0.229713	0.25447	0.238661	0.263462	0.257184	0.264149
MIP1_00269777	0.278501	0.238623	0.228327	0.278795	0.249536	0.249301	0.239476	0.239864	0.236555	0.23969	0.240017	0.253589	0.235241	0.238356	0.235818	0.235313	0.253531	0.246926	0.252699	0.240522	0.247546	0.238681	0.357851	0.256584	0.306212	0.327534	0.314413	0.295925	0.339898	0.277686	0.273049	0.303788	0.289745	0.275284	0.267206	0.28489	0.25925	0.295378	0.291722	0.278515	0.266375	0.287336	0.303147	0.291446	0.266398	0.232365	0.255657	0.271247	0.23498
MIP1_00266475	0.309855	0.303116	0.332305	0.297322	0.307016	0.302673	0.308675	0.308689	0.32281	0.302405	0.311525	0.315923	0.30658	0.323743	0.323401	0.322666	0.311982	0.313921	0.297258	0.311911	0.317006	0.318456	0.244414	0.305858	0.291276	0.314462	0.291831	0.319899	0.325924	0.262904	0.265717	0.327086	0.334952	0.318112	0.316642	0.306247	0.295369	0.314251	0.29245	0.299846	0.325578	0.327105	0.403695	0.325711	0.362184	0.357562	0.332216	0.278687	0.336969
MIP1_00269430	0.30192	0.281975	0.283225	0.286275	0.268551	0.291925	0.285199	0.293008	0.274056	0.274275	0.288093	0.283298	0.28748	0.2946	0.277143	0.297298	0.299545	0.268511	0.265328	0.290933	0.278098	0.292122	0.174271	0.31313	0.309602	0.337206	0.331591	0.343092	0.267884	0.28758	0.278777	0.268481	0.3133	0.311977	0.279679	0.296832	0.273612	0.320073	0.298196	0.314595	0.373418	0.334177	0.328811	0.287986	0.317501	0.330479	0.317967	0.282637	0.324615
MIP1_00086798	0.295465	0.333483	0.279073	0.273145	0.303802	0.283105	0.285882	0.29133	0.286457	0.276028	0.265082	0.291704	0.274341	0.298356	0.284791	0.276024	0.286228	0.268802	0.284416	0.279576	0.282444	0.280058	0.228692	0.345455	0.322282	0.269684	0.268634	0.276766	0.304012	0.308634	0.259851	0.260223	0.314574	0.274191	0.29679	0.312856	0.27714	0.290988	0.284856	0.262061	0.334283	0.323702	0.347436	0.284613	0.367017	0.364047	0.30419	0.318938	0.341538
MIP1_00191829	0.297565	0.295422	0.265242	0.277884	0.29536	0.294559	0.285982	0.282346	0.263592	0.293785	0.26674	0.273885	0.281955	0.306068	0.302418	0.271326	0.274263	0.280657	0.294302	0.280769	0.287639	0.260459	0.266416	0.360347	0.339646	0.290799	0.2965	0.310212	0.320616	0.275286	0.266934	0.278196	0.291671	0.276023	0.311157	0.298281	0.292714	0.285613	0.304625	0.268849	0.307878	0.314519	0.397839	0.339501	0.380567	0.357929	0.291447	0.268691	0.335304
MIP1_00159151	0.30143	0.310952	0.295547	0.291977	0.295901	0.317714	0.306176	0.315157	0.315085	0.31079	0.32367	0.297303	0.307012	0.300288	0.314228	0.29146	0.292833	0.300502	0.289843	0.282653	0.334591	0.296992	0.21707	0.297822	0.271594	0.274846	0.315898	0.269228	0.305785	0.260268	0.292217	0.293594	0.30399	0.313135	0.284839	0.301002	0.324233	0.290115	0.278076	0.274716	0.258398	0.263894	0.288789	0.330366	0.33461	0.33185	0.272572	0.297833	0.335504
MIP1_00266763	0.274048	0.28075	0.274317	0.263665	0.300247	0.308	0.294776	0.2476	0.265573	0.272512	0.266929	0.260177	0.290649	0.279502	0.268529	0.296305	0.263016	0.270324	0.240868	0.297486	0.313651	0.317834	0.176565	0.343092	0.410971	0.331317	0.330827	0.3414	0.291746	0.289683	0.286497	0.24739	0.281455	0.321034	0.305373	0.314664	0.338672	0.355946	0.343551	0.317129	0.359987	0.334533	0.352046	0.317336	0.33732	0.324054	0.281208	0.286106	0.395603
MIP1_00211319	0.310054	0.290501	0.273192	0.266806	0.297173	0.347639	0.324107	0.263372	0.30481	0.290175	0.273926	0.289957	0.31329	0.303719	0.326153	0.313244	0.277319	0.304067	0.305985	0.270865	0.316959	0.256905	0.33479	0.283057	0.417441	0.330593	0.418473	0.311928	0.315581	0.283682	0.289655	0.360514	0.310228	0.393995	0.262568	0.305249	0.305764	0.273221	0.274891	0.272769	0.285125	0.246257	0.295921	0.303158	0.285281	0.273316	0.275547	0.304246	0.26417
MIP1_00153486	0.292672	0.292106	0.30038	0.293284	0.292708	0.271621	0.282837	0.279623	0.275695	0.284852	0.277448	0.282201	0.270502	0.262996	0.288366	0.306283	0.278753	0.286447	0.286171	0.286324	0.263941	0.282951	0.259954	0.339577	0.321477	0.338431	0.362076	0.308118	0.343492	0.340249	0.34186	0.343479	0.323217	0.334143	0.31444	0.316307	0.30338	0.31701	0.306379	0.33182	0.340852	0.33558	0.292378	0.302491	0.324213	0.287973	0.31955	0.378127	0.282302
MIP1_00291875	0.278644	0.250986	0.305316	0.310889	0.247048	0.271351	0.302109	0.281251	0.292983	0.307447	0.280332	0.302837	0.270541	0.310413	0.267068	0.302743	0.261188	0.323667	0.276736	0.291997	0.311041	0.334264	0.241744	0.307636	0.316995	0.321236	0.28042	0.29248	0.275783	0.285935	0.266315	0.275524	0.25804	0.269328	0.278805	0.256751	0.282616	0.307441	0.264708	0.278079	0.288527	0.29383	0.345075	0.304624	0.320949	0.300728	0.262538	0.26782	0.262121
MIP1_00196858	0.287347	0.278529	0.253104	0.268886	0.273628	0.274283	0.262571	0.284945	0.261718	0.273236	0.299199	0.290928	0.277859	0.289733	0.282561	0.26086	0.280493	0.275935	0.282314	0.276112	0.263731	0.264948	0.209731	0.307815	0.364161	0.346074	0.347097	0.299975	0.265235	0.31255	0.337831	0.298557	0.302879	0.319072	0.324309	0.332851	0.340152	0.326348	0.349656	0.342361	0.317898	0.324978	0.302114	0.28193	0.295743	0.309602	0.305023	0.309256	0.270645
MIP1_00180143	0.271837	0.274515	0.272368	0.286294	0.266487	0.274447	0.259809	0.27164	0.280171	0.249657	0.275653	0.275901	0.267974	0.276326	0.27523	0.293689	0.29395	0.301833	0.296224	0.276507	0.291262	0.29488	0.275461	0.360267	0.302909	0.303318	0.312517	0.300439	0.311029	0.30469	0.248927	0.313833	0.296205	0.291513	0.333543	0.308821	0.287161	0.282529	0.29529	0.301243	0.276829	0.24991	0.307915	0.295971	0.293208	0.290943	0.28259	0.332632	0.298858
MIP1_00270321	0.270256	0.255814	0.242694	0.299852	0.290404	0.238078	0.258873	0.282955	0.281365	0.275874	0.274285	0.285416	0.289592	0.243889	0.288539	0.288909	0.282653	0.306572	0.290004	0.272835	0.293122	0.294509	0.248857	0.306466	0.343021	0.323426	0.316243	0.308426	0.316656	0.313356	0.31174	0.334924	0.327423	0.352783	0.342493	0.349643	0.343866	0.362394	0.351277	0.340117	0.339572	0.317428	0.284818	0.283912	0.332174	0.310501	0.259832	0.26616	0.249791
MIP1_00242665	0.317055	0.308215	0.311938	0.280104	0.294231	0.275658	0.296495	0.306716	0.301315	0.282257	0.303465	0.299718	0.29119	0.288777	0.287576	0.319899	0.294754	0.338933	0.311231	0.305228	0.312012	0.318075	0.21495	0.387262	0.374913	0.349181	0.33969	0.325473	0.323361	0.36298	0.301649	0.344493	0.316364	0.367566	0.352089	0.375755	0.363549	0.369223	0.376788	0.369887	0.401227	0.313922	0.300286	0.301264	0.367795	0.361943	0.320767	0.285177	0.329383
MIP1_00265112	0.322237	0.261163	0.28395	0.30173	0.294085	0.293018	0.281661	0.274154	0.301684	0.299481	0.302688	0.304169	0.30223	0.295978	0.303714	0.292888	0.272565	0.303186	0.292539	0.289653	0.275916	0.287477	0.238101	0.356505	0.360156	0.359607	0.335814	0.308421	0.329875	0.328558	0.320378	0.302709	0.300119	0.338607	0.334853	0.346424	0.341951	0.338013	0.353428	0.335486	0.358948	0.318843	0.299213	0.325257	0.303381	0.293594	0.300113	0.293459	0.3352
MIP1_00305436	0.240295	0.258511	0.263187	0.242562	0.264082	0.252751	0.249314	0.249578	0.265723	0.251607	0.252061	0.251515	0.252747	0.256854	0.25763	0.248095	0.257247	0.273545	0.254182	0.245795	0.24611	0.252266	0.218913	0.298643	0.322638	0.331156	0.318749	0.2984	0.303085	0.31577	0.267039	0.319134	0.286319	0.305449	0.281549	0.308358	0.282158	0.313932	0.302278	0.316361	0.329502	0.332993	0.275801	0.268879	0.281813	0.278856	0.237934	0.304258	0.256815
MIP1_00094272	0.280265	0.263763	0.261817	0.254545	0.245523	0.254387	0.250737	0.264071	0.249368	0.264109	0.258033	0.253374	0.243303	0.277988	0.269456	0.2755	0.24052	0.24179	0.290918	0.256904	0.265155	0.274867	0.310065	0.259136	0.306937	0.307503	0.290236	0.270659	0.312089	0.251216	0.269565	0.273328	0.270879	0.232806	0.245889	0.326319	0.212437	0.272605	0.256397	0.240165	0.292221	0.253969	0.274301	0.292202	0.310573	0.254115	0.296948	0.259982	0.243208
MIP1_00272408	0.294479	0.282242	0.280102	0.277027	0.275674	0.275378	0.286039	0.262409	0.279702	0.289489	0.281692	0.255146	0.280643	0.278648	0.252484	0.266657	0.268327	0.277896	0.283049	0.277861	0.280642	0.266814	0.243031	0.31887	0.313723	0.312297	0.309255	0.302007	0.3321	0.255074	0.265499	0.286692	0.273408	0.273891	0.294212	0.268626	0.255965	0.256528	0.267358	0.260569	0.257207	0.276925	0.270618	0.28104	0.283197	0.283433	0.261762	0.346678	0.257542
MIP1_00097207	0.298149	0.332032	0.310728	0.338876	0.352808	0.323185	0.31778	0.2691	0.346614	0.335314	0.31509	0.280333	0.310961	0.331106	0.323963	0.312671	0.310871	0.268466	0.317777	0.314935	0.269966	0.265734	0.267217	0.295384	0.299814	0.311414	0.268776	0.241741	0.296619	0.295003	0.297873	0.331118	0.303804	0.306124	0.295292	0.299428	0.288565	0.285802	0.285745	0.289486	0.318328	0.30067	0.319647	0.303252	0.327158	0.301883	0.264575	0.296094	0.249882
MIP1_00215794	0.289858	0.28895	0.283916	0.272192	0.288627	0.271699	0.313014	0.266849	0.271919	0.261458	0.267511	0.298423	0.278121	0.288769	0.269476	0.290407	0.288111	0.2934	0.279778	0.284132	0.30047	0.30704	0.254365	0.253574	0.275367	0.289344	0.289247	0.258714	0.294876	0.294904	0.274325	0.298692	0.240425	0.251508	0.298903	0.242882	0.261608	0.249236	0.262416	0.265945	0.273171	0.263962	0.281824	0.278605	0.259072	0.261286	0.25308	0.314785	0.265228
MIP1_00265922	0.259131	0.289208	0.273069	0.286367	0.282536	0.294159	0.274678	0.281584	0.275676	0.27925	0.272803	0.259331	0.265041	0.287157	0.283315	0.291247	0.281049	0.259194	0.29634	0.273495	0.277515	0.274068	0.241312	0.27316	0.270972	0.270751	0.278735	0.274424	0.2772	0.318931	0.290869	0.308836	0.273189	0.266552	0.279662	0.26819	0.279402	0.283845	0.256268	0.297284	0.281953	0.325741	0.268401	0.302352	0.319617	0.290696	0.259587	0.260526	0.282484
MIP1_00220620	0.287644	0.332803	0.300606	0.288197	0.304884	0.32017	0.306846	0.316582	0.287701	0.289446	0.282177	0.311584	0.29387	0.300472	0.30218	0.306166	0.319411	0.300967	0.317759	0.324887	0.283716	0.310558	0.249268	0.348988	0.243646	0.259387	0.260511	0.276119	0.351393	0.257519	0.287051	0.287894	0.291699	0.270993	0.274248	0.287175	0.283965	0.28553	0.274642	0.277115	0.287356	0.296772	0.288176	0.276195	0.342573	0.333441	0.275719	0.316333	0.329579
MIP1_00307107	0.260426	0.293667	0.272233	0.291663	0.312013	0.290029	0.289404	0.285065	0.28034	0.285188	0.282237	0.28421	0.266151	0.285482	0.281394	0.29088	0.288506	0.271815	0.279414	0.289097	0.264744	0.270612	0.25635	0.284267	0.281046	0.316413	0.304245	0.291666	0.28475	0.289338	0.242356	0.317388	0.269733	0.300997	0.308448	0.307034	0.283395	0.290061	0.288723	0.286187	0.274304	0.348864	0.318117	0.279063	0.30578	0.277065	0.30264	0.297806	0.277744
MIP1_00212094	0.273753	0.301792	0.285806	0.297135	0.286328	0.276816	0.294726	0.275401	0.292754	0.278045	0.297783	0.288888	0.27212	0.28734	0.260622	0.294144	0.266538	0.284109	0.310018	0.283847	0.285776	0.282539	0.218757	0.348109	0.35799	0.317842	0.299036	0.334457	0.246647	0.295862	0.308079	0.324947	0.293567	0.313022	0.301729	0.299478	0.314556	0.326355	0.308618	0.313257	0.315616	0.296309	0.370317	0.351916	0.334622	0.306184	0.279979	0.307628	0.306862
MIP1_00292567	0.260263	0.25966	0.264117	0.283716	0.298771	0.286306	0.282574	0.269766	0.273479	0.287611	0.271397	0.263411	0.270431	0.285936	0.258347	0.271087	0.258729	0.274326	0.276066	0.269469	0.256085	0.297693	0.18818	0.344877	0.334744	0.318503	0.345501	0.35166	0.315309	0.295466	0.313788	0.330724	0.316512	0.327559	0.348827	0.280009	0.314349	0.30844	0.338077	0.336572	0.340853	0.292163	0.323259	0.283799	0.295186	0.301155	0.272496	0.276131	0.392683
MIP1_00088811	0.2677	0.280136	0.286903	0.28063	0.295616	0.282457	0.269725	0.285553	0.287557	0.282239	0.292507	0.270826	0.285192	0.296507	0.294398	0.29685	0.313853	0.268057	0.280089	0.290938	0.277692	0.280604	0.253169	0.299363	0.327684	0.294887	0.297653	0.311713	0.284373	0.28286	0.290642	0.344258	0.33248	0.29808	0.291995	0.287295	0.287545	0.329229	0.334547	0.341347	0.364638	0.370991	0.308565	0.346068	0.295037	0.326132	0.26849	0.291953	0.334199
MIP1_00185459	0.259727	0.310212	0.295724	0.295519	0.316672	0.305079	0.304618	0.311014	0.323103	0.30476	0.299411	0.30628	0.28988	0.337785	0.272015	0.329482	0.324896	0.304792	0.311314	0.310008	0.293871	0.290952	0.250274	0.294662	0.282637	0.307054	0.279993	0.283904	0.272037	0.300885	0.326951	0.309033	0.309231	0.308189	0.285005	0.31645	0.294479	0.317274	0.303982	0.311078	0.283327	0.289458	0.31466	0.344522	0.362331	0.359271	0.277651	0.322107	0.279014
MIP1_00324753	0.287135	0.323547	0.296661	0.30191	0.289094	0.291422	0.318697	0.283035	0.288621	0.275973	0.280135	0.318493	0.296357	0.283655	0.298616	0.314108	0.287767	0.305511	0.303974	0.30866	0.307841	0.30303	0.195457	0.314966	0.378988	0.334086	0.309465	0.338942	0.310369	0.303944	0.342109	0.304231	0.310829	0.263767	0.298385	0.313105	0.315714	0.360011	0.323254	0.32875	0.371731	0.364137	0.337391	0.314242	0.354105	0.345836	0.282734	0.283039	0.359779
MIP1_00207619	0.306149	0.308847	0.296909	0.2888	0.307184	0.290763	0.301273	0.292834	0.278477	0.279792	0.28009	0.315709	0.282857	0.275949	0.287403	0.31573	0.309542	0.301509	0.303422	0.304027	0.304184	0.285547	0.195242	0.338146	0.292038	0.285487	0.297645	0.317549	0.277689	0.234596	0.272895	0.318107	0.283504	0.335484	0.330686	0.331827	0.342121	0.307783	0.316345	0.299012	0.305676	0.318125	0.302623	0.246884	0.327041	0.308133	0.320385	0.3133	0.241623
MIP1_00212380	0.277395	0.281844	0.282297	0.290956	0.282068	0.275228	0.331598	0.325318	0.310916	0.273714	0.31364	0.323998	0.300638	0.276608	0.284925	0.318795	0.320292	0.30604	0.320883	0.314619	0.303528	0.29218	0.216556	0.3297	0.300475	0.319653	0.298201	0.353628	0.29466	0.322572	0.278156	0.31706	0.289993	0.282773	0.303267	0.295347	0.293588	0.303457	0.272355	0.274593	0.294254	0.271389	0.277222	0.290936	0.283656	0.271631	0.334432	0.291348	0.334913
MIP1_00187234	0.281721	0.291706	0.283019	0.285866	0.289737	0.282115	0.285926	0.284681	0.287164	0.286761	0.293911	0.292837	0.292211	0.311171	0.292631	0.28604	0.281189	0.303881	0.292862	0.302056	0.296502	0.260775	0.24463	0.259957	0.300423	0.316293	0.267302	0.275687	0.338652	0.273995	0.252367	0.298543	0.303756	0.282491	0.263193	0.278092	0.2903	0.330513	0.288166	0.291004	0.278626	0.297337	0.262101	0.277952	0.286456	0.278857	0.287888	0.280691	0.288337
MIP1_00216233	0.280381	0.273417	0.290383	0.274675	0.275883	0.282497	0.267621	0.253861	0.276352	0.284702	0.285872	0.272135	0.287497	0.28029	0.289461	0.283016	0.277776	0.287941	0.276957	0.276882	0.272481	0.280295	0.215139	0.304582	0.304603	0.284698	0.299478	0.287153	0.311713	0.260989	0.307871	0.30615	0.285635	0.322506	0.300705	0.313318	0.273722	0.322126	0.313863	0.293988	0.320647	0.286149	0.306961	0.286068	0.308787	0.263261	0.305125	0.295188	0.297641
MIP1_00251177	0.328444	0.300251	0.294287	0.331622	0.268647	0.311196	0.329359	0.318286	0.298626	0.261861	0.267799	0.254495	0.302588	0.295003	0.301734	0.313076	0.288102	0.330896	0.298366	0.254218	0.333924	0.274527	0.202301	0.302695	0.353186	0.317028	0.300528	0.316516	0.27433	0.317248	0.267375	0.311014	0.320789	0.285422	0.334079	0.32766	0.287884	0.337845	0.344935	0.319693	0.378712	0.384761	0.379844	0.272032	0.332295	0.337502	0.299358	0.342941	0.348372
MIP1_00249997	0.347882	0.284356	0.310133	0.31923	0.309895	0.31148	0.300534	0.30323	0.323357	0.327271	0.324669	0.311691	0.331163	0.321111	0.330817	0.318304	0.324134	0.328601	0.328201	0.339573	0.308111	0.27525	0.198534	0.330267	0.356783	0.321785	0.315222	0.317932	0.315814	0.286616	0.306484	0.300969	0.397593	0.348022	0.359174	0.347607	0.367778	0.36964	0.365382	0.354556	0.366358	0.422838	0.391663	0.303397	0.37019	0.323835	0.363809	0.3742	0.312735
MIP1_00255444	0.299559	0.303018	0.298891	0.325963	0.308792	0.320177	0.32525	0.313203	0.330536	0.297138	0.331736	0.31258	0.321499	0.320329	0.282984	0.319736	0.284153	0.331532	0.264224	0.315018	0.337359	0.265612	0.209603	0.327967	0.340987	0.304857	0.301674	0.3084	0.332252	0.318825	0.314885	0.272286	0.347567	0.331007	0.340648	0.30008	0.332293	0.327214	0.314076	0.329879	0.326881	0.364222	0.408436	0.358016	0.354854	0.343424	0.314391	0.376203	0.358613
MIP1_00257417	0.331145	0.285123	0.276333	0.313965	0.277339	0.278378	0.296159	0.304185	0.300505	0.304455	0.304915	0.277122	0.292031	0.296041	0.310082	0.293542	0.2715	0.303957	0.266695	0.28728	0.310577	0.278648	0.248069	0.300518	0.36231	0.320419	0.316297	0.304483	0.33542	0.293418	0.297438	0.290474	0.345873	0.344547	0.359425	0.322712	0.339625	0.336017	0.335867	0.321143	0.378298	0.424938	0.400667	0.339037	0.349202	0.337961	0.337323	0.372997	0.377116
MIP1_00045472	0.336102	0.354539	0.319963	0.332953	0.298008	0.315806	0.359831	0.342955	0.321138	0.330285	0.328681	0.322907	0.330811	0.30149	0.326471	0.333862	0.372182	0.332899	0.346707	0.347911	0.319224	0.313999	0.384597	0.319566	0.341415	0.387068	0.350861	0.321579	0.358184	0.306889	0.283477	0.371474	0.339996	0.318036	0.302952	0.295533	0.311143	0.324943	0.330317	0.345967	0.309495	0.294305	0.237923	0.276891	0.286674	0.317335	0.286465	0.330567	0.262781
MIP1_00185978	0.352019	0.289624	0.335703	0.32253	0.312967	0.322009	0.309589	0.348949	0.330466	0.3244	0.319831	0.286368	0.321623	0.308132	0.311434	0.337627	0.302832	0.309157	0.297937	0.338497	0.340373	0.321272	0.348556	0.298855	0.290167	0.306126	0.342311	0.271741	0.450149	0.28249	0.292854	0.35292	0.31862	0.283825	0.357802	0.30242	0.300543	0.290489	0.319104	0.274118	0.290241	0.284433	0.295867	0.272608	0.266466	0.259215	0.301648	0.305564	0.279756
MIP1_00099815	0.368668	0.357461	0.355934	0.337586	0.329078	0.376009	0.350125	0.336979	0.360183	0.353189	0.349817	0.377324	0.373695	0.370066	0.367412	0.35658	0.291698	0.344568	0.363681	0.298972	0.296615	0.269202	0.381057	0.355027	0.452738	0.498588	0.399928	0.349632	0.418732	0.421663	0.379286	0.369439	0.404628	0.395692	0.398987	0.401269	0.362668	0.386519	0.387173	0.401133	0.345277	0.298563	0.301699	0.36085	0.347222	0.393823	0.365849	0.43563	0.28938
MIP1_00217676	0.262116	0.291519	0.272099	0.290191	0.27261	0.287688	0.290323	0.286419	0.273178	0.287046	0.289142	0.286042	0.274384	0.276178	0.280121	0.277579	0.277586	0.311193	0.277667	0.257562	0.293845	0.243452	0.304325	0.361423	0.33686	0.353503	0.367141	0.309475	0.356491	0.348845	0.37327	0.328697	0.34237	0.326949	0.339169	0.322427	0.311732	0.332327	0.326309	0.329836	0.333579	0.349683	0.340724	0.285272	0.31505	0.314085	0.342225	0.36847	0.254068
MIP1_00221952	0.330984	0.266496	0.318492	0.332137	0.312382	0.344236	0.311378	0.331265	0.322968	0.333959	0.33669	0.279983	0.318303	0.320329	0.324481	0.311312	0.316513	0.320893	0.314154	0.303752	0.312184	0.301301	0.261745	0.371617	0.421969	0.403105	0.373483	0.346629	0.339808	0.37322	0.358836	0.382087	0.309904	0.388321	0.395267	0.380944	0.385045	0.39131	0.418305	0.388148	0.403304	0.384937	0.343305	0.300004	0.384676	0.366976	0.377262	0.343801	0.298934
MIP1_00305976	0.325111	0.357593	0.372336	0.339236	0.363135	0.325497	0.362192	0.372439	0.346624	0.337276	0.32736	0.343198	0.36916	0.321969	0.347245	0.370665	0.320562	0.341645	0.345912	0.331261	0.351452	0.36906	0.280148	0.314652	0.329879	0.327601	0.353271	0.319633	0.403954	0.380937	0.353383	0.467587	0.428774	0.375188	0.349805	0.421647	0.422479	0.415733	0.383557	0.329081	0.424515	0.379234	0.288957	0.321518	0.347453	0.352807	0.303374	0.331019	0.32365
MIP1_00310614	0.278144	0.301759	0.286434	0.29974	0.303771	0.306097	0.288587	0.311967	0.30473	0.31371	0.313005	0.299428	0.303742	0.301514	0.310151	0.300247	0.303005	0.299318	0.305556	0.259022	0.301514	0.284209	0.23938	0.408487	0.322471	0.307612	0.308251	0.327557	0.357271	0.324897	0.294292	0.287493	0.314714	0.308681	0.298089	0.296705	0.300087	0.289004	0.30466	0.295169	0.327819	0.406253	0.430027	0.297355	0.373886	0.312103	0.324407	0.290219	0.315802
MIP1_00324832	0.377533	0.311722	0.314409	0.293763	0.320572	0.32352	0.299774	0.298012	0.316708	0.333065	0.300617	0.367433	0.306329	0.327539	0.31391	0.3628	0.297641	0.329319	0.335408	0.296702	0.341153	0.31886	0.277224	0.36471	0.29849	0.301739	0.351397	0.331834	0.331103	0.288762	0.285914	0.403131	0.337534	0.304701	0.309643	0.314974	0.302199	0.272974	0.319955	0.299107	0.300297	0.301027	0.310256	0.32736	0.320905	0.310251	0.317567	0.331126	0.300933
MIP1_00052490	0.316915	0.276594	0.299103	0.281444	0.294947	0.301272	0.358094	0.29505	0.342104	0.353303	0.338986	0.312892	0.310481	0.303844	0.292736	0.359871	0.300689	0.281626	0.295294	0.276362	0.279305	0.283799	0.324322	0.36287	0.359344	0.390518	0.461862	0.40464	0.418901	0.368962	0.292242	0.358243	0.357487	0.329336	0.333826	0.356947	0.347392	0.314189	0.355673	0.323425	0.267287	0.351268	0.353799	0.346297	0.336525	0.316232	0.336308	0.302909	0.266564
MIP1_00022886	0.327258	0.322926	0.321166	0.325147	0.321753	0.317385	0.317747	0.293752	0.324465	0.311235	0.340581	0.344566	0.31529	0.316225	0.310716	0.325996	0.331825	0.30802	0.313862	0.334649	0.330581	0.329153	0.306643	0.354568	0.381937	0.441642	0.420882	0.456396	0.426773	0.359885	0.38096	0.344679	0.358027	0.35552	0.368647	0.35861	0.365297	0.381977	0.355148	0.352479	0.306878	0.309087	0.290841	0.316791	0.300484	0.298949	0.312836	0.344648	0.320141
MIP1_00207018	0.312401	0.330905	0.342548	0.346242	0.350427	0.293017	0.34868	0.342745	0.345173	0.338945	0.342816	0.344941	0.345493	0.335046	0.354842	0.336286	0.339424	0.33849	0.360165	0.344911	0.338126	0.324198	0.24689	0.356998	0.358584	0.334319	0.34166	0.29102	0.333983	0.309239	0.362513	0.294769	0.339195	0.367813	0.345637	0.365509	0.366253	0.341264	0.351041	0.325122	0.342157	0.32351	0.414339	0.338422	0.309673	0.322491	0.34103	0.36099	0.283449
MIP1_00270530	0.350044	0.316719	0.297577	0.332563	0.313596	0.311415	0.33114	0.319102	0.322184	0.333819	0.323735	0.321117	0.31467	0.315079	0.316816	0.316896	0.3146	0.322701	0.320268	0.324162	0.313287	0.300499	0.322904	0.323984	0.400565	0.405063	0.350701	0.341798	0.365536	0.320198	0.341331	0.340934	0.357424	0.347191	0.348194	0.359979	0.325009	0.318185	0.338607	0.335669	0.342364	0.326384	0.414143	0.327333	0.322909	0.342126	0.348984	0.334384	0.313902
MIP1_00301081	0.348914	0.327385	0.350594	0.321455	0.3458	0.340054	0.325988	0.348123	0.348026	0.341644	0.348645	0.338425	0.345304	0.349308	0.336527	0.362501	0.340621	0.343336	0.346937	0.348405	0.354077	0.342848	0.226422	0.404884	0.387957	0.343491	0.312743	0.32174	0.314642	0.381778	0.396928	0.388148	0.419317	0.416722	0.468489	0.453338	0.408156	0.427664	0.43887	0.427936	0.49492	0.495942	0.399069	0.38837	0.382044	0.407004	0.317401	0.349772	0.40341
MIP1_00310888	0.36419	0.346709	0.351001	0.364934	0.351657	0.336934	0.350601	0.363228	0.375339	0.36246	0.361732	0.355959	0.356592	0.363437	0.353777	0.377137	0.356425	0.314947	0.35476	0.359645	0.330582	0.342538	0.199561	0.382272	0.375707	0.354037	0.342151	0.292645	0.310563	0.361506	0.418864	0.381174	0.43017	0.42838	0.435622	0.428426	0.425135	0.411171	0.440063	0.412305	0.495061	0.470654	0.38992	0.390042	0.394821	0.388049	0.334112	0.337397	0.442764
MIP1_00301594	0.354892	0.339271	0.374084	0.370516	0.36031	0.351322	0.364905	0.359646	0.367774	0.362048	0.371755	0.360705	0.356967	0.357529	0.353955	0.388416	0.358693	0.331705	0.379746	0.379391	0.33682	0.331688	0.227515	0.393597	0.421731	0.366041	0.340583	0.321756	0.337517	0.424999	0.457829	0.466868	0.488967	0.547023	0.496562	0.484384	0.501019	0.454448	0.50904	0.54233	0.50514	0.507497	0.45685	0.382269	0.377188	0.406051	0.359366	0.352687	0.407517
MIP1_00304228	0.33337	0.340995	0.348066	0.357666	0.337244	0.337483	0.347038	0.336236	0.34558	0.354594	0.364463	0.346331	0.340475	0.368157	0.348022	0.366309	0.336558	0.291296	0.360686	0.347016	0.322251	0.329471	0.178305	0.394254	0.405141	0.353404	0.352787	0.325014	0.32342	0.390117	0.413931	0.454105	0.467976	0.490453	0.472489	0.461366	0.469922	0.486064	0.500426	0.496936	0.485849	0.489685	0.368543	0.388963	0.423671	0.430231	0.346866	0.320155	0.371668
MIP1_00242433	0.328089	0.29737	0.292548	0.309375	0.291809	0.362655	0.298951	0.310248	0.303322	0.308368	0.319506	0.332953	0.326462	0.331953	0.290725	0.357309	0.332167	0.322204	0.348013	0.334584	0.307996	0.327175	0.216344	0.43195	0.421789	0.39328	0.38226	0.350846	0.31543	0.419046	0.3932	0.340926	0.440385	0.46289	0.435471	0.428873	0.428865	0.447767	0.490981	0.48174	0.488202	0.544581	0.369294	0.342339	0.402824	0.405721	0.348236	0.301684	0.328479
MIP1_00138342	0.323976	0.316782	0.304971	0.303113	0.334465	0.297392	0.319291	0.312114	0.316835	0.298551	0.31912	0.318046	0.310249	0.31543	0.287296	0.335425	0.306629	0.316739	0.321462	0.321663	0.298443	0.283764	0.204162	0.426932	0.436131	0.39503	0.378251	0.347128	0.311973	0.425475	0.414943	0.459147	0.45931	0.477359	0.430588	0.429875	0.41938	0.412739	0.44955	0.438306	0.403333	0.392615	0.406916	0.352271	0.381193	0.405105	0.28778	0.335097	0.386333
MIP1_00206528	0.364225	0.352561	0.330714	0.29245	0.346223	0.332836	0.34203	0.343384	0.303724	0.321381	0.307249	0.345892	0.337969	0.31839	0.338936	0.33178	0.325219	0.319029	0.342414	0.340391	0.330206	0.344526	0.203616	0.391094	0.403172	0.360601	0.375906	0.310091	0.390297	0.359837	0.363784	0.365794	0.403718	0.417149	0.403069	0.423292	0.42605	0.429598	0.414015	0.379201	0.404417	0.342827	0.383905	0.385684	0.459572	0.416524	0.339934	0.364073	0.371262
MIP1_00071529	0.341882	0.343072	0.311966	0.316196	0.306754	0.29355	0.340367	0.333688	0.314512	0.319392	0.306283	0.303388	0.293054	0.304809	0.291598	0.32427	0.318003	0.320887	0.305473	0.302938	0.287388	0.278451	0.21689	0.353064	0.39093	0.394873	0.40754	0.378919	0.427902	0.37132	0.378073	0.405156	0.416984	0.443665	0.456272	0.480364	0.399361	0.403684	0.425906	0.461111	0.399015	0.358933	0.340428	0.314063	0.381438	0.372519	0.331916	0.37287	0.352821
MIP1_00080216	0.411124	0.336685	0.347864	0.326948	0.330567	0.314232	0.343101	0.344843	0.330707	0.339715	0.339012	0.325997	0.322174	0.345099	0.326735	0.341822	0.326452	0.357007	0.362935	0.348522	0.351361	0.351934	0.227757	0.411084	0.435536	0.386055	0.411214	0.308057	0.369356	0.369939	0.421317	0.366712	0.445045	0.421159	0.449124	0.462188	0.444549	0.419277	0.472587	0.41701	0.458747	0.4039	0.396641	0.353699	0.400549	0.380345	0.417359	0.449233	0.361266
MIP1_00162469	0.352153	0.306223	0.301467	0.330674	0.316387	0.32049	0.319373	0.313472	0.312798	0.319047	0.31434	0.301466	0.331255	0.345828	0.316746	0.355397	0.313506	0.306431	0.321934	0.309095	0.309496	0.318638	0.22095	0.440134	0.428295	0.376626	0.387655	0.322042	0.309231	0.396624	0.367739	0.406747	0.410378	0.444209	0.436096	0.418641	0.416575	0.439151	0.438499	0.435186	0.483793	0.504672	0.348925	0.340328	0.407396	0.389296	0.358864	0.405454	0.357423
MIP1_00185234	0.352392	0.358528	0.335406	0.344326	0.345263	0.331324	0.352947	0.379063	0.331704	0.340534	0.351725	0.342961	0.341054	0.341522	0.334617	0.359469	0.344655	0.3601	0.367612	0.349378	0.321237	0.377784	0.209524	0.357155	0.361271	0.340983	0.358663	0.291739	0.352231	0.350824	0.374219	0.347996	0.463475	0.392174	0.371615	0.421621	0.450491	0.426023	0.424187	0.405267	0.370353	0.418193	0.332421	0.349175	0.330762	0.428085	0.309838	0.455799	0.38728
MIP1_00187014	0.315719	0.285431	0.295475	0.322814	0.306612	0.302888	0.321215	0.302007	0.303736	0.311666	0.316932	0.30639	0.300005	0.293378	0.29622	0.325414	0.315824	0.310433	0.289952	0.314401	0.302484	0.315189	0.179601	0.36928	0.386713	0.372384	0.365983	0.348794	0.338207	0.343406	0.322538	0.353841	0.391811	0.395152	0.352991	0.354631	0.397131	0.412933	0.396201	0.382733	0.390888	0.44479	0.401523	0.358603	0.384684	0.380605	0.365288	0.362197	0.319272
MIP1_00189070	0.308409	0.284957	0.303291	0.316796	0.303427	0.304607	0.317795	0.286255	0.288918	0.303639	0.309045	0.276688	0.294431	0.292408	0.294237	0.316769	0.299137	0.295893	0.294882	0.301656	0.294305	0.312465	0.225093	0.340232	0.337641	0.290369	0.305284	0.281141	0.334422	0.303826	0.257916	0.315972	0.282782	0.314179	0.323077	0.322832	0.34935	0.34317	0.336295	0.332977	0.325085	0.330917	0.379102	0.326192	0.357393	0.308038	0.321676	0.303727	0.260131
MIP1_00304523	0.394096	0.302404	0.304276	0.396166	0.376061	0.300838	0.358824	0.326148	0.374658	0.397414	0.38279	0.325548	0.327476	0.301502	0.351608	0.378316	0.324407	0.377977	0.316787	0.315362	0.362922	0.37272	0.171038	0.311622	0.308876	0.314196	0.318091	0.276297	0.297082	0.289114	0.272264	0.286207	0.292495	0.311474	0.302585	0.294291	0.308887	0.29879	0.307315	0.29785	0.333094	0.322487	0.351789	0.362625	0.363956	0.32979	0.313493	0.268371	0.323541
MIP1_00167505	0.298315	0.334471	0.290165	0.366269	0.334374	0.363661	0.333758	0.339912	0.340128	0.350877	0.326797	0.353405	0.364762	0.353544	0.364215	0.337024	0.341287	0.333457	0.353605	0.350632	0.354049	0.35276	0.191082	0.33885	0.319658	0.343737	0.320071	0.367896	0.322849	0.30238	0.311348	0.370477	0.37399	0.347671	0.357631	0.371279	0.339514	0.317929	0.358844	0.3383	0.326802	0.347304	0.323392	0.271368	0.38334	0.329424	0.349013	0.284454	0.28086
MIP1_00199146	0.371725	0.37764	0.341612	0.351389	0.354376	0.348842	0.37286	0.367956	0.377279	0.351657	0.363569	0.350322	0.35232	0.369031	0.368192	0.366431	0.333124	0.370544	0.359284	0.334536	0.348231	0.349493	0.236483	0.332603	0.313538	0.325382	0.330837	0.313945	0.342283	0.284396	0.335531	0.334604	0.327891	0.320124	0.321632	0.307961	0.339752	0.300334	0.309321	0.285237	0.337605	0.39167	0.311882	0.369451	0.361349	0.371144	0.312256	0.336278	0.3978
MIP1_00214438	0.315346	0.250566	0.288219	0.334851	0.316544	0.318263	0.281624	0.288429	0.304081	0.301756	0.297623	0.301033	0.310312	0.314409	0.297044	0.312449	0.297368	0.376979	0.269594	0.314809	0.364851	0.371518	0.187275	0.354887	0.353277	0.346875	0.359237	0.298655	0.349445	0.403357	0.383003	0.371111	0.337582	0.33688	0.283354	0.33506	0.328018	0.310087	0.366769	0.33633	0.363157	0.340425	0.310982	0.357598	0.385166	0.346253	0.259231	0.32404	0.386343
MIP1_00260750	0.357724	0.335908	0.294301	0.313125	0.288352	0.304557	0.321297	0.277218	0.313147	0.292387	0.300083	0.308489	0.294981	0.296793	0.300054	0.282253	0.313392	0.292285	0.301647	0.303439	0.31239	0.298033	0.177474	0.340346	0.325194	0.284083	0.272287	0.252368	0.278059	0.306007	0.29776	0.270935	0.26188	0.294706	0.296792	0.3215	0.295613	0.315307	0.329437	0.326814	0.379673	0.255386	0.364001	0.32494	0.344274	0.309447	0.295904	0.27428	0.376669
MIP1_00233173	0.280178	0.28102	0.271281	0.275826	0.25167	0.277442	0.285834	0.269718	0.268284	0.27493	0.273038	0.270101	0.269614	0.262675	0.266299	0.267182	0.272419	0.284875	0.28313	0.265115	0.285995	0.287075	0.265207	0.344482	0.330299	0.30983	0.294122	0.330842	0.296534	0.278606	0.310795	0.321523	0.328483	0.334071	0.353332	0.353654	0.342083	0.313235	0.338108	0.342743	0.298105	0.344156	0.376049	0.336526	0.326	0.338209	0.323511	0.321323	0.390291
MIP1_00161675	0.371999	0.317654	0.320784	0.327227	0.349543	0.336847	0.315839	0.306506	0.336176	0.324494	0.345612	0.299373	0.323765	0.326481	0.313664	0.33648	0.315577	0.313496	0.313176	0.329678	0.315508	0.304166	0.27029	0.283159	0.313967	0.320807	0.298963	0.355012	0.361819	0.368563	0.339443	0.32721	0.298591	0.325858	0.325305	0.303694	0.309576	0.329687	0.323109	0.290961	0.342539	0.30826	0.26841	0.345369	0.287841	0.333307	0.277642	0.341919	0.345466
MIP1_00190955	0.339618	0.316402	0.343388	0.309859	0.29626	0.313431	0.360317	0.264598	0.313012	0.261542	0.340652	0.357392	0.292693	0.301482	0.342469	0.35099	0.311463	0.304837	0.318154	0.333629	0.306788	0.287573	0.320982	0.353716	0.350182	0.341548	0.34985	0.363859	0.382804	0.358255	0.252145	0.335319	0.31386	0.303515	0.291925	0.305572	0.275762	0.324083	0.325043	0.303005	0.356967	0.323524	0.281055	0.340046	0.340948	0.323713	0.351313	0.368962	0.348284
MIP1_00256219	0.326608	0.357668	0.350525	0.342988	0.358564	0.353406	0.335655	0.390426	0.37681	0.345962	0.33727	0.355462	0.330301	0.339125	0.333642	0.355744	0.361263	0.332855	0.340683	0.344182	0.337168	0.342646	0.249069	0.276036	0.328978	0.351917	0.322914	0.31506	0.359747	0.317115	0.311595	0.347934	0.403303	0.341336	0.368944	0.359584	0.318699	0.351409	0.358443	0.384863	0.315651	0.370827	0.30515	0.340934	0.319865	0.324926	0.310673	0.364027	0.3289
MIP1_00200711	0.322865	0.307608	0.328641	0.336808	0.327339	0.311476	0.326026	0.317108	0.315148	0.317177	0.325129	0.308963	0.330757	0.31201	0.301519	0.323138	0.315637	0.3385	0.313867	0.327037	0.322984	0.335552	0.201342	0.392082	0.393666	0.368372	0.35246	0.306123	0.349436	0.322155	0.369846	0.323475	0.376586	0.338373	0.341375	0.342612	0.357687	0.391579	0.369305	0.384412	0.415711	0.40291	0.372716	0.294137	0.374362	0.328703	0.315386	0.341468	0.384984
MIP1_00303110	0.276504	0.323577	0.30019	0.330479	0.318766	0.30836	0.329717	0.320414	0.304667	0.315888	0.309762	0.32252	0.313709	0.311424	0.341554	0.330384	0.330891	0.326947	0.338139	0.324261	0.323451	0.328538	0.290005	0.346361	0.359512	0.3826	0.32967	0.320821	0.380899	0.374677	0.409005	0.364595	0.42633	0.389778	0.368815	0.353281	0.400111	0.374818	0.373147	0.406286	0.404847	0.354634	0.315202	0.272858	0.307383	0.313705	0.320338	0.415275	0.339956
MIP1_00244310	0.299054	0.271968	0.279904	0.299759	0.272095	0.270838	0.280863	0.289254	0.275473	0.276182	0.301416	0.263358	0.299841	0.301683	0.273975	0.291153	0.28197	0.297429	0.27531	0.283088	0.306512	0.274726	0.184735	0.410588	0.332762	0.321345	0.314456	0.354796	0.318572	0.305219	0.347139	0.374227	0.392697	0.406703	0.39724	0.394881	0.430779	0.431349	0.415775	0.389361	0.444132	0.45151	0.405529	0.350636	0.390906	0.373169	0.337128	0.31639	0.322039
MIP1_00263892	0.336344	0.323277	0.287437	0.321238	0.309372	0.309604	0.276472	0.323991	0.324272	0.313117	0.315143	0.296271	0.308396	0.32232	0.314809	0.295214	0.298377	0.281926	0.30483	0.289551	0.307447	0.296381	0.205047	0.413501	0.361999	0.35766	0.358328	0.40852	0.336687	0.340704	0.325379	0.360768	0.386944	0.40122	0.399549	0.394116	0.432465	0.410449	0.412961	0.375367	0.374024	0.400768	0.422825	0.321222	0.420141	0.383266	0.318628	0.312155	0.353046
MIP1_00267276	0.287904	0.294568	0.28098	0.290633	0.309535	0.278289	0.312417	0.289525	0.294878	0.292639	0.293955	0.289381	0.297047	0.313497	0.291456	0.28681	0.278816	0.275571	0.291233	0.291211	0.284656	0.249614	0.212415	0.340666	0.288953	0.300499	0.319829	0.281247	0.364669	0.299362	0.332335	0.354715	0.334401	0.313991	0.358234	0.296702	0.362816	0.290283	0.339526	0.3096	0.325727	0.349612	0.348665	0.314132	0.315249	0.294869	0.31246	0.335066	0.359038
MIP1_00295420	0.292955	0.298022	0.318682	0.325518	0.328143	0.285178	0.296908	0.32273	0.338403	0.328799	0.294541	0.301287	0.322599	0.334698	0.3233	0.298742	0.283221	0.287146	0.317471	0.301481	0.31815	0.319178	0.214164	0.400187	0.413945	0.321523	0.310195	0.372178	0.273463	0.34071	0.35246	0.311684	0.335579	0.318331	0.338282	0.349883	0.335424	0.344632	0.343444	0.319743	0.373399	0.350773	0.438825	0.35478	0.337243	0.337302	0.315611	0.295498	0.318044
MIP1_00326772	0.309839	0.302169	0.304729	0.312172	0.307268	0.323918	0.313866	0.300121	0.32015	0.324742	0.313383	0.31455	0.310102	0.30436	0.313385	0.307839	0.301488	0.295544	0.312554	0.313304	0.294134	0.289049	0.159659	0.345058	0.344042	0.321896	0.333451	0.344429	0.326987	0.354627	0.346045	0.298556	0.322203	0.351015	0.359666	0.357552	0.378923	0.386201	0.356425	0.37523	0.375769	0.423271	0.366991	0.309343	0.293952	0.341769	0.328212	0.302418	0.385791
MIP1_00208248	0.334763	0.296742	0.320941	0.350921	0.352378	0.366055	0.364408	0.350457	0.353806	0.34142	0.342085	0.35162	0.341356	0.359661	0.368086	0.344052	0.325204	0.329972	0.339126	0.334151	0.332453	0.304288	0.226352	0.342825	0.332799	0.319794	0.307745	0.27092	0.364338	0.282982	0.308465	0.337313	0.387259	0.331264	0.312701	0.332617	0.316906	0.345837	0.365006	0.334545	0.33395	0.357989	0.320924	0.30372	0.35559	0.315263	0.319601	0.343302	0.314617
MIP1_00230510	0.32082	0.351544	0.285425	0.314681	0.323896	0.306789	0.327458	0.29802	0.315908	0.316522	0.317484	0.301006	0.320077	0.326512	0.301582	0.319129	0.304927	0.296979	0.32368	0.310792	0.285455	0.294164	0.189938	0.293418	0.345157	0.346272	0.308879	0.302456	0.366576	0.311979	0.302971	0.341902	0.403181	0.365629	0.334907	0.396678	0.341175	0.383209	0.347364	0.370033	0.345012	0.323908	0.313882	0.340946	0.402514	0.344828	0.39962	0.344857	0.347422
MIP1_00271393	0.319176	0.325341	0.29079	0.306808	0.313913	0.324028	0.328102	0.328397	0.322824	0.324392	0.307912	0.32212	0.302112	0.296298	0.317149	0.340139	0.292602	0.303991	0.32603	0.326288	0.283719	0.306816	0.208979	0.444559	0.404788	0.370471	0.400547	0.331076	0.334913	0.394791	0.331579	0.328095	0.362756	0.381792	0.373063	0.386577	0.357113	0.422801	0.378441	0.425093	0.386794	0.329534	0.346173	0.427149	0.359019	0.395275	0.375422	0.344014	0.457103
MIP1_00312890	0.329736	0.31666	0.290563	0.325808	0.306859	0.326421	0.321169	0.316512	0.321749	0.332793	0.330957	0.320997	0.298047	0.311269	0.324613	0.33904	0.311953	0.303587	0.287998	0.313907	0.302691	0.316835	0.20311	0.436689	0.408828	0.384307	0.385062	0.315416	0.314413	0.400828	0.362105	0.356716	0.368817	0.383914	0.39172	0.362211	0.375493	0.376089	0.39731	0.410753	0.357892	0.365043	0.398483	0.430847	0.353512	0.45395	0.389515	0.369712	0.384987
MIP1_00089863	0.348276	0.32781	0.313822	0.320101	0.32344	0.332302	0.321203	0.347207	0.335408	0.336563	0.334227	0.322002	0.322158	0.336366	0.320858	0.344362	0.317778	0.320636	0.324652	0.336535	0.310371	0.331385	0.197434	0.363038	0.412822	0.385438	0.376633	0.334024	0.358212	0.364858	0.345654	0.352008	0.359152	0.374416	0.358769	0.371738	0.3708	0.352352	0.367002	0.375136	0.39012	0.304365	0.362998	0.368247	0.361164	0.345651	0.320004	0.403446	0.362194
MIP1_00312503	0.28186	0.286697	0.32626	0.328374	0.324526	0.2958	0.307312	0.308357	0.307012	0.322505	0.287062	0.302113	0.284342	0.313621	0.281539	0.309358	0.312768	0.316127	0.312279	0.322989	0.298534	0.319868	0.239509	0.33999	0.37789	0.368609	0.358338	0.334608	0.293736	0.352775	0.349715	0.313728	0.370836	0.36773	0.332086	0.366887	0.345819	0.36306	0.354424	0.385406	0.377482	0.325691	0.377018	0.336351	0.31223	0.341844	0.283123	0.314303	0.35044
MIP1_00088749	0.352821	0.392002	0.361124	0.369999	0.37412	0.38434	0.385305	0.412024	0.396567	0.370665	0.377286	0.403972	0.387487	0.391374	0.376125	0.380236	0.394425	0.31729	0.398672	0.392538	0.318437	0.306796	0.242982	0.370712	0.36287	0.374431	0.389392	0.364194	0.356596	0.389036	0.350134	0.36161	0.384	0.377475	0.370948	0.385595	0.366466	0.355059	0.371016	0.361831	0.322722	0.338827	0.367247	0.330165	0.318787	0.383243	0.373418	0.351277	0.313967
MIP1_00247881	0.323691	0.325277	0.326882	0.361127	0.358113	0.330397	0.343093	0.339808	0.354394	0.357756	0.336106	0.330296	0.331102	0.360883	0.356873	0.358683	0.348204	0.312014	0.334324	0.347089	0.311315	0.319583	0.204104	0.315629	0.332106	0.306297	0.297411	0.316533	0.355419	0.333032	0.294045	0.291373	0.366947	0.321766	0.342936	0.315592	0.321998	0.334964	0.344256	0.330357	0.334912	0.344001	0.331044	0.394499	0.317178	0.350136	0.332477	0.323823	0.34274
[truncated: 156 more columns]
